# Supplementary material for: Circular RNAs modulate the floral fate acquisition in soybean shoot apical meristem
Source: BMC Plant Biol. 2023 Jun 16;23:322. doi: 10.1186/s12870-023-04319-3 (PMC10273651; doi:10.1186/s12870-023-04319-3)
Supplement: Supplementary file 1 — Additional file 1: Table S1. Summary statistics of RNA sequencing data. Table S2. CircRNAs found using four detection algorithms in all samples and their biological replicates. Table S3. List of 384 unique identified circRNAs with their annotation. Table S4. List of divergent primers used for experimental validation of selected circRNAs. [file 12870_2023_4319_MOESM1_ESM.xlsx]

## Sheet: TableS1
# Table S1. Summary statistics of RNA sequencing data
Sample Name	Sample ID	Amount of Clean Reads	Amount of Clean Base	Read Length	Q20%	GC%
SAM; Short-day Zero; Replicate 1	Sample 1	120,169,080	12,016,908,000	100; 100	98.14	54.07
SAM; Short-day Zero; Replicate 2	Sample 2	117,098,396	11,709,839,600	100; 100	97.86	53.32
SAM; Short-day Zero; Replicate 3	Sample 3	116,887,718	11,688,771,800	100; 100	97.97	53.3
SAM; Short-day Two; Replicate 1	Sample 4	117,004,646	11,688,771,800	100; 100	97.89	54.2
SAM; Short-day Two; Replicate 2	Sample 5	118,969,918	11,896,991,800	100; 100	97.93	54.11
SAM; Short-day Two; Replicate 3	Sample 6	116,532,146	11,653,214,600	100; 100	97.89	53.36
SAM; Short-day Four; Replicate 1	Sample 7	118,818,018	11,881,801,800	100; 100	97.83	53.38
SAM; Short-day Four; Replicate 2	Sample 8	117,021,700	11,702,170,000	100; 100	97.82	53.76
SAM; Short-day Four; Replicate 3	Sample 9	121,096,506	12,109,650,600	100; 100	97.96	54.51
SAM; Short-day Six; Replicate 1	Sample 10	116,600,360	11,660,036,000	100; 100	97.95	54.51
SAM; Short-day Six; Replicate 2	Sample 11	117,078,410	11,707,841,000	100; 100	97.91	54.3
SAM; Short-day Six; Replicate 3	Sample 12	117,001,962	11,700,196,200	100; 100	98.02	53.91

## Sheet: TableS2
# Table S2. CircRNAs found using four detection algorithms in all samples and their biological replicates
Name	CircRNA_ID	Chrom	Start	End	Strand	Treatment	Replicate	Identification Tool	Read Count (Average)
circ_001	Gm10:4950-5321	Gm10	4950	5321	-	Short Day 2	R1	CircMiner	13
circ_001	Gm10:4950-5321	Gm10	4950	5321	-	Short Day 2	R2	CircMiner	11
circ_001	Gm10:4950-5321	Gm10	4950	5321	-	Short Day 2	R3	CircMiner	11
circ_001	Gm10:4950-5321	Gm10	4950	5321	-	Short Day 4	R1	CircMiner	6
circ_001	Gm10:4950-5321	Gm10	4950	5321	-	Short Day 4	R2	CircMiner	16
circ_001	Gm10:4950-5321	Gm10	4950	5321	-	Short Day 4	R3	CircMiner	21
circ_001	Gm10:4950-5321	Gm10	4950	5321	-	Short Day 6	R1	CircMiner	8
circ_001	Gm10:4950-5321	Gm10	4950	5321	-	Short Day 6	R2	CircMiner	15
circ_001	Gm10:4950-5321	Gm10	4950	5321	-	Short Day 6	R3	CircMiner	5
circ_002	Gm11:18737798-18738745	Gm11	18737798	18738745	-	Short Day 4	R1	CIRI2, CircMiner, CIRCExplorer2	3
circ_002	Gm11:18737798-18738745	Gm11	18737798	18738745	-	Short Day 4	R2	CIRI2, CircMiner, CIRCExplorer2	2
circ_002	Gm11:18737798-18738745	Gm11	18737798	18738745	-	Short Day 4	R3	CIRI2, CircMiner, CIRCExplorer2	2
circ_003	Gm13:33546363-33546478	Gm13	33546363	33546478	+	Short Day 6	R1	FindCirc	7
circ_003	Gm13:33546363-33546478	Gm13	33546363	33546478	+	Short Day 6	R2	FindCirc	4
circ_003	Gm13:33546363-33546478	Gm13	33546363	33546478	+	Short Day 6	R3	FindCirc	6
circ_004	Gm07:28656890-28662532	Gm07	28656890	28662532	-	Short Day 0	R1	CIRI2, FindCirc	3
circ_004	Gm07:28656890-28662532	Gm07	28656890	28662532	-	Short Day 0	R2	CIRI2, FindCirc	3
circ_004	Gm07:28656890-28662532	Gm07	28656890	28662532	-	Short Day 0	R3	CIRI2, FindCirc	9
circ_004	Gm07:28656890-28662532	Gm07	28656890	28662532	-	Short Day 2	R1	CIRI2, FindCirc	11
circ_004	Gm07:28656890-28662532	Gm07	28656890	28662532	-	Short Day 2	R2	CIRI2, FindCirc	6
circ_004	Gm07:28656890-28662532	Gm07	28656890	28662532	-	Short Day 2	R3	CIRI2, FindCirc	6
circ_004	Gm07:28656890-28662532	Gm07	28656890	28662532	-	Short Day 4	R1	CIRI2, FindCirc	3
circ_004	Gm07:28656890-28662532	Gm07	28656890	28662532	-	Short Day 4	R2	CIRI2, FindCirc	8
circ_004	Gm07:28656890-28662532	Gm07	28656890	28662532	-	Short Day 4	R3	CIRI2, FindCirc	3
circ_004	Gm07:28656890-28662532	Gm07	28656890	28662532	-	Short Day 6	R1	CIRI2, FindCirc	2
circ_004	Gm07:28656890-28662532	Gm07	28656890	28662532	-	Short Day 6	R2	CIRI2, FindCirc	4
circ_004	Gm07:28656890-28662532	Gm07	28656890	28662532	-	Short Day 6	R3	CIRI2, FindCirc	2
circ_005	Gm03:41300579-41300844	Gm03	41300579	41300844	-	Short Day 0	R1	CIRI2, CircMiner, CIRCExplorer2, FindCirc	4
circ_005	Gm03:41300579-41300844	Gm03	41300579	41300844	-	Short Day 0	R2	CIRI2, CircMiner, CIRCExplorer2, FindCirc	8
circ_005	Gm03:41300579-41300844	Gm03	41300579	41300844	-	Short Day 0	R3	CIRI2, CircMiner, CIRCExplorer2, FindCirc	8
circ_005	Gm03:41300579-41300844	Gm03	41300579	41300844	-	Short Day 2	R1	CIRI2, CircMiner, CIRCExplorer2, FindCirc	13
circ_005	Gm03:41300579-41300844	Gm03	41300579	41300844	-	Short Day 2	R2	CIRI2, CircMiner, CIRCExplorer2, FindCirc	7
circ_005	Gm03:41300579-41300844	Gm03	41300579	41300844	-	Short Day 2	R3	CIRI2, CircMiner, CIRCExplorer2, FindCirc	4
circ_005	Gm03:41300579-41300844	Gm03	41300579	41300844	-	Short Day 4	R1	CIRI2, CircMiner, CIRCExplorer2, FindCirc	10
circ_005	Gm03:41300579-41300844	Gm03	41300579	41300844	-	Short Day 4	R2	CIRI2, CircMiner, CIRCExplorer2, FindCirc	12
circ_005	Gm03:41300579-41300844	Gm03	41300579	41300844	-	Short Day 4	R3	CIRI2, CircMiner, CIRCExplorer2, FindCirc	3
circ_005	Gm03:41300579-41300844	Gm03	41300579	41300844	-	Short Day 6	R1	CIRI2, CircMiner, CIRCExplorer2, FindCirc	24
circ_005	Gm03:41300579-41300844	Gm03	41300579	41300844	-	Short Day 6	R2	CIRI2, CircMiner, CIRCExplorer2, FindCirc	5
circ_005	Gm03:41300579-41300844	Gm03	41300579	41300844	-	Short Day 6	R3	CIRI2, CircMiner, CIRCExplorer2, FindCirc	17
circ_006	Gm03:36389017-36389266	Gm03	36389017	36389266	-	Short Day 0	R1	CIRI2, CircMiner, CIRCExplorer2	5
circ_006	Gm03:36389017-36389266	Gm03	36389017	36389266	-	Short Day 0	R2	CIRI2, CircMiner, CIRCExplorer2	5
circ_006	Gm03:36389017-36389266	Gm03	36389017	36389266	-	Short Day 0	R3	CIRI2, CircMiner, CIRCExplorer2	3
circ_006	Gm03:36389017-36389266	Gm03	36389017	36389266	-	Short Day 4	R1	CIRI2, CircMiner, CIRCExplorer2	2
circ_006	Gm03:36389017-36389266	Gm03	36389017	36389266	-	Short Day 4	R2	CIRI2, CircMiner, CIRCExplorer2	5
circ_006	Gm03:36389017-36389266	Gm03	36389017	36389266	-	Short Day 4	R3	CIRI2, CircMiner, CIRCExplorer2	5
circ_007	Gm08:29355988-29357344	Gm08	29355988	29357344	+	Short Day 4	R1	CIRI2, FindCirc	3
circ_007	Gm08:29355988-29357344	Gm08	29355988	29357344	+	Short Day 4	R2	CIRI2, FindCirc	4
circ_007	Gm08:29355988-29357344	Gm08	29355988	29357344	+	Short Day 4	R3	CIRI2, FindCirc	5
circ_008	Gm05:31267853-31268568	Gm05	31267853	31268568	+	Short Day 0	R1	CIRI2, FindCirc	10
circ_008	Gm05:31267853-31268568	Gm05	31267853	31268568	+	Short Day 0	R2	CIRI2, FindCirc	21
circ_008	Gm05:31267853-31268568	Gm05	31267853	31268568	+	Short Day 0	R3	CIRI2, FindCirc	10
circ_008	Gm05:31267853-31268568	Gm05	31267853	31268568	+	Short Day 2	R1	CIRI2, FindCirc	14
circ_008	Gm05:31267853-31268568	Gm05	31267853	31268568	+	Short Day 2	R2	CIRI2, FindCirc	10
circ_008	Gm05:31267853-31268568	Gm05	31267853	31268568	+	Short Day 2	R3	CIRI2, FindCirc	21
circ_008	Gm05:31267853-31268568	Gm05	31267853	31268568	+	Short Day 4	R1	CIRI2, FindCirc	18
circ_008	Gm05:31267853-31268568	Gm05	31267853	31268568	+	Short Day 4	R2	CIRI2, FindCirc	20
circ_008	Gm05:31267853-31268568	Gm05	31267853	31268568	+	Short Day 4	R3	CIRI2, FindCirc	6
circ_008	Gm05:31267853-31268568	Gm05	31267853	31268568	+	Short Day 6	R1	CIRI2, FindCirc	15
circ_008	Gm05:31267853-31268568	Gm05	31267853	31268568	+	Short Day 6	R2	CIRI2, FindCirc	16
circ_008	Gm05:31267853-31268568	Gm05	31267853	31268568	+	Short Day 6	R3	CIRI2, FindCirc	22
circ_009	Gm15:34351819-34353456	Gm15	34351819	34353456	+	Short Day 0	R1	CIRI2, CircMiner, CIRCExplorer2, FindCirc	3
circ_009	Gm15:34351819-34353456	Gm15	34351819	34353456	+	Short Day 0	R2	CIRI2, CircMiner, CIRCExplorer2, FindCirc	9
circ_009	Gm15:34351819-34353456	Gm15	34351819	34353456	+	Short Day 0	R3	CIRI2, CircMiner, CIRCExplorer2, FindCirc	7
circ_009	Gm15:34351819-34353456	Gm15	34351819	34353456	+	Short Day 2	R1	CIRI2, CircMiner, CIRCExplorer2, FindCirc	5
circ_009	Gm15:34351819-34353456	Gm15	34351819	34353456	+	Short Day 2	R2	CIRI2, CircMiner, CIRCExplorer2, FindCirc	6
circ_009	Gm15:34351819-34353456	Gm15	34351819	34353456	+	Short Day 2	R3	CIRI2, CircMiner, CIRCExplorer2, FindCirc	7
circ_009	Gm15:34351819-34353456	Gm15	34351819	34353456	+	Short Day 4	R1	CIRI2, CircMiner, CIRCExplorer2, FindCirc	6
circ_009	Gm15:34351819-34353456	Gm15	34351819	34353456	+	Short Day 4	R2	CIRI2, CircMiner, CIRCExplorer2, FindCirc	5
circ_009	Gm15:34351819-34353456	Gm15	34351819	34353456	+	Short Day 4	R3	CIRI2, CircMiner, CIRCExplorer2, FindCirc	2
circ_009	Gm15:34351819-34353456	Gm15	34351819	34353456	+	Short Day 6	R1	CIRI2, CircMiner, CIRCExplorer2, FindCirc	6
circ_009	Gm15:34351819-34353456	Gm15	34351819	34353456	+	Short Day 6	R2	CIRI2, CircMiner, CIRCExplorer2, FindCirc	4
circ_009	Gm15:34351819-34353456	Gm15	34351819	34353456	+	Short Day 6	R3	CIRI2, CircMiner, CIRCExplorer2, FindCirc	2
circ_010	Gm10:50516955-50517656	Gm10	50516955	50517656	-	Short Day 0	R1	CIRI2, CircMiner, CIRCExplorer2, FindCirc	120
circ_010	Gm10:50516955-50517656	Gm10	50516955	50517656	-	Short Day 0	R2	CIRI2, CircMiner, CIRCExplorer2, FindCirc	129
circ_010	Gm10:50516955-50517656	Gm10	50516955	50517656	-	Short Day 0	R3	CIRI2, CircMiner, CIRCExplorer2, FindCirc	176
circ_010	Gm10:50516955-50517656	Gm10	50516955	50517656	-	Short Day 2	R1	CIRI2, CircMiner, CIRCExplorer2, FindCirc	104
circ_010	Gm10:50516955-50517656	Gm10	50516955	50517656	-	Short Day 2	R2	CIRI2, CircMiner, CIRCExplorer2, FindCirc	120
circ_010	Gm10:50516955-50517656	Gm10	50516955	50517656	-	Short Day 2	R3	CIRI2, CircMiner, CIRCExplorer2, FindCirc	166
circ_010	Gm10:50516955-50517656	Gm10	50516955	50517656	-	Short Day 4	R1	CIRI2, CircMiner, CIRCExplorer2, FindCirc	163
circ_010	Gm10:50516955-50517656	Gm10	50516955	50517656	-	Short Day 4	R2	CIRI2, CircMiner, CIRCExplorer2, FindCirc	155
circ_010	Gm10:50516955-50517656	Gm10	50516955	50517656	-	Short Day 4	R3	CIRI2, CircMiner, CIRCExplorer2, FindCirc	184
circ_010	Gm10:50516955-50517656	Gm10	50516955	50517656	-	Short Day 6	R1	CIRI2, CircMiner, CIRCExplorer2, FindCirc	133
circ_010	Gm10:50516955-50517656	Gm10	50516955	50517656	-	Short Day 6	R2	CIRI2, CircMiner, CIRCExplorer2, FindCirc	142
circ_010	Gm10:50516955-50517656	Gm10	50516955	50517656	-	Short Day 6	R3	CIRI2, CircMiner, CIRCExplorer2, FindCirc	203
circ_011	Gm17:23913307-23914648	Gm17	23913307	23914648	-	Short Day 0	R1	CIRI2, FindCirc	30
circ_011	Gm17:23913307-23914648	Gm17	23913307	23914648	-	Short Day 0	R2	CIRI2, FindCirc	19
circ_011	Gm17:23913307-23914648	Gm17	23913307	23914648	-	Short Day 0	R3	CIRI2, FindCirc	8
circ_011	Gm17:23913307-23914648	Gm17	23913307	23914648	-	Short Day 2	R1	CIRI2, FindCirc	14
circ_011	Gm17:23913307-23914648	Gm17	23913307	23914648	-	Short Day 2	R2	CIRI2, FindCirc	9
circ_011	Gm17:23913307-23914648	Gm17	23913307	23914648	-	Short Day 2	R3	CIRI2, FindCirc	15
circ_011	Gm17:23913307-23914648	Gm17	23913307	23914648	-	Short Day 4	R1	CIRI2, FindCirc	22
circ_011	Gm17:23913307-23914648	Gm17	23913307	23914648	-	Short Day 4	R2	CIRI2, FindCirc	28
circ_011	Gm17:23913307-23914648	Gm17	23913307	23914648	-	Short Day 4	R3	CIRI2, FindCirc	15
circ_011	Gm17:23913307-23914648	Gm17	23913307	23914648	-	Short Day 6	R1	CIRI2, FindCirc	58
circ_011	Gm17:23913307-23914648	Gm17	23913307	23914648	-	Short Day 6	R2	CIRI2, FindCirc	32
circ_011	Gm17:23913307-23914648	Gm17	23913307	23914648	-	Short Day 6	R3	CIRI2, FindCirc	58
circ_012	Gm09:1914991-1915695	Gm09	1914991	1915695	-	Short Day 2	R1	CIRI2, CircMiner, CIRCExplorer2, FindCirc	4
circ_012	Gm09:1914991-1915695	Gm09	1914991	1915695	-	Short Day 2	R2	CIRI2, CircMiner, CIRCExplorer2, FindCirc	9
circ_012	Gm09:1914991-1915695	Gm09	1914991	1915695	-	Short Day 2	R3	CIRI2, CircMiner, CIRCExplorer2, FindCirc	3
circ_012	Gm09:1914991-1915695	Gm09	1914991	1915695	-	Short Day 6	R1	CIRI2, CircMiner, CIRCExplorer2, FindCirc	5
circ_012	Gm09:1914991-1915695	Gm09	1914991	1915695	-	Short Day 6	R2	CIRI2, CircMiner, CIRCExplorer2, FindCirc	2
circ_012	Gm09:1914991-1915695	Gm09	1914991	1915695	-	Short Day 6	R3	CIRI2, CircMiner, CIRCExplorer2, FindCirc	2
circ_013	Gm12:2013623-2015477	Gm12	2013623	2015477	-	Short Day 0	R1	CIRI2, CircMiner, CIRCExplorer2	17
circ_013	Gm12:2013623-2015477	Gm12	2013623	2015477	-	Short Day 0	R2	CIRI2, CircMiner, CIRCExplorer2	23
circ_013	Gm12:2013623-2015477	Gm12	2013623	2015477	-	Short Day 0	R3	CIRI2, CircMiner, CIRCExplorer2	25
circ_013	Gm12:2013623-2015477	Gm12	2013623	2015477	-	Short Day 2	R1	CIRI2, CircMiner, CIRCExplorer2	15
circ_013	Gm12:2013623-2015477	Gm12	2013623	2015477	-	Short Day 2	R2	CIRI2, CircMiner, CIRCExplorer2	16
circ_013	Gm12:2013623-2015477	Gm12	2013623	2015477	-	Short Day 2	R3	CIRI2, CircMiner, CIRCExplorer2	14
circ_013	Gm12:2013623-2015477	Gm12	2013623	2015477	-	Short Day 4	R1	CIRI2, CircMiner, CIRCExplorer2	24
circ_013	Gm12:2013623-2015477	Gm12	2013623	2015477	-	Short Day 4	R2	CIRI2, CircMiner, CIRCExplorer2	18
circ_013	Gm12:2013623-2015477	Gm12	2013623	2015477	-	Short Day 4	R3	CIRI2, CircMiner, CIRCExplorer2	23
circ_013	Gm12:2013623-2015477	Gm12	2013623	2015477	-	Short Day 6	R1	CIRI2, CircMiner, CIRCExplorer2	24
circ_013	Gm12:2013623-2015477	Gm12	2013623	2015477	-	Short Day 6	R2	CIRI2, CircMiner, CIRCExplorer2	13
circ_013	Gm12:2013623-2015477	Gm12	2013623	2015477	-	Short Day 6	R3	CIRI2, CircMiner, CIRCExplorer2	27
circ_014	Gm01:47419949-47420753	Gm01	47419949	47420753	-	Short Day 2	R1	CIRI2, FindCirc	3
circ_014	Gm01:47419949-47420753	Gm01	47419949	47420753	-	Short Day 2	R2	CIRI2, FindCirc	4
circ_014	Gm01:47419949-47420753	Gm01	47419949	47420753	-	Short Day 2	R3	CIRI2, FindCirc	5
circ_014	Gm01:47419949-47420753	Gm01	47419949	47420753	-	Short Day 4	R1	CIRI2, FindCirc	4
circ_014	Gm01:47419949-47420753	Gm01	47419949	47420753	-	Short Day 4	R2	CIRI2, FindCirc	6
circ_014	Gm01:47419949-47420753	Gm01	47419949	47420753	-	Short Day 4	R3	CIRI2, FindCirc	4
circ_015	Gm13:31359383-31359782	Gm13	31359383	31359782	+	Short Day 2	R1	CIRI2, CircMiner, CIRCExplorer2	3
circ_015	Gm13:31359383-31359782	Gm13	31359383	31359782	+	Short Day 2	R2	CIRI2, CircMiner, CIRCExplorer2	6
circ_015	Gm13:31359383-31359782	Gm13	31359383	31359782	+	Short Day 2	R3	CIRI2, CircMiner, CIRCExplorer2	3
circ_016	Gm13:26569845-26570400	Gm13	26569845	26570400	-	Short Day 4	R1	CIRI2, CircMiner, CIRCExplorer2, FindCirc	2
circ_016	Gm13:26569845-26570400	Gm13	26569845	26570400	-	Short Day 4	R2	CIRI2, CircMiner, CIRCExplorer2, FindCirc	3
circ_016	Gm13:26569845-26570400	Gm13	26569845	26570400	-	Short Day 4	R3	CIRI2, CircMiner, CIRCExplorer2, FindCirc	3
circ_017	Gm12:3251494-3252188	Gm12	3251494	3252188	+	Short Day 4	R1	CIRI2, CircMiner, CIRCExplorer2, FindCirc	4
circ_017	Gm12:3251494-3252188	Gm12	3251494	3252188	+	Short Day 4	R2	CIRI2, CircMiner, CIRCExplorer2, FindCirc	3
circ_017	Gm12:3251494-3252188	Gm12	3251494	3252188	+	Short Day 4	R3	CIRI2, CircMiner, CIRCExplorer2, FindCirc	3
circ_018	Gm01:5495119-5497831	Gm01	5495119	5497831	+	Short Day 6	R1	CIRI2, CircMiner, CIRCExplorer2, FindCirc	3
circ_018	Gm01:5495119-5497831	Gm01	5495119	5497831	+	Short Day 6	R2	CIRI2, CircMiner, CIRCExplorer2, FindCirc	2
circ_018	Gm01:5495119-5497831	Gm01	5495119	5497831	+	Short Day 6	R3	CIRI2, CircMiner, CIRCExplorer2, FindCirc	2
circ_019	Gm08:9809436-9809811	Gm08	9809436	9809811	-	Short Day 0	R1	CIRI2, CircMiner, CIRCExplorer2, FindCirc	3
circ_019	Gm08:9809436-9809811	Gm08	9809436	9809811	-	Short Day 0	R2	CIRI2, CircMiner, CIRCExplorer2, FindCirc	4
circ_019	Gm08:9809436-9809811	Gm08	9809436	9809811	-	Short Day 0	R3	CIRI2, CircMiner, CIRCExplorer2, FindCirc	5
circ_019	Gm08:9809436-9809811	Gm08	9809436	9809811	-	Short Day 2	R1	CIRI2, CircMiner, CIRCExplorer2, FindCirc	11
circ_019	Gm08:9809436-9809811	Gm08	9809436	9809811	-	Short Day 2	R2	CIRI2, CircMiner, CIRCExplorer2, FindCirc	10
circ_019	Gm08:9809436-9809811	Gm08	9809436	9809811	-	Short Day 2	R3	CIRI2, CircMiner, CIRCExplorer2, FindCirc	3
circ_019	Gm08:9809436-9809811	Gm08	9809436	9809811	-	Short Day 4	R1	CIRI2, CircMiner, CIRCExplorer2, FindCirc	11
circ_019	Gm08:9809436-9809811	Gm08	9809436	9809811	-	Short Day 4	R2	CIRI2, CircMiner, CIRCExplorer2, FindCirc	11
circ_019	Gm08:9809436-9809811	Gm08	9809436	9809811	-	Short Day 4	R3	CIRI2, CircMiner, CIRCExplorer2, FindCirc	12
circ_019	Gm08:9809436-9809811	Gm08	9809436	9809811	-	Short Day 6	R1	CIRI2, CircMiner, CIRCExplorer2, FindCirc	2
circ_019	Gm08:9809436-9809811	Gm08	9809436	9809811	-	Short Day 6	R2	CIRI2, CircMiner, CIRCExplorer2, FindCirc	4
circ_019	Gm08:9809436-9809811	Gm08	9809436	9809811	-	Short Day 6	R3	CIRI2, CircMiner, CIRCExplorer2, FindCirc	16
circ_020	Gm13:25614859-25616046	Gm13	25614859	25616046	+	Short Day 0	R1	CircMiner, CIRCExplorer2, FindCirc	2
circ_020	Gm13:25614859-25616046	Gm13	25614859	25616046	+	Short Day 0	R2	CircMiner, CIRCExplorer2, FindCirc	3
circ_020	Gm13:25614859-25616046	Gm13	25614859	25616046	+	Short Day 0	R3	CircMiner, CIRCExplorer2, FindCirc	4
circ_021	Gm07:14790309-14790789	Gm07	14790309	14790789	-	Short Day 6	R1	CIRI2, CircMiner, CIRCExplorer2, FindCirc	2
circ_021	Gm07:14790309-14790789	Gm07	14790309	14790789	-	Short Day 6	R2	CIRI2, CircMiner, CIRCExplorer2, FindCirc	3
circ_021	Gm07:14790309-14790789	Gm07	14790309	14790789	-	Short Day 6	R3	CIRI2, CircMiner, CIRCExplorer2, FindCirc	3
circ_022	Gm14:6761641-6762350	Gm14	6761641	6762350	-	Short Day 0	R1	CIRI2, FindCirc	3
circ_022	Gm14:6761641-6762350	Gm14	6761641	6762350	-	Short Day 0	R2	CIRI2, FindCirc	4
circ_022	Gm14:6761641-6762350	Gm14	6761641	6762350	-	Short Day 0	R3	CIRI2, FindCirc	9
circ_022	Gm14:6761641-6762350	Gm14	6761641	6762350	-	Short Day 6	R1	CIRI2, FindCirc	2
circ_022	Gm14:6761641-6762350	Gm14	6761641	6762350	-	Short Day 6	R2	CIRI2, FindCirc	5
circ_022	Gm14:6761641-6762350	Gm14	6761641	6762350	-	Short Day 6	R3	CIRI2, FindCirc	5
circ_023	Gm08:3718164-3718869	Gm08	3718164	3718869	+	Short Day 2	R1	CIRI2, FindCirc	6
circ_023	Gm08:3718164-3718869	Gm08	3718164	3718869	+	Short Day 2	R2	CIRI2, FindCirc	5
circ_023	Gm08:3718164-3718869	Gm08	3718164	3718869	+	Short Day 2	R3	CIRI2, FindCirc	2
circ_024	Gm04:112551-112851	Gm04	112551	112851	+	Short Day 0	R1	CIRI2, CircMiner, CIRCExplorer2, FindCirc	13
circ_024	Gm04:112551-112851	Gm04	112551	112851	+	Short Day 0	R2	CIRI2, CircMiner, CIRCExplorer2, FindCirc	23
circ_024	Gm04:112551-112851	Gm04	112551	112851	+	Short Day 0	R3	CIRI2, CircMiner, CIRCExplorer2, FindCirc	7
circ_024	Gm04:112551-112851	Gm04	112551	112851	+	Short Day 2	R1	CIRI2, CircMiner, CIRCExplorer2, FindCirc	13
circ_024	Gm04:112551-112851	Gm04	112551	112851	+	Short Day 2	R2	CIRI2, CircMiner, CIRCExplorer2, FindCirc	21
circ_024	Gm04:112551-112851	Gm04	112551	112851	+	Short Day 2	R3	CIRI2, CircMiner, CIRCExplorer2, FindCirc	14
circ_024	Gm04:112551-112851	Gm04	112551	112851	+	Short Day 4	R1	CIRI2, CircMiner, CIRCExplorer2, FindCirc	8
circ_024	Gm04:112551-112851	Gm04	112551	112851	+	Short Day 4	R2	CIRI2, CircMiner, CIRCExplorer2, FindCirc	10
circ_024	Gm04:112551-112851	Gm04	112551	112851	+	Short Day 4	R3	CIRI2, CircMiner, CIRCExplorer2, FindCirc	15
circ_024	Gm04:112551-112851	Gm04	112551	112851	+	Short Day 6	R1	CIRI2, CircMiner, CIRCExplorer2, FindCirc	6
circ_024	Gm04:112551-112851	Gm04	112551	112851	+	Short Day 6	R2	CIRI2, CircMiner, CIRCExplorer2, FindCirc	20
circ_024	Gm04:112551-112851	Gm04	112551	112851	+	Short Day 6	R3	CIRI2, CircMiner, CIRCExplorer2, FindCirc	17
circ_025	Gm14:4067668-4070935	Gm14	4067668	4070935	+	Short Day 2	R1	CIRI2, FindCirc	16
circ_025	Gm14:4067668-4070935	Gm14	4067668	4070935	+	Short Day 2	R2	CIRI2, FindCirc	17
circ_025	Gm14:4067668-4070935	Gm14	4067668	4070935	+	Short Day 2	R3	CIRI2, FindCirc	33
circ_026	Gm02:22013506-22014669	Gm02	22013506	22014669	-	Short Day 0	R1	CIRI2, CircMiner, CIRCExplorer2, FindCirc	2
circ_026	Gm02:22013506-22014669	Gm02	22013506	22014669	-	Short Day 0	R2	CIRI2, CircMiner, CIRCExplorer2, FindCirc	5
circ_026	Gm02:22013506-22014669	Gm02	22013506	22014669	-	Short Day 0	R3	CIRI2, CircMiner, CIRCExplorer2, FindCirc	2
circ_026	Gm02:22013506-22014669	Gm02	22013506	22014669	-	Short Day 4	R1	CIRI2, CircMiner, CIRCExplorer2, FindCirc	2
circ_026	Gm02:22013506-22014669	Gm02	22013506	22014669	-	Short Day 4	R2	CIRI2, CircMiner, CIRCExplorer2, FindCirc	2
circ_026	Gm02:22013506-22014669	Gm02	22013506	22014669	-	Short Day 4	R3	CIRI2, CircMiner, CIRCExplorer2, FindCirc	2
circ_027	Gm04:45203808-45204445	Gm04	45203808	45204445	-	Short Day 6	R1	CIRI2, CircMiner, CIRCExplorer2, FindCirc	4
circ_027	Gm04:45203808-45204445	Gm04	45203808	45204445	-	Short Day 6	R2	CIRI2, CircMiner, CIRCExplorer2, FindCirc	6
circ_027	Gm04:45203808-45204445	Gm04	45203808	45204445	-	Short Day 6	R3	CIRI2, CircMiner, CIRCExplorer2, FindCirc	3
circ_028	Gm10:35522433-35522816	Gm10	35522433	35522816	-	Short Day 4	R1	CIRI2, CircMiner, CIRCExplorer2, FindCirc	7
circ_028	Gm10:35522433-35522816	Gm10	35522433	35522816	-	Short Day 4	R2	CIRI2, CircMiner, CIRCExplorer2, FindCirc	3
circ_028	Gm10:35522433-35522816	Gm10	35522433	35522816	-	Short Day 4	R3	CIRI2, CircMiner, CIRCExplorer2, FindCirc	5
circ_029	Gm06:11988439-11988670	Gm06	11988439	11988670	+	Short Day 4	R1	CIRI2, CircMiner, CIRCExplorer2, FindCirc	2
circ_029	Gm06:11988439-11988670	Gm06	11988439	11988670	+	Short Day 4	R2	CIRI2, CircMiner, CIRCExplorer2, FindCirc	7
circ_029	Gm06:11988439-11988670	Gm06	11988439	11988670	+	Short Day 4	R3	CIRI2, CircMiner, CIRCExplorer2, FindCirc	3
circ_030	Gm16:1554219-1554262	Gm16	1554219	1554262	-	Short Day 0	R1	CIRCExplorer2	3
circ_030	Gm16:1554219-1554262	Gm16	1554219	1554262	-	Short Day 0	R2	CIRCExplorer2	9
circ_030	Gm16:1554219-1554262	Gm16	1554219	1554262	-	Short Day 0	R3	CIRCExplorer2	6
circ_030	Gm16:1554219-1554262	Gm16	1554219	1554262	-	Short Day 2	R1	CIRCExplorer2	5
circ_030	Gm16:1554219-1554262	Gm16	1554219	1554262	-	Short Day 2	R2	CIRCExplorer2	5
circ_030	Gm16:1554219-1554262	Gm16	1554219	1554262	-	Short Day 2	R3	CIRCExplorer2	12
circ_031	Gm11:12085167-12087063	Gm11	12085167	12087063	+	Short Day 6	R1	CIRI2, CircMiner, CIRCExplorer2, FindCirc	2
circ_031	Gm11:12085167-12087063	Gm11	12085167	12087063	+	Short Day 6	R2	CIRI2, CircMiner, CIRCExplorer2, FindCirc	10
circ_031	Gm11:12085167-12087063	Gm11	12085167	12087063	+	Short Day 6	R3	CIRI2, CircMiner, CIRCExplorer2, FindCirc	12
circ_032	Gm04:6169724-6170285	Gm04	6169724	6170285	-	Short Day 4	R1	CircMiner	2
circ_032	Gm04:6169724-6170285	Gm04	6169724	6170285	-	Short Day 4	R2	CircMiner	2
circ_032	Gm04:6169724-6170285	Gm04	6169724	6170285	-	Short Day 4	R3	CircMiner	3
circ_033	Gm02:4018386-4019859	Gm02	4018386	4019859	+	Short Day 0	R1	CIRI2, CircMiner, CIRCExplorer2, FindCirc	2
circ_033	Gm02:4018386-4019859	Gm02	4018386	4019859	+	Short Day 0	R2	CIRI2, CircMiner, CIRCExplorer2, FindCirc	2
circ_033	Gm02:4018386-4019859	Gm02	4018386	4019859	+	Short Day 0	R3	CIRI2, CircMiner, CIRCExplorer2, FindCirc	4
circ_034	Gm10:34941400-34942551	Gm10	34941400	34942551	+	Short Day 2	R1	CIRI2, CircMiner, CIRCExplorer2, FindCirc	3
circ_034	Gm10:34941400-34942551	Gm10	34941400	34942551	+	Short Day 2	R2	CIRI2, CircMiner, CIRCExplorer2, FindCirc	2
circ_034	Gm10:34941400-34942551	Gm10	34941400	34942551	+	Short Day 2	R3	CIRI2, CircMiner, CIRCExplorer2, FindCirc	4
circ_035	Gm03:24283269-24283816	Gm03	24283269	24283816	+	Short Day 0	R1	CIRI2, CircMiner, CIRCExplorer2	9
circ_035	Gm03:24283269-24283816	Gm03	24283269	24283816	+	Short Day 0	R2	CIRI2, CircMiner, CIRCExplorer2	15
circ_035	Gm03:24283269-24283816	Gm03	24283269	24283816	+	Short Day 0	R3	CIRI2, CircMiner, CIRCExplorer2	6
circ_035	Gm03:24283269-24283816	Gm03	24283269	24283816	+	Short Day 2	R1	CIRI2, CircMiner, CIRCExplorer2	10
circ_035	Gm03:24283269-24283816	Gm03	24283269	24283816	+	Short Day 2	R2	CIRI2, CircMiner, CIRCExplorer2	11
circ_035	Gm03:24283269-24283816	Gm03	24283269	24283816	+	Short Day 2	R3	CIRI2, CircMiner, CIRCExplorer2	10
circ_035	Gm03:24283269-24283816	Gm03	24283269	24283816	+	Short Day 4	R1	CIRI2, CircMiner, CIRCExplorer2	18
circ_035	Gm03:24283269-24283816	Gm03	24283269	24283816	+	Short Day 4	R2	CIRI2, CircMiner, CIRCExplorer2	11
circ_035	Gm03:24283269-24283816	Gm03	24283269	24283816	+	Short Day 4	R3	CIRI2, CircMiner, CIRCExplorer2	11
circ_035	Gm03:24283269-24283816	Gm03	24283269	24283816	+	Short Day 6	R1	CIRI2, CircMiner, CIRCExplorer2	13
circ_035	Gm03:24283269-24283816	Gm03	24283269	24283816	+	Short Day 6	R2	CIRI2, CircMiner, CIRCExplorer2	16
circ_035	Gm03:24283269-24283816	Gm03	24283269	24283816	+	Short Day 6	R3	CIRI2, CircMiner, CIRCExplorer2	14
circ_036	Gm06:13299642-13300269	Gm06	13299642	13300269	-	Short Day 4	R1	CircMiner, CIRCExplorer2	2
circ_036	Gm06:13299642-13300269	Gm06	13299642	13300269	-	Short Day 4	R2	CircMiner, CIRCExplorer2	5
circ_036	Gm06:13299642-13300269	Gm06	13299642	13300269	-	Short Day 4	R3	CircMiner, CIRCExplorer2	2
circ_037	Gm13:15586032-15586685	Gm13	15586032	15586685	-	Short Day 0	R1	CircMiner, CIRCExplorer2	7
circ_037	Gm13:15586032-15586685	Gm13	15586032	15586685	-	Short Day 0	R2	CircMiner, CIRCExplorer2	4
circ_037	Gm13:15586032-15586685	Gm13	15586032	15586685	-	Short Day 0	R3	CircMiner, CIRCExplorer2	6
circ_037	Gm13:15586032-15586685	Gm13	15586032	15586685	-	Short Day 2	R1	CircMiner, CIRCExplorer2	4
circ_037	Gm13:15586032-15586685	Gm13	15586032	15586685	-	Short Day 2	R2	CircMiner, CIRCExplorer2	8
circ_037	Gm13:15586032-15586685	Gm13	15586032	15586685	-	Short Day 2	R3	CircMiner, CIRCExplorer2	5
circ_037	Gm13:15586032-15586685	Gm13	15586032	15586685	-	Short Day 4	R1	CircMiner, CIRCExplorer2	6
circ_037	Gm13:15586032-15586685	Gm13	15586032	15586685	-	Short Day 4	R2	CircMiner, CIRCExplorer2	6
circ_037	Gm13:15586032-15586685	Gm13	15586032	15586685	-	Short Day 4	R3	CircMiner, CIRCExplorer2	11
circ_037	Gm13:15586032-15586685	Gm13	15586032	15586685	-	Short Day 6	R1	CircMiner, CIRCExplorer2	8
circ_037	Gm13:15586032-15586685	Gm13	15586032	15586685	-	Short Day 6	R2	CircMiner, CIRCExplorer2	5
circ_037	Gm13:15586032-15586685	Gm13	15586032	15586685	-	Short Day 6	R3	CircMiner, CIRCExplorer2	3
circ_038	Gm01:27706-28264	Gm01	27706	28264	-	Short Day 0	R1	CIRI2	29
circ_038	Gm01:27706-28264	Gm01	27706	28264	-	Short Day 0	R2	CIRI2	15
circ_038	Gm01:27706-28264	Gm01	27706	28264	-	Short Day 0	R3	CIRI2	27
circ_038	Gm01:27706-28264	Gm01	27706	28264	-	Short Day 2	R1	CIRI2	19
circ_038	Gm01:27706-28264	Gm01	27706	28264	-	Short Day 2	R2	CIRI2	12
circ_038	Gm01:27706-28264	Gm01	27706	28264	-	Short Day 2	R3	CIRI2	13
circ_038	Gm01:27706-28264	Gm01	27706	28264	-	Short Day 4	R1	CIRI2	15
circ_038	Gm01:27706-28264	Gm01	27706	28264	-	Short Day 4	R2	CIRI2	15
circ_038	Gm01:27706-28264	Gm01	27706	28264	-	Short Day 4	R3	CIRI2	21
circ_038	Gm01:27706-28264	Gm01	27706	28264	-	Short Day 6	R1	CIRI2	30
circ_038	Gm01:27706-28264	Gm01	27706	28264	-	Short Day 6	R2	CIRI2	20
circ_038	Gm01:27706-28264	Gm01	27706	28264	-	Short Day 6	R3	CIRI2	40
circ_039	Gm15:31578109-31578311	Gm15	31578109	31578311	+	Short Day 4	R1	CIRI2	8
circ_039	Gm15:31578109-31578311	Gm15	31578109	31578311	+	Short Day 4	R2	CIRI2	6
circ_039	Gm15:31578109-31578311	Gm15	31578109	31578311	+	Short Day 4	R3	CIRI2	4
circ_039	Gm15:31578109-31578311	Gm15	31578109	31578311	+	Short Day 6	R1	CIRI2	9
circ_039	Gm15:31578109-31578311	Gm15	31578109	31578311	+	Short Day 6	R2	CIRI2	4
circ_039	Gm15:31578109-31578311	Gm15	31578109	31578311	+	Short Day 6	R3	CIRI2	12
circ_040	Gm09:7441707-7442379	Gm09	7441707	7442379	-	Short Day 0	R1	CIRI2, CircMiner, CIRCExplorer2, FindCirc	5
circ_040	Gm09:7441707-7442379	Gm09	7441707	7442379	-	Short Day 0	R2	CIRI2, CircMiner, CIRCExplorer2, FindCirc	3
circ_040	Gm09:7441707-7442379	Gm09	7441707	7442379	-	Short Day 0	R3	CIRI2, CircMiner, CIRCExplorer2, FindCirc	3
circ_040	Gm09:7441707-7442379	Gm09	7441707	7442379	-	Short Day 2	R1	CIRI2, CircMiner, CIRCExplorer2, FindCirc	2
circ_040	Gm09:7441707-7442379	Gm09	7441707	7442379	-	Short Day 2	R2	CIRI2, CircMiner, CIRCExplorer2, FindCirc	2
circ_040	Gm09:7441707-7442379	Gm09	7441707	7442379	-	Short Day 2	R3	CIRI2, CircMiner, CIRCExplorer2, FindCirc	4
circ_040	Gm09:7441707-7442379	Gm09	7441707	7442379	-	Short Day 4	R1	CIRI2, CircMiner, CIRCExplorer2, FindCirc	4
circ_040	Gm09:7441707-7442379	Gm09	7441707	7442379	-	Short Day 4	R2	CIRI2, CircMiner, CIRCExplorer2, FindCirc	2
circ_040	Gm09:7441707-7442379	Gm09	7441707	7442379	-	Short Day 4	R3	CIRI2, CircMiner, CIRCExplorer2, FindCirc	6
circ_041	Gm05:26664721-26665978	Gm05	26664721	26665978	+	Short Day 0	R1	CIRI2, CircMiner, CIRCExplorer2	5
circ_041	Gm05:26664721-26665978	Gm05	26664721	26665978	+	Short Day 0	R2	CIRI2, CircMiner, CIRCExplorer2	4
circ_041	Gm05:26664721-26665978	Gm05	26664721	26665978	+	Short Day 0	R3	CIRI2, CircMiner, CIRCExplorer2	4
circ_042	Gm18:29683373-29683541	Gm18	29683373	29683541	-	Short Day 0	R1	FindCirc	31
circ_042	Gm18:29683373-29683541	Gm18	29683373	29683541	-	Short Day 0	R2	FindCirc	31
circ_042	Gm18:29683373-29683541	Gm18	29683373	29683541	-	Short Day 0	R3	FindCirc	35
circ_042	Gm18:29683373-29683541	Gm18	29683373	29683541	-	Short Day 2	R1	FindCirc	12
circ_042	Gm18:29683373-29683541	Gm18	29683373	29683541	-	Short Day 2	R2	FindCirc	20
circ_042	Gm18:29683373-29683541	Gm18	29683373	29683541	-	Short Day 2	R3	FindCirc	34
circ_042	Gm18:29683373-29683541	Gm18	29683373	29683541	-	Short Day 4	R1	FindCirc	19
circ_042	Gm18:29683373-29683541	Gm18	29683373	29683541	-	Short Day 4	R2	FindCirc	27
circ_042	Gm18:29683373-29683541	Gm18	29683373	29683541	-	Short Day 4	R3	FindCirc	25
circ_042	Gm18:29683373-29683541	Gm18	29683373	29683541	-	Short Day 6	R1	FindCirc	19
circ_042	Gm18:29683373-29683541	Gm18	29683373	29683541	-	Short Day 6	R2	FindCirc	12
circ_042	Gm18:29683373-29683541	Gm18	29683373	29683541	-	Short Day 6	R3	FindCirc	17
circ_043	Gm10:4992793-4994562	Gm10	4992793	4994562	+	Short Day 0	R1	CIRI2, CircMiner, CIRCExplorer2, FindCirc	6
circ_043	Gm10:4992793-4994562	Gm10	4992793	4994562	+	Short Day 0	R2	CIRI2, CircMiner, CIRCExplorer2, FindCirc	17
circ_043	Gm10:4992793-4994562	Gm10	4992793	4994562	+	Short Day 0	R3	CIRI2, CircMiner, CIRCExplorer2, FindCirc	9
circ_043	Gm10:4992793-4994562	Gm10	4992793	4994562	+	Short Day 4	R1	CIRI2, CircMiner, CIRCExplorer2, FindCirc	13
circ_043	Gm10:4992793-4994562	Gm10	4992793	4994562	+	Short Day 4	R2	CIRI2, CircMiner, CIRCExplorer2, FindCirc	8
circ_043	Gm10:4992793-4994562	Gm10	4992793	4994562	+	Short Day 4	R3	CIRI2, CircMiner, CIRCExplorer2, FindCirc	4
circ_044	Gm11:3832979-3834119	Gm11	3832979	3834119	-	Short Day 0	R1	CIRI2, CircMiner, CIRCExplorer2, FindCirc	2
circ_044	Gm11:3832979-3834119	Gm11	3832979	3834119	-	Short Day 0	R2	CIRI2, CircMiner, CIRCExplorer2, FindCirc	3
circ_044	Gm11:3832979-3834119	Gm11	3832979	3834119	-	Short Day 0	R3	CIRI2, CircMiner, CIRCExplorer2, FindCirc	6
circ_045	Gm04:60681-61366	Gm04	60681	61366	-	Short Day 2	R1	CIRI2, CircMiner, CIRCExplorer2	6
circ_045	Gm04:60681-61366	Gm04	60681	61366	-	Short Day 2	R2	CIRI2, CircMiner, CIRCExplorer2	7
circ_045	Gm04:60681-61366	Gm04	60681	61366	-	Short Day 2	R3	CIRI2, CircMiner, CIRCExplorer2	6
circ_045	Gm04:60681-61366	Gm04	60681	61366	-	Short Day 4	R1	CIRI2, CircMiner, CIRCExplorer2	7
circ_045	Gm04:60681-61366	Gm04	60681	61366	-	Short Day 4	R2	CIRI2, CircMiner, CIRCExplorer2	7
circ_045	Gm04:60681-61366	Gm04	60681	61366	-	Short Day 4	R3	CIRI2, CircMiner, CIRCExplorer2	4
circ_045	Gm04:60681-61366	Gm04	60681	61366	-	Short Day 6	R1	CIRI2, CircMiner, CIRCExplorer2	10
circ_045	Gm04:60681-61366	Gm04	60681	61366	-	Short Day 6	R2	CIRI2, CircMiner, CIRCExplorer2	10
circ_045	Gm04:60681-61366	Gm04	60681	61366	-	Short Day 6	R3	CIRI2, CircMiner, CIRCExplorer2	8
circ_046	Gm03:46742423-46742938	Gm03	46742423	46742938	-	Short Day 0	R1	CIRI2, CircMiner, CIRCExplorer2, FindCirc	8
circ_046	Gm03:46742423-46742938	Gm03	46742423	46742938	-	Short Day 0	R2	CIRI2, CircMiner, CIRCExplorer2, FindCirc	7
circ_046	Gm03:46742423-46742938	Gm03	46742423	46742938	-	Short Day 0	R3	CIRI2, CircMiner, CIRCExplorer2, FindCirc	2
circ_046	Gm03:46742423-46742938	Gm03	46742423	46742938	-	Short Day 2	R1	CIRI2, CircMiner, CIRCExplorer2, FindCirc	3
circ_046	Gm03:46742423-46742938	Gm03	46742423	46742938	-	Short Day 2	R2	CIRI2, CircMiner, CIRCExplorer2, FindCirc	4
circ_046	Gm03:46742423-46742938	Gm03	46742423	46742938	-	Short Day 2	R3	CIRI2, CircMiner, CIRCExplorer2, FindCirc	4
circ_047	Gm09:159108-159502	Gm09	159108	159502	+	Short Day 0	R1	CIRI2, CircMiner, CIRCExplorer2, FindCirc	7
circ_047	Gm09:159108-159502	Gm09	159108	159502	+	Short Day 0	R2	CIRI2, CircMiner, CIRCExplorer2, FindCirc	7
circ_047	Gm09:159108-159502	Gm09	159108	159502	+	Short Day 0	R3	CIRI2, CircMiner, CIRCExplorer2, FindCirc	7
circ_047	Gm09:159108-159502	Gm09	159108	159502	+	Short Day 2	R1	CIRI2, CircMiner, CIRCExplorer2, FindCirc	6
circ_047	Gm09:159108-159502	Gm09	159108	159502	+	Short Day 2	R2	CIRI2, CircMiner, CIRCExplorer2, FindCirc	10
circ_047	Gm09:159108-159502	Gm09	159108	159502	+	Short Day 2	R3	CIRI2, CircMiner, CIRCExplorer2, FindCirc	6
circ_047	Gm09:159108-159502	Gm09	159108	159502	+	Short Day 4	R1	CIRI2, CircMiner, CIRCExplorer2, FindCirc	12
circ_047	Gm09:159108-159502	Gm09	159108	159502	+	Short Day 4	R2	CIRI2, CircMiner, CIRCExplorer2, FindCirc	7
circ_047	Gm09:159108-159502	Gm09	159108	159502	+	Short Day 4	R3	CIRI2, CircMiner, CIRCExplorer2, FindCirc	4
circ_047	Gm09:159108-159502	Gm09	159108	159502	+	Short Day 6	R1	CIRI2, CircMiner, CIRCExplorer2, FindCirc	17
circ_047	Gm09:159108-159502	Gm09	159108	159502	+	Short Day 6	R2	CIRI2, CircMiner, CIRCExplorer2, FindCirc	11
circ_047	Gm09:159108-159502	Gm09	159108	159502	+	Short Day 6	R3	CIRI2, CircMiner, CIRCExplorer2, FindCirc	14
circ_048	Gm13:26455579-26455691	Gm13	26455579	26455691	-	Short Day 4	R1	FindCirc	7
circ_048	Gm13:26455579-26455691	Gm13	26455579	26455691	-	Short Day 4	R2	FindCirc	3
circ_048	Gm13:26455579-26455691	Gm13	26455579	26455691	-	Short Day 4	R3	FindCirc	5
circ_048	Gm13:26455579-26455691	Gm13	26455579	26455691	-	Short Day 6	R1	FindCirc	6
circ_048	Gm13:26455579-26455691	Gm13	26455579	26455691	-	Short Day 6	R2	FindCirc	3
circ_048	Gm13:26455579-26455691	Gm13	26455579	26455691	-	Short Day 6	R3	FindCirc	5
circ_049	Gm12:7176469-7180269	Gm12	7176469	7180269	+	Short Day 0	R1	CIRI2, FindCirc	3
circ_049	Gm12:7176469-7180269	Gm12	7176469	7180269	+	Short Day 0	R2	CIRI2, FindCirc	3
circ_049	Gm12:7176469-7180269	Gm12	7176469	7180269	+	Short Day 0	R3	CIRI2, FindCirc	12
circ_049	Gm12:7176469-7180269	Gm12	7176469	7180269	+	Short Day 2	R1	CIRI2, FindCirc	4
circ_049	Gm12:7176469-7180269	Gm12	7176469	7180269	+	Short Day 2	R2	CIRI2, FindCirc	3
circ_049	Gm12:7176469-7180269	Gm12	7176469	7180269	+	Short Day 2	R3	CIRI2, FindCirc	3
circ_050	Gm14:3946288-3946429	Gm14	3946288	3946429	+	Short Day 4	R1	FindCirc	8
circ_050	Gm14:3946288-3946429	Gm14	3946288	3946429	+	Short Day 4	R2	FindCirc	5
circ_050	Gm14:3946288-3946429	Gm14	3946288	3946429	+	Short Day 4	R3	FindCirc	4
circ_051	Gm08:8535728-8539480	Gm08	8535728	8539480	+	Short Day 0	R1	CIRI2, FindCirc	6
circ_051	Gm08:8535728-8539480	Gm08	8535728	8539480	+	Short Day 0	R2	CIRI2, FindCirc	2
circ_051	Gm08:8535728-8539480	Gm08	8535728	8539480	+	Short Day 0	R3	CIRI2, FindCirc	9
circ_051	Gm08:8535728-8539480	Gm08	8535728	8539480	+	Short Day 4	R1	CIRI2, FindCirc	4
circ_051	Gm08:8535728-8539480	Gm08	8535728	8539480	+	Short Day 4	R2	CIRI2, FindCirc	2
circ_051	Gm08:8535728-8539480	Gm08	8535728	8539480	+	Short Day 4	R3	CIRI2, FindCirc	3
circ_052	Gm19:36361573-36361926	Gm19	36361573	36361926	+	Short Day 2	R1	CIRI2, CircMiner, CIRCExplorer2, FindCirc	4
circ_052	Gm19:36361573-36361926	Gm19	36361573	36361926	+	Short Day 2	R2	CIRI2, CircMiner, CIRCExplorer2, FindCirc	3
circ_052	Gm19:36361573-36361926	Gm19	36361573	36361926	+	Short Day 2	R3	CIRI2, CircMiner, CIRCExplorer2, FindCirc	5
circ_053	Gm05:22288617-22288823	Gm05	22288617	22288823	+	Short Day 0	R1	FindCirc	4
circ_053	Gm05:22288617-22288823	Gm05	22288617	22288823	+	Short Day 0	R2	FindCirc	3
circ_053	Gm05:22288617-22288823	Gm05	22288617	22288823	+	Short Day 0	R3	FindCirc	4
circ_053	Gm05:22288617-22288823	Gm05	22288617	22288823	+	Short Day 2	R1	FindCirc	6
circ_053	Gm05:22288617-22288823	Gm05	22288617	22288823	+	Short Day 2	R2	FindCirc	2
circ_053	Gm05:22288617-22288823	Gm05	22288617	22288823	+	Short Day 2	R3	FindCirc	2
circ_054	Gm05:40129153-40129462	Gm05	40129153	40129462	-	Short Day 4	R1	CIRI2, FindCirc	4
circ_054	Gm05:40129153-40129462	Gm05	40129153	40129462	-	Short Day 4	R2	CIRI2, FindCirc	2
circ_054	Gm05:40129153-40129462	Gm05	40129153	40129462	-	Short Day 4	R3	CIRI2, FindCirc	2
circ_055	Gm17:41672468-41672811	Gm17	41672468	41672811	+	Short Day 6	R1	CIRI2, CircMiner, CIRCExplorer2, FindCirc	2
circ_055	Gm17:41672468-41672811	Gm17	41672468	41672811	+	Short Day 6	R2	CIRI2, CircMiner, CIRCExplorer2, FindCirc	2
circ_055	Gm17:41672468-41672811	Gm17	41672468	41672811	+	Short Day 6	R3	CIRI2, CircMiner, CIRCExplorer2, FindCirc	4
circ_056	Gm13:41646492-41647810	Gm13	41646492	41647810	-	Short Day 0	R1	CIRI2, CircMiner, CIRCExplorer2, FindCirc	49
circ_056	Gm13:41646492-41647810	Gm13	41646492	41647810	-	Short Day 0	R2	CIRI2, CircMiner, CIRCExplorer2, FindCirc	108
circ_056	Gm13:41646492-41647810	Gm13	41646492	41647810	-	Short Day 0	R3	CIRI2, CircMiner, CIRCExplorer2, FindCirc	72
circ_056	Gm13:41646492-41647810	Gm13	41646492	41647810	-	Short Day 2	R1	CIRI2, CircMiner, CIRCExplorer2, FindCirc	60
circ_056	Gm13:41646492-41647810	Gm13	41646492	41647810	-	Short Day 2	R2	CIRI2, CircMiner, CIRCExplorer2, FindCirc	83
circ_056	Gm13:41646492-41647810	Gm13	41646492	41647810	-	Short Day 2	R3	CIRI2, CircMiner, CIRCExplorer2, FindCirc	51
circ_056	Gm13:41646492-41647810	Gm13	41646492	41647810	-	Short Day 4	R1	CIRI2, CircMiner, CIRCExplorer2, FindCirc	109
circ_056	Gm13:41646492-41647810	Gm13	41646492	41647810	-	Short Day 4	R2	CIRI2, CircMiner, CIRCExplorer2, FindCirc	72
circ_056	Gm13:41646492-41647810	Gm13	41646492	41647810	-	Short Day 4	R3	CIRI2, CircMiner, CIRCExplorer2, FindCirc	99
circ_056	Gm13:41646492-41647810	Gm13	41646492	41647810	-	Short Day 6	R1	CIRI2, CircMiner, CIRCExplorer2, FindCirc	77
circ_056	Gm13:41646492-41647810	Gm13	41646492	41647810	-	Short Day 6	R2	CIRI2, CircMiner, CIRCExplorer2, FindCirc	86
circ_056	Gm13:41646492-41647810	Gm13	41646492	41647810	-	Short Day 6	R3	CIRI2, CircMiner, CIRCExplorer2, FindCirc	59
circ_057	Gm19:38185593-38186884	Gm19	38185593	38186884	-	Short Day 4	R1	CIRI2, CircMiner, CIRCExplorer2, FindCirc	4
circ_057	Gm19:38185593-38186884	Gm19	38185593	38186884	-	Short Day 4	R2	CIRI2, CircMiner, CIRCExplorer2, FindCirc	3
circ_057	Gm19:38185593-38186884	Gm19	38185593	38186884	-	Short Day 4	R3	CIRI2, CircMiner, CIRCExplorer2, FindCirc	2
circ_058	Gm12:35736704-35737696	Gm12	35736704	35737696	-	Short Day 2	R1	CIRI2, CircMiner, CIRCExplorer2, FindCirc	2
circ_058	Gm12:35736704-35737696	Gm12	35736704	35737696	-	Short Day 2	R2	CIRI2, CircMiner, CIRCExplorer2, FindCirc	2
circ_058	Gm12:35736704-35737696	Gm12	35736704	35737696	-	Short Day 2	R3	CIRI2, CircMiner, CIRCExplorer2, FindCirc	4
circ_058	Gm12:35736704-35737696	Gm12	35736704	35737696	-	Short Day 6	R1	CIRI2, CircMiner, CIRCExplorer2, FindCirc	3
circ_058	Gm12:35736704-35737696	Gm12	35736704	35737696	-	Short Day 6	R2	CIRI2, CircMiner, CIRCExplorer2, FindCirc	2
circ_058	Gm12:35736704-35737696	Gm12	35736704	35737696	-	Short Day 6	R3	CIRI2, CircMiner, CIRCExplorer2, FindCirc	3
circ_059	Gm14:13171166-13172165	Gm14	13171166	13172165	-	Short Day 2	R1	CircMiner, CIRCExplorer2	5
circ_059	Gm14:13171166-13172165	Gm14	13171166	13172165	-	Short Day 2	R2	CircMiner, CIRCExplorer2	5
circ_059	Gm14:13171166-13172165	Gm14	13171166	13172165	-	Short Day 2	R3	CircMiner, CIRCExplorer2	10
circ_060	Gm20:41203647-41204058	Gm20	41203647	41204058	-	Short Day 2	R1	CIRI2, CircMiner, CIRCExplorer2, FindCirc	5
circ_060	Gm20:41203647-41204058	Gm20	41203647	41204058	-	Short Day 2	R2	CIRI2, CircMiner, CIRCExplorer2, FindCirc	6
circ_060	Gm20:41203647-41204058	Gm20	41203647	41204058	-	Short Day 2	R3	CIRI2, CircMiner, CIRCExplorer2, FindCirc	5
circ_060	Gm20:41203647-41204058	Gm20	41203647	41204058	-	Short Day 4	R1	CIRI2, CircMiner, CIRCExplorer2, FindCirc	6
circ_060	Gm20:41203647-41204058	Gm20	41203647	41204058	-	Short Day 4	R2	CIRI2, CircMiner, CIRCExplorer2, FindCirc	5
circ_060	Gm20:41203647-41204058	Gm20	41203647	41204058	-	Short Day 4	R3	CIRI2, CircMiner, CIRCExplorer2, FindCirc	10
circ_060	Gm20:41203647-41204058	Gm20	41203647	41204058	-	Short Day 6	R1	CIRI2, CircMiner, CIRCExplorer2, FindCirc	10
circ_060	Gm20:41203647-41204058	Gm20	41203647	41204058	-	Short Day 6	R2	CIRI2, CircMiner, CIRCExplorer2, FindCirc	7
circ_060	Gm20:41203647-41204058	Gm20	41203647	41204058	-	Short Day 6	R3	CIRI2, CircMiner, CIRCExplorer2, FindCirc	11
circ_061	Gm09:10179999-10180745	Gm09	10179999	10180745	-	Short Day 4	R1	CIRI2	4
circ_061	Gm09:10179999-10180745	Gm09	10179999	10180745	-	Short Day 4	R2	CIRI2	5
circ_061	Gm09:10179999-10180745	Gm09	10179999	10180745	-	Short Day 4	R3	CIRI2	3
circ_062	Gm02:12897647-12898377	Gm02	12897647	12898377	+	Short Day 0	R1	CIRI2, CircMiner, CIRCExplorer2, FindCirc	4
circ_062	Gm02:12897647-12898377	Gm02	12897647	12898377	+	Short Day 0	R2	CIRI2, CircMiner, CIRCExplorer2, FindCirc	11
circ_062	Gm02:12897647-12898377	Gm02	12897647	12898377	+	Short Day 0	R3	CIRI2, CircMiner, CIRCExplorer2, FindCirc	3
circ_062	Gm02:12897647-12898377	Gm02	12897647	12898377	+	Short Day 4	R1	CIRI2, CircMiner, CIRCExplorer2, FindCirc	3
circ_062	Gm02:12897647-12898377	Gm02	12897647	12898377	+	Short Day 4	R2	CIRI2, CircMiner, CIRCExplorer2, FindCirc	3
circ_062	Gm02:12897647-12898377	Gm02	12897647	12898377	+	Short Day 4	R3	CIRI2, CircMiner, CIRCExplorer2, FindCirc	8
circ_062	Gm02:12897647-12898377	Gm02	12897647	12898377	+	Short Day 6	R1	CIRI2, CircMiner, CIRCExplorer2, FindCirc	4
circ_062	Gm02:12897647-12898377	Gm02	12897647	12898377	+	Short Day 6	R2	CIRI2, CircMiner, CIRCExplorer2, FindCirc	7
circ_062	Gm02:12897647-12898377	Gm02	12897647	12898377	+	Short Day 6	R3	CIRI2, CircMiner, CIRCExplorer2, FindCirc	3
circ_063	Gm04:43826110-43828181	Gm04	43826110	43828181	+	Short Day 0	R1	CIRI2, CircMiner, CIRCExplorer2, FindCirc	136
circ_063	Gm04:43826110-43828181	Gm04	43826110	43828181	+	Short Day 0	R2	CIRI2, CircMiner, CIRCExplorer2, FindCirc	166
circ_063	Gm04:43826110-43828181	Gm04	43826110	43828181	+	Short Day 0	R3	CIRI2, CircMiner, CIRCExplorer2, FindCirc	139
circ_063	Gm04:43826110-43828181	Gm04	43826110	43828181	+	Short Day 2	R1	CIRI2, CircMiner, CIRCExplorer2, FindCirc	102
circ_063	Gm04:43826110-43828181	Gm04	43826110	43828181	+	Short Day 2	R2	CIRI2, CircMiner, CIRCExplorer2, FindCirc	134
circ_063	Gm04:43826110-43828181	Gm04	43826110	43828181	+	Short Day 2	R3	CIRI2, CircMiner, CIRCExplorer2, FindCirc	140
circ_063	Gm04:43826110-43828181	Gm04	43826110	43828181	+	Short Day 4	R1	CIRI2, CircMiner, CIRCExplorer2, FindCirc	170
circ_063	Gm04:43826110-43828181	Gm04	43826110	43828181	+	Short Day 4	R2	CIRI2, CircMiner, CIRCExplorer2, FindCirc	170
circ_063	Gm04:43826110-43828181	Gm04	43826110	43828181	+	Short Day 4	R3	CIRI2, CircMiner, CIRCExplorer2, FindCirc	230
circ_063	Gm04:43826110-43828181	Gm04	43826110	43828181	+	Short Day 6	R1	CIRI2, CircMiner, CIRCExplorer2, FindCirc	214
circ_063	Gm04:43826110-43828181	Gm04	43826110	43828181	+	Short Day 6	R2	CIRI2, CircMiner, CIRCExplorer2, FindCirc	163
circ_063	Gm04:43826110-43828181	Gm04	43826110	43828181	+	Short Day 6	R3	CIRI2, CircMiner, CIRCExplorer2, FindCirc	186
circ_064	Gm15:10782700-10783628	Gm15	10782700	10783628	+	Short Day 0	R1	CIRI2, CircMiner, CIRCExplorer2, FindCirc	4
circ_064	Gm15:10782700-10783628	Gm15	10782700	10783628	+	Short Day 0	R2	CIRI2, CircMiner, CIRCExplorer2, FindCirc	8
circ_064	Gm15:10782700-10783628	Gm15	10782700	10783628	+	Short Day 0	R3	CIRI2, CircMiner, CIRCExplorer2, FindCirc	5
circ_065	Gm01:18984055-18986444	Gm01	18984055	18986444	+	Short Day 0	R1	CIRI2, CircMiner, CIRCExplorer2, FindCirc	5
circ_065	Gm01:18984055-18986444	Gm01	18984055	18986444	+	Short Day 0	R2	CIRI2, CircMiner, CIRCExplorer2, FindCirc	7
circ_065	Gm01:18984055-18986444	Gm01	18984055	18986444	+	Short Day 0	R3	CIRI2, CircMiner, CIRCExplorer2, FindCirc	13
circ_065	Gm01:18984055-18986444	Gm01	18984055	18986444	+	Short Day 2	R1	CIRI2, CircMiner, CIRCExplorer2, FindCirc	6
circ_065	Gm01:18984055-18986444	Gm01	18984055	18986444	+	Short Day 2	R2	CIRI2, CircMiner, CIRCExplorer2, FindCirc	7
circ_065	Gm01:18984055-18986444	Gm01	18984055	18986444	+	Short Day 2	R3	CIRI2, CircMiner, CIRCExplorer2, FindCirc	6
circ_065	Gm01:18984055-18986444	Gm01	18984055	18986444	+	Short Day 4	R1	CIRI2, CircMiner, CIRCExplorer2, FindCirc	5
circ_065	Gm01:18984055-18986444	Gm01	18984055	18986444	+	Short Day 4	R2	CIRI2, CircMiner, CIRCExplorer2, FindCirc	14
circ_065	Gm01:18984055-18986444	Gm01	18984055	18986444	+	Short Day 4	R3	CIRI2, CircMiner, CIRCExplorer2, FindCirc	7
circ_065	Gm01:18984055-18986444	Gm01	18984055	18986444	+	Short Day 6	R1	CIRI2, CircMiner, CIRCExplorer2, FindCirc	9
circ_065	Gm01:18984055-18986444	Gm01	18984055	18986444	+	Short Day 6	R2	CIRI2, CircMiner, CIRCExplorer2, FindCirc	9
circ_065	Gm01:18984055-18986444	Gm01	18984055	18986444	+	Short Day 6	R3	CIRI2, CircMiner, CIRCExplorer2, FindCirc	15
circ_066	Gm14:4674704-4675334	Gm14	4674704	4675334	+	Short Day 4	R1	CIRI2, CircMiner, CIRCExplorer2	3
circ_066	Gm14:4674704-4675334	Gm14	4674704	4675334	+	Short Day 4	R2	CIRI2, CircMiner, CIRCExplorer2	10
circ_066	Gm14:4674704-4675334	Gm14	4674704	4675334	+	Short Day 4	R3	CIRI2, CircMiner, CIRCExplorer2	5
circ_066	Gm14:4674704-4675334	Gm14	4674704	4675334	+	Short Day 6	R1	CIRI2, CircMiner, CIRCExplorer2	3
circ_066	Gm14:4674704-4675334	Gm14	4674704	4675334	+	Short Day 6	R2	CIRI2, CircMiner, CIRCExplorer2	4
circ_066	Gm14:4674704-4675334	Gm14	4674704	4675334	+	Short Day 6	R3	CIRI2, CircMiner, CIRCExplorer2	7
circ_067	Gm07:17126823-17127225	Gm07	17126823	17127225	+	Short Day 6	R1	CIRI2, CircMiner, CIRCExplorer2, FindCirc	3
circ_067	Gm07:17126823-17127225	Gm07	17126823	17127225	+	Short Day 6	R2	CIRI2, CircMiner, CIRCExplorer2, FindCirc	2
circ_067	Gm07:17126823-17127225	Gm07	17126823	17127225	+	Short Day 6	R3	CIRI2, CircMiner, CIRCExplorer2, FindCirc	2
circ_068	Gm10:4014456-4014821	Gm10	4014456	4014821	-	Short Day 4	R1	CIRI2, CircMiner, CIRCExplorer2	3
circ_068	Gm10:4014456-4014821	Gm10	4014456	4014821	-	Short Day 4	R2	CIRI2, CircMiner, CIRCExplorer2	3
circ_068	Gm10:4014456-4014821	Gm10	4014456	4014821	-	Short Day 4	R3	CIRI2, CircMiner, CIRCExplorer2	4
circ_069	Gm08:6163975-6165864	Gm08	6163975	6165864	-	Short Day 4	R1	CIRI2, CircMiner, CIRCExplorer2, FindCirc	2
circ_069	Gm08:6163975-6165864	Gm08	6163975	6165864	-	Short Day 4	R2	CIRI2, CircMiner, CIRCExplorer2, FindCirc	4
circ_069	Gm08:6163975-6165864	Gm08	6163975	6165864	-	Short Day 4	R3	CIRI2, CircMiner, CIRCExplorer2, FindCirc	6
circ_070	Gm14:20535149-20538677	Gm14	20535149	20538677	+	Short Day 0	R1	CIRI2, CircMiner, CIRCExplorer2, FindCirc	2
circ_070	Gm14:20535149-20538677	Gm14	20535149	20538677	+	Short Day 0	R2	CIRI2, CircMiner, CIRCExplorer2, FindCirc	5
circ_070	Gm14:20535149-20538677	Gm14	20535149	20538677	+	Short Day 0	R3	CIRI2, CircMiner, CIRCExplorer2, FindCirc	3
circ_070	Gm14:20535149-20538677	Gm14	20535149	20538677	+	Short Day 4	R1	CIRI2, CircMiner, CIRCExplorer2, FindCirc	4
circ_070	Gm14:20535149-20538677	Gm14	20535149	20538677	+	Short Day 4	R2	CIRI2, CircMiner, CIRCExplorer2, FindCirc	3
circ_070	Gm14:20535149-20538677	Gm14	20535149	20538677	+	Short Day 4	R3	CIRI2, CircMiner, CIRCExplorer2, FindCirc	7
circ_070	Gm14:20535149-20538677	Gm14	20535149	20538677	+	Short Day 6	R1	CIRI2, CircMiner, CIRCExplorer2, FindCirc	7
circ_070	Gm14:20535149-20538677	Gm14	20535149	20538677	+	Short Day 6	R2	CIRI2, CircMiner, CIRCExplorer2, FindCirc	3
circ_070	Gm14:20535149-20538677	Gm14	20535149	20538677	+	Short Day 6	R3	CIRI2, CircMiner, CIRCExplorer2, FindCirc	3
circ_071	Gm02:10771424-10771681	Gm02	10771424	10771681	-	Short Day 6	R1	CIRI2, CircMiner, CIRCExplorer2, FindCirc	2
circ_071	Gm02:10771424-10771681	Gm02	10771424	10771681	-	Short Day 6	R2	CIRI2, CircMiner, CIRCExplorer2, FindCirc	4
circ_071	Gm02:10771424-10771681	Gm02	10771424	10771681	-	Short Day 6	R3	CIRI2, CircMiner, CIRCExplorer2, FindCirc	4
circ_072	Gm20:47819181-47819929	Gm20	47819181	47819929	-	Short Day 0	R1	CIRI2, CircMiner, CIRCExplorer2	5
circ_072	Gm20:47819181-47819929	Gm20	47819181	47819929	-	Short Day 0	R2	CIRI2, CircMiner, CIRCExplorer2	4
circ_072	Gm20:47819181-47819929	Gm20	47819181	47819929	-	Short Day 0	R3	CIRI2, CircMiner, CIRCExplorer2	12
circ_072	Gm20:47819181-47819929	Gm20	47819181	47819929	-	Short Day 2	R1	CIRI2, CircMiner, CIRCExplorer2	10
circ_072	Gm20:47819181-47819929	Gm20	47819181	47819929	-	Short Day 2	R2	CIRI2, CircMiner, CIRCExplorer2	2
circ_072	Gm20:47819181-47819929	Gm20	47819181	47819929	-	Short Day 2	R3	CIRI2, CircMiner, CIRCExplorer2	7
circ_073	Gm12:36887-40043	Gm12	36887	40043	+	Short Day 0	R1	CIRI2, CircMiner, CIRCExplorer2, FindCirc	6
circ_073	Gm12:36887-40043	Gm12	36887	40043	+	Short Day 0	R2	CIRI2, CircMiner, CIRCExplorer2, FindCirc	10
circ_073	Gm12:36887-40043	Gm12	36887	40043	+	Short Day 0	R3	CIRI2, CircMiner, CIRCExplorer2, FindCirc	2
circ_073	Gm12:36887-40043	Gm12	36887	40043	+	Short Day 4	R1	CIRI2, CircMiner, CIRCExplorer2, FindCirc	11
circ_073	Gm12:36887-40043	Gm12	36887	40043	+	Short Day 4	R2	CIRI2, CircMiner, CIRCExplorer2, FindCirc	6
circ_073	Gm12:36887-40043	Gm12	36887	40043	+	Short Day 4	R3	CIRI2, CircMiner, CIRCExplorer2, FindCirc	6
circ_073	Gm12:36887-40043	Gm12	36887	40043	+	Short Day 6	R1	CIRI2, CircMiner, CIRCExplorer2, FindCirc	6
circ_073	Gm12:36887-40043	Gm12	36887	40043	+	Short Day 6	R2	CIRI2, CircMiner, CIRCExplorer2, FindCirc	10
circ_073	Gm12:36887-40043	Gm12	36887	40043	+	Short Day 6	R3	CIRI2, CircMiner, CIRCExplorer2, FindCirc	3
circ_074	Gm10:50842038-50842762	Gm10	50842038	50842762	-	Short Day 0	R1	CIRI2, CircMiner, FindCirc	4
circ_074	Gm10:50842038-50842762	Gm10	50842038	50842762	-	Short Day 0	R2	CIRI2, CircMiner, FindCirc	2
circ_074	Gm10:50842038-50842762	Gm10	50842038	50842762	-	Short Day 0	R3	CIRI2, CircMiner, FindCirc	3
circ_075	Gm16:37345627-37345945	Gm16	37345627	37345945	+	Short Day 0	R1	CircMiner, CIRCExplorer2, FindCirc	15
circ_075	Gm16:37345627-37345945	Gm16	37345627	37345945	+	Short Day 0	R2	CircMiner, CIRCExplorer2, FindCirc	7
circ_075	Gm16:37345627-37345945	Gm16	37345627	37345945	+	Short Day 0	R3	CircMiner, CIRCExplorer2, FindCirc	9
circ_075	Gm16:37345627-37345945	Gm16	37345627	37345945	+	Short Day 2	R1	CircMiner, CIRCExplorer2, FindCirc	20
circ_075	Gm16:37345627-37345945	Gm16	37345627	37345945	+	Short Day 2	R2	CircMiner, CIRCExplorer2, FindCirc	9
circ_075	Gm16:37345627-37345945	Gm16	37345627	37345945	+	Short Day 2	R3	CircMiner, CIRCExplorer2, FindCirc	14
circ_075	Gm16:37345627-37345945	Gm16	37345627	37345945	+	Short Day 4	R1	CircMiner, CIRCExplorer2, FindCirc	29
circ_075	Gm16:37345627-37345945	Gm16	37345627	37345945	+	Short Day 4	R2	CircMiner, CIRCExplorer2, FindCirc	22
circ_075	Gm16:37345627-37345945	Gm16	37345627	37345945	+	Short Day 4	R3	CircMiner, CIRCExplorer2, FindCirc	23
circ_075	Gm16:37345627-37345945	Gm16	37345627	37345945	+	Short Day 6	R1	CircMiner, CIRCExplorer2, FindCirc	26
circ_075	Gm16:37345627-37345945	Gm16	37345627	37345945	+	Short Day 6	R2	CircMiner, CIRCExplorer2, FindCirc	10
circ_075	Gm16:37345627-37345945	Gm16	37345627	37345945	+	Short Day 6	R3	CircMiner, CIRCExplorer2, FindCirc	20
circ_076	Gm13:9124095-9125178	Gm13	9124095	9125178	-	Short Day 2	R1	CIRI2, CircMiner, CIRCExplorer2, FindCirc	7
circ_076	Gm13:9124095-9125178	Gm13	9124095	9125178	-	Short Day 2	R2	CIRI2, CircMiner, CIRCExplorer2, FindCirc	2
circ_076	Gm13:9124095-9125178	Gm13	9124095	9125178	-	Short Day 2	R3	CIRI2, CircMiner, CIRCExplorer2, FindCirc	4
circ_076	Gm13:9124095-9125178	Gm13	9124095	9125178	-	Short Day 6	R1	CIRI2, CircMiner, CIRCExplorer2, FindCirc	3
circ_076	Gm13:9124095-9125178	Gm13	9124095	9125178	-	Short Day 6	R2	CIRI2, CircMiner, CIRCExplorer2, FindCirc	3
circ_076	Gm13:9124095-9125178	Gm13	9124095	9125178	-	Short Day 6	R3	CIRI2, CircMiner, CIRCExplorer2, FindCirc	3
circ_077	Gm08:37323007-37323948	Gm08	37323007	37323948	+	Short Day 0	R1	CIRI2, CircMiner, CIRCExplorer2, FindCirc	5
circ_077	Gm08:37323007-37323948	Gm08	37323007	37323948	+	Short Day 0	R2	CIRI2, CircMiner, CIRCExplorer2, FindCirc	19
circ_077	Gm08:37323007-37323948	Gm08	37323007	37323948	+	Short Day 0	R3	CIRI2, CircMiner, CIRCExplorer2, FindCirc	6
circ_077	Gm08:37323007-37323948	Gm08	37323007	37323948	+	Short Day 2	R1	CIRI2, CircMiner, CIRCExplorer2, FindCirc	3
circ_077	Gm08:37323007-37323948	Gm08	37323007	37323948	+	Short Day 2	R2	CIRI2, CircMiner, CIRCExplorer2, FindCirc	7
circ_077	Gm08:37323007-37323948	Gm08	37323007	37323948	+	Short Day 2	R3	CIRI2, CircMiner, CIRCExplorer2, FindCirc	8
circ_077	Gm08:37323007-37323948	Gm08	37323007	37323948	+	Short Day 6	R1	CIRI2, CircMiner, CIRCExplorer2, FindCirc	3
circ_077	Gm08:37323007-37323948	Gm08	37323007	37323948	+	Short Day 6	R2	CIRI2, CircMiner, CIRCExplorer2, FindCirc	3
circ_077	Gm08:37323007-37323948	Gm08	37323007	37323948	+	Short Day 6	R3	CIRI2, CircMiner, CIRCExplorer2, FindCirc	4
circ_078	Gm17:14090080-14091293	Gm17	14090080	14091293	-	Short Day 0	R1	CircMiner, CIRCExplorer2	8
circ_078	Gm17:14090080-14091293	Gm17	14090080	14091293	-	Short Day 0	R2	CircMiner, CIRCExplorer2	10
circ_078	Gm17:14090080-14091293	Gm17	14090080	14091293	-	Short Day 0	R3	CircMiner, CIRCExplorer2	4
circ_078	Gm17:14090080-14091293	Gm17	14090080	14091293	-	Short Day 6	R1	CircMiner, CIRCExplorer2	4
circ_078	Gm17:14090080-14091293	Gm17	14090080	14091293	-	Short Day 6	R2	CircMiner, CIRCExplorer2	6
circ_078	Gm17:14090080-14091293	Gm17	14090080	14091293	-	Short Day 6	R3	CircMiner, CIRCExplorer2	5
circ_079	Gm13:32231512-32232282	Gm13	32231512	32232282	+	Short Day 4	R1	CIRI2, FindCirc	5
circ_079	Gm13:32231512-32232282	Gm13	32231512	32232282	+	Short Day 4	R2	CIRI2, FindCirc	2
circ_079	Gm13:32231512-32232282	Gm13	32231512	32232282	+	Short Day 4	R3	CIRI2, FindCirc	2
circ_080	Gm07:42793653-42794363	Gm07	42793653	42794363	+	Short Day 6	R1	CIRI2, CircMiner, CIRCExplorer2, FindCirc	4
circ_080	Gm07:42793653-42794363	Gm07	42793653	42794363	+	Short Day 6	R2	CIRI2, CircMiner, CIRCExplorer2, FindCirc	11
circ_080	Gm07:42793653-42794363	Gm07	42793653	42794363	+	Short Day 6	R3	CIRI2, CircMiner, CIRCExplorer2, FindCirc	4
circ_081	Gm05:40129153-40129457	Gm05	40129153	40129457	-	Short Day 2	R1	CIRI2, CircMiner, CIRCExplorer2, FindCirc	5
circ_081	Gm05:40129153-40129457	Gm05	40129153	40129457	-	Short Day 2	R2	CIRI2, CircMiner, CIRCExplorer2, FindCirc	5
circ_081	Gm05:40129153-40129457	Gm05	40129153	40129457	-	Short Day 2	R3	CIRI2, CircMiner, CIRCExplorer2, FindCirc	7
circ_081	Gm05:40129153-40129457	Gm05	40129153	40129457	-	Short Day 4	R1	CIRI2, CircMiner, CIRCExplorer2, FindCirc	2
circ_081	Gm05:40129153-40129457	Gm05	40129153	40129457	-	Short Day 4	R2	CIRI2, CircMiner, CIRCExplorer2, FindCirc	3
circ_081	Gm05:40129153-40129457	Gm05	40129153	40129457	-	Short Day 4	R3	CIRI2, CircMiner, CIRCExplorer2, FindCirc	4
circ_082	Gm09:49054333-49055108	Gm09	49054333	49055108	-	Short Day 6	R1	CIRI2, CircMiner, CIRCExplorer2	6
circ_082	Gm09:49054333-49055108	Gm09	49054333	49055108	-	Short Day 6	R2	CIRI2, CircMiner, CIRCExplorer2	3
circ_082	Gm09:49054333-49055108	Gm09	49054333	49055108	-	Short Day 6	R3	CIRI2, CircMiner, CIRCExplorer2	2
circ_083	Gm18:14505533-14506846	Gm18	14505533	14506846	+	Short Day 0	R1	CIRI2, CircMiner, CIRCExplorer2, FindCirc	2
circ_083	Gm18:14505533-14506846	Gm18	14505533	14506846	+	Short Day 0	R2	CIRI2, CircMiner, CIRCExplorer2, FindCirc	2
circ_083	Gm18:14505533-14506846	Gm18	14505533	14506846	+	Short Day 0	R3	CIRI2, CircMiner, CIRCExplorer2, FindCirc	5
circ_083	Gm18:14505533-14506846	Gm18	14505533	14506846	+	Short Day 4	R1	CIRI2, CircMiner, CIRCExplorer2, FindCirc	3
circ_083	Gm18:14505533-14506846	Gm18	14505533	14506846	+	Short Day 4	R2	CIRI2, CircMiner, CIRCExplorer2, FindCirc	3
circ_083	Gm18:14505533-14506846	Gm18	14505533	14506846	+	Short Day 4	R3	CIRI2, CircMiner, CIRCExplorer2, FindCirc	3
circ_084	Gm13:26455579-26455689	Gm13	26455579	26455689	-	Short Day 0	R1	FindCirc	7
circ_084	Gm13:26455579-26455689	Gm13	26455579	26455689	-	Short Day 0	R2	FindCirc	7
circ_084	Gm13:26455579-26455689	Gm13	26455579	26455689	-	Short Day 0	R3	FindCirc	10
circ_084	Gm13:26455579-26455689	Gm13	26455579	26455689	-	Short Day 2	R1	FindCirc	4
circ_084	Gm13:26455579-26455689	Gm13	26455579	26455689	-	Short Day 2	R2	FindCirc	5
circ_084	Gm13:26455579-26455689	Gm13	26455579	26455689	-	Short Day 2	R3	FindCirc	6
circ_084	Gm13:26455579-26455689	Gm13	26455579	26455689	-	Short Day 4	R1	FindCirc	15
circ_084	Gm13:26455579-26455689	Gm13	26455579	26455689	-	Short Day 4	R2	FindCirc	11
circ_084	Gm13:26455579-26455689	Gm13	26455579	26455689	-	Short Day 4	R3	FindCirc	4
circ_084	Gm13:26455579-26455689	Gm13	26455579	26455689	-	Short Day 6	R1	FindCirc	13
circ_084	Gm13:26455579-26455689	Gm13	26455579	26455689	-	Short Day 6	R2	FindCirc	12
circ_084	Gm13:26455579-26455689	Gm13	26455579	26455689	-	Short Day 6	R3	FindCirc	22
circ_085	Gm18:5159288-5159710	Gm18	5159288	5159710	-	Short Day 0	R1	CIRI2, CircMiner, CIRCExplorer2, FindCirc	12
circ_085	Gm18:5159288-5159710	Gm18	5159288	5159710	-	Short Day 0	R2	CIRI2, CircMiner, CIRCExplorer2, FindCirc	19
circ_085	Gm18:5159288-5159710	Gm18	5159288	5159710	-	Short Day 0	R3	CIRI2, CircMiner, CIRCExplorer2, FindCirc	33
circ_085	Gm18:5159288-5159710	Gm18	5159288	5159710	-	Short Day 2	R1	CIRI2, CircMiner, CIRCExplorer2, FindCirc	21
circ_085	Gm18:5159288-5159710	Gm18	5159288	5159710	-	Short Day 2	R2	CIRI2, CircMiner, CIRCExplorer2, FindCirc	10
circ_085	Gm18:5159288-5159710	Gm18	5159288	5159710	-	Short Day 2	R3	CIRI2, CircMiner, CIRCExplorer2, FindCirc	20
circ_085	Gm18:5159288-5159710	Gm18	5159288	5159710	-	Short Day 4	R1	CIRI2, CircMiner, CIRCExplorer2, FindCirc	16
circ_085	Gm18:5159288-5159710	Gm18	5159288	5159710	-	Short Day 4	R2	CIRI2, CircMiner, CIRCExplorer2, FindCirc	15
circ_085	Gm18:5159288-5159710	Gm18	5159288	5159710	-	Short Day 4	R3	CIRI2, CircMiner, CIRCExplorer2, FindCirc	17
circ_085	Gm18:5159288-5159710	Gm18	5159288	5159710	-	Short Day 6	R1	CIRI2, CircMiner, CIRCExplorer2, FindCirc	18
circ_085	Gm18:5159288-5159710	Gm18	5159288	5159710	-	Short Day 6	R2	CIRI2, CircMiner, CIRCExplorer2, FindCirc	10
circ_085	Gm18:5159288-5159710	Gm18	5159288	5159710	-	Short Day 6	R3	CIRI2, CircMiner, CIRCExplorer2, FindCirc	14
circ_086	Gm03:36348331-36348638	Gm03	36348331	36348638	-	Short Day 0	R1	CIRI2, CircMiner, CIRCExplorer2, FindCirc	3
circ_086	Gm03:36348331-36348638	Gm03	36348331	36348638	-	Short Day 0	R2	CIRI2, CircMiner, CIRCExplorer2, FindCirc	3
circ_086	Gm03:36348331-36348638	Gm03	36348331	36348638	-	Short Day 0	R3	CIRI2, CircMiner, CIRCExplorer2, FindCirc	4
circ_086	Gm03:36348331-36348638	Gm03	36348331	36348638	-	Short Day 2	R1	CIRI2, CircMiner, CIRCExplorer2, FindCirc	5
circ_086	Gm03:36348331-36348638	Gm03	36348331	36348638	-	Short Day 2	R2	CIRI2, CircMiner, CIRCExplorer2, FindCirc	8
circ_086	Gm03:36348331-36348638	Gm03	36348331	36348638	-	Short Day 2	R3	CIRI2, CircMiner, CIRCExplorer2, FindCirc	2
circ_086	Gm03:36348331-36348638	Gm03	36348331	36348638	-	Short Day 6	R1	CIRI2, CircMiner, CIRCExplorer2, FindCirc	3
circ_086	Gm03:36348331-36348638	Gm03	36348331	36348638	-	Short Day 6	R2	CIRI2, CircMiner, CIRCExplorer2, FindCirc	6
circ_086	Gm03:36348331-36348638	Gm03	36348331	36348638	-	Short Day 6	R3	CIRI2, CircMiner, CIRCExplorer2, FindCirc	5
circ_087	Gm13:23374031-23375320	Gm13	23374031	23375320	+	Short Day 0	R1	CIRI2, CircMiner, CIRCExplorer2	3
circ_087	Gm13:23374031-23375320	Gm13	23374031	23375320	+	Short Day 0	R2	CIRI2, CircMiner, CIRCExplorer2	7
circ_087	Gm13:23374031-23375320	Gm13	23374031	23375320	+	Short Day 0	R3	CIRI2, CircMiner, CIRCExplorer2	6
circ_087	Gm13:23374031-23375320	Gm13	23374031	23375320	+	Short Day 2	R1	CIRI2, CircMiner, CIRCExplorer2	3
circ_087	Gm13:23374031-23375320	Gm13	23374031	23375320	+	Short Day 2	R2	CIRI2, CircMiner, CIRCExplorer2	9
circ_087	Gm13:23374031-23375320	Gm13	23374031	23375320	+	Short Day 2	R3	CIRI2, CircMiner, CIRCExplorer2	8
circ_087	Gm13:23374031-23375320	Gm13	23374031	23375320	+	Short Day 4	R1	CIRI2, CircMiner, CIRCExplorer2	6
circ_087	Gm13:23374031-23375320	Gm13	23374031	23375320	+	Short Day 4	R2	CIRI2, CircMiner, CIRCExplorer2	9
circ_087	Gm13:23374031-23375320	Gm13	23374031	23375320	+	Short Day 4	R3	CIRI2, CircMiner, CIRCExplorer2	2
circ_087	Gm13:23374031-23375320	Gm13	23374031	23375320	+	Short Day 6	R1	CIRI2, CircMiner, CIRCExplorer2	6
circ_087	Gm13:23374031-23375320	Gm13	23374031	23375320	+	Short Day 6	R2	CIRI2, CircMiner, CIRCExplorer2	11
circ_087	Gm13:23374031-23375320	Gm13	23374031	23375320	+	Short Day 6	R3	CIRI2, CircMiner, CIRCExplorer2	3
circ_088	Gm17:1191800-1192313	Gm17	1191800	1192313	-	Short Day 0	R1	CIRI2, CircMiner, CIRCExplorer2	4
circ_088	Gm17:1191800-1192313	Gm17	1191800	1192313	-	Short Day 0	R2	CIRI2, CircMiner, CIRCExplorer2	17
circ_088	Gm17:1191800-1192313	Gm17	1191800	1192313	-	Short Day 0	R3	CIRI2, CircMiner, CIRCExplorer2	18
circ_088	Gm17:1191800-1192313	Gm17	1191800	1192313	-	Short Day 2	R1	CIRI2, CircMiner, CIRCExplorer2	14
circ_088	Gm17:1191800-1192313	Gm17	1191800	1192313	-	Short Day 2	R2	CIRI2, CircMiner, CIRCExplorer2	20
circ_088	Gm17:1191800-1192313	Gm17	1191800	1192313	-	Short Day 2	R3	CIRI2, CircMiner, CIRCExplorer2	6
circ_088	Gm17:1191800-1192313	Gm17	1191800	1192313	-	Short Day 4	R1	CIRI2, CircMiner, CIRCExplorer2	10
circ_088	Gm17:1191800-1192313	Gm17	1191800	1192313	-	Short Day 4	R2	CIRI2, CircMiner, CIRCExplorer2	11
circ_088	Gm17:1191800-1192313	Gm17	1191800	1192313	-	Short Day 4	R3	CIRI2, CircMiner, CIRCExplorer2	12
circ_088	Gm17:1191800-1192313	Gm17	1191800	1192313	-	Short Day 6	R1	CIRI2, CircMiner, CIRCExplorer2	9
circ_088	Gm17:1191800-1192313	Gm17	1191800	1192313	-	Short Day 6	R2	CIRI2, CircMiner, CIRCExplorer2	3
circ_088	Gm17:1191800-1192313	Gm17	1191800	1192313	-	Short Day 6	R3	CIRI2, CircMiner, CIRCExplorer2	2
circ_089	Gm11:1543454-1543802	Gm11	1543454	1543802	+	Short Day 2	R1	CIRI2, CircMiner, CIRCExplorer2	2
circ_089	Gm11:1543454-1543802	Gm11	1543454	1543802	+	Short Day 2	R2	CIRI2, CircMiner, CIRCExplorer2	2
circ_089	Gm11:1543454-1543802	Gm11	1543454	1543802	+	Short Day 2	R3	CIRI2, CircMiner, CIRCExplorer2	3
circ_090	Gm19:46460019-46460732	Gm19	46460019	46460732	+	Short Day 2	R1	CIRI2, CircMiner, CIRCExplorer2, FindCirc	6
circ_090	Gm19:46460019-46460732	Gm19	46460019	46460732	+	Short Day 2	R2	CIRI2, CircMiner, CIRCExplorer2, FindCirc	3
circ_090	Gm19:46460019-46460732	Gm19	46460019	46460732	+	Short Day 2	R3	CIRI2, CircMiner, CIRCExplorer2, FindCirc	2
circ_091	Gm13:28305198-28306795	Gm13	28305198	28306795	+	Short Day 0	R1	CIRI2, CircMiner, CIRCExplorer2, FindCirc	4
circ_091	Gm13:28305198-28306795	Gm13	28305198	28306795	+	Short Day 0	R2	CIRI2, CircMiner, CIRCExplorer2, FindCirc	5
circ_091	Gm13:28305198-28306795	Gm13	28305198	28306795	+	Short Day 0	R3	CIRI2, CircMiner, CIRCExplorer2, FindCirc	3
circ_091	Gm13:28305198-28306795	Gm13	28305198	28306795	+	Short Day 6	R1	CIRI2, CircMiner, CIRCExplorer2, FindCirc	2
circ_091	Gm13:28305198-28306795	Gm13	28305198	28306795	+	Short Day 6	R2	CIRI2, CircMiner, CIRCExplorer2, FindCirc	2
circ_091	Gm13:28305198-28306795	Gm13	28305198	28306795	+	Short Day 6	R3	CIRI2, CircMiner, CIRCExplorer2, FindCirc	4
circ_092	Gm11:6855962-6856866	Gm11	6855962	6856866	+	Short Day 0	R1	CIRI2, CircMiner, CIRCExplorer2	13
circ_092	Gm11:6855962-6856866	Gm11	6855962	6856866	+	Short Day 0	R2	CIRI2, CircMiner, CIRCExplorer2	8
circ_092	Gm11:6855962-6856866	Gm11	6855962	6856866	+	Short Day 0	R3	CIRI2, CircMiner, CIRCExplorer2	7
circ_092	Gm11:6855962-6856866	Gm11	6855962	6856866	+	Short Day 2	R1	CIRI2, CircMiner, CIRCExplorer2	14
circ_092	Gm11:6855962-6856866	Gm11	6855962	6856866	+	Short Day 2	R2	CIRI2, CircMiner, CIRCExplorer2	4
circ_092	Gm11:6855962-6856866	Gm11	6855962	6856866	+	Short Day 2	R3	CIRI2, CircMiner, CIRCExplorer2	6
circ_092	Gm11:6855962-6856866	Gm11	6855962	6856866	+	Short Day 4	R1	CIRI2, CircMiner, CIRCExplorer2	5
circ_092	Gm11:6855962-6856866	Gm11	6855962	6856866	+	Short Day 4	R2	CIRI2, CircMiner, CIRCExplorer2	7
circ_092	Gm11:6855962-6856866	Gm11	6855962	6856866	+	Short Day 4	R3	CIRI2, CircMiner, CIRCExplorer2	10
circ_092	Gm11:6855962-6856866	Gm11	6855962	6856866	+	Short Day 6	R1	CIRI2, CircMiner, CIRCExplorer2	7
circ_092	Gm11:6855962-6856866	Gm11	6855962	6856866	+	Short Day 6	R2	CIRI2, CircMiner, CIRCExplorer2	5
circ_092	Gm11:6855962-6856866	Gm11	6855962	6856866	+	Short Day 6	R3	CIRI2, CircMiner, CIRCExplorer2	7
circ_093	Gm10:22858630-22859233	Gm10	22858630	22859233	-	Short Day 0	R1	CIRI2, CircMiner, CIRCExplorer2, FindCirc	3
circ_093	Gm10:22858630-22859233	Gm10	22858630	22859233	-	Short Day 0	R2	CIRI2, CircMiner, CIRCExplorer2, FindCirc	2
circ_093	Gm10:22858630-22859233	Gm10	22858630	22859233	-	Short Day 0	R3	CIRI2, CircMiner, CIRCExplorer2, FindCirc	10
circ_093	Gm10:22858630-22859233	Gm10	22858630	22859233	-	Short Day 2	R1	CIRI2, CircMiner, CIRCExplorer2, FindCirc	10
circ_093	Gm10:22858630-22859233	Gm10	22858630	22859233	-	Short Day 2	R2	CIRI2, CircMiner, CIRCExplorer2, FindCirc	5
circ_093	Gm10:22858630-22859233	Gm10	22858630	22859233	-	Short Day 2	R3	CIRI2, CircMiner, CIRCExplorer2, FindCirc	3
circ_093	Gm10:22858630-22859233	Gm10	22858630	22859233	-	Short Day 4	R1	CIRI2, CircMiner, CIRCExplorer2, FindCirc	3
circ_093	Gm10:22858630-22859233	Gm10	22858630	22859233	-	Short Day 4	R2	CIRI2, CircMiner, CIRCExplorer2, FindCirc	3
circ_093	Gm10:22858630-22859233	Gm10	22858630	22859233	-	Short Day 4	R3	CIRI2, CircMiner, CIRCExplorer2, FindCirc	5
circ_094	Gm20:2811811-2812869	Gm20	2811811	2812869	+	Short Day 0	R1	CIRI2, CircMiner, CIRCExplorer2, FindCirc	4
circ_094	Gm20:2811811-2812869	Gm20	2811811	2812869	+	Short Day 0	R2	CIRI2, CircMiner, CIRCExplorer2, FindCirc	3
circ_094	Gm20:2811811-2812869	Gm20	2811811	2812869	+	Short Day 0	R3	CIRI2, CircMiner, CIRCExplorer2, FindCirc	2
circ_094	Gm20:2811811-2812869	Gm20	2811811	2812869	+	Short Day 4	R1	CIRI2, CircMiner, CIRCExplorer2, FindCirc	10
circ_094	Gm20:2811811-2812869	Gm20	2811811	2812869	+	Short Day 4	R2	CIRI2, CircMiner, CIRCExplorer2, FindCirc	4
circ_094	Gm20:2811811-2812869	Gm20	2811811	2812869	+	Short Day 4	R3	CIRI2, CircMiner, CIRCExplorer2, FindCirc	6
circ_095	Gm11:569426-569851	Gm11	569426	569851	+	Short Day 4	R1	CIRI2, CircMiner, CIRCExplorer2, FindCirc	2
circ_095	Gm11:569426-569851	Gm11	569426	569851	+	Short Day 4	R2	CIRI2, CircMiner, CIRCExplorer2, FindCirc	2
circ_095	Gm11:569426-569851	Gm11	569426	569851	+	Short Day 4	R3	CIRI2, CircMiner, CIRCExplorer2, FindCirc	2
circ_095	Gm11:569426-569851	Gm11	569426	569851	+	Short Day 6	R1	CIRI2, CircMiner, CIRCExplorer2, FindCirc	7
circ_095	Gm11:569426-569851	Gm11	569426	569851	+	Short Day 6	R2	CIRI2, CircMiner, CIRCExplorer2, FindCirc	3
circ_095	Gm11:569426-569851	Gm11	569426	569851	+	Short Day 6	R3	CIRI2, CircMiner, CIRCExplorer2, FindCirc	3
circ_096	Gm19:34570621-34572053	Gm19	34570621	34572053	-	Short Day 0	R1	CIRI2, CircMiner, CIRCExplorer2, FindCirc	6
circ_096	Gm19:34570621-34572053	Gm19	34570621	34572053	-	Short Day 0	R2	CIRI2, CircMiner, CIRCExplorer2, FindCirc	13
circ_096	Gm19:34570621-34572053	Gm19	34570621	34572053	-	Short Day 0	R3	CIRI2, CircMiner, CIRCExplorer2, FindCirc	3
circ_096	Gm19:34570621-34572053	Gm19	34570621	34572053	-	Short Day 2	R1	CIRI2, CircMiner, CIRCExplorer2, FindCirc	2
circ_096	Gm19:34570621-34572053	Gm19	34570621	34572053	-	Short Day 2	R2	CIRI2, CircMiner, CIRCExplorer2, FindCirc	8
circ_096	Gm19:34570621-34572053	Gm19	34570621	34572053	-	Short Day 2	R3	CIRI2, CircMiner, CIRCExplorer2, FindCirc	7
circ_096	Gm19:34570621-34572053	Gm19	34570621	34572053	-	Short Day 4	R1	CIRI2, CircMiner, CIRCExplorer2, FindCirc	10
circ_096	Gm19:34570621-34572053	Gm19	34570621	34572053	-	Short Day 4	R2	CIRI2, CircMiner, CIRCExplorer2, FindCirc	11
circ_096	Gm19:34570621-34572053	Gm19	34570621	34572053	-	Short Day 4	R3	CIRI2, CircMiner, CIRCExplorer2, FindCirc	11
circ_096	Gm19:34570621-34572053	Gm19	34570621	34572053	-	Short Day 6	R1	CIRI2, CircMiner, CIRCExplorer2, FindCirc	7
circ_096	Gm19:34570621-34572053	Gm19	34570621	34572053	-	Short Day 6	R2	CIRI2, CircMiner, CIRCExplorer2, FindCirc	9
circ_096	Gm19:34570621-34572053	Gm19	34570621	34572053	-	Short Day 6	R3	CIRI2, CircMiner, CIRCExplorer2, FindCirc	6
circ_097	Gm14:17275703-17278017	Gm14	17275703	17278017	+	Short Day 4	R1	CIRI2, CircMiner, CIRCExplorer2	2
circ_097	Gm14:17275703-17278017	Gm14	17275703	17278017	+	Short Day 4	R2	CIRI2, CircMiner, CIRCExplorer2	2
circ_097	Gm14:17275703-17278017	Gm14	17275703	17278017	+	Short Day 4	R3	CIRI2, CircMiner, CIRCExplorer2	3
circ_098	Gm03:20044241-20045446	Gm03	20044241	20045446	-	Short Day 0	R1	CIRI2, CircMiner, CIRCExplorer2, FindCirc	32
circ_098	Gm03:20044241-20045446	Gm03	20044241	20045446	-	Short Day 0	R2	CIRI2, CircMiner, CIRCExplorer2, FindCirc	48
circ_098	Gm03:20044241-20045446	Gm03	20044241	20045446	-	Short Day 0	R3	CIRI2, CircMiner, CIRCExplorer2, FindCirc	18
circ_098	Gm03:20044241-20045446	Gm03	20044241	20045446	-	Short Day 2	R1	CIRI2, CircMiner, CIRCExplorer2, FindCirc	24
circ_098	Gm03:20044241-20045446	Gm03	20044241	20045446	-	Short Day 2	R2	CIRI2, CircMiner, CIRCExplorer2, FindCirc	27
circ_098	Gm03:20044241-20045446	Gm03	20044241	20045446	-	Short Day 2	R3	CIRI2, CircMiner, CIRCExplorer2, FindCirc	40
circ_098	Gm03:20044241-20045446	Gm03	20044241	20045446	-	Short Day 4	R1	CIRI2, CircMiner, CIRCExplorer2, FindCirc	42
circ_098	Gm03:20044241-20045446	Gm03	20044241	20045446	-	Short Day 4	R2	CIRI2, CircMiner, CIRCExplorer2, FindCirc	31
circ_098	Gm03:20044241-20045446	Gm03	20044241	20045446	-	Short Day 4	R3	CIRI2, CircMiner, CIRCExplorer2, FindCirc	36
circ_098	Gm03:20044241-20045446	Gm03	20044241	20045446	-	Short Day 6	R1	CIRI2, CircMiner, CIRCExplorer2, FindCirc	36
circ_098	Gm03:20044241-20045446	Gm03	20044241	20045446	-	Short Day 6	R2	CIRI2, CircMiner, CIRCExplorer2, FindCirc	24
circ_098	Gm03:20044241-20045446	Gm03	20044241	20045446	-	Short Day 6	R3	CIRI2, CircMiner, CIRCExplorer2, FindCirc	46
circ_099	Gm17:11168477-11168792	Gm17	11168477	11168792	-	Short Day 0	R1	CIRCExplorer2	5
circ_099	Gm17:11168477-11168792	Gm17	11168477	11168792	-	Short Day 0	R2	CIRCExplorer2	4
circ_099	Gm17:11168477-11168792	Gm17	11168477	11168792	-	Short Day 0	R3	CIRCExplorer2	11
circ_099	Gm17:11168477-11168792	Gm17	11168477	11168792	-	Short Day 2	R1	CIRCExplorer2	4
circ_099	Gm17:11168477-11168792	Gm17	11168477	11168792	-	Short Day 2	R2	CIRCExplorer2	8
circ_099	Gm17:11168477-11168792	Gm17	11168477	11168792	-	Short Day 2	R3	CIRCExplorer2	3
circ_099	Gm17:11168477-11168792	Gm17	11168477	11168792	-	Short Day 4	R1	CIRCExplorer2	8
circ_099	Gm17:11168477-11168792	Gm17	11168477	11168792	-	Short Day 4	R2	CIRCExplorer2	8
circ_099	Gm17:11168477-11168792	Gm17	11168477	11168792	-	Short Day 4	R3	CIRCExplorer2	6
circ_099	Gm17:11168477-11168792	Gm17	11168477	11168792	-	Short Day 6	R1	CIRCExplorer2	7
circ_099	Gm17:11168477-11168792	Gm17	11168477	11168792	-	Short Day 6	R2	CIRCExplorer2	6
circ_099	Gm17:11168477-11168792	Gm17	11168477	11168792	-	Short Day 6	R3	CIRCExplorer2	11
circ_100	Gm01:57617861-57618141	Gm01	57617861	57618141	+	Short Day 2	R1	CIRI2, CircMiner, CIRCExplorer2, FindCirc	3
circ_100	Gm01:57617861-57618141	Gm01	57617861	57618141	+	Short Day 2	R2	CIRI2, CircMiner, CIRCExplorer2, FindCirc	2
circ_100	Gm01:57617861-57618141	Gm01	57617861	57618141	+	Short Day 2	R3	CIRI2, CircMiner, CIRCExplorer2, FindCirc	2
circ_101	Gm13:18097271-18098663	Gm13	18097271	18098663	+	Short Day 4	R1	CIRI2, FindCirc	5
circ_101	Gm13:18097271-18098663	Gm13	18097271	18098663	+	Short Day 4	R2	CIRI2, FindCirc	3
circ_101	Gm13:18097271-18098663	Gm13	18097271	18098663	+	Short Day 4	R3	CIRI2, FindCirc	9
circ_102	Gm06:862634-863038	Gm06	862634	863038	+	Short Day 0	R1	CIRI2, CircMiner, CIRCExplorer2, FindCirc	2
circ_102	Gm06:862634-863038	Gm06	862634	863038	+	Short Day 0	R2	CIRI2, CircMiner, CIRCExplorer2, FindCirc	7
circ_102	Gm06:862634-863038	Gm06	862634	863038	+	Short Day 0	R3	CIRI2, CircMiner, CIRCExplorer2, FindCirc	4
circ_102	Gm06:862634-863038	Gm06	862634	863038	+	Short Day 2	R1	CIRI2, CircMiner, CIRCExplorer2, FindCirc	4
circ_102	Gm06:862634-863038	Gm06	862634	863038	+	Short Day 2	R2	CIRI2, CircMiner, CIRCExplorer2, FindCirc	5
circ_102	Gm06:862634-863038	Gm06	862634	863038	+	Short Day 2	R3	CIRI2, CircMiner, CIRCExplorer2, FindCirc	2
circ_102	Gm06:862634-863038	Gm06	862634	863038	+	Short Day 4	R1	CIRI2, CircMiner, CIRCExplorer2, FindCirc	2
circ_102	Gm06:862634-863038	Gm06	862634	863038	+	Short Day 4	R2	CIRI2, CircMiner, CIRCExplorer2, FindCirc	2
circ_102	Gm06:862634-863038	Gm06	862634	863038	+	Short Day 4	R3	CIRI2, CircMiner, CIRCExplorer2, FindCirc	5
circ_103	Gm06:37452515-37453025	Gm06	37452515	37453025	-	Short Day 0	R1	CIRI2, CircMiner, CIRCExplorer2, FindCirc	3
circ_103	Gm06:37452515-37453025	Gm06	37452515	37453025	-	Short Day 0	R2	CIRI2, CircMiner, CIRCExplorer2, FindCirc	5
circ_103	Gm06:37452515-37453025	Gm06	37452515	37453025	-	Short Day 0	R3	CIRI2, CircMiner, CIRCExplorer2, FindCirc	5
circ_103	Gm06:37452515-37453025	Gm06	37452515	37453025	-	Short Day 2	R1	CIRI2, CircMiner, CIRCExplorer2, FindCirc	5
circ_103	Gm06:37452515-37453025	Gm06	37452515	37453025	-	Short Day 2	R2	CIRI2, CircMiner, CIRCExplorer2, FindCirc	2
circ_103	Gm06:37452515-37453025	Gm06	37452515	37453025	-	Short Day 2	R3	CIRI2, CircMiner, CIRCExplorer2, FindCirc	6
circ_104	Gm16:38026206-38026544	Gm16	38026206	38026544	-	Short Day 6	R1	CIRCExplorer2, FindCirc	7
circ_104	Gm16:38026206-38026544	Gm16	38026206	38026544	-	Short Day 6	R2	CIRCExplorer2, FindCirc	2
circ_104	Gm16:38026206-38026544	Gm16	38026206	38026544	-	Short Day 6	R3	CIRCExplorer2, FindCirc	3
circ_105	Gm11:21290647-21291065	Gm11	21290647	21291065	-	Short Day 0	R1	CIRI2, CircMiner, CIRCExplorer2, FindCirc	9
circ_105	Gm11:21290647-21291065	Gm11	21290647	21291065	-	Short Day 0	R2	CIRI2, CircMiner, CIRCExplorer2, FindCirc	18
circ_105	Gm11:21290647-21291065	Gm11	21290647	21291065	-	Short Day 0	R3	CIRI2, CircMiner, CIRCExplorer2, FindCirc	4
circ_105	Gm11:21290647-21291065	Gm11	21290647	21291065	-	Short Day 2	R1	CIRI2, CircMiner, CIRCExplorer2, FindCirc	30
circ_105	Gm11:21290647-21291065	Gm11	21290647	21291065	-	Short Day 2	R2	CIRI2, CircMiner, CIRCExplorer2, FindCirc	20
circ_105	Gm11:21290647-21291065	Gm11	21290647	21291065	-	Short Day 2	R3	CIRI2, CircMiner, CIRCExplorer2, FindCirc	10
circ_105	Gm11:21290647-21291065	Gm11	21290647	21291065	-	Short Day 4	R1	CIRI2, CircMiner, CIRCExplorer2, FindCirc	8
circ_105	Gm11:21290647-21291065	Gm11	21290647	21291065	-	Short Day 4	R2	CIRI2, CircMiner, CIRCExplorer2, FindCirc	10
circ_105	Gm11:21290647-21291065	Gm11	21290647	21291065	-	Short Day 4	R3	CIRI2, CircMiner, CIRCExplorer2, FindCirc	12
circ_106	Gm09:48882920-48883503	Gm09	48882920	48883503	+	Short Day 0	R1	CIRI2, CircMiner, CIRCExplorer2, FindCirc	44
circ_106	Gm09:48882920-48883503	Gm09	48882920	48883503	+	Short Day 0	R2	CIRI2, CircMiner, CIRCExplorer2, FindCirc	40
circ_106	Gm09:48882920-48883503	Gm09	48882920	48883503	+	Short Day 0	R3	CIRI2, CircMiner, CIRCExplorer2, FindCirc	32
circ_106	Gm09:48882920-48883503	Gm09	48882920	48883503	+	Short Day 2	R1	CIRI2, CircMiner, CIRCExplorer2, FindCirc	54
circ_106	Gm09:48882920-48883503	Gm09	48882920	48883503	+	Short Day 2	R2	CIRI2, CircMiner, CIRCExplorer2, FindCirc	52
circ_106	Gm09:48882920-48883503	Gm09	48882920	48883503	+	Short Day 2	R3	CIRI2, CircMiner, CIRCExplorer2, FindCirc	29
circ_106	Gm09:48882920-48883503	Gm09	48882920	48883503	+	Short Day 4	R1	CIRI2, CircMiner, CIRCExplorer2, FindCirc	36
circ_106	Gm09:48882920-48883503	Gm09	48882920	48883503	+	Short Day 4	R2	CIRI2, CircMiner, CIRCExplorer2, FindCirc	50
circ_106	Gm09:48882920-48883503	Gm09	48882920	48883503	+	Short Day 4	R3	CIRI2, CircMiner, CIRCExplorer2, FindCirc	56
circ_106	Gm09:48882920-48883503	Gm09	48882920	48883503	+	Short Day 6	R1	CIRI2, CircMiner, CIRCExplorer2, FindCirc	26
circ_106	Gm09:48882920-48883503	Gm09	48882920	48883503	+	Short Day 6	R2	CIRI2, CircMiner, CIRCExplorer2, FindCirc	20
circ_106	Gm09:48882920-48883503	Gm09	48882920	48883503	+	Short Day 6	R3	CIRI2, CircMiner, CIRCExplorer2, FindCirc	31
circ_107	Gm02:5593334-5593752	Gm02	5593334	5593752	+	Short Day 2	R1	CIRI2, CircMiner, CIRCExplorer2, FindCirc	2
circ_107	Gm02:5593334-5593752	Gm02	5593334	5593752	+	Short Day 2	R2	CIRI2, CircMiner, CIRCExplorer2, FindCirc	2
circ_107	Gm02:5593334-5593752	Gm02	5593334	5593752	+	Short Day 2	R3	CIRI2, CircMiner, CIRCExplorer2, FindCirc	3
circ_108	Gm10:22866560-22873099	Gm10	22866560	22873099	-	Short Day 0	R1	CIRI2, CircMiner, CIRCExplorer2, FindCirc	7
circ_108	Gm10:22866560-22873099	Gm10	22866560	22873099	-	Short Day 0	R2	CIRI2, CircMiner, CIRCExplorer2, FindCirc	8
circ_108	Gm10:22866560-22873099	Gm10	22866560	22873099	-	Short Day 0	R3	CIRI2, CircMiner, CIRCExplorer2, FindCirc	6
circ_108	Gm10:22866560-22873099	Gm10	22866560	22873099	-	Short Day 2	R1	CIRI2, CircMiner, CIRCExplorer2, FindCirc	12
circ_108	Gm10:22866560-22873099	Gm10	22866560	22873099	-	Short Day 2	R2	CIRI2, CircMiner, CIRCExplorer2, FindCirc	6
circ_108	Gm10:22866560-22873099	Gm10	22866560	22873099	-	Short Day 2	R3	CIRI2, CircMiner, CIRCExplorer2, FindCirc	3
circ_108	Gm10:22866560-22873099	Gm10	22866560	22873099	-	Short Day 4	R1	CIRI2, CircMiner, CIRCExplorer2, FindCirc	9
circ_108	Gm10:22866560-22873099	Gm10	22866560	22873099	-	Short Day 4	R2	CIRI2, CircMiner, CIRCExplorer2, FindCirc	9
circ_108	Gm10:22866560-22873099	Gm10	22866560	22873099	-	Short Day 4	R3	CIRI2, CircMiner, CIRCExplorer2, FindCirc	11
circ_108	Gm10:22866560-22873099	Gm10	22866560	22873099	-	Short Day 6	R1	CIRI2, CircMiner, CIRCExplorer2, FindCirc	9
circ_108	Gm10:22866560-22873099	Gm10	22866560	22873099	-	Short Day 6	R2	CIRI2, CircMiner, CIRCExplorer2, FindCirc	4
circ_108	Gm10:22866560-22873099	Gm10	22866560	22873099	-	Short Day 6	R3	CIRI2, CircMiner, CIRCExplorer2, FindCirc	9
circ_109	Gm03:17462511-17466530	Gm03	17462511	17466530	+	Short Day 0	R1	CIRI2, CircMiner, CIRCExplorer2	33
circ_109	Gm03:17462511-17466530	Gm03	17462511	17466530	+	Short Day 0	R2	CIRI2, CircMiner, CIRCExplorer2	30
circ_109	Gm03:17462511-17466530	Gm03	17462511	17466530	+	Short Day 0	R3	CIRI2, CircMiner, CIRCExplorer2	39
circ_109	Gm03:17462511-17466530	Gm03	17462511	17466530	+	Short Day 2	R1	CIRI2, CircMiner, CIRCExplorer2	42
circ_109	Gm03:17462511-17466530	Gm03	17462511	17466530	+	Short Day 2	R2	CIRI2, CircMiner, CIRCExplorer2	39
circ_109	Gm03:17462511-17466530	Gm03	17462511	17466530	+	Short Day 2	R3	CIRI2, CircMiner, CIRCExplorer2	42
circ_109	Gm03:17462511-17466530	Gm03	17462511	17466530	+	Short Day 4	R1	CIRI2, CircMiner, CIRCExplorer2	50
circ_109	Gm03:17462511-17466530	Gm03	17462511	17466530	+	Short Day 4	R2	CIRI2, CircMiner, CIRCExplorer2	66
circ_109	Gm03:17462511-17466530	Gm03	17462511	17466530	+	Short Day 4	R3	CIRI2, CircMiner, CIRCExplorer2	61
circ_109	Gm03:17462511-17466530	Gm03	17462511	17466530	+	Short Day 6	R1	CIRI2, CircMiner, CIRCExplorer2	52
circ_109	Gm03:17462511-17466530	Gm03	17462511	17466530	+	Short Day 6	R2	CIRI2, CircMiner, CIRCExplorer2	47
circ_109	Gm03:17462511-17466530	Gm03	17462511	17466530	+	Short Day 6	R3	CIRI2, CircMiner, CIRCExplorer2	52
circ_110	Gm06:10269509-10269982	Gm06	10269509	10269982	+	Short Day 0	R1	CIRI2, CircMiner, CIRCExplorer2, FindCirc	6
circ_110	Gm06:10269509-10269982	Gm06	10269509	10269982	+	Short Day 0	R2	CIRI2, CircMiner, CIRCExplorer2, FindCirc	6
circ_110	Gm06:10269509-10269982	Gm06	10269509	10269982	+	Short Day 0	R3	CIRI2, CircMiner, CIRCExplorer2, FindCirc	10
circ_110	Gm06:10269509-10269982	Gm06	10269509	10269982	+	Short Day 2	R1	CIRI2, CircMiner, CIRCExplorer2, FindCirc	11
circ_110	Gm06:10269509-10269982	Gm06	10269509	10269982	+	Short Day 2	R2	CIRI2, CircMiner, CIRCExplorer2, FindCirc	8
circ_110	Gm06:10269509-10269982	Gm06	10269509	10269982	+	Short Day 2	R3	CIRI2, CircMiner, CIRCExplorer2, FindCirc	8
circ_110	Gm06:10269509-10269982	Gm06	10269509	10269982	+	Short Day 4	R1	CIRI2, CircMiner, CIRCExplorer2, FindCirc	10
circ_110	Gm06:10269509-10269982	Gm06	10269509	10269982	+	Short Day 4	R2	CIRI2, CircMiner, CIRCExplorer2, FindCirc	2
circ_110	Gm06:10269509-10269982	Gm06	10269509	10269982	+	Short Day 4	R3	CIRI2, CircMiner, CIRCExplorer2, FindCirc	5
circ_110	Gm06:10269509-10269982	Gm06	10269509	10269982	+	Short Day 6	R1	CIRI2, CircMiner, CIRCExplorer2, FindCirc	6
circ_110	Gm06:10269509-10269982	Gm06	10269509	10269982	+	Short Day 6	R2	CIRI2, CircMiner, CIRCExplorer2, FindCirc	5
circ_110	Gm06:10269509-10269982	Gm06	10269509	10269982	+	Short Day 6	R3	CIRI2, CircMiner, CIRCExplorer2, FindCirc	5
circ_111	Gm14:20535149-20535452	Gm14	20535149	20535452	+	Short Day 0	R1	CIRI2, CircMiner, CIRCExplorer2, FindCirc	7
circ_111	Gm14:20535149-20535452	Gm14	20535149	20535452	+	Short Day 0	R2	CIRI2, CircMiner, CIRCExplorer2, FindCirc	7
circ_111	Gm14:20535149-20535452	Gm14	20535149	20535452	+	Short Day 0	R3	CIRI2, CircMiner, CIRCExplorer2, FindCirc	3
circ_112	Gm19:50567710-50567816	Gm19	50567710	50567816	+	Short Day 0	R1	FindCirc	30
circ_112	Gm19:50567710-50567816	Gm19	50567710	50567816	+	Short Day 0	R2	FindCirc	34
circ_112	Gm19:50567710-50567816	Gm19	50567710	50567816	+	Short Day 0	R3	FindCirc	25
circ_112	Gm19:50567710-50567816	Gm19	50567710	50567816	+	Short Day 2	R1	FindCirc	15
circ_112	Gm19:50567710-50567816	Gm19	50567710	50567816	+	Short Day 2	R2	FindCirc	14
circ_112	Gm19:50567710-50567816	Gm19	50567710	50567816	+	Short Day 2	R3	FindCirc	34
circ_112	Gm19:50567710-50567816	Gm19	50567710	50567816	+	Short Day 4	R1	FindCirc	25
circ_112	Gm19:50567710-50567816	Gm19	50567710	50567816	+	Short Day 4	R2	FindCirc	23
circ_112	Gm19:50567710-50567816	Gm19	50567710	50567816	+	Short Day 4	R3	FindCirc	22
circ_112	Gm19:50567710-50567816	Gm19	50567710	50567816	+	Short Day 6	R1	FindCirc	18
circ_112	Gm19:50567710-50567816	Gm19	50567710	50567816	+	Short Day 6	R2	FindCirc	23
circ_112	Gm19:50567710-50567816	Gm19	50567710	50567816	+	Short Day 6	R3	FindCirc	25
circ_113	Gm08:19326995-19327844	Gm08	19326995	19327844	-	Short Day 0	R1	CIRI2, CircMiner, CIRCExplorer2, FindCirc	2
circ_113	Gm08:19326995-19327844	Gm08	19326995	19327844	-	Short Day 0	R2	CIRI2, CircMiner, CIRCExplorer2, FindCirc	3
circ_113	Gm08:19326995-19327844	Gm08	19326995	19327844	-	Short Day 0	R3	CIRI2, CircMiner, CIRCExplorer2, FindCirc	7
circ_113	Gm08:19326995-19327844	Gm08	19326995	19327844	-	Short Day 4	R1	CIRI2, CircMiner, CIRCExplorer2, FindCirc	8
circ_113	Gm08:19326995-19327844	Gm08	19326995	19327844	-	Short Day 4	R2	CIRI2, CircMiner, CIRCExplorer2, FindCirc	3
circ_113	Gm08:19326995-19327844	Gm08	19326995	19327844	-	Short Day 4	R3	CIRI2, CircMiner, CIRCExplorer2, FindCirc	4
circ_114	Gm10:1769-5321	Gm10	1769	5321	-	Short Day 0	R1	CircMiner	7
circ_114	Gm10:1769-5321	Gm10	1769	5321	-	Short Day 0	R2	CircMiner	10
circ_114	Gm10:1769-5321	Gm10	1769	5321	-	Short Day 0	R3	CircMiner	7
circ_114	Gm10:1769-5321	Gm10	1769	5321	-	Short Day 4	R1	CircMiner	5
circ_114	Gm10:1769-5321	Gm10	1769	5321	-	Short Day 4	R2	CircMiner	6
circ_114	Gm10:1769-5321	Gm10	1769	5321	-	Short Day 4	R3	CircMiner	6
circ_115	Gm16:9257596-9258003	Gm16	9257596	9258003	-	Short Day 4	R1	CIRI2, CircMiner, CIRCExplorer2, FindCirc	8
circ_115	Gm16:9257596-9258003	Gm16	9257596	9258003	-	Short Day 4	R2	CIRI2, CircMiner, CIRCExplorer2, FindCirc	3
circ_115	Gm16:9257596-9258003	Gm16	9257596	9258003	-	Short Day 4	R3	CIRI2, CircMiner, CIRCExplorer2, FindCirc	4
circ_115	Gm16:9257596-9258003	Gm16	9257596	9258003	-	Short Day 6	R1	CIRI2, CircMiner, CIRCExplorer2, FindCirc	3
circ_115	Gm16:9257596-9258003	Gm16	9257596	9258003	-	Short Day 6	R2	CIRI2, CircMiner, CIRCExplorer2, FindCirc	5
circ_115	Gm16:9257596-9258003	Gm16	9257596	9258003	-	Short Day 6	R3	CIRI2, CircMiner, CIRCExplorer2, FindCirc	6
circ_116	Gm12:34096896-34099501	Gm12	34096896	34099501	+	Short Day 4	R1	CircMiner, CIRCExplorer2, FindCirc	2
circ_116	Gm12:34096896-34099501	Gm12	34096896	34099501	+	Short Day 4	R2	CircMiner, CIRCExplorer2, FindCirc	3
circ_116	Gm12:34096896-34099501	Gm12	34096896	34099501	+	Short Day 4	R3	CircMiner, CIRCExplorer2, FindCirc	2
circ_117	Gm09:10016819-10019317	Gm09	10016819	10019317	-	Short Day 4	R1	CIRI2, CircMiner, CIRCExplorer2, FindCirc	11
circ_117	Gm09:10016819-10019317	Gm09	10016819	10019317	-	Short Day 4	R2	CIRI2, CircMiner, CIRCExplorer2, FindCirc	6
circ_117	Gm09:10016819-10019317	Gm09	10016819	10019317	-	Short Day 4	R3	CIRI2, CircMiner, CIRCExplorer2, FindCirc	6
circ_118	Gm20:24745630-24748877	Gm20	24745630	24748877	+	Short Day 0	R1	CIRI2, CircMiner, CIRCExplorer2, FindCirc	14
circ_118	Gm20:24745630-24748877	Gm20	24745630	24748877	+	Short Day 0	R2	CIRI2, CircMiner, CIRCExplorer2, FindCirc	22
circ_118	Gm20:24745630-24748877	Gm20	24745630	24748877	+	Short Day 0	R3	CIRI2, CircMiner, CIRCExplorer2, FindCirc	10
circ_118	Gm20:24745630-24748877	Gm20	24745630	24748877	+	Short Day 2	R1	CIRI2, CircMiner, CIRCExplorer2, FindCirc	21
circ_118	Gm20:24745630-24748877	Gm20	24745630	24748877	+	Short Day 2	R2	CIRI2, CircMiner, CIRCExplorer2, FindCirc	19
circ_118	Gm20:24745630-24748877	Gm20	24745630	24748877	+	Short Day 2	R3	CIRI2, CircMiner, CIRCExplorer2, FindCirc	16
circ_118	Gm20:24745630-24748877	Gm20	24745630	24748877	+	Short Day 4	R1	CIRI2, CircMiner, CIRCExplorer2, FindCirc	33
circ_118	Gm20:24745630-24748877	Gm20	24745630	24748877	+	Short Day 4	R2	CIRI2, CircMiner, CIRCExplorer2, FindCirc	29
circ_118	Gm20:24745630-24748877	Gm20	24745630	24748877	+	Short Day 4	R3	CIRI2, CircMiner, CIRCExplorer2, FindCirc	31
circ_118	Gm20:24745630-24748877	Gm20	24745630	24748877	+	Short Day 6	R1	CIRI2, CircMiner, CIRCExplorer2, FindCirc	27
circ_118	Gm20:24745630-24748877	Gm20	24745630	24748877	+	Short Day 6	R2	CIRI2, CircMiner, CIRCExplorer2, FindCirc	28
circ_118	Gm20:24745630-24748877	Gm20	24745630	24748877	+	Short Day 6	R3	CIRI2, CircMiner, CIRCExplorer2, FindCirc	23
circ_119	Gm02:46971994-46972111	Gm02	46971994	46972111	+	Short Day 0	R1	FindCirc	8
circ_119	Gm02:46971994-46972111	Gm02	46971994	46972111	+	Short Day 0	R2	FindCirc	6
circ_119	Gm02:46971994-46972111	Gm02	46971994	46972111	+	Short Day 0	R3	FindCirc	23
circ_119	Gm02:46971994-46972111	Gm02	46971994	46972111	+	Short Day 2	R1	FindCirc	10
circ_119	Gm02:46971994-46972111	Gm02	46971994	46972111	+	Short Day 2	R2	FindCirc	4
circ_119	Gm02:46971994-46972111	Gm02	46971994	46972111	+	Short Day 2	R3	FindCirc	12
circ_119	Gm02:46971994-46972111	Gm02	46971994	46972111	+	Short Day 4	R1	FindCirc	3
circ_119	Gm02:46971994-46972111	Gm02	46971994	46972111	+	Short Day 4	R2	FindCirc	18
circ_119	Gm02:46971994-46972111	Gm02	46971994	46972111	+	Short Day 4	R3	FindCirc	6
circ_119	Gm02:46971994-46972111	Gm02	46971994	46972111	+	Short Day 6	R1	FindCirc	11
circ_119	Gm02:46971994-46972111	Gm02	46971994	46972111	+	Short Day 6	R2	FindCirc	3
circ_119	Gm02:46971994-46972111	Gm02	46971994	46972111	+	Short Day 6	R3	FindCirc	16
circ_120	Gm17:41684169-41684774	Gm17	41684169	41684774	-	Short Day 0	R1	CIRI2, CircMiner, CIRCExplorer2, FindCirc	3
circ_120	Gm17:41684169-41684774	Gm17	41684169	41684774	-	Short Day 0	R2	CIRI2, CircMiner, CIRCExplorer2, FindCirc	4
circ_120	Gm17:41684169-41684774	Gm17	41684169	41684774	-	Short Day 0	R3	CIRI2, CircMiner, CIRCExplorer2, FindCirc	5
circ_121	Gm18:11423568-11426620	Gm18	11423568	11426620	-	Short Day 2	R1	CIRI2, CircMiner, CIRCExplorer2, FindCirc	5
circ_121	Gm18:11423568-11426620	Gm18	11423568	11426620	-	Short Day 2	R2	CIRI2, CircMiner, CIRCExplorer2, FindCirc	3
circ_121	Gm18:11423568-11426620	Gm18	11423568	11426620	-	Short Day 2	R3	CIRI2, CircMiner, CIRCExplorer2, FindCirc	4
circ_122	Gm19:34397697-34399094	Gm19	34397697	34399094	+	Short Day 4	R1	CIRI2, CircMiner, CIRCExplorer2	9
circ_122	Gm19:34397697-34399094	Gm19	34397697	34399094	+	Short Day 4	R2	CIRI2, CircMiner, CIRCExplorer2	16
circ_122	Gm19:34397697-34399094	Gm19	34397697	34399094	+	Short Day 4	R3	CIRI2, CircMiner, CIRCExplorer2	13
circ_122	Gm19:34397697-34399094	Gm19	34397697	34399094	+	Short Day 6	R1	CIRI2, CircMiner, CIRCExplorer2	16
circ_122	Gm19:34397697-34399094	Gm19	34397697	34399094	+	Short Day 6	R2	CIRI2, CircMiner, CIRCExplorer2	13
circ_122	Gm19:34397697-34399094	Gm19	34397697	34399094	+	Short Day 6	R3	CIRI2, CircMiner, CIRCExplorer2	16
circ_123	Gm03:4511059-4511522	Gm03	4511059	4511522	-	Short Day 0	R1	CircMiner, CIRCExplorer2, FindCirc	9
circ_123	Gm03:4511059-4511522	Gm03	4511059	4511522	-	Short Day 0	R2	CircMiner, CIRCExplorer2, FindCirc	7
circ_123	Gm03:4511059-4511522	Gm03	4511059	4511522	-	Short Day 0	R3	CircMiner, CIRCExplorer2, FindCirc	5
circ_124	Gm20:24740562-24741189	Gm20	24740562	24741189	+	Short Day 0	R1	CIRI2, CircMiner, CIRCExplorer2	7
circ_124	Gm20:24740562-24741189	Gm20	24740562	24741189	+	Short Day 0	R2	CIRI2, CircMiner, CIRCExplorer2	3
circ_124	Gm20:24740562-24741189	Gm20	24740562	24741189	+	Short Day 0	R3	CIRI2, CircMiner, CIRCExplorer2	2
circ_124	Gm20:24740562-24741189	Gm20	24740562	24741189	+	Short Day 4	R1	CIRI2, CircMiner, CIRCExplorer2	3
circ_124	Gm20:24740562-24741189	Gm20	24740562	24741189	+	Short Day 4	R2	CIRI2, CircMiner, CIRCExplorer2	2
circ_124	Gm20:24740562-24741189	Gm20	24740562	24741189	+	Short Day 4	R3	CIRI2, CircMiner, CIRCExplorer2	4
circ_125	Gm09:841631-843958	Gm09	841631	843958	+	Short Day 6	R1	CIRI2, CircMiner, CIRCExplorer2	2
circ_125	Gm09:841631-843958	Gm09	841631	843958	+	Short Day 6	R2	CIRI2, CircMiner, CIRCExplorer2	5
circ_125	Gm09:841631-843958	Gm09	841631	843958	+	Short Day 6	R3	CIRI2, CircMiner, CIRCExplorer2	7
circ_126	Gm10:46579273-46579680	Gm10	46579273	46579680	-	Short Day 4	R1	CIRI2, CircMiner, CIRCExplorer2, FindCirc	7
circ_126	Gm10:46579273-46579680	Gm10	46579273	46579680	-	Short Day 4	R2	CIRI2, CircMiner, CIRCExplorer2, FindCirc	10
circ_126	Gm10:46579273-46579680	Gm10	46579273	46579680	-	Short Day 4	R3	CIRI2, CircMiner, CIRCExplorer2, FindCirc	9
circ_126	Gm10:46579273-46579680	Gm10	46579273	46579680	-	Short Day 6	R1	CIRI2, CircMiner, CIRCExplorer2, FindCirc	4
circ_126	Gm10:46579273-46579680	Gm10	46579273	46579680	-	Short Day 6	R2	CIRI2, CircMiner, CIRCExplorer2, FindCirc	6
circ_126	Gm10:46579273-46579680	Gm10	46579273	46579680	-	Short Day 6	R3	CIRI2, CircMiner, CIRCExplorer2, FindCirc	8
circ_127	Gm12:34786-40043	Gm12	34786	40043	+	Short Day 0	R1	CIRI2, CircMiner, CIRCExplorer2, FindCirc	4
circ_127	Gm12:34786-40043	Gm12	34786	40043	+	Short Day 0	R2	CIRI2, CircMiner, CIRCExplorer2, FindCirc	2
circ_127	Gm12:34786-40043	Gm12	34786	40043	+	Short Day 0	R3	CIRI2, CircMiner, CIRCExplorer2, FindCirc	9
circ_127	Gm12:34786-40043	Gm12	34786	40043	+	Short Day 2	R1	CIRI2, CircMiner, CIRCExplorer2, FindCirc	4
circ_127	Gm12:34786-40043	Gm12	34786	40043	+	Short Day 2	R2	CIRI2, CircMiner, CIRCExplorer2, FindCirc	2
circ_127	Gm12:34786-40043	Gm12	34786	40043	+	Short Day 2	R3	CIRI2, CircMiner, CIRCExplorer2, FindCirc	4
circ_127	Gm12:34786-40043	Gm12	34786	40043	+	Short Day 6	R1	CIRI2, CircMiner, CIRCExplorer2, FindCirc	4
circ_127	Gm12:34786-40043	Gm12	34786	40043	+	Short Day 6	R2	CIRI2, CircMiner, CIRCExplorer2, FindCirc	4
circ_127	Gm12:34786-40043	Gm12	34786	40043	+	Short Day 6	R3	CIRI2, CircMiner, CIRCExplorer2, FindCirc	5
circ_128	Gm17:7030986-7031387	Gm17	7030986	7031387	-	Short Day 0	R1	CIRI2, FindCirc	4
circ_128	Gm17:7030986-7031387	Gm17	7030986	7031387	-	Short Day 0	R2	CIRI2, FindCirc	5
circ_128	Gm17:7030986-7031387	Gm17	7030986	7031387	-	Short Day 0	R3	CIRI2, FindCirc	3
circ_129	Gm17:12140571-12142539	Gm17	12140571	12142539	-	Short Day 0	R1	CIRI2, CircMiner, CIRCExplorer2, FindCirc	6
circ_129	Gm17:12140571-12142539	Gm17	12140571	12142539	-	Short Day 0	R2	CIRI2, CircMiner, CIRCExplorer2, FindCirc	5
circ_129	Gm17:12140571-12142539	Gm17	12140571	12142539	-	Short Day 0	R3	CIRI2, CircMiner, CIRCExplorer2, FindCirc	11
circ_129	Gm17:12140571-12142539	Gm17	12140571	12142539	-	Short Day 2	R1	CIRI2, CircMiner, CIRCExplorer2, FindCirc	5
circ_129	Gm17:12140571-12142539	Gm17	12140571	12142539	-	Short Day 2	R2	CIRI2, CircMiner, CIRCExplorer2, FindCirc	12
circ_129	Gm17:12140571-12142539	Gm17	12140571	12142539	-	Short Day 2	R3	CIRI2, CircMiner, CIRCExplorer2, FindCirc	10
circ_129	Gm17:12140571-12142539	Gm17	12140571	12142539	-	Short Day 4	R1	CIRI2, CircMiner, CIRCExplorer2, FindCirc	8
circ_129	Gm17:12140571-12142539	Gm17	12140571	12142539	-	Short Day 4	R2	CIRI2, CircMiner, CIRCExplorer2, FindCirc	9
circ_129	Gm17:12140571-12142539	Gm17	12140571	12142539	-	Short Day 4	R3	CIRI2, CircMiner, CIRCExplorer2, FindCirc	8
circ_129	Gm17:12140571-12142539	Gm17	12140571	12142539	-	Short Day 6	R1	CIRI2, CircMiner, CIRCExplorer2, FindCirc	10
circ_129	Gm17:12140571-12142539	Gm17	12140571	12142539	-	Short Day 6	R2	CIRI2, CircMiner, CIRCExplorer2, FindCirc	13
circ_129	Gm17:12140571-12142539	Gm17	12140571	12142539	-	Short Day 6	R3	CIRI2, CircMiner, CIRCExplorer2, FindCirc	21
circ_130	Gm17:30618465-30618768	Gm17	30618465	30618768	-	Short Day 0	R1	CIRI2, CircMiner, CIRCExplorer2, FindCirc	20
circ_130	Gm17:30618465-30618768	Gm17	30618465	30618768	-	Short Day 0	R2	CIRI2, CircMiner, CIRCExplorer2, FindCirc	11
circ_130	Gm17:30618465-30618768	Gm17	30618465	30618768	-	Short Day 0	R3	CIRI2, CircMiner, CIRCExplorer2, FindCirc	4
circ_130	Gm17:30618465-30618768	Gm17	30618465	30618768	-	Short Day 2	R1	CIRI2, CircMiner, CIRCExplorer2, FindCirc	8
circ_130	Gm17:30618465-30618768	Gm17	30618465	30618768	-	Short Day 2	R2	CIRI2, CircMiner, CIRCExplorer2, FindCirc	26
circ_130	Gm17:30618465-30618768	Gm17	30618465	30618768	-	Short Day 2	R3	CIRI2, CircMiner, CIRCExplorer2, FindCirc	9
circ_130	Gm17:30618465-30618768	Gm17	30618465	30618768	-	Short Day 4	R1	CIRI2, CircMiner, CIRCExplorer2, FindCirc	16
circ_130	Gm17:30618465-30618768	Gm17	30618465	30618768	-	Short Day 4	R2	CIRI2, CircMiner, CIRCExplorer2, FindCirc	16
circ_130	Gm17:30618465-30618768	Gm17	30618465	30618768	-	Short Day 4	R3	CIRI2, CircMiner, CIRCExplorer2, FindCirc	13
circ_130	Gm17:30618465-30618768	Gm17	30618465	30618768	-	Short Day 6	R1	CIRI2, CircMiner, CIRCExplorer2, FindCirc	18
circ_130	Gm17:30618465-30618768	Gm17	30618465	30618768	-	Short Day 6	R2	CIRI2, CircMiner, CIRCExplorer2, FindCirc	15
circ_130	Gm17:30618465-30618768	Gm17	30618465	30618768	-	Short Day 6	R3	CIRI2, CircMiner, CIRCExplorer2, FindCirc	11
circ_131	Gm17:30593601-30596110	Gm17	30593601	30596110	-	Short Day 2	R1	CIRI2, FindCirc	5
circ_131	Gm17:30593601-30596110	Gm17	30593601	30596110	-	Short Day 2	R2	CIRI2, FindCirc	10
circ_131	Gm17:30593601-30596110	Gm17	30593601	30596110	-	Short Day 2	R3	CIRI2, FindCirc	6
circ_131	Gm17:30593601-30596110	Gm17	30593601	30596110	-	Short Day 4	R1	CIRI2, FindCirc	12
circ_131	Gm17:30593601-30596110	Gm17	30593601	30596110	-	Short Day 4	R2	CIRI2, FindCirc	8
circ_131	Gm17:30593601-30596110	Gm17	30593601	30596110	-	Short Day 4	R3	CIRI2, FindCirc	6
circ_132	Gm05:9376287-9377127	Gm05	9376287	9377127	-	Short Day 0	R1	CIRI2, CircMiner, CIRCExplorer2, FindCirc	5
circ_132	Gm05:9376287-9377127	Gm05	9376287	9377127	-	Short Day 0	R2	CIRI2, CircMiner, CIRCExplorer2, FindCirc	5
circ_132	Gm05:9376287-9377127	Gm05	9376287	9377127	-	Short Day 0	R3	CIRI2, CircMiner, CIRCExplorer2, FindCirc	12
circ_132	Gm05:9376287-9377127	Gm05	9376287	9377127	-	Short Day 2	R1	CIRI2, CircMiner, CIRCExplorer2, FindCirc	10
circ_132	Gm05:9376287-9377127	Gm05	9376287	9377127	-	Short Day 2	R2	CIRI2, CircMiner, CIRCExplorer2, FindCirc	4
circ_132	Gm05:9376287-9377127	Gm05	9376287	9377127	-	Short Day 2	R3	CIRI2, CircMiner, CIRCExplorer2, FindCirc	3
circ_132	Gm05:9376287-9377127	Gm05	9376287	9377127	-	Short Day 4	R1	CIRI2, CircMiner, CIRCExplorer2, FindCirc	15
circ_132	Gm05:9376287-9377127	Gm05	9376287	9377127	-	Short Day 4	R2	CIRI2, CircMiner, CIRCExplorer2, FindCirc	12
circ_132	Gm05:9376287-9377127	Gm05	9376287	9377127	-	Short Day 4	R3	CIRI2, CircMiner, CIRCExplorer2, FindCirc	17
circ_132	Gm05:9376287-9377127	Gm05	9376287	9377127	-	Short Day 6	R1	CIRI2, CircMiner, CIRCExplorer2, FindCirc	3
circ_132	Gm05:9376287-9377127	Gm05	9376287	9377127	-	Short Day 6	R2	CIRI2, CircMiner, CIRCExplorer2, FindCirc	12
circ_132	Gm05:9376287-9377127	Gm05	9376287	9377127	-	Short Day 6	R3	CIRI2, CircMiner, CIRCExplorer2, FindCirc	7
circ_133	Gm12:11642823-11643045	Gm12	11642823	11643045	+	Short Day 4	R1	CIRI2, CircMiner, CIRCExplorer2, FindCirc	6
circ_133	Gm12:11642823-11643045	Gm12	11642823	11643045	+	Short Day 4	R2	CIRI2, CircMiner, CIRCExplorer2, FindCirc	2
circ_133	Gm12:11642823-11643045	Gm12	11642823	11643045	+	Short Day 4	R3	CIRI2, CircMiner, CIRCExplorer2, FindCirc	5
circ_133	Gm12:11642823-11643045	Gm12	11642823	11643045	+	Short Day 6	R1	CIRI2, CircMiner, CIRCExplorer2, FindCirc	3
circ_133	Gm12:11642823-11643045	Gm12	11642823	11643045	+	Short Day 6	R2	CIRI2, CircMiner, CIRCExplorer2, FindCirc	4
circ_133	Gm12:11642823-11643045	Gm12	11642823	11643045	+	Short Day 6	R3	CIRI2, CircMiner, CIRCExplorer2, FindCirc	7
circ_134	Gm18:18096741-18097208	Gm18	18096741	18097208	+	Short Day 2	R1	CIRI2, CircMiner, CIRCExplorer2	5
circ_134	Gm18:18096741-18097208	Gm18	18096741	18097208	+	Short Day 2	R2	CIRI2, CircMiner, CIRCExplorer2	4
circ_134	Gm18:18096741-18097208	Gm18	18096741	18097208	+	Short Day 2	R3	CIRI2, CircMiner, CIRCExplorer2	8
circ_134	Gm18:18096741-18097208	Gm18	18096741	18097208	+	Short Day 4	R1	CIRI2, CircMiner, CIRCExplorer2	7
circ_134	Gm18:18096741-18097208	Gm18	18096741	18097208	+	Short Day 4	R2	CIRI2, CircMiner, CIRCExplorer2	4
circ_134	Gm18:18096741-18097208	Gm18	18096741	18097208	+	Short Day 4	R3	CIRI2, CircMiner, CIRCExplorer2	11
circ_134	Gm18:18096741-18097208	Gm18	18096741	18097208	+	Short Day 6	R1	CIRI2, CircMiner, CIRCExplorer2	3
circ_134	Gm18:18096741-18097208	Gm18	18096741	18097208	+	Short Day 6	R2	CIRI2, CircMiner, CIRCExplorer2	11
circ_134	Gm18:18096741-18097208	Gm18	18096741	18097208	+	Short Day 6	R3	CIRI2, CircMiner, CIRCExplorer2	3
circ_135	Gm13:29379608-29379746	Gm13	29379608	29379746	-	Short Day 2	R1	CIRI2, FindCirc	4
circ_135	Gm13:29379608-29379746	Gm13	29379608	29379746	-	Short Day 2	R2	CIRI2, FindCirc	3
circ_135	Gm13:29379608-29379746	Gm13	29379608	29379746	-	Short Day 2	R3	CIRI2, FindCirc	6
circ_136	Gm19:49775356-49776556	Gm19	49775356	49776556	-	Short Day 0	R1	CIRI2, CircMiner, CIRCExplorer2, FindCirc	15
circ_136	Gm19:49775356-49776556	Gm19	49775356	49776556	-	Short Day 0	R2	CIRI2, CircMiner, CIRCExplorer2, FindCirc	8
circ_136	Gm19:49775356-49776556	Gm19	49775356	49776556	-	Short Day 0	R3	CIRI2, CircMiner, CIRCExplorer2, FindCirc	7
circ_136	Gm19:49775356-49776556	Gm19	49775356	49776556	-	Short Day 2	R1	CIRI2, CircMiner, CIRCExplorer2, FindCirc	23
circ_136	Gm19:49775356-49776556	Gm19	49775356	49776556	-	Short Day 2	R2	CIRI2, CircMiner, CIRCExplorer2, FindCirc	3
circ_136	Gm19:49775356-49776556	Gm19	49775356	49776556	-	Short Day 2	R3	CIRI2, CircMiner, CIRCExplorer2, FindCirc	8
circ_136	Gm19:49775356-49776556	Gm19	49775356	49776556	-	Short Day 4	R1	CIRI2, CircMiner, CIRCExplorer2, FindCirc	7
circ_136	Gm19:49775356-49776556	Gm19	49775356	49776556	-	Short Day 4	R2	CIRI2, CircMiner, CIRCExplorer2, FindCirc	14
circ_136	Gm19:49775356-49776556	Gm19	49775356	49776556	-	Short Day 4	R3	CIRI2, CircMiner, CIRCExplorer2, FindCirc	15
circ_136	Gm19:49775356-49776556	Gm19	49775356	49776556	-	Short Day 6	R1	CIRI2, CircMiner, CIRCExplorer2, FindCirc	14
circ_136	Gm19:49775356-49776556	Gm19	49775356	49776556	-	Short Day 6	R2	CIRI2, CircMiner, CIRCExplorer2, FindCirc	13
circ_136	Gm19:49775356-49776556	Gm19	49775356	49776556	-	Short Day 6	R3	CIRI2, CircMiner, CIRCExplorer2, FindCirc	13
circ_137	Gm08:15102048-15102586	Gm08	15102048	15102586	+	Short Day 4	R1	CIRI2, CircMiner, CIRCExplorer2, FindCirc	3
circ_137	Gm08:15102048-15102586	Gm08	15102048	15102586	+	Short Day 4	R2	CIRI2, CircMiner, CIRCExplorer2, FindCirc	2
circ_137	Gm08:15102048-15102586	Gm08	15102048	15102586	+	Short Day 4	R3	CIRI2, CircMiner, CIRCExplorer2, FindCirc	2
circ_138	Gm11:2440627-2441340	Gm11	2440627	2441340	+	Short Day 0	R1	CIRI2, CircMiner, CIRCExplorer2, FindCirc	3
circ_138	Gm11:2440627-2441340	Gm11	2440627	2441340	+	Short Day 0	R2	CIRI2, CircMiner, CIRCExplorer2, FindCirc	3
circ_138	Gm11:2440627-2441340	Gm11	2440627	2441340	+	Short Day 0	R3	CIRI2, CircMiner, CIRCExplorer2, FindCirc	13
circ_138	Gm11:2440627-2441340	Gm11	2440627	2441340	+	Short Day 4	R1	CIRI2, CircMiner, CIRCExplorer2, FindCirc	9
circ_138	Gm11:2440627-2441340	Gm11	2440627	2441340	+	Short Day 4	R2	CIRI2, CircMiner, CIRCExplorer2, FindCirc	8
circ_138	Gm11:2440627-2441340	Gm11	2440627	2441340	+	Short Day 4	R3	CIRI2, CircMiner, CIRCExplorer2, FindCirc	2
circ_139	Gm19:47542180-47543432	Gm19	47542180	47543432	+	Short Day 2	R1	CIRI2, CircMiner, CIRCExplorer2	2
circ_139	Gm19:47542180-47543432	Gm19	47542180	47543432	+	Short Day 2	R2	CIRI2, CircMiner, CIRCExplorer2	4
circ_139	Gm19:47542180-47543432	Gm19	47542180	47543432	+	Short Day 2	R3	CIRI2, CircMiner, CIRCExplorer2	2
circ_139	Gm19:47542180-47543432	Gm19	47542180	47543432	+	Short Day 4	R1	CIRI2, CircMiner, CIRCExplorer2	4
circ_139	Gm19:47542180-47543432	Gm19	47542180	47543432	+	Short Day 4	R2	CIRI2, CircMiner, CIRCExplorer2	2
circ_139	Gm19:47542180-47543432	Gm19	47542180	47543432	+	Short Day 4	R3	CIRI2, CircMiner, CIRCExplorer2	2
circ_139	Gm19:47542180-47543432	Gm19	47542180	47543432	+	Short Day 6	R1	CIRI2, CircMiner, CIRCExplorer2	4
circ_139	Gm19:47542180-47543432	Gm19	47542180	47543432	+	Short Day 6	R2	CIRI2, CircMiner, CIRCExplorer2	7
circ_139	Gm19:47542180-47543432	Gm19	47542180	47543432	+	Short Day 6	R3	CIRI2, CircMiner, CIRCExplorer2	2
circ_140	Gm15:53632754-53633126	Gm15	53632754	53633126	-	Short Day 6	R1	CircMiner, FindCirc	2
circ_140	Gm15:53632754-53633126	Gm15	53632754	53633126	-	Short Day 6	R2	CircMiner, FindCirc	3
circ_140	Gm15:53632754-53633126	Gm15	53632754	53633126	-	Short Day 6	R3	CircMiner, FindCirc	2
circ_141	Gm14:24543989-24546296	Gm14	24543989	24546296	+	Short Day 4	R1	CIRI2, FindCirc	2
circ_141	Gm14:24543989-24546296	Gm14	24543989	24546296	+	Short Day 4	R2	CIRI2, FindCirc	2
circ_141	Gm14:24543989-24546296	Gm14	24543989	24546296	+	Short Day 4	R3	CIRI2, FindCirc	3
circ_142	Gm10:32323877-32325043	Gm10	32323877	32325043	-	Short Day 0	R1	CIRI2, CircMiner, CIRCExplorer2, FindCirc	2
circ_142	Gm10:32323877-32325043	Gm10	32323877	32325043	-	Short Day 0	R2	CIRI2, CircMiner, CIRCExplorer2, FindCirc	5
circ_142	Gm10:32323877-32325043	Gm10	32323877	32325043	-	Short Day 0	R3	CIRI2, CircMiner, CIRCExplorer2, FindCirc	3
circ_143	Gm19:50184967-50188011	Gm19	50184967	50188011	+	Short Day 0	R1	CIRI2, CircMiner, CIRCExplorer2, FindCirc	4
circ_143	Gm19:50184967-50188011	Gm19	50184967	50188011	+	Short Day 0	R2	CIRI2, CircMiner, CIRCExplorer2, FindCirc	7
circ_143	Gm19:50184967-50188011	Gm19	50184967	50188011	+	Short Day 0	R3	CIRI2, CircMiner, CIRCExplorer2, FindCirc	14
circ_143	Gm19:50184967-50188011	Gm19	50184967	50188011	+	Short Day 2	R1	CIRI2, CircMiner, CIRCExplorer2, FindCirc	16
circ_143	Gm19:50184967-50188011	Gm19	50184967	50188011	+	Short Day 2	R2	CIRI2, CircMiner, CIRCExplorer2, FindCirc	5
circ_143	Gm19:50184967-50188011	Gm19	50184967	50188011	+	Short Day 2	R3	CIRI2, CircMiner, CIRCExplorer2, FindCirc	21
circ_143	Gm19:50184967-50188011	Gm19	50184967	50188011	+	Short Day 4	R1	CIRI2, CircMiner, CIRCExplorer2, FindCirc	20
circ_143	Gm19:50184967-50188011	Gm19	50184967	50188011	+	Short Day 4	R2	CIRI2, CircMiner, CIRCExplorer2, FindCirc	21
circ_143	Gm19:50184967-50188011	Gm19	50184967	50188011	+	Short Day 4	R3	CIRI2, CircMiner, CIRCExplorer2, FindCirc	19
circ_143	Gm19:50184967-50188011	Gm19	50184967	50188011	+	Short Day 6	R1	CIRI2, CircMiner, CIRCExplorer2, FindCirc	13
circ_143	Gm19:50184967-50188011	Gm19	50184967	50188011	+	Short Day 6	R2	CIRI2, CircMiner, CIRCExplorer2, FindCirc	17
circ_143	Gm19:50184967-50188011	Gm19	50184967	50188011	+	Short Day 6	R3	CIRI2, CircMiner, CIRCExplorer2, FindCirc	20
circ_144	Gm06:7556613-7558063	Gm06	7556613	7558063	-	Short Day 2	R1	CIRI2, CircMiner, CIRCExplorer2, FindCirc	3
circ_144	Gm06:7556613-7558063	Gm06	7556613	7558063	-	Short Day 2	R2	CIRI2, CircMiner, CIRCExplorer2, FindCirc	6
circ_144	Gm06:7556613-7558063	Gm06	7556613	7558063	-	Short Day 2	R3	CIRI2, CircMiner, CIRCExplorer2, FindCirc	7
circ_144	Gm06:7556613-7558063	Gm06	7556613	7558063	-	Short Day 4	R1	CIRI2, CircMiner, CIRCExplorer2, FindCirc	8
circ_144	Gm06:7556613-7558063	Gm06	7556613	7558063	-	Short Day 4	R2	CIRI2, CircMiner, CIRCExplorer2, FindCirc	5
circ_144	Gm06:7556613-7558063	Gm06	7556613	7558063	-	Short Day 4	R3	CIRI2, CircMiner, CIRCExplorer2, FindCirc	9
circ_144	Gm06:7556613-7558063	Gm06	7556613	7558063	-	Short Day 6	R1	CIRI2, CircMiner, CIRCExplorer2, FindCirc	4
circ_144	Gm06:7556613-7558063	Gm06	7556613	7558063	-	Short Day 6	R2	CIRI2, CircMiner, CIRCExplorer2, FindCirc	3
circ_144	Gm06:7556613-7558063	Gm06	7556613	7558063	-	Short Day 6	R3	CIRI2, CircMiner, CIRCExplorer2, FindCirc	8
circ_145	Gm11:39567715-39568188	Gm11	39567715	39568188	-	Short Day 4	R1	CIRI2, CircMiner, CIRCExplorer2, FindCirc	6
circ_145	Gm11:39567715-39568188	Gm11	39567715	39568188	-	Short Day 4	R2	CIRI2, CircMiner, CIRCExplorer2, FindCirc	3
circ_145	Gm11:39567715-39568188	Gm11	39567715	39568188	-	Short Day 4	R3	CIRI2, CircMiner, CIRCExplorer2, FindCirc	3
circ_145	Gm11:39567715-39568188	Gm11	39567715	39568188	-	Short Day 6	R1	CIRI2, CircMiner, CIRCExplorer2, FindCirc	6
circ_145	Gm11:39567715-39568188	Gm11	39567715	39568188	-	Short Day 6	R2	CIRI2, CircMiner, CIRCExplorer2, FindCirc	6
circ_145	Gm11:39567715-39568188	Gm11	39567715	39568188	-	Short Day 6	R3	CIRI2, CircMiner, CIRCExplorer2, FindCirc	6
circ_146	Gm01:3211012-3211583	Gm01	3211012	3211583	+	Short Day 2	R1	CIRCExplorer2, FindCirc	8
circ_146	Gm01:3211012-3211583	Gm01	3211012	3211583	+	Short Day 2	R2	CIRCExplorer2, FindCirc	2
circ_146	Gm01:3211012-3211583	Gm01	3211012	3211583	+	Short Day 2	R3	CIRCExplorer2, FindCirc	4
circ_146	Gm01:3211012-3211583	Gm01	3211012	3211583	+	Short Day 4	R1	CIRCExplorer2, FindCirc	3
circ_146	Gm01:3211012-3211583	Gm01	3211012	3211583	+	Short Day 4	R2	CIRCExplorer2, FindCirc	5
circ_146	Gm01:3211012-3211583	Gm01	3211012	3211583	+	Short Day 4	R3	CIRCExplorer2, FindCirc	2
circ_146	Gm01:3211012-3211583	Gm01	3211012	3211583	+	Short Day 6	R1	CIRCExplorer2, FindCirc	4
circ_146	Gm01:3211012-3211583	Gm01	3211012	3211583	+	Short Day 6	R2	CIRCExplorer2, FindCirc	2
circ_146	Gm01:3211012-3211583	Gm01	3211012	3211583	+	Short Day 6	R3	CIRCExplorer2, FindCirc	3
circ_147	Gm09:50106789-50107319	Gm09	50106789	50107319	-	Short Day 4	R1	CIRI2, CircMiner, CIRCExplorer2	3
circ_147	Gm09:50106789-50107319	Gm09	50106789	50107319	-	Short Day 4	R2	CIRI2, CircMiner, CIRCExplorer2	2
circ_147	Gm09:50106789-50107319	Gm09	50106789	50107319	-	Short Day 4	R3	CIRI2, CircMiner, CIRCExplorer2	6
circ_148	Gm08:33642142-33642519	Gm08	33642142	33642519	+	Short Day 2	R1	CIRI2, CircMiner, CIRCExplorer2, FindCirc	5
circ_148	Gm08:33642142-33642519	Gm08	33642142	33642519	+	Short Day 2	R2	CIRI2, CircMiner, CIRCExplorer2, FindCirc	10
circ_148	Gm08:33642142-33642519	Gm08	33642142	33642519	+	Short Day 2	R3	CIRI2, CircMiner, CIRCExplorer2, FindCirc	4
circ_148	Gm08:33642142-33642519	Gm08	33642142	33642519	+	Short Day 4	R1	CIRI2, CircMiner, CIRCExplorer2, FindCirc	8
circ_148	Gm08:33642142-33642519	Gm08	33642142	33642519	+	Short Day 4	R2	CIRI2, CircMiner, CIRCExplorer2, FindCirc	13
circ_148	Gm08:33642142-33642519	Gm08	33642142	33642519	+	Short Day 4	R3	CIRI2, CircMiner, CIRCExplorer2, FindCirc	9
circ_148	Gm08:33642142-33642519	Gm08	33642142	33642519	+	Short Day 6	R1	CIRI2, CircMiner, CIRCExplorer2, FindCirc	12
circ_148	Gm08:33642142-33642519	Gm08	33642142	33642519	+	Short Day 6	R2	CIRI2, CircMiner, CIRCExplorer2, FindCirc	4
circ_148	Gm08:33642142-33642519	Gm08	33642142	33642519	+	Short Day 6	R3	CIRI2, CircMiner, CIRCExplorer2, FindCirc	8
circ_149	Gm06:33087-34718	Gm06	33087	34718	+	Short Day 0	R1	CIRI2, CircMiner, CIRCExplorer2	2
circ_149	Gm06:33087-34718	Gm06	33087	34718	+	Short Day 0	R2	CIRI2, CircMiner, CIRCExplorer2	6
circ_149	Gm06:33087-34718	Gm06	33087	34718	+	Short Day 0	R3	CIRI2, CircMiner, CIRCExplorer2	5
circ_149	Gm06:33087-34718	Gm06	33087	34718	+	Short Day 2	R1	CIRI2, CircMiner, CIRCExplorer2	9
circ_149	Gm06:33087-34718	Gm06	33087	34718	+	Short Day 2	R2	CIRI2, CircMiner, CIRCExplorer2	3
circ_149	Gm06:33087-34718	Gm06	33087	34718	+	Short Day 2	R3	CIRI2, CircMiner, CIRCExplorer2	16
circ_149	Gm06:33087-34718	Gm06	33087	34718	+	Short Day 4	R1	CIRI2, CircMiner, CIRCExplorer2	11
circ_149	Gm06:33087-34718	Gm06	33087	34718	+	Short Day 4	R2	CIRI2, CircMiner, CIRCExplorer2	9
circ_149	Gm06:33087-34718	Gm06	33087	34718	+	Short Day 4	R3	CIRI2, CircMiner, CIRCExplorer2	6
circ_149	Gm06:33087-34718	Gm06	33087	34718	+	Short Day 6	R1	CIRI2, CircMiner, CIRCExplorer2	2
circ_149	Gm06:33087-34718	Gm06	33087	34718	+	Short Day 6	R2	CIRI2, CircMiner, CIRCExplorer2	12
circ_149	Gm06:33087-34718	Gm06	33087	34718	+	Short Day 6	R3	CIRI2, CircMiner, CIRCExplorer2	3
circ_150	Gm10:20394484-20395164	Gm10	20394484	20395164	-	Short Day 4	R1	CIRI2, FindCirc	2
circ_150	Gm10:20394484-20395164	Gm10	20394484	20395164	-	Short Day 4	R2	CIRI2, FindCirc	9
circ_150	Gm10:20394484-20395164	Gm10	20394484	20395164	-	Short Day 4	R3	CIRI2, FindCirc	7
circ_151	Gm14:3152126-3152361	Gm14	3152126	3152361	+	Short Day 2	R1	FindCirc	4
circ_151	Gm14:3152126-3152361	Gm14	3152126	3152361	+	Short Day 2	R2	FindCirc	11
circ_151	Gm14:3152126-3152361	Gm14	3152126	3152361	+	Short Day 2	R3	FindCirc	7
circ_151	Gm14:3152126-3152361	Gm14	3152126	3152361	+	Short Day 6	R1	FindCirc	2
circ_151	Gm14:3152126-3152361	Gm14	3152126	3152361	+	Short Day 6	R2	FindCirc	3
circ_151	Gm14:3152126-3152361	Gm14	3152126	3152361	+	Short Day 6	R3	FindCirc	2
circ_152	Gm06:12649882-12652661	Gm06	12649882	12652661	-	Short Day 0	R1	CIRI2, CircMiner, CIRCExplorer2, FindCirc	5
circ_152	Gm06:12649882-12652661	Gm06	12649882	12652661	-	Short Day 0	R2	CIRI2, CircMiner, CIRCExplorer2, FindCirc	7
circ_152	Gm06:12649882-12652661	Gm06	12649882	12652661	-	Short Day 0	R3	CIRI2, CircMiner, CIRCExplorer2, FindCirc	3
circ_152	Gm06:12649882-12652661	Gm06	12649882	12652661	-	Short Day 4	R1	CIRI2, CircMiner, CIRCExplorer2, FindCirc	9
circ_152	Gm06:12649882-12652661	Gm06	12649882	12652661	-	Short Day 4	R2	CIRI2, CircMiner, CIRCExplorer2, FindCirc	9
circ_152	Gm06:12649882-12652661	Gm06	12649882	12652661	-	Short Day 4	R3	CIRI2, CircMiner, CIRCExplorer2, FindCirc	4
circ_152	Gm06:12649882-12652661	Gm06	12649882	12652661	-	Short Day 6	R1	CIRI2, CircMiner, CIRCExplorer2, FindCirc	6
circ_152	Gm06:12649882-12652661	Gm06	12649882	12652661	-	Short Day 6	R2	CIRI2, CircMiner, CIRCExplorer2, FindCirc	6
circ_152	Gm06:12649882-12652661	Gm06	12649882	12652661	-	Short Day 6	R3	CIRI2, CircMiner, CIRCExplorer2, FindCirc	3
circ_153	Gm20:39675205-39675612	Gm20	39675205	39675612	+	Short Day 2	R1	CIRI2, CircMiner, CIRCExplorer2, FindCirc	4
circ_153	Gm20:39675205-39675612	Gm20	39675205	39675612	+	Short Day 2	R2	CIRI2, CircMiner, CIRCExplorer2, FindCirc	5
circ_153	Gm20:39675205-39675612	Gm20	39675205	39675612	+	Short Day 2	R3	CIRI2, CircMiner, CIRCExplorer2, FindCirc	2
circ_154	Gm02:46972003-46972147	Gm02	46972003	46972147	-	Short Day 2	R1	FindCirc	2
circ_154	Gm02:46972003-46972147	Gm02	46972003	46972147	-	Short Day 2	R2	FindCirc	6
circ_154	Gm02:46972003-46972147	Gm02	46972003	46972147	-	Short Day 2	R3	FindCirc	6
circ_154	Gm02:46972003-46972147	Gm02	46972003	46972147	-	Short Day 6	R1	FindCirc	2
circ_154	Gm02:46972003-46972147	Gm02	46972003	46972147	-	Short Day 6	R2	FindCirc	7
circ_154	Gm02:46972003-46972147	Gm02	46972003	46972147	-	Short Day 6	R3	FindCirc	6
circ_155	Gm10:19638965-19639379	Gm10	19638965	19639379	-	Short Day 2	R1	CIRI2, CircMiner, CIRCExplorer2	8
circ_155	Gm10:19638965-19639379	Gm10	19638965	19639379	-	Short Day 2	R2	CIRI2, CircMiner, CIRCExplorer2	7
circ_155	Gm10:19638965-19639379	Gm10	19638965	19639379	-	Short Day 2	R3	CIRI2, CircMiner, CIRCExplorer2	9
circ_155	Gm10:19638965-19639379	Gm10	19638965	19639379	-	Short Day 4	R1	CIRI2, CircMiner, CIRCExplorer2	9
circ_155	Gm10:19638965-19639379	Gm10	19638965	19639379	-	Short Day 4	R2	CIRI2, CircMiner, CIRCExplorer2	11
circ_155	Gm10:19638965-19639379	Gm10	19638965	19639379	-	Short Day 4	R3	CIRI2, CircMiner, CIRCExplorer2	8
circ_156	Gm15:18311211-18312748	Gm15	18311211	18312748	-	Short Day 2	R1	CIRI2, FindCirc	3
circ_156	Gm15:18311211-18312748	Gm15	18311211	18312748	-	Short Day 2	R2	CIRI2, FindCirc	3
circ_156	Gm15:18311211-18312748	Gm15	18311211	18312748	-	Short Day 2	R3	CIRI2, FindCirc	5
circ_157	Gm06:15301336-15301747	Gm06	15301336	15301747	-	Short Day 0	R1	CIRI2, CircMiner, CIRCExplorer2, FindCirc	66
circ_157	Gm06:15301336-15301747	Gm06	15301336	15301747	-	Short Day 0	R2	CIRI2, CircMiner, CIRCExplorer2, FindCirc	116
circ_157	Gm06:15301336-15301747	Gm06	15301336	15301747	-	Short Day 0	R3	CIRI2, CircMiner, CIRCExplorer2, FindCirc	77
circ_157	Gm06:15301336-15301747	Gm06	15301336	15301747	-	Short Day 2	R1	CIRI2, CircMiner, CIRCExplorer2, FindCirc	100
circ_157	Gm06:15301336-15301747	Gm06	15301336	15301747	-	Short Day 2	R2	CIRI2, CircMiner, CIRCExplorer2, FindCirc	80
circ_157	Gm06:15301336-15301747	Gm06	15301336	15301747	-	Short Day 2	R3	CIRI2, CircMiner, CIRCExplorer2, FindCirc	65
circ_157	Gm06:15301336-15301747	Gm06	15301336	15301747	-	Short Day 4	R1	CIRI2, CircMiner, CIRCExplorer2, FindCirc	93
circ_157	Gm06:15301336-15301747	Gm06	15301336	15301747	-	Short Day 4	R2	CIRI2, CircMiner, CIRCExplorer2, FindCirc	113
circ_157	Gm06:15301336-15301747	Gm06	15301336	15301747	-	Short Day 4	R3	CIRI2, CircMiner, CIRCExplorer2, FindCirc	123
circ_157	Gm06:15301336-15301747	Gm06	15301336	15301747	-	Short Day 6	R1	CIRI2, CircMiner, CIRCExplorer2, FindCirc	76
circ_157	Gm06:15301336-15301747	Gm06	15301336	15301747	-	Short Day 6	R2	CIRI2, CircMiner, CIRCExplorer2, FindCirc	71
circ_157	Gm06:15301336-15301747	Gm06	15301336	15301747	-	Short Day 6	R3	CIRI2, CircMiner, CIRCExplorer2, FindCirc	70
circ_158	Gm15:3655996-3656214	Gm15	3655996	3656214	-	Short Day 4	R1	CIRI2, CircMiner, CIRCExplorer2, FindCirc	6
circ_158	Gm15:3655996-3656214	Gm15	3655996	3656214	-	Short Day 4	R2	CIRI2, CircMiner, CIRCExplorer2, FindCirc	7
circ_158	Gm15:3655996-3656214	Gm15	3655996	3656214	-	Short Day 4	R3	CIRI2, CircMiner, CIRCExplorer2, FindCirc	4
circ_158	Gm15:3655996-3656214	Gm15	3655996	3656214	-	Short Day 6	R1	CIRI2, CircMiner, CIRCExplorer2, FindCirc	2
circ_158	Gm15:3655996-3656214	Gm15	3655996	3656214	-	Short Day 6	R2	CIRI2, CircMiner, CIRCExplorer2, FindCirc	8
circ_158	Gm15:3655996-3656214	Gm15	3655996	3656214	-	Short Day 6	R3	CIRI2, CircMiner, CIRCExplorer2, FindCirc	6
circ_159	Gm13:26455579-26455685	Gm13	26455579	26455685	-	Short Day 0	R1	FindCirc	27
circ_159	Gm13:26455579-26455685	Gm13	26455579	26455685	-	Short Day 0	R2	FindCirc	26
circ_159	Gm13:26455579-26455685	Gm13	26455579	26455685	-	Short Day 0	R3	FindCirc	10
circ_159	Gm13:26455579-26455685	Gm13	26455579	26455685	-	Short Day 2	R1	FindCirc	12
circ_159	Gm13:26455579-26455685	Gm13	26455579	26455685	-	Short Day 2	R2	FindCirc	8
circ_159	Gm13:26455579-26455685	Gm13	26455579	26455685	-	Short Day 2	R3	FindCirc	5
circ_159	Gm13:26455579-26455685	Gm13	26455579	26455685	-	Short Day 4	R1	FindCirc	24
circ_159	Gm13:26455579-26455685	Gm13	26455579	26455685	-	Short Day 4	R2	FindCirc	42
circ_159	Gm13:26455579-26455685	Gm13	26455579	26455685	-	Short Day 4	R3	FindCirc	21
circ_159	Gm13:26455579-26455685	Gm13	26455579	26455685	-	Short Day 6	R1	FindCirc	36
circ_159	Gm13:26455579-26455685	Gm13	26455579	26455685	-	Short Day 6	R2	FindCirc	11
circ_159	Gm13:26455579-26455685	Gm13	26455579	26455685	-	Short Day 6	R3	FindCirc	12
circ_160	Gm04:47073837-47080254	Gm04	47073837	47080254	+	Short Day 0	R1	CIRI2, CircMiner, CIRCExplorer2	3
circ_160	Gm04:47073837-47080254	Gm04	47073837	47080254	+	Short Day 0	R2	CIRI2, CircMiner, CIRCExplorer2	4
circ_160	Gm04:47073837-47080254	Gm04	47073837	47080254	+	Short Day 0	R3	CIRI2, CircMiner, CIRCExplorer2	2
circ_161	Gm11:39556869-39557375	Gm11	39556869	39557375	-	Short Day 6	R1	CIRI2, CircMiner, CIRCExplorer2	3
circ_161	Gm11:39556869-39557375	Gm11	39556869	39557375	-	Short Day 6	R2	CIRI2, CircMiner, CIRCExplorer2	2
circ_161	Gm11:39556869-39557375	Gm11	39556869	39557375	-	Short Day 6	R3	CIRI2, CircMiner, CIRCExplorer2	3
circ_162	Gm06:1416365-1416760	Gm06	1416365	1416760	-	Short Day 2	R1	CIRI2, CircMiner, CIRCExplorer2, FindCirc	5
circ_162	Gm06:1416365-1416760	Gm06	1416365	1416760	-	Short Day 2	R2	CIRI2, CircMiner, CIRCExplorer2, FindCirc	4
circ_162	Gm06:1416365-1416760	Gm06	1416365	1416760	-	Short Day 2	R3	CIRI2, CircMiner, CIRCExplorer2, FindCirc	4
circ_163	Gm19:38444955-38446104	Gm19	38444955	38446104	+	Short Day 2	R1	CIRI2, CircMiner, CIRCExplorer2, FindCirc	4
circ_163	Gm19:38444955-38446104	Gm19	38444955	38446104	+	Short Day 2	R2	CIRI2, CircMiner, CIRCExplorer2, FindCirc	3
circ_163	Gm19:38444955-38446104	Gm19	38444955	38446104	+	Short Day 2	R3	CIRI2, CircMiner, CIRCExplorer2, FindCirc	5
circ_164	Gm10:50517188-50517656	Gm10	50517188	50517656	-	Short Day 0	R1	CIRI2, CircMiner, CIRCExplorer2, FindCirc	9
circ_164	Gm10:50517188-50517656	Gm10	50517188	50517656	-	Short Day 0	R2	CIRI2, CircMiner, CIRCExplorer2, FindCirc	6
circ_164	Gm10:50517188-50517656	Gm10	50517188	50517656	-	Short Day 0	R3	CIRI2, CircMiner, CIRCExplorer2, FindCirc	8
circ_164	Gm10:50517188-50517656	Gm10	50517188	50517656	-	Short Day 2	R1	CIRI2, CircMiner, CIRCExplorer2, FindCirc	14
circ_164	Gm10:50517188-50517656	Gm10	50517188	50517656	-	Short Day 2	R2	CIRI2, CircMiner, CIRCExplorer2, FindCirc	7
circ_164	Gm10:50517188-50517656	Gm10	50517188	50517656	-	Short Day 2	R3	CIRI2, CircMiner, CIRCExplorer2, FindCirc	10
circ_164	Gm10:50517188-50517656	Gm10	50517188	50517656	-	Short Day 6	R1	CIRI2, CircMiner, CIRCExplorer2, FindCirc	10
circ_164	Gm10:50517188-50517656	Gm10	50517188	50517656	-	Short Day 6	R2	CIRI2, CircMiner, CIRCExplorer2, FindCirc	5
circ_164	Gm10:50517188-50517656	Gm10	50517188	50517656	-	Short Day 6	R3	CIRI2, CircMiner, CIRCExplorer2, FindCirc	13
circ_165	Gm01:57173722-57174168	Gm01	57173722	57174168	-	Short Day 0	R1	CIRI2, CircMiner, CIRCExplorer2, FindCirc	4
circ_165	Gm01:57173722-57174168	Gm01	57173722	57174168	-	Short Day 0	R2	CIRI2, CircMiner, CIRCExplorer2, FindCirc	5
circ_165	Gm01:57173722-57174168	Gm01	57173722	57174168	-	Short Day 0	R3	CIRI2, CircMiner, CIRCExplorer2, FindCirc	4
circ_165	Gm01:57173722-57174168	Gm01	57173722	57174168	-	Short Day 2	R1	CIRI2, CircMiner, CIRCExplorer2, FindCirc	4
circ_165	Gm01:57173722-57174168	Gm01	57173722	57174168	-	Short Day 2	R2	CIRI2, CircMiner, CIRCExplorer2, FindCirc	6
circ_165	Gm01:57173722-57174168	Gm01	57173722	57174168	-	Short Day 2	R3	CIRI2, CircMiner, CIRCExplorer2, FindCirc	8
circ_165	Gm01:57173722-57174168	Gm01	57173722	57174168	-	Short Day 4	R1	CIRI2, CircMiner, CIRCExplorer2, FindCirc	7
circ_165	Gm01:57173722-57174168	Gm01	57173722	57174168	-	Short Day 4	R2	CIRI2, CircMiner, CIRCExplorer2, FindCirc	11
circ_165	Gm01:57173722-57174168	Gm01	57173722	57174168	-	Short Day 4	R3	CIRI2, CircMiner, CIRCExplorer2, FindCirc	9
circ_165	Gm01:57173722-57174168	Gm01	57173722	57174168	-	Short Day 6	R1	CIRI2, CircMiner, CIRCExplorer2, FindCirc	12
circ_165	Gm01:57173722-57174168	Gm01	57173722	57174168	-	Short Day 6	R2	CIRI2, CircMiner, CIRCExplorer2, FindCirc	8
circ_165	Gm01:57173722-57174168	Gm01	57173722	57174168	-	Short Day 6	R3	CIRI2, CircMiner, CIRCExplorer2, FindCirc	16
circ_166	Gm04:45203596-45204445	Gm04	45203596	45204445	-	Short Day 0	R1	CIRI2, CircMiner, CIRCExplorer2, FindCirc	11
circ_166	Gm04:45203596-45204445	Gm04	45203596	45204445	-	Short Day 0	R2	CIRI2, CircMiner, CIRCExplorer2, FindCirc	7
circ_166	Gm04:45203596-45204445	Gm04	45203596	45204445	-	Short Day 0	R3	CIRI2, CircMiner, CIRCExplorer2, FindCirc	10
circ_166	Gm04:45203596-45204445	Gm04	45203596	45204445	-	Short Day 4	R1	CIRI2, CircMiner, CIRCExplorer2, FindCirc	9
circ_166	Gm04:45203596-45204445	Gm04	45203596	45204445	-	Short Day 4	R2	CIRI2, CircMiner, CIRCExplorer2, FindCirc	5
circ_166	Gm04:45203596-45204445	Gm04	45203596	45204445	-	Short Day 4	R3	CIRI2, CircMiner, CIRCExplorer2, FindCirc	11
circ_167	Gm14:24530822-24544486	Gm14	24530822	24544486	+	Short Day 0	R1	CIRI2, CircMiner, CIRCExplorer2, FindCirc	11
circ_167	Gm14:24530822-24544486	Gm14	24530822	24544486	+	Short Day 0	R2	CIRI2, CircMiner, CIRCExplorer2, FindCirc	11
circ_167	Gm14:24530822-24544486	Gm14	24530822	24544486	+	Short Day 0	R3	CIRI2, CircMiner, CIRCExplorer2, FindCirc	10
circ_167	Gm14:24530822-24544486	Gm14	24530822	24544486	+	Short Day 2	R1	CIRI2, CircMiner, CIRCExplorer2, FindCirc	8
circ_167	Gm14:24530822-24544486	Gm14	24530822	24544486	+	Short Day 2	R2	CIRI2, CircMiner, CIRCExplorer2, FindCirc	11
circ_167	Gm14:24530822-24544486	Gm14	24530822	24544486	+	Short Day 2	R3	CIRI2, CircMiner, CIRCExplorer2, FindCirc	13
circ_167	Gm14:24530822-24544486	Gm14	24530822	24544486	+	Short Day 4	R1	CIRI2, CircMiner, CIRCExplorer2, FindCirc	9
circ_167	Gm14:24530822-24544486	Gm14	24530822	24544486	+	Short Day 4	R2	CIRI2, CircMiner, CIRCExplorer2, FindCirc	14
circ_167	Gm14:24530822-24544486	Gm14	24530822	24544486	+	Short Day 4	R3	CIRI2, CircMiner, CIRCExplorer2, FindCirc	14
circ_167	Gm14:24530822-24544486	Gm14	24530822	24544486	+	Short Day 6	R1	CIRI2, CircMiner, CIRCExplorer2, FindCirc	14
circ_167	Gm14:24530822-24544486	Gm14	24530822	24544486	+	Short Day 6	R2	CIRI2, CircMiner, CIRCExplorer2, FindCirc	8
circ_167	Gm14:24530822-24544486	Gm14	24530822	24544486	+	Short Day 6	R3	CIRI2, CircMiner, CIRCExplorer2, FindCirc	7
circ_168	Gm01:53663361-53664502	Gm01	53663361	53664502	+	Short Day 4	R1	CIRI2, CircMiner, CIRCExplorer2, FindCirc	2
circ_168	Gm01:53663361-53664502	Gm01	53663361	53664502	+	Short Day 4	R2	CIRI2, CircMiner, CIRCExplorer2, FindCirc	2
circ_168	Gm01:53663361-53664502	Gm01	53663361	53664502	+	Short Day 4	R3	CIRI2, CircMiner, CIRCExplorer2, FindCirc	6
circ_169	Gm11:3748994-3750115	Gm11	3748994	3750115	+	Short Day 4	R1	CircMiner, CIRCExplorer2	3
circ_169	Gm11:3748994-3750115	Gm11	3748994	3750115	+	Short Day 4	R2	CircMiner, CIRCExplorer2	4
circ_169	Gm11:3748994-3750115	Gm11	3748994	3750115	+	Short Day 4	R3	CircMiner, CIRCExplorer2	4
circ_170	Gm10:49875206-49875832	Gm10	49875206	49875832	+	Short Day 0	R1	CIRI2, CircMiner, CIRCExplorer2, FindCirc	3
circ_170	Gm10:49875206-49875832	Gm10	49875206	49875832	+	Short Day 0	R2	CIRI2, CircMiner, CIRCExplorer2, FindCirc	3
circ_170	Gm10:49875206-49875832	Gm10	49875206	49875832	+	Short Day 0	R3	CIRI2, CircMiner, CIRCExplorer2, FindCirc	2
circ_170	Gm10:49875206-49875832	Gm10	49875206	49875832	+	Short Day 2	R1	CIRI2, CircMiner, CIRCExplorer2, FindCirc	5
circ_170	Gm10:49875206-49875832	Gm10	49875206	49875832	+	Short Day 2	R2	CIRI2, CircMiner, CIRCExplorer2, FindCirc	4
circ_170	Gm10:49875206-49875832	Gm10	49875206	49875832	+	Short Day 2	R3	CIRI2, CircMiner, CIRCExplorer2, FindCirc	3
circ_170	Gm10:49875206-49875832	Gm10	49875206	49875832	+	Short Day 4	R1	CIRI2, CircMiner, CIRCExplorer2, FindCirc	2
circ_170	Gm10:49875206-49875832	Gm10	49875206	49875832	+	Short Day 4	R2	CIRI2, CircMiner, CIRCExplorer2, FindCirc	3
circ_170	Gm10:49875206-49875832	Gm10	49875206	49875832	+	Short Day 4	R3	CIRI2, CircMiner, CIRCExplorer2, FindCirc	4
circ_171	Gm05:27736989-27737570	Gm05	27736989	27737570	+	Short Day 0	R1	CIRI2, CircMiner, CIRCExplorer2	3
circ_171	Gm05:27736989-27737570	Gm05	27736989	27737570	+	Short Day 0	R2	CIRI2, CircMiner, CIRCExplorer2	4
circ_171	Gm05:27736989-27737570	Gm05	27736989	27737570	+	Short Day 0	R3	CIRI2, CircMiner, CIRCExplorer2	11
circ_171	Gm05:27736989-27737570	Gm05	27736989	27737570	+	Short Day 4	R1	CIRI2, CircMiner, CIRCExplorer2	9
circ_171	Gm05:27736989-27737570	Gm05	27736989	27737570	+	Short Day 4	R2	CIRI2, CircMiner, CIRCExplorer2	7
circ_171	Gm05:27736989-27737570	Gm05	27736989	27737570	+	Short Day 4	R3	CIRI2, CircMiner, CIRCExplorer2	6
circ_171	Gm05:27736989-27737570	Gm05	27736989	27737570	+	Short Day 6	R1	CIRI2, CircMiner, CIRCExplorer2	7
circ_171	Gm05:27736989-27737570	Gm05	27736989	27737570	+	Short Day 6	R2	CIRI2, CircMiner, CIRCExplorer2	7
circ_171	Gm05:27736989-27737570	Gm05	27736989	27737570	+	Short Day 6	R3	CIRI2, CircMiner, CIRCExplorer2	7
circ_172	Gm11:7651301-7652006	Gm11	7651301	7652006	-	Short Day 0	R1	CIRI2, CircMiner, CIRCExplorer2, FindCirc	7
circ_172	Gm11:7651301-7652006	Gm11	7651301	7652006	-	Short Day 0	R2	CIRI2, CircMiner, CIRCExplorer2, FindCirc	12
circ_172	Gm11:7651301-7652006	Gm11	7651301	7652006	-	Short Day 0	R3	CIRI2, CircMiner, CIRCExplorer2, FindCirc	10
circ_172	Gm11:7651301-7652006	Gm11	7651301	7652006	-	Short Day 4	R1	CIRI2, CircMiner, CIRCExplorer2, FindCirc	7
circ_172	Gm11:7651301-7652006	Gm11	7651301	7652006	-	Short Day 4	R2	CIRI2, CircMiner, CIRCExplorer2, FindCirc	11
circ_172	Gm11:7651301-7652006	Gm11	7651301	7652006	-	Short Day 4	R3	CIRI2, CircMiner, CIRCExplorer2, FindCirc	5
circ_172	Gm11:7651301-7652006	Gm11	7651301	7652006	-	Short Day 6	R1	CIRI2, CircMiner, CIRCExplorer2, FindCirc	5
circ_172	Gm11:7651301-7652006	Gm11	7651301	7652006	-	Short Day 6	R2	CIRI2, CircMiner, CIRCExplorer2, FindCirc	6
circ_172	Gm11:7651301-7652006	Gm11	7651301	7652006	-	Short Day 6	R3	CIRI2, CircMiner, CIRCExplorer2, FindCirc	8
circ_173	Gm08:2820041-2820979	Gm08	2820041	2820979	+	Short Day 4	R1	CIRI2, CircMiner, CIRCExplorer2, FindCirc	5
circ_173	Gm08:2820041-2820979	Gm08	2820041	2820979	+	Short Day 4	R2	CIRI2, CircMiner, CIRCExplorer2, FindCirc	3
circ_173	Gm08:2820041-2820979	Gm08	2820041	2820979	+	Short Day 4	R3	CIRI2, CircMiner, CIRCExplorer2, FindCirc	2
circ_174	Gm07:263678-263847	Gm07	263678	263847	-	Short Day 6	R1	CIRI2, FindCirc	64
circ_174	Gm07:263678-263847	Gm07	263678	263847	-	Short Day 6	R2	CIRI2, FindCirc	35
circ_174	Gm07:263678-263847	Gm07	263678	263847	-	Short Day 6	R3	CIRI2, FindCirc	31
circ_175	Gm14:254912-256247	Gm14	254912	256247	+	Short Day 4	R1	CIRI2, CircMiner, CIRCExplorer2	6
circ_175	Gm14:254912-256247	Gm14	254912	256247	+	Short Day 4	R2	CIRI2, CircMiner, CIRCExplorer2	2
circ_175	Gm14:254912-256247	Gm14	254912	256247	+	Short Day 4	R3	CIRI2, CircMiner, CIRCExplorer2	9
circ_176	Gm15:12782921-12783143	Gm15	12782921	12783143	+	Short Day 0	R1	CIRI2, FindCirc	70
circ_176	Gm15:12782921-12783143	Gm15	12782921	12783143	+	Short Day 0	R2	CIRI2, FindCirc	87
circ_176	Gm15:12782921-12783143	Gm15	12782921	12783143	+	Short Day 0	R3	CIRI2, FindCirc	38
circ_176	Gm15:12782921-12783143	Gm15	12782921	12783143	+	Short Day 2	R1	CIRI2, FindCirc	40
circ_176	Gm15:12782921-12783143	Gm15	12782921	12783143	+	Short Day 2	R2	CIRI2, FindCirc	71
circ_176	Gm15:12782921-12783143	Gm15	12782921	12783143	+	Short Day 2	R3	CIRI2, FindCirc	69
circ_176	Gm15:12782921-12783143	Gm15	12782921	12783143	+	Short Day 4	R1	CIRI2, FindCirc	89
circ_176	Gm15:12782921-12783143	Gm15	12782921	12783143	+	Short Day 4	R2	CIRI2, FindCirc	73
circ_176	Gm15:12782921-12783143	Gm15	12782921	12783143	+	Short Day 4	R3	CIRI2, FindCirc	87
circ_176	Gm15:12782921-12783143	Gm15	12782921	12783143	+	Short Day 6	R1	CIRI2, FindCirc	77
circ_176	Gm15:12782921-12783143	Gm15	12782921	12783143	+	Short Day 6	R2	CIRI2, FindCirc	88
circ_176	Gm15:12782921-12783143	Gm15	12782921	12783143	+	Short Day 6	R3	CIRI2, FindCirc	66
circ_177	Gm06:16973146-16973918	Gm06	16973146	16973918	+	Short Day 2	R1	CIRI2, CircMiner, CIRCExplorer2, FindCirc	4
circ_177	Gm06:16973146-16973918	Gm06	16973146	16973918	+	Short Day 2	R2	CIRI2, CircMiner, CIRCExplorer2, FindCirc	3
circ_177	Gm06:16973146-16973918	Gm06	16973146	16973918	+	Short Day 2	R3	CIRI2, CircMiner, CIRCExplorer2, FindCirc	8
circ_177	Gm06:16973146-16973918	Gm06	16973146	16973918	+	Short Day 6	R1	CIRI2, CircMiner, CIRCExplorer2, FindCirc	2
circ_177	Gm06:16973146-16973918	Gm06	16973146	16973918	+	Short Day 6	R2	CIRI2, CircMiner, CIRCExplorer2, FindCirc	2
circ_177	Gm06:16973146-16973918	Gm06	16973146	16973918	+	Short Day 6	R3	CIRI2, CircMiner, CIRCExplorer2, FindCirc	5
circ_178	Gm10:30118759-30120000	Gm10	30118759	30120000	+	Short Day 0	R1	CIRI2, CircMiner, CIRCExplorer2, FindCirc	23
circ_178	Gm10:30118759-30120000	Gm10	30118759	30120000	+	Short Day 0	R2	CIRI2, CircMiner, CIRCExplorer2, FindCirc	18
circ_178	Gm10:30118759-30120000	Gm10	30118759	30120000	+	Short Day 0	R3	CIRI2, CircMiner, CIRCExplorer2, FindCirc	26
circ_178	Gm10:30118759-30120000	Gm10	30118759	30120000	+	Short Day 2	R1	CIRI2, CircMiner, CIRCExplorer2, FindCirc	31
circ_178	Gm10:30118759-30120000	Gm10	30118759	30120000	+	Short Day 2	R2	CIRI2, CircMiner, CIRCExplorer2, FindCirc	20
circ_178	Gm10:30118759-30120000	Gm10	30118759	30120000	+	Short Day 2	R3	CIRI2, CircMiner, CIRCExplorer2, FindCirc	24
circ_178	Gm10:30118759-30120000	Gm10	30118759	30120000	+	Short Day 4	R1	CIRI2, CircMiner, CIRCExplorer2, FindCirc	23
circ_178	Gm10:30118759-30120000	Gm10	30118759	30120000	+	Short Day 4	R2	CIRI2, CircMiner, CIRCExplorer2, FindCirc	25
circ_178	Gm10:30118759-30120000	Gm10	30118759	30120000	+	Short Day 4	R3	CIRI2, CircMiner, CIRCExplorer2, FindCirc	41
circ_178	Gm10:30118759-30120000	Gm10	30118759	30120000	+	Short Day 6	R1	CIRI2, CircMiner, CIRCExplorer2, FindCirc	32
circ_178	Gm10:30118759-30120000	Gm10	30118759	30120000	+	Short Day 6	R2	CIRI2, CircMiner, CIRCExplorer2, FindCirc	11
circ_178	Gm10:30118759-30120000	Gm10	30118759	30120000	+	Short Day 6	R3	CIRI2, CircMiner, CIRCExplorer2, FindCirc	35
circ_179	Gm18:24836252-24837193	Gm18	24836252	24837193	-	Short Day 6	R1	CIRI2, CircMiner, CIRCExplorer2, FindCirc	4
circ_179	Gm18:24836252-24837193	Gm18	24836252	24837193	-	Short Day 6	R2	CIRI2, CircMiner, CIRCExplorer2, FindCirc	6
circ_179	Gm18:24836252-24837193	Gm18	24836252	24837193	-	Short Day 6	R3	CIRI2, CircMiner, CIRCExplorer2, FindCirc	3
circ_180	Gm08:46657796-46658311	Gm08	46657796	46658311	+	Short Day 0	R1	CIRI2, CircMiner, CIRCExplorer2, FindCirc	5
circ_180	Gm08:46657796-46658311	Gm08	46657796	46658311	+	Short Day 0	R2	CIRI2, CircMiner, CIRCExplorer2, FindCirc	10
circ_180	Gm08:46657796-46658311	Gm08	46657796	46658311	+	Short Day 0	R3	CIRI2, CircMiner, CIRCExplorer2, FindCirc	3
circ_180	Gm08:46657796-46658311	Gm08	46657796	46658311	+	Short Day 2	R1	CIRI2, CircMiner, CIRCExplorer2, FindCirc	9
circ_180	Gm08:46657796-46658311	Gm08	46657796	46658311	+	Short Day 2	R2	CIRI2, CircMiner, CIRCExplorer2, FindCirc	12
circ_180	Gm08:46657796-46658311	Gm08	46657796	46658311	+	Short Day 2	R3	CIRI2, CircMiner, CIRCExplorer2, FindCirc	7
circ_180	Gm08:46657796-46658311	Gm08	46657796	46658311	+	Short Day 4	R1	CIRI2, CircMiner, CIRCExplorer2, FindCirc	21
circ_180	Gm08:46657796-46658311	Gm08	46657796	46658311	+	Short Day 4	R2	CIRI2, CircMiner, CIRCExplorer2, FindCirc	9
circ_180	Gm08:46657796-46658311	Gm08	46657796	46658311	+	Short Day 4	R3	CIRI2, CircMiner, CIRCExplorer2, FindCirc	14
circ_180	Gm08:46657796-46658311	Gm08	46657796	46658311	+	Short Day 6	R1	CIRI2, CircMiner, CIRCExplorer2, FindCirc	8
circ_180	Gm08:46657796-46658311	Gm08	46657796	46658311	+	Short Day 6	R2	CIRI2, CircMiner, CIRCExplorer2, FindCirc	11
circ_180	Gm08:46657796-46658311	Gm08	46657796	46658311	+	Short Day 6	R3	CIRI2, CircMiner, CIRCExplorer2, FindCirc	9
circ_181	Gm12:4808193-4808293	Gm12	4808193	4808293	+	Short Day 4	R1	FindCirc	3
circ_181	Gm12:4808193-4808293	Gm12	4808193	4808293	+	Short Day 4	R2	FindCirc	4
circ_181	Gm12:4808193-4808293	Gm12	4808193	4808293	+	Short Day 4	R3	FindCirc	5
circ_182	Gm06:7788718-7790208	Gm06	7788718	7790208	-	Short Day 6	R1	CIRI2, CircMiner, CIRCExplorer2, FindCirc	3
circ_182	Gm06:7788718-7790208	Gm06	7788718	7790208	-	Short Day 6	R2	CIRI2, CircMiner, CIRCExplorer2, FindCirc	4
circ_182	Gm06:7788718-7790208	Gm06	7788718	7790208	-	Short Day 6	R3	CIRI2, CircMiner, CIRCExplorer2, FindCirc	5
circ_183	Gm20:31617940-31622562	Gm20	31617940	31622562	-	Short Day 0	R1	CIRI2, CircMiner, CIRCExplorer2, FindCirc	7
circ_183	Gm20:31617940-31622562	Gm20	31617940	31622562	-	Short Day 0	R2	CIRI2, CircMiner, CIRCExplorer2, FindCirc	11
circ_183	Gm20:31617940-31622562	Gm20	31617940	31622562	-	Short Day 0	R3	CIRI2, CircMiner, CIRCExplorer2, FindCirc	7
circ_183	Gm20:31617940-31622562	Gm20	31617940	31622562	-	Short Day 2	R1	CIRI2, CircMiner, CIRCExplorer2, FindCirc	5
circ_183	Gm20:31617940-31622562	Gm20	31617940	31622562	-	Short Day 2	R2	CIRI2, CircMiner, CIRCExplorer2, FindCirc	3
circ_183	Gm20:31617940-31622562	Gm20	31617940	31622562	-	Short Day 2	R3	CIRI2, CircMiner, CIRCExplorer2, FindCirc	5
circ_183	Gm20:31617940-31622562	Gm20	31617940	31622562	-	Short Day 4	R1	CIRI2, CircMiner, CIRCExplorer2, FindCirc	5
circ_183	Gm20:31617940-31622562	Gm20	31617940	31622562	-	Short Day 4	R2	CIRI2, CircMiner, CIRCExplorer2, FindCirc	8
circ_183	Gm20:31617940-31622562	Gm20	31617940	31622562	-	Short Day 4	R3	CIRI2, CircMiner, CIRCExplorer2, FindCirc	8
circ_184	Gm15:5977807-5978743	Gm15	5977807	5978743	-	Short Day 4	R1	CircMiner, CIRCExplorer2	5
circ_184	Gm15:5977807-5978743	Gm15	5977807	5978743	-	Short Day 4	R2	CircMiner, CIRCExplorer2	2
circ_184	Gm15:5977807-5978743	Gm15	5977807	5978743	-	Short Day 4	R3	CircMiner, CIRCExplorer2	2
circ_184	Gm15:5977807-5978743	Gm15	5977807	5978743	-	Short Day 6	R1	CircMiner, CIRCExplorer2	6
circ_184	Gm15:5977807-5978743	Gm15	5977807	5978743	-	Short Day 6	R2	CircMiner, CIRCExplorer2	4
circ_184	Gm15:5977807-5978743	Gm15	5977807	5978743	-	Short Day 6	R3	CircMiner, CIRCExplorer2	4
circ_185	Gm09:44179490-44179796	Gm09	44179490	44179796	+	Short Day 2	R1	CIRCExplorer2, FindCirc	3
circ_185	Gm09:44179490-44179796	Gm09	44179490	44179796	+	Short Day 2	R2	CIRCExplorer2, FindCirc	6
circ_185	Gm09:44179490-44179796	Gm09	44179490	44179796	+	Short Day 2	R3	CIRCExplorer2, FindCirc	5
circ_186	Gm10:12114691-12125187	Gm10	12114691	12125187	+	Short Day 6	R1	CIRI2, CircMiner, CIRCExplorer2, FindCirc	6
circ_186	Gm10:12114691-12125187	Gm10	12114691	12125187	+	Short Day 6	R2	CIRI2, CircMiner, CIRCExplorer2, FindCirc	5
circ_186	Gm10:12114691-12125187	Gm10	12114691	12125187	+	Short Day 6	R3	CIRI2, CircMiner, CIRCExplorer2, FindCirc	3
circ_187	Gm08:8608303-8608911	Gm08	8608303	8608911	-	Short Day 2	R1	CIRI2, FindCirc	5
circ_187	Gm08:8608303-8608911	Gm08	8608303	8608911	-	Short Day 2	R2	CIRI2, FindCirc	2
circ_187	Gm08:8608303-8608911	Gm08	8608303	8608911	-	Short Day 2	R3	CIRI2, FindCirc	3
circ_187	Gm08:8608303-8608911	Gm08	8608303	8608911	-	Short Day 4	R1	CIRI2, FindCirc	6
circ_187	Gm08:8608303-8608911	Gm08	8608303	8608911	-	Short Day 4	R2	CIRI2, FindCirc	8
circ_187	Gm08:8608303-8608911	Gm08	8608303	8608911	-	Short Day 4	R3	CIRI2, FindCirc	3
circ_188	Gm02:50241428-50244222	Gm02	50241428	50244222	+	Short Day 2	R1	CircMiner, CIRCExplorer2	2
circ_188	Gm02:50241428-50244222	Gm02	50241428	50244222	+	Short Day 2	R2	CircMiner, CIRCExplorer2	2
circ_188	Gm02:50241428-50244222	Gm02	50241428	50244222	+	Short Day 2	R3	CircMiner, CIRCExplorer2	2
circ_189	Gm05:27821455-27822666	Gm05	27821455	27822666	+	Short Day 0	R1	CircMiner, CIRCExplorer2	14
circ_189	Gm05:27821455-27822666	Gm05	27821455	27822666	+	Short Day 0	R2	CircMiner, CIRCExplorer2	4
circ_189	Gm05:27821455-27822666	Gm05	27821455	27822666	+	Short Day 0	R3	CircMiner, CIRCExplorer2	8
circ_189	Gm05:27821455-27822666	Gm05	27821455	27822666	+	Short Day 2	R1	CircMiner, CIRCExplorer2	7
circ_189	Gm05:27821455-27822666	Gm05	27821455	27822666	+	Short Day 2	R2	CircMiner, CIRCExplorer2	15
circ_189	Gm05:27821455-27822666	Gm05	27821455	27822666	+	Short Day 2	R3	CircMiner, CIRCExplorer2	3
circ_189	Gm05:27821455-27822666	Gm05	27821455	27822666	+	Short Day 4	R1	CircMiner, CIRCExplorer2	2
circ_189	Gm05:27821455-27822666	Gm05	27821455	27822666	+	Short Day 4	R2	CircMiner, CIRCExplorer2	3
circ_189	Gm05:27821455-27822666	Gm05	27821455	27822666	+	Short Day 4	R3	CircMiner, CIRCExplorer2	7
circ_190	Gm07:15393944-15398140	Gm07	15393944	15398140	+	Short Day 6	R1	CIRI2, FindCirc	4
circ_190	Gm07:15393944-15398140	Gm07	15393944	15398140	+	Short Day 6	R2	CIRI2, FindCirc	4
circ_190	Gm07:15393944-15398140	Gm07	15393944	15398140	+	Short Day 6	R3	CIRI2, FindCirc	4
circ_191	Gm16:29965871-29968286	Gm16	29965871	29968286	-	Short Day 0	R1	CircMiner, CIRCExplorer2	6
circ_191	Gm16:29965871-29968286	Gm16	29965871	29968286	-	Short Day 0	R2	CircMiner, CIRCExplorer2	4
circ_191	Gm16:29965871-29968286	Gm16	29965871	29968286	-	Short Day 0	R3	CircMiner, CIRCExplorer2	3
circ_192	Gm12:26130314-26130815	Gm12	26130314	26130815	+	Short Day 4	R1	CIRI2, CircMiner, CIRCExplorer2, FindCirc	3
circ_192	Gm12:26130314-26130815	Gm12	26130314	26130815	+	Short Day 4	R2	CIRI2, CircMiner, CIRCExplorer2, FindCirc	4
circ_192	Gm12:26130314-26130815	Gm12	26130314	26130815	+	Short Day 4	R3	CIRI2, CircMiner, CIRCExplorer2, FindCirc	2
circ_193	Gm15:23703155-23704493	Gm15	23703155	23704493	-	Short Day 0	R1	CIRI2, CircMiner, CIRCExplorer2, FindCirc	9
circ_193	Gm15:23703155-23704493	Gm15	23703155	23704493	-	Short Day 0	R2	CIRI2, CircMiner, CIRCExplorer2, FindCirc	18
circ_193	Gm15:23703155-23704493	Gm15	23703155	23704493	-	Short Day 0	R3	CIRI2, CircMiner, CIRCExplorer2, FindCirc	10
circ_193	Gm15:23703155-23704493	Gm15	23703155	23704493	-	Short Day 2	R1	CIRI2, CircMiner, CIRCExplorer2, FindCirc	7
circ_193	Gm15:23703155-23704493	Gm15	23703155	23704493	-	Short Day 2	R2	CIRI2, CircMiner, CIRCExplorer2, FindCirc	8
circ_193	Gm15:23703155-23704493	Gm15	23703155	23704493	-	Short Day 2	R3	CIRI2, CircMiner, CIRCExplorer2, FindCirc	9
circ_193	Gm15:23703155-23704493	Gm15	23703155	23704493	-	Short Day 4	R1	CIRI2, CircMiner, CIRCExplorer2, FindCirc	6
circ_193	Gm15:23703155-23704493	Gm15	23703155	23704493	-	Short Day 4	R2	CIRI2, CircMiner, CIRCExplorer2, FindCirc	11
circ_193	Gm15:23703155-23704493	Gm15	23703155	23704493	-	Short Day 4	R3	CIRI2, CircMiner, CIRCExplorer2, FindCirc	9
circ_193	Gm15:23703155-23704493	Gm15	23703155	23704493	-	Short Day 6	R1	CIRI2, CircMiner, CIRCExplorer2, FindCirc	15
circ_193	Gm15:23703155-23704493	Gm15	23703155	23704493	-	Short Day 6	R2	CIRI2, CircMiner, CIRCExplorer2, FindCirc	8
circ_193	Gm15:23703155-23704493	Gm15	23703155	23704493	-	Short Day 6	R3	CIRI2, CircMiner, CIRCExplorer2, FindCirc	9
circ_194	Gm18:56044168-56045487	Gm18	56044168	56045487	-	Short Day 2	R1	CIRI2, CircMiner, CIRCExplorer2, FindCirc	3
circ_194	Gm18:56044168-56045487	Gm18	56044168	56045487	-	Short Day 2	R2	CIRI2, CircMiner, CIRCExplorer2, FindCirc	9
circ_194	Gm18:56044168-56045487	Gm18	56044168	56045487	-	Short Day 2	R3	CIRI2, CircMiner, CIRCExplorer2, FindCirc	5
circ_194	Gm18:56044168-56045487	Gm18	56044168	56045487	-	Short Day 4	R1	CIRI2, CircMiner, CIRCExplorer2, FindCirc	7
circ_194	Gm18:56044168-56045487	Gm18	56044168	56045487	-	Short Day 4	R2	CIRI2, CircMiner, CIRCExplorer2, FindCirc	5
circ_194	Gm18:56044168-56045487	Gm18	56044168	56045487	-	Short Day 4	R3	CIRI2, CircMiner, CIRCExplorer2, FindCirc	8
circ_195	Gm07:43724795-43725341	Gm07	43724795	43725341	+	Short Day 2	R1	CIRI2, CircMiner, CIRCExplorer2, FindCirc	7
circ_195	Gm07:43724795-43725341	Gm07	43724795	43725341	+	Short Day 2	R2	CIRI2, CircMiner, CIRCExplorer2, FindCirc	2
circ_195	Gm07:43724795-43725341	Gm07	43724795	43725341	+	Short Day 2	R3	CIRI2, CircMiner, CIRCExplorer2, FindCirc	8
circ_195	Gm07:43724795-43725341	Gm07	43724795	43725341	+	Short Day 4	R1	CIRI2, CircMiner, CIRCExplorer2, FindCirc	7
circ_195	Gm07:43724795-43725341	Gm07	43724795	43725341	+	Short Day 4	R2	CIRI2, CircMiner, CIRCExplorer2, FindCirc	7
circ_195	Gm07:43724795-43725341	Gm07	43724795	43725341	+	Short Day 4	R3	CIRI2, CircMiner, CIRCExplorer2, FindCirc	9
circ_195	Gm07:43724795-43725341	Gm07	43724795	43725341	+	Short Day 6	R1	CIRI2, CircMiner, CIRCExplorer2, FindCirc	2
circ_195	Gm07:43724795-43725341	Gm07	43724795	43725341	+	Short Day 6	R2	CIRI2, CircMiner, CIRCExplorer2, FindCirc	5
circ_195	Gm07:43724795-43725341	Gm07	43724795	43725341	+	Short Day 6	R3	CIRI2, CircMiner, CIRCExplorer2, FindCirc	6
circ_196	Gm15:15641255-15642188	Gm15	15641255	15642188	-	Short Day 2	R1	CircMiner, CIRCExplorer2	4
circ_196	Gm15:15641255-15642188	Gm15	15641255	15642188	-	Short Day 2	R2	CircMiner, CIRCExplorer2	3
circ_196	Gm15:15641255-15642188	Gm15	15641255	15642188	-	Short Day 2	R3	CircMiner, CIRCExplorer2	2
circ_196	Gm15:15641255-15642188	Gm15	15641255	15642188	-	Short Day 4	R1	CircMiner, CIRCExplorer2	6
circ_196	Gm15:15641255-15642188	Gm15	15641255	15642188	-	Short Day 4	R2	CircMiner, CIRCExplorer2	7
circ_196	Gm15:15641255-15642188	Gm15	15641255	15642188	-	Short Day 4	R3	CircMiner, CIRCExplorer2	2
circ_197	Gm07:44532513-44534041	Gm07	44532513	44534041	+	Short Day 0	R1	CIRI2, CircMiner, CIRCExplorer2, FindCirc	2
circ_197	Gm07:44532513-44534041	Gm07	44532513	44534041	+	Short Day 0	R2	CIRI2, CircMiner, CIRCExplorer2, FindCirc	2
circ_197	Gm07:44532513-44534041	Gm07	44532513	44534041	+	Short Day 0	R3	CIRI2, CircMiner, CIRCExplorer2, FindCirc	4
circ_197	Gm07:44532513-44534041	Gm07	44532513	44534041	+	Short Day 2	R1	CIRI2, CircMiner, CIRCExplorer2, FindCirc	6
circ_197	Gm07:44532513-44534041	Gm07	44532513	44534041	+	Short Day 2	R2	CIRI2, CircMiner, CIRCExplorer2, FindCirc	4
circ_197	Gm07:44532513-44534041	Gm07	44532513	44534041	+	Short Day 2	R3	CIRI2, CircMiner, CIRCExplorer2, FindCirc	10
circ_198	Gm05:92631-94898	Gm05	92631	94898	-	Short Day 0	R1	CIRI2, CircMiner, CIRCExplorer2, FindCirc	13
circ_198	Gm05:92631-94898	Gm05	92631	94898	-	Short Day 0	R2	CIRI2, CircMiner, CIRCExplorer2, FindCirc	14
circ_198	Gm05:92631-94898	Gm05	92631	94898	-	Short Day 0	R3	CIRI2, CircMiner, CIRCExplorer2, FindCirc	26
circ_198	Gm05:92631-94898	Gm05	92631	94898	-	Short Day 2	R1	CIRI2, CircMiner, CIRCExplorer2, FindCirc	9
circ_198	Gm05:92631-94898	Gm05	92631	94898	-	Short Day 2	R2	CIRI2, CircMiner, CIRCExplorer2, FindCirc	11
circ_198	Gm05:92631-94898	Gm05	92631	94898	-	Short Day 2	R3	CIRI2, CircMiner, CIRCExplorer2, FindCirc	10
circ_198	Gm05:92631-94898	Gm05	92631	94898	-	Short Day 4	R1	CIRI2, CircMiner, CIRCExplorer2, FindCirc	24
circ_198	Gm05:92631-94898	Gm05	92631	94898	-	Short Day 4	R2	CIRI2, CircMiner, CIRCExplorer2, FindCirc	27
circ_198	Gm05:92631-94898	Gm05	92631	94898	-	Short Day 4	R3	CIRI2, CircMiner, CIRCExplorer2, FindCirc	31
circ_198	Gm05:92631-94898	Gm05	92631	94898	-	Short Day 6	R1	CIRI2, CircMiner, CIRCExplorer2, FindCirc	18
circ_198	Gm05:92631-94898	Gm05	92631	94898	-	Short Day 6	R2	CIRI2, CircMiner, CIRCExplorer2, FindCirc	26
circ_198	Gm05:92631-94898	Gm05	92631	94898	-	Short Day 6	R3	CIRI2, CircMiner, CIRCExplorer2, FindCirc	22
circ_199	Gm03:36756944-36757884	Gm03	36756944	36757884	-	Short Day 4	R1	CIRI2, FindCirc	4
circ_199	Gm03:36756944-36757884	Gm03	36756944	36757884	-	Short Day 4	R2	CIRI2, FindCirc	9
circ_199	Gm03:36756944-36757884	Gm03	36756944	36757884	-	Short Day 4	R3	CIRI2, FindCirc	8
circ_199	Gm03:36756944-36757884	Gm03	36756944	36757884	-	Short Day 6	R1	CIRI2, FindCirc	5
circ_199	Gm03:36756944-36757884	Gm03	36756944	36757884	-	Short Day 6	R2	CIRI2, FindCirc	3
circ_199	Gm03:36756944-36757884	Gm03	36756944	36757884	-	Short Day 6	R3	CIRI2, FindCirc	7
circ_200	Gm18:50590667-50591571	Gm18	50590667	50591571	-	Short Day 0	R1	CIRI2, CircMiner, CIRCExplorer2, FindCirc	5
circ_200	Gm18:50590667-50591571	Gm18	50590667	50591571	-	Short Day 0	R2	CIRI2, CircMiner, CIRCExplorer2, FindCirc	5
circ_200	Gm18:50590667-50591571	Gm18	50590667	50591571	-	Short Day 0	R3	CIRI2, CircMiner, CIRCExplorer2, FindCirc	4
circ_200	Gm18:50590667-50591571	Gm18	50590667	50591571	-	Short Day 2	R1	CIRI2, CircMiner, CIRCExplorer2, FindCirc	2
circ_200	Gm18:50590667-50591571	Gm18	50590667	50591571	-	Short Day 2	R2	CIRI2, CircMiner, CIRCExplorer2, FindCirc	2
circ_200	Gm18:50590667-50591571	Gm18	50590667	50591571	-	Short Day 2	R3	CIRI2, CircMiner, CIRCExplorer2, FindCirc	5
circ_200	Gm18:50590667-50591571	Gm18	50590667	50591571	-	Short Day 4	R1	CIRI2, CircMiner, CIRCExplorer2, FindCirc	5
circ_200	Gm18:50590667-50591571	Gm18	50590667	50591571	-	Short Day 4	R2	CIRI2, CircMiner, CIRCExplorer2, FindCirc	3
circ_200	Gm18:50590667-50591571	Gm18	50590667	50591571	-	Short Day 4	R3	CIRI2, CircMiner, CIRCExplorer2, FindCirc	6
circ_201	Gm12:33422727-33423151	Gm12	33422727	33423151	+	Short Day 0	R1	CIRI2, CircMiner, CIRCExplorer2	11
circ_201	Gm12:33422727-33423151	Gm12	33422727	33423151	+	Short Day 0	R2	CIRI2, CircMiner, CIRCExplorer2	6
circ_201	Gm12:33422727-33423151	Gm12	33422727	33423151	+	Short Day 0	R3	CIRI2, CircMiner, CIRCExplorer2	5
circ_201	Gm12:33422727-33423151	Gm12	33422727	33423151	+	Short Day 2	R1	CIRI2, CircMiner, CIRCExplorer2	7
circ_201	Gm12:33422727-33423151	Gm12	33422727	33423151	+	Short Day 2	R2	CIRI2, CircMiner, CIRCExplorer2	2
circ_201	Gm12:33422727-33423151	Gm12	33422727	33423151	+	Short Day 2	R3	CIRI2, CircMiner, CIRCExplorer2	11
circ_201	Gm12:33422727-33423151	Gm12	33422727	33423151	+	Short Day 4	R1	CIRI2, CircMiner, CIRCExplorer2	8
circ_201	Gm12:33422727-33423151	Gm12	33422727	33423151	+	Short Day 4	R2	CIRI2, CircMiner, CIRCExplorer2	4
circ_201	Gm12:33422727-33423151	Gm12	33422727	33423151	+	Short Day 4	R3	CIRI2, CircMiner, CIRCExplorer2	6
circ_201	Gm12:33422727-33423151	Gm12	33422727	33423151	+	Short Day 6	R1	CIRI2, CircMiner, CIRCExplorer2	7
circ_201	Gm12:33422727-33423151	Gm12	33422727	33423151	+	Short Day 6	R2	CIRI2, CircMiner, CIRCExplorer2	8
circ_201	Gm12:33422727-33423151	Gm12	33422727	33423151	+	Short Day 6	R3	CIRI2, CircMiner, CIRCExplorer2	13
circ_202	Gm07:14510933-14511512	Gm07	14510933	14511512	+	Short Day 0	R1	CIRI2, CircMiner, CIRCExplorer2, FindCirc	11
circ_202	Gm07:14510933-14511512	Gm07	14510933	14511512	+	Short Day 0	R2	CIRI2, CircMiner, CIRCExplorer2, FindCirc	5
circ_202	Gm07:14510933-14511512	Gm07	14510933	14511512	+	Short Day 0	R3	CIRI2, CircMiner, CIRCExplorer2, FindCirc	17
circ_202	Gm07:14510933-14511512	Gm07	14510933	14511512	+	Short Day 4	R1	CIRI2, CircMiner, CIRCExplorer2, FindCirc	5
circ_202	Gm07:14510933-14511512	Gm07	14510933	14511512	+	Short Day 4	R2	CIRI2, CircMiner, CIRCExplorer2, FindCirc	3
circ_202	Gm07:14510933-14511512	Gm07	14510933	14511512	+	Short Day 4	R3	CIRI2, CircMiner, CIRCExplorer2, FindCirc	10
circ_202	Gm07:14510933-14511512	Gm07	14510933	14511512	+	Short Day 6	R1	CIRI2, CircMiner, CIRCExplorer2, FindCirc	16
circ_202	Gm07:14510933-14511512	Gm07	14510933	14511512	+	Short Day 6	R2	CIRI2, CircMiner, CIRCExplorer2, FindCirc	3
circ_202	Gm07:14510933-14511512	Gm07	14510933	14511512	+	Short Day 6	R3	CIRI2, CircMiner, CIRCExplorer2, FindCirc	3
circ_203	Gm20:47445605-47445919	Gm20	47445605	47445919	+	Short Day 0	R1	CIRI2, CircMiner, CIRCExplorer2, FindCirc	19
circ_203	Gm20:47445605-47445919	Gm20	47445605	47445919	+	Short Day 0	R2	CIRI2, CircMiner, CIRCExplorer2, FindCirc	19
circ_203	Gm20:47445605-47445919	Gm20	47445605	47445919	+	Short Day 0	R3	CIRI2, CircMiner, CIRCExplorer2, FindCirc	21
circ_203	Gm20:47445605-47445919	Gm20	47445605	47445919	+	Short Day 2	R1	CIRI2, CircMiner, CIRCExplorer2, FindCirc	7
circ_203	Gm20:47445605-47445919	Gm20	47445605	47445919	+	Short Day 2	R2	CIRI2, CircMiner, CIRCExplorer2, FindCirc	31
circ_203	Gm20:47445605-47445919	Gm20	47445605	47445919	+	Short Day 2	R3	CIRI2, CircMiner, CIRCExplorer2, FindCirc	30
circ_203	Gm20:47445605-47445919	Gm20	47445605	47445919	+	Short Day 4	R1	CIRI2, CircMiner, CIRCExplorer2, FindCirc	41
circ_203	Gm20:47445605-47445919	Gm20	47445605	47445919	+	Short Day 4	R2	CIRI2, CircMiner, CIRCExplorer2, FindCirc	49
circ_203	Gm20:47445605-47445919	Gm20	47445605	47445919	+	Short Day 4	R3	CIRI2, CircMiner, CIRCExplorer2, FindCirc	19
circ_203	Gm20:47445605-47445919	Gm20	47445605	47445919	+	Short Day 6	R1	CIRI2, CircMiner, CIRCExplorer2, FindCirc	35
circ_203	Gm20:47445605-47445919	Gm20	47445605	47445919	+	Short Day 6	R2	CIRI2, CircMiner, CIRCExplorer2, FindCirc	16
circ_203	Gm20:47445605-47445919	Gm20	47445605	47445919	+	Short Day 6	R3	CIRI2, CircMiner, CIRCExplorer2, FindCirc	37
circ_204	Gm03:46829830-46830218	Gm03	46829830	46830218	-	Short Day 0	R1	CIRI2, CircMiner, CIRCExplorer2, FindCirc	4
circ_204	Gm03:46829830-46830218	Gm03	46829830	46830218	-	Short Day 0	R2	CIRI2, CircMiner, CIRCExplorer2, FindCirc	7
circ_204	Gm03:46829830-46830218	Gm03	46829830	46830218	-	Short Day 0	R3	CIRI2, CircMiner, CIRCExplorer2, FindCirc	4
circ_204	Gm03:46829830-46830218	Gm03	46829830	46830218	-	Short Day 2	R1	CIRI2, CircMiner, CIRCExplorer2, FindCirc	3
circ_204	Gm03:46829830-46830218	Gm03	46829830	46830218	-	Short Day 2	R2	CIRI2, CircMiner, CIRCExplorer2, FindCirc	4
circ_204	Gm03:46829830-46830218	Gm03	46829830	46830218	-	Short Day 2	R3	CIRI2, CircMiner, CIRCExplorer2, FindCirc	11
circ_204	Gm03:46829830-46830218	Gm03	46829830	46830218	-	Short Day 4	R1	CIRI2, CircMiner, CIRCExplorer2, FindCirc	11
circ_204	Gm03:46829830-46830218	Gm03	46829830	46830218	-	Short Day 4	R2	CIRI2, CircMiner, CIRCExplorer2, FindCirc	9
circ_204	Gm03:46829830-46830218	Gm03	46829830	46830218	-	Short Day 4	R3	CIRI2, CircMiner, CIRCExplorer2, FindCirc	7
circ_205	Gm20:390075-391013	Gm20	390075	391013	+	Short Day 4	R1	CIRI2, CircMiner, CIRCExplorer2, FindCirc	3
circ_205	Gm20:390075-391013	Gm20	390075	391013	+	Short Day 4	R2	CIRI2, CircMiner, CIRCExplorer2, FindCirc	3
circ_205	Gm20:390075-391013	Gm20	390075	391013	+	Short Day 4	R3	CIRI2, CircMiner, CIRCExplorer2, FindCirc	3
circ_206	Gm20:39879374-39881200	Gm20	39879374	39881200	+	Short Day 6	R1	CIRI2, CircMiner, CIRCExplorer2	2
circ_206	Gm20:39879374-39881200	Gm20	39879374	39881200	+	Short Day 6	R2	CIRI2, CircMiner, CIRCExplorer2	4
circ_206	Gm20:39879374-39881200	Gm20	39879374	39881200	+	Short Day 6	R3	CIRI2, CircMiner, CIRCExplorer2	2
circ_207	Gm03:1100355-1101463	Gm03	1100355	1101463	-	Short Day 4	R1	CircMiner	2
circ_207	Gm03:1100355-1101463	Gm03	1100355	1101463	-	Short Day 4	R2	CircMiner	2
circ_207	Gm03:1100355-1101463	Gm03	1100355	1101463	-	Short Day 4	R3	CircMiner	7
circ_208	Gm02:46424264-46429982	Gm02	46424264	46429982	+	Short Day 0	R1	FindCirc	19
circ_208	Gm02:46424264-46429982	Gm02	46424264	46429982	+	Short Day 0	R2	FindCirc	17
circ_208	Gm02:46424264-46429982	Gm02	46424264	46429982	+	Short Day 0	R3	FindCirc	20
circ_208	Gm02:46424264-46429982	Gm02	46424264	46429982	+	Short Day 2	R1	FindCirc	10
circ_208	Gm02:46424264-46429982	Gm02	46424264	46429982	+	Short Day 2	R2	FindCirc	18
circ_208	Gm02:46424264-46429982	Gm02	46424264	46429982	+	Short Day 2	R3	FindCirc	13
circ_208	Gm02:46424264-46429982	Gm02	46424264	46429982	+	Short Day 4	R1	FindCirc	29
circ_208	Gm02:46424264-46429982	Gm02	46424264	46429982	+	Short Day 4	R2	FindCirc	11
circ_208	Gm02:46424264-46429982	Gm02	46424264	46429982	+	Short Day 4	R3	FindCirc	8
circ_208	Gm02:46424264-46429982	Gm02	46424264	46429982	+	Short Day 6	R1	FindCirc	17
circ_208	Gm02:46424264-46429982	Gm02	46424264	46429982	+	Short Day 6	R2	FindCirc	18
circ_208	Gm02:46424264-46429982	Gm02	46424264	46429982	+	Short Day 6	R3	FindCirc	23
circ_209	Gm06:23428818-23432642	Gm06	23428818	23432642	-	Short Day 2	R1	CIRI2, CircMiner, CIRCExplorer2, FindCirc	4
circ_209	Gm06:23428818-23432642	Gm06	23428818	23432642	-	Short Day 2	R2	CIRI2, CircMiner, CIRCExplorer2, FindCirc	6
circ_209	Gm06:23428818-23432642	Gm06	23428818	23432642	-	Short Day 2	R3	CIRI2, CircMiner, CIRCExplorer2, FindCirc	2
circ_209	Gm06:23428818-23432642	Gm06	23428818	23432642	-	Short Day 4	R1	CIRI2, CircMiner, CIRCExplorer2, FindCirc	4
circ_209	Gm06:23428818-23432642	Gm06	23428818	23432642	-	Short Day 4	R2	CIRI2, CircMiner, CIRCExplorer2, FindCirc	6
circ_209	Gm06:23428818-23432642	Gm06	23428818	23432642	-	Short Day 4	R3	CIRI2, CircMiner, CIRCExplorer2, FindCirc	6
circ_209	Gm06:23428818-23432642	Gm06	23428818	23432642	-	Short Day 6	R1	CIRI2, CircMiner, CIRCExplorer2, FindCirc	8
circ_209	Gm06:23428818-23432642	Gm06	23428818	23432642	-	Short Day 6	R2	CIRI2, CircMiner, CIRCExplorer2, FindCirc	3
circ_209	Gm06:23428818-23432642	Gm06	23428818	23432642	-	Short Day 6	R3	CIRI2, CircMiner, CIRCExplorer2, FindCirc	3
circ_210	Gm06:38630243-38632019	Gm06	38630243	38632019	+	Short Day 2	R1	CIRI2, CircMiner, CIRCExplorer2, FindCirc	4
circ_210	Gm06:38630243-38632019	Gm06	38630243	38632019	+	Short Day 2	R2	CIRI2, CircMiner, CIRCExplorer2, FindCirc	6
circ_210	Gm06:38630243-38632019	Gm06	38630243	38632019	+	Short Day 2	R3	CIRI2, CircMiner, CIRCExplorer2, FindCirc	3
circ_211	Gm08:179252-179867	Gm08	179252	179867	-	Short Day 2	R1	CIRI2, CircMiner, CIRCExplorer2, FindCirc	3
circ_211	Gm08:179252-179867	Gm08	179252	179867	-	Short Day 2	R2	CIRI2, CircMiner, CIRCExplorer2, FindCirc	4
circ_211	Gm08:179252-179867	Gm08	179252	179867	-	Short Day 2	R3	CIRI2, CircMiner, CIRCExplorer2, FindCirc	4
circ_212	Gm02:44652125-44652803	Gm02	44652125	44652803	-	Short Day 4	R1	CIRI2, CircMiner, CIRCExplorer2, FindCirc	3
circ_212	Gm02:44652125-44652803	Gm02	44652125	44652803	-	Short Day 4	R2	CIRI2, CircMiner, CIRCExplorer2, FindCirc	4
circ_212	Gm02:44652125-44652803	Gm02	44652125	44652803	-	Short Day 4	R3	CIRI2, CircMiner, CIRCExplorer2, FindCirc	4
circ_212	Gm02:44652125-44652803	Gm02	44652125	44652803	-	Short Day 6	R1	CIRI2, CircMiner, CIRCExplorer2, FindCirc	5
circ_212	Gm02:44652125-44652803	Gm02	44652125	44652803	-	Short Day 6	R2	CIRI2, CircMiner, CIRCExplorer2, FindCirc	7
circ_212	Gm02:44652125-44652803	Gm02	44652125	44652803	-	Short Day 6	R3	CIRI2, CircMiner, CIRCExplorer2, FindCirc	4
circ_213	Gm03:32634518-32636648	Gm03	32634518	32636648	-	Short Day 0	R1	CIRI2, CircMiner, CIRCExplorer2	2
circ_213	Gm03:32634518-32636648	Gm03	32634518	32636648	-	Short Day 0	R2	CIRI2, CircMiner, CIRCExplorer2	4
circ_213	Gm03:32634518-32636648	Gm03	32634518	32636648	-	Short Day 0	R3	CIRI2, CircMiner, CIRCExplorer2	2
circ_214	Gm10:40518539-40519035	Gm10	40518539	40519035	-	Short Day 4	R1	CIRI2, CircMiner, CIRCExplorer2, FindCirc	6
circ_214	Gm10:40518539-40519035	Gm10	40518539	40519035	-	Short Day 4	R2	CIRI2, CircMiner, CIRCExplorer2, FindCirc	3
circ_214	Gm10:40518539-40519035	Gm10	40518539	40519035	-	Short Day 4	R3	CIRI2, CircMiner, CIRCExplorer2, FindCirc	3
circ_215	Gm03:1109986-1110357	Gm03	1109986	1110357	-	Short Day 0	R1	CircMiner	19
circ_215	Gm03:1109986-1110357	Gm03	1109986	1110357	-	Short Day 0	R2	CircMiner	15
circ_215	Gm03:1109986-1110357	Gm03	1109986	1110357	-	Short Day 0	R3	CircMiner	11
circ_215	Gm03:1109986-1110357	Gm03	1109986	1110357	-	Short Day 2	R1	CircMiner	17
circ_215	Gm03:1109986-1110357	Gm03	1109986	1110357	-	Short Day 2	R2	CircMiner	8
circ_215	Gm03:1109986-1110357	Gm03	1109986	1110357	-	Short Day 2	R3	CircMiner	5
circ_215	Gm03:1109986-1110357	Gm03	1109986	1110357	-	Short Day 4	R1	CircMiner	19
circ_215	Gm03:1109986-1110357	Gm03	1109986	1110357	-	Short Day 4	R2	CircMiner	7
circ_215	Gm03:1109986-1110357	Gm03	1109986	1110357	-	Short Day 4	R3	CircMiner	24
circ_215	Gm03:1109986-1110357	Gm03	1109986	1110357	-	Short Day 6	R1	CircMiner	8
circ_215	Gm03:1109986-1110357	Gm03	1109986	1110357	-	Short Day 6	R2	CircMiner	11
circ_215	Gm03:1109986-1110357	Gm03	1109986	1110357	-	Short Day 6	R3	CircMiner	11
circ_216	Gm04:8305548-8307103	Gm04	8305548	8307103	-	Short Day 0	R1	CIRI2, CircMiner, CIRCExplorer2	5
circ_216	Gm04:8305548-8307103	Gm04	8305548	8307103	-	Short Day 0	R2	CIRI2, CircMiner, CIRCExplorer2	13
circ_216	Gm04:8305548-8307103	Gm04	8305548	8307103	-	Short Day 0	R3	CIRI2, CircMiner, CIRCExplorer2	2
circ_216	Gm04:8305548-8307103	Gm04	8305548	8307103	-	Short Day 2	R1	CIRI2, CircMiner, CIRCExplorer2	4
circ_216	Gm04:8305548-8307103	Gm04	8305548	8307103	-	Short Day 2	R2	CIRI2, CircMiner, CIRCExplorer2	8
circ_216	Gm04:8305548-8307103	Gm04	8305548	8307103	-	Short Day 2	R3	CIRI2, CircMiner, CIRCExplorer2	7
circ_216	Gm04:8305548-8307103	Gm04	8305548	8307103	-	Short Day 4	R1	CIRI2, CircMiner, CIRCExplorer2	10
circ_216	Gm04:8305548-8307103	Gm04	8305548	8307103	-	Short Day 4	R2	CIRI2, CircMiner, CIRCExplorer2	4
circ_216	Gm04:8305548-8307103	Gm04	8305548	8307103	-	Short Day 4	R3	CIRI2, CircMiner, CIRCExplorer2	12
circ_216	Gm04:8305548-8307103	Gm04	8305548	8307103	-	Short Day 6	R1	CIRI2, CircMiner, CIRCExplorer2	6
circ_216	Gm04:8305548-8307103	Gm04	8305548	8307103	-	Short Day 6	R2	CIRI2, CircMiner, CIRCExplorer2	3
circ_216	Gm04:8305548-8307103	Gm04	8305548	8307103	-	Short Day 6	R3	CIRI2, CircMiner, CIRCExplorer2	4
circ_217	Gm07:15393944-15396434	Gm07	15393944	15396434	+	Short Day 0	R1	CIRI2, FindCirc	33
circ_217	Gm07:15393944-15396434	Gm07	15393944	15396434	+	Short Day 0	R2	CIRI2, FindCirc	41
circ_217	Gm07:15393944-15396434	Gm07	15393944	15396434	+	Short Day 0	R3	CIRI2, FindCirc	43
circ_217	Gm07:15393944-15396434	Gm07	15393944	15396434	+	Short Day 2	R1	CIRI2, FindCirc	40
circ_217	Gm07:15393944-15396434	Gm07	15393944	15396434	+	Short Day 2	R2	CIRI2, FindCirc	39
circ_217	Gm07:15393944-15396434	Gm07	15393944	15396434	+	Short Day 2	R3	CIRI2, FindCirc	22
circ_217	Gm07:15393944-15396434	Gm07	15393944	15396434	+	Short Day 4	R1	CIRI2, FindCirc	24
circ_217	Gm07:15393944-15396434	Gm07	15393944	15396434	+	Short Day 4	R2	CIRI2, FindCirc	27
circ_217	Gm07:15393944-15396434	Gm07	15393944	15396434	+	Short Day 4	R3	CIRI2, FindCirc	46
circ_217	Gm07:15393944-15396434	Gm07	15393944	15396434	+	Short Day 6	R1	CIRI2, FindCirc	43
circ_217	Gm07:15393944-15396434	Gm07	15393944	15396434	+	Short Day 6	R2	CIRI2, FindCirc	25
circ_217	Gm07:15393944-15396434	Gm07	15393944	15396434	+	Short Day 6	R3	CIRI2, FindCirc	26
circ_218	Gm07:14310230-14314356	Gm07	14310230	14314356	-	Short Day 2	R1	CIRI2, CircMiner, CIRCExplorer2, FindCirc	3
circ_218	Gm07:14310230-14314356	Gm07	14310230	14314356	-	Short Day 2	R2	CIRI2, CircMiner, CIRCExplorer2, FindCirc	5
circ_218	Gm07:14310230-14314356	Gm07	14310230	14314356	-	Short Day 2	R3	CIRI2, CircMiner, CIRCExplorer2, FindCirc	4
circ_218	Gm07:14310230-14314356	Gm07	14310230	14314356	-	Short Day 4	R1	CIRI2, CircMiner, CIRCExplorer2, FindCirc	6
circ_218	Gm07:14310230-14314356	Gm07	14310230	14314356	-	Short Day 4	R2	CIRI2, CircMiner, CIRCExplorer2, FindCirc	5
circ_218	Gm07:14310230-14314356	Gm07	14310230	14314356	-	Short Day 4	R3	CIRI2, CircMiner, CIRCExplorer2, FindCirc	7
circ_218	Gm07:14310230-14314356	Gm07	14310230	14314356	-	Short Day 6	R1	CIRI2, CircMiner, CIRCExplorer2, FindCirc	6
circ_218	Gm07:14310230-14314356	Gm07	14310230	14314356	-	Short Day 6	R2	CIRI2, CircMiner, CIRCExplorer2, FindCirc	4
circ_218	Gm07:14310230-14314356	Gm07	14310230	14314356	-	Short Day 6	R3	CIRI2, CircMiner, CIRCExplorer2, FindCirc	3
circ_219	Gm20:11351059-11351533	Gm20	11351059	11351533	-	Short Day 0	R1	CIRI2, FindCirc	17
circ_219	Gm20:11351059-11351533	Gm20	11351059	11351533	-	Short Day 0	R2	CIRI2, FindCirc	10
circ_219	Gm20:11351059-11351533	Gm20	11351059	11351533	-	Short Day 0	R3	CIRI2, FindCirc	14
circ_219	Gm20:11351059-11351533	Gm20	11351059	11351533	-	Short Day 2	R1	CIRI2, FindCirc	17
circ_219	Gm20:11351059-11351533	Gm20	11351059	11351533	-	Short Day 2	R2	CIRI2, FindCirc	9
circ_219	Gm20:11351059-11351533	Gm20	11351059	11351533	-	Short Day 2	R3	CIRI2, FindCirc	9
circ_219	Gm20:11351059-11351533	Gm20	11351059	11351533	-	Short Day 4	R1	CIRI2, FindCirc	17
circ_219	Gm20:11351059-11351533	Gm20	11351059	11351533	-	Short Day 4	R2	CIRI2, FindCirc	11
circ_219	Gm20:11351059-11351533	Gm20	11351059	11351533	-	Short Day 4	R3	CIRI2, FindCirc	24
circ_219	Gm20:11351059-11351533	Gm20	11351059	11351533	-	Short Day 6	R1	CIRI2, FindCirc	13
circ_219	Gm20:11351059-11351533	Gm20	11351059	11351533	-	Short Day 6	R2	CIRI2, FindCirc	17
circ_219	Gm20:11351059-11351533	Gm20	11351059	11351533	-	Short Day 6	R3	CIRI2, FindCirc	18
circ_220	Gm15:53632058-53633126	Gm15	53632058	53633126	-	Short Day 0	R1	CIRI2, CircMiner, FindCirc	3
circ_220	Gm15:53632058-53633126	Gm15	53632058	53633126	-	Short Day 0	R2	CIRI2, CircMiner, FindCirc	3
circ_220	Gm15:53632058-53633126	Gm15	53632058	53633126	-	Short Day 0	R3	CIRI2, CircMiner, FindCirc	8
circ_221	Gm09:3980269-3980775	Gm09	3980269	3980775	-	Short Day 0	R1	CIRI2, CircMiner, CIRCExplorer2, FindCirc	2
circ_221	Gm09:3980269-3980775	Gm09	3980269	3980775	-	Short Day 0	R2	CIRI2, CircMiner, CIRCExplorer2, FindCirc	15
circ_221	Gm09:3980269-3980775	Gm09	3980269	3980775	-	Short Day 0	R3	CIRI2, CircMiner, CIRCExplorer2, FindCirc	3
circ_221	Gm09:3980269-3980775	Gm09	3980269	3980775	-	Short Day 2	R1	CIRI2, CircMiner, CIRCExplorer2, FindCirc	7
circ_221	Gm09:3980269-3980775	Gm09	3980269	3980775	-	Short Day 2	R2	CIRI2, CircMiner, CIRCExplorer2, FindCirc	12
circ_221	Gm09:3980269-3980775	Gm09	3980269	3980775	-	Short Day 2	R3	CIRI2, CircMiner, CIRCExplorer2, FindCirc	13
circ_221	Gm09:3980269-3980775	Gm09	3980269	3980775	-	Short Day 4	R1	CIRI2, CircMiner, CIRCExplorer2, FindCirc	6
circ_221	Gm09:3980269-3980775	Gm09	3980269	3980775	-	Short Day 4	R2	CIRI2, CircMiner, CIRCExplorer2, FindCirc	13
circ_221	Gm09:3980269-3980775	Gm09	3980269	3980775	-	Short Day 4	R3	CIRI2, CircMiner, CIRCExplorer2, FindCirc	11
circ_221	Gm09:3980269-3980775	Gm09	3980269	3980775	-	Short Day 6	R1	CIRI2, CircMiner, CIRCExplorer2, FindCirc	17
circ_221	Gm09:3980269-3980775	Gm09	3980269	3980775	-	Short Day 6	R2	CIRI2, CircMiner, CIRCExplorer2, FindCirc	6
circ_221	Gm09:3980269-3980775	Gm09	3980269	3980775	-	Short Day 6	R3	CIRI2, CircMiner, CIRCExplorer2, FindCirc	15
circ_222	Gm10:43344558-43345050	Gm10	43344558	43345050	-	Short Day 0	R1	CIRI2, CircMiner, CIRCExplorer2, FindCirc	3
circ_222	Gm10:43344558-43345050	Gm10	43344558	43345050	-	Short Day 0	R2	CIRI2, CircMiner, CIRCExplorer2, FindCirc	2
circ_222	Gm10:43344558-43345050	Gm10	43344558	43345050	-	Short Day 0	R3	CIRI2, CircMiner, CIRCExplorer2, FindCirc	5
circ_223	Gm04:235694-236402	Gm04	235694	236402	-	Short Day 2	R1	CIRI2, CircMiner, CIRCExplorer2	3
circ_223	Gm04:235694-236402	Gm04	235694	236402	-	Short Day 2	R2	CIRI2, CircMiner, CIRCExplorer2	4
circ_223	Gm04:235694-236402	Gm04	235694	236402	-	Short Day 2	R3	CIRI2, CircMiner, CIRCExplorer2	5
circ_224	Gm05:1184556-1185606	Gm05	1184556	1185606	-	Short Day 0	R1	CIRI2, CircMiner, CIRCExplorer2, FindCirc	5
circ_224	Gm05:1184556-1185606	Gm05	1184556	1185606	-	Short Day 0	R2	CIRI2, CircMiner, CIRCExplorer2, FindCirc	3
circ_224	Gm05:1184556-1185606	Gm05	1184556	1185606	-	Short Day 0	R3	CIRI2, CircMiner, CIRCExplorer2, FindCirc	5
circ_225	Gm15:12782644-12783143	Gm15	12782644	12783143	+	Short Day 0	R1	CIRI2, FindCirc	8
circ_225	Gm15:12782644-12783143	Gm15	12782644	12783143	+	Short Day 0	R2	CIRI2, FindCirc	21
circ_225	Gm15:12782644-12783143	Gm15	12782644	12783143	+	Short Day 0	R3	CIRI2, FindCirc	25
circ_225	Gm15:12782644-12783143	Gm15	12782644	12783143	+	Short Day 2	R1	CIRI2, FindCirc	15
circ_225	Gm15:12782644-12783143	Gm15	12782644	12783143	+	Short Day 2	R2	CIRI2, FindCirc	17
circ_225	Gm15:12782644-12783143	Gm15	12782644	12783143	+	Short Day 2	R3	CIRI2, FindCirc	16
circ_225	Gm15:12782644-12783143	Gm15	12782644	12783143	+	Short Day 4	R1	CIRI2, FindCirc	18
circ_225	Gm15:12782644-12783143	Gm15	12782644	12783143	+	Short Day 4	R2	CIRI2, FindCirc	17
circ_225	Gm15:12782644-12783143	Gm15	12782644	12783143	+	Short Day 4	R3	CIRI2, FindCirc	11
circ_225	Gm15:12782644-12783143	Gm15	12782644	12783143	+	Short Day 6	R1	CIRI2, FindCirc	8
circ_225	Gm15:12782644-12783143	Gm15	12782644	12783143	+	Short Day 6	R2	CIRI2, FindCirc	4
circ_225	Gm15:12782644-12783143	Gm15	12782644	12783143	+	Short Day 6	R3	CIRI2, FindCirc	6
circ_226	Gm03:32622048-32622923	Gm03	32622048	32622923	-	Short Day 2	R1	CIRI2, CircMiner, CIRCExplorer2	4
circ_226	Gm03:32622048-32622923	Gm03	32622048	32622923	-	Short Day 2	R2	CIRI2, CircMiner, CIRCExplorer2	4
circ_226	Gm03:32622048-32622923	Gm03	32622048	32622923	-	Short Day 2	R3	CIRI2, CircMiner, CIRCExplorer2	3
circ_227	Gm14:2449993-2450903	Gm14	2449993	2450903	+	Short Day 0	R1	CIRI2, CircMiner, CIRCExplorer2	5
circ_227	Gm14:2449993-2450903	Gm14	2449993	2450903	+	Short Day 0	R2	CIRI2, CircMiner, CIRCExplorer2	5
circ_227	Gm14:2449993-2450903	Gm14	2449993	2450903	+	Short Day 0	R3	CIRI2, CircMiner, CIRCExplorer2	4
circ_227	Gm14:2449993-2450903	Gm14	2449993	2450903	+	Short Day 2	R1	CIRI2, CircMiner, CIRCExplorer2	7
circ_227	Gm14:2449993-2450903	Gm14	2449993	2450903	+	Short Day 2	R2	CIRI2, CircMiner, CIRCExplorer2	5
circ_227	Gm14:2449993-2450903	Gm14	2449993	2450903	+	Short Day 2	R3	CIRI2, CircMiner, CIRCExplorer2	11
circ_228	Gm01:50245120-50246008	Gm01	50245120	50246008	-	Short Day 4	R1	CircMiner	5
circ_228	Gm01:50245120-50246008	Gm01	50245120	50246008	-	Short Day 4	R2	CircMiner	4
circ_228	Gm01:50245120-50246008	Gm01	50245120	50246008	-	Short Day 4	R3	CircMiner	4
circ_229	Gm06:268200-268496	Gm06	268200	268496	-	Short Day 4	R1	CIRI2, CircMiner, CIRCExplorer2, FindCirc	6
circ_229	Gm06:268200-268496	Gm06	268200	268496	-	Short Day 4	R2	CIRI2, CircMiner, CIRCExplorer2, FindCirc	3
circ_229	Gm06:268200-268496	Gm06	268200	268496	-	Short Day 4	R3	CIRI2, CircMiner, CIRCExplorer2, FindCirc	2
circ_230	Gm20:46280980-46281722	Gm20	46280980	46281722	+	Short Day 0	R1	CircMiner, CIRCExplorer2	17
circ_230	Gm20:46280980-46281722	Gm20	46280980	46281722	+	Short Day 0	R2	CircMiner, CIRCExplorer2	16
circ_230	Gm20:46280980-46281722	Gm20	46280980	46281722	+	Short Day 0	R3	CircMiner, CIRCExplorer2	10
circ_230	Gm20:46280980-46281722	Gm20	46280980	46281722	+	Short Day 2	R1	CircMiner, CIRCExplorer2	10
circ_230	Gm20:46280980-46281722	Gm20	46280980	46281722	+	Short Day 2	R2	CircMiner, CIRCExplorer2	11
circ_230	Gm20:46280980-46281722	Gm20	46280980	46281722	+	Short Day 2	R3	CircMiner, CIRCExplorer2	5
circ_230	Gm20:46280980-46281722	Gm20	46280980	46281722	+	Short Day 4	R1	CircMiner, CIRCExplorer2	7
circ_230	Gm20:46280980-46281722	Gm20	46280980	46281722	+	Short Day 4	R2	CircMiner, CIRCExplorer2	16
circ_230	Gm20:46280980-46281722	Gm20	46280980	46281722	+	Short Day 4	R3	CircMiner, CIRCExplorer2	13
circ_230	Gm20:46280980-46281722	Gm20	46280980	46281722	+	Short Day 6	R1	CircMiner, CIRCExplorer2	13
circ_230	Gm20:46280980-46281722	Gm20	46280980	46281722	+	Short Day 6	R2	CircMiner, CIRCExplorer2	6
circ_230	Gm20:46280980-46281722	Gm20	46280980	46281722	+	Short Day 6	R3	CircMiner, CIRCExplorer2	6
circ_231	Gm12:33959159-33959697	Gm12	33959159	33959697	-	Short Day 0	R1	CIRCExplorer2	4
circ_231	Gm12:33959159-33959697	Gm12	33959159	33959697	-	Short Day 0	R2	CIRCExplorer2	2
circ_231	Gm12:33959159-33959697	Gm12	33959159	33959697	-	Short Day 0	R3	CIRCExplorer2	5
circ_232	Gm15:21811493-21812710	Gm15	21811493	21812710	-	Short Day 4	R1	CIRI2, CircMiner, CIRCExplorer2, FindCirc	2
circ_232	Gm15:21811493-21812710	Gm15	21811493	21812710	-	Short Day 4	R2	CIRI2, CircMiner, CIRCExplorer2, FindCirc	4
circ_232	Gm15:21811493-21812710	Gm15	21811493	21812710	-	Short Day 4	R3	CIRI2, CircMiner, CIRCExplorer2, FindCirc	3
circ_233	Gm11:8912235-8915252	Gm11	8912235	8915252	-	Short Day 0	R1	CIRI2, FindCirc	939
circ_233	Gm11:8912235-8915252	Gm11	8912235	8915252	-	Short Day 0	R2	CIRI2, FindCirc	915
circ_233	Gm11:8912235-8915252	Gm11	8912235	8915252	-	Short Day 0	R3	CIRI2, FindCirc	1017
circ_233	Gm11:8912235-8915252	Gm11	8912235	8915252	-	Short Day 2	R1	CIRI2, FindCirc	411
circ_233	Gm11:8912235-8915252	Gm11	8912235	8915252	-	Short Day 2	R2	CIRI2, FindCirc	210
circ_233	Gm11:8912235-8915252	Gm11	8912235	8915252	-	Short Day 2	R3	CIRI2, FindCirc	737
circ_233	Gm11:8912235-8915252	Gm11	8912235	8915252	-	Short Day 4	R1	CIRI2, FindCirc	588
circ_233	Gm11:8912235-8915252	Gm11	8912235	8915252	-	Short Day 4	R2	CIRI2, FindCirc	667
circ_233	Gm11:8912235-8915252	Gm11	8912235	8915252	-	Short Day 4	R3	CIRI2, FindCirc	568
circ_233	Gm11:8912235-8915252	Gm11	8912235	8915252	-	Short Day 6	R1	CIRI2, FindCirc	335
circ_233	Gm11:8912235-8915252	Gm11	8912235	8915252	-	Short Day 6	R2	CIRI2, FindCirc	586
circ_233	Gm11:8912235-8915252	Gm11	8912235	8915252	-	Short Day 6	R3	CIRI2, FindCirc	643
circ_234	Gm13:2112608-2113063	Gm13	2112608	2113063	-	Short Day 0	R1	CIRI2, CircMiner, CIRCExplorer2, FindCirc	11
circ_234	Gm13:2112608-2113063	Gm13	2112608	2113063	-	Short Day 0	R2	CIRI2, CircMiner, CIRCExplorer2, FindCirc	7
circ_234	Gm13:2112608-2113063	Gm13	2112608	2113063	-	Short Day 0	R3	CIRI2, CircMiner, CIRCExplorer2, FindCirc	4
circ_234	Gm13:2112608-2113063	Gm13	2112608	2113063	-	Short Day 2	R1	CIRI2, CircMiner, CIRCExplorer2, FindCirc	2
circ_234	Gm13:2112608-2113063	Gm13	2112608	2113063	-	Short Day 2	R2	CIRI2, CircMiner, CIRCExplorer2, FindCirc	3
circ_234	Gm13:2112608-2113063	Gm13	2112608	2113063	-	Short Day 2	R3	CIRI2, CircMiner, CIRCExplorer2, FindCirc	5
circ_234	Gm13:2112608-2113063	Gm13	2112608	2113063	-	Short Day 4	R1	CIRI2, CircMiner, CIRCExplorer2, FindCirc	5
circ_234	Gm13:2112608-2113063	Gm13	2112608	2113063	-	Short Day 4	R2	CIRI2, CircMiner, CIRCExplorer2, FindCirc	10
circ_234	Gm13:2112608-2113063	Gm13	2112608	2113063	-	Short Day 4	R3	CIRI2, CircMiner, CIRCExplorer2, FindCirc	4
circ_234	Gm13:2112608-2113063	Gm13	2112608	2113063	-	Short Day 6	R1	CIRI2, CircMiner, CIRCExplorer2, FindCirc	7
circ_234	Gm13:2112608-2113063	Gm13	2112608	2113063	-	Short Day 6	R2	CIRI2, CircMiner, CIRCExplorer2, FindCirc	5
circ_234	Gm13:2112608-2113063	Gm13	2112608	2113063	-	Short Day 6	R3	CIRI2, CircMiner, CIRCExplorer2, FindCirc	3
circ_235	Gm15:53607167-53607721	Gm15	53607167	53607721	-	Short Day 0	R1	CircMiner	15
circ_235	Gm15:53607167-53607721	Gm15	53607167	53607721	-	Short Day 0	R2	CircMiner	7
circ_235	Gm15:53607167-53607721	Gm15	53607167	53607721	-	Short Day 0	R3	CircMiner	7
circ_235	Gm15:53607167-53607721	Gm15	53607167	53607721	-	Short Day 2	R1	CircMiner	7
circ_235	Gm15:53607167-53607721	Gm15	53607167	53607721	-	Short Day 2	R2	CircMiner	13
circ_235	Gm15:53607167-53607721	Gm15	53607167	53607721	-	Short Day 2	R3	CircMiner	6
circ_235	Gm15:53607167-53607721	Gm15	53607167	53607721	-	Short Day 4	R1	CircMiner	5
circ_235	Gm15:53607167-53607721	Gm15	53607167	53607721	-	Short Day 4	R2	CircMiner	18
circ_235	Gm15:53607167-53607721	Gm15	53607167	53607721	-	Short Day 4	R3	CircMiner	14
circ_235	Gm15:53607167-53607721	Gm15	53607167	53607721	-	Short Day 6	R1	CircMiner	21
circ_235	Gm15:53607167-53607721	Gm15	53607167	53607721	-	Short Day 6	R2	CircMiner	6
circ_235	Gm15:53607167-53607721	Gm15	53607167	53607721	-	Short Day 6	R3	CircMiner	15
circ_236	Gm14:3946290-3946424	Gm14	3946290	3946424	-	Short Day 0	R1	FindCirc	38
circ_236	Gm14:3946290-3946424	Gm14	3946290	3946424	-	Short Day 0	R2	FindCirc	20
circ_236	Gm14:3946290-3946424	Gm14	3946290	3946424	-	Short Day 0	R3	FindCirc	42
circ_236	Gm14:3946290-3946424	Gm14	3946290	3946424	-	Short Day 2	R1	FindCirc	36
circ_236	Gm14:3946290-3946424	Gm14	3946290	3946424	-	Short Day 2	R2	FindCirc	49
circ_236	Gm14:3946290-3946424	Gm14	3946290	3946424	-	Short Day 2	R3	FindCirc	18
circ_236	Gm14:3946290-3946424	Gm14	3946290	3946424	-	Short Day 4	R1	FindCirc	38
circ_236	Gm14:3946290-3946424	Gm14	3946290	3946424	-	Short Day 4	R2	FindCirc	40
circ_236	Gm14:3946290-3946424	Gm14	3946290	3946424	-	Short Day 4	R3	FindCirc	42
circ_236	Gm14:3946290-3946424	Gm14	3946290	3946424	-	Short Day 6	R1	FindCirc	42
circ_236	Gm14:3946290-3946424	Gm14	3946290	3946424	-	Short Day 6	R2	FindCirc	60
circ_236	Gm14:3946290-3946424	Gm14	3946290	3946424	-	Short Day 6	R3	FindCirc	57
circ_237	Gm09:49333061-49333755	Gm09	49333061	49333755	+	Short Day 0	R1	CIRI2, CircMiner, CIRCExplorer2	2
circ_237	Gm09:49333061-49333755	Gm09	49333061	49333755	+	Short Day 0	R2	CIRI2, CircMiner, CIRCExplorer2	3
circ_237	Gm09:49333061-49333755	Gm09	49333061	49333755	+	Short Day 0	R3	CIRI2, CircMiner, CIRCExplorer2	2
circ_238	Gm08:8535741-8539480	Gm08	8535741	8539480	+	Short Day 2	R1	CIRI2, CircMiner, CIRCExplorer2	5
circ_238	Gm08:8535741-8539480	Gm08	8535741	8539480	+	Short Day 2	R2	CIRI2, CircMiner, CIRCExplorer2	2
circ_238	Gm08:8535741-8539480	Gm08	8535741	8539480	+	Short Day 2	R3	CIRI2, CircMiner, CIRCExplorer2	4
circ_239	Gm11:789775-790713	Gm11	789775	790713	-	Short Day 0	R1	CIRI2, CircMiner, CIRCExplorer2, FindCirc	13
circ_239	Gm11:789775-790713	Gm11	789775	790713	-	Short Day 0	R2	CIRI2, CircMiner, CIRCExplorer2, FindCirc	4
circ_239	Gm11:789775-790713	Gm11	789775	790713	-	Short Day 0	R3	CIRI2, CircMiner, CIRCExplorer2, FindCirc	5
circ_239	Gm11:789775-790713	Gm11	789775	790713	-	Short Day 2	R1	CIRI2, CircMiner, CIRCExplorer2, FindCirc	8
circ_239	Gm11:789775-790713	Gm11	789775	790713	-	Short Day 2	R2	CIRI2, CircMiner, CIRCExplorer2, FindCirc	8
circ_239	Gm11:789775-790713	Gm11	789775	790713	-	Short Day 2	R3	CIRI2, CircMiner, CIRCExplorer2, FindCirc	11
circ_239	Gm11:789775-790713	Gm11	789775	790713	-	Short Day 4	R1	CIRI2, CircMiner, CIRCExplorer2, FindCirc	8
circ_239	Gm11:789775-790713	Gm11	789775	790713	-	Short Day 4	R2	CIRI2, CircMiner, CIRCExplorer2, FindCirc	22
circ_239	Gm11:789775-790713	Gm11	789775	790713	-	Short Day 4	R3	CIRI2, CircMiner, CIRCExplorer2, FindCirc	12
circ_239	Gm11:789775-790713	Gm11	789775	790713	-	Short Day 6	R1	CIRI2, CircMiner, CIRCExplorer2, FindCirc	11
circ_239	Gm11:789775-790713	Gm11	789775	790713	-	Short Day 6	R2	CIRI2, CircMiner, CIRCExplorer2, FindCirc	8
circ_239	Gm11:789775-790713	Gm11	789775	790713	-	Short Day 6	R3	CIRI2, CircMiner, CIRCExplorer2, FindCirc	17
circ_240	Gm06:45365226-45365827	Gm06	45365226	45365827	-	Short Day 6	R1	CIRI2, CircMiner, CIRCExplorer2	2
circ_240	Gm06:45365226-45365827	Gm06	45365226	45365827	-	Short Day 6	R2	CIRI2, CircMiner, CIRCExplorer2	3
circ_240	Gm06:45365226-45365827	Gm06	45365226	45365827	-	Short Day 6	R3	CIRI2, CircMiner, CIRCExplorer2	2
circ_241	Gm18:57775459-57777122	Gm18	57775459	57777122	-	Short Day 0	R1	CIRI2, CircMiner, CIRCExplorer2, FindCirc	48
circ_241	Gm18:57775459-57777122	Gm18	57775459	57777122	-	Short Day 0	R2	CIRI2, CircMiner, CIRCExplorer2, FindCirc	94
circ_241	Gm18:57775459-57777122	Gm18	57775459	57777122	-	Short Day 0	R3	CIRI2, CircMiner, CIRCExplorer2, FindCirc	71
circ_241	Gm18:57775459-57777122	Gm18	57775459	57777122	-	Short Day 2	R1	CIRI2, CircMiner, CIRCExplorer2, FindCirc	48
circ_241	Gm18:57775459-57777122	Gm18	57775459	57777122	-	Short Day 2	R2	CIRI2, CircMiner, CIRCExplorer2, FindCirc	46
circ_241	Gm18:57775459-57777122	Gm18	57775459	57777122	-	Short Day 2	R3	CIRI2, CircMiner, CIRCExplorer2, FindCirc	43
circ_241	Gm18:57775459-57777122	Gm18	57775459	57777122	-	Short Day 4	R1	CIRI2, CircMiner, CIRCExplorer2, FindCirc	56
circ_241	Gm18:57775459-57777122	Gm18	57775459	57777122	-	Short Day 4	R2	CIRI2, CircMiner, CIRCExplorer2, FindCirc	73
circ_241	Gm18:57775459-57777122	Gm18	57775459	57777122	-	Short Day 4	R3	CIRI2, CircMiner, CIRCExplorer2, FindCirc	56
circ_241	Gm18:57775459-57777122	Gm18	57775459	57777122	-	Short Day 6	R1	CIRI2, CircMiner, CIRCExplorer2, FindCirc	59
circ_241	Gm18:57775459-57777122	Gm18	57775459	57777122	-	Short Day 6	R2	CIRI2, CircMiner, CIRCExplorer2, FindCirc	43
circ_241	Gm18:57775459-57777122	Gm18	57775459	57777122	-	Short Day 6	R3	CIRI2, CircMiner, CIRCExplorer2, FindCirc	43
circ_242	Gm15:21819375-21819811	Gm15	21819375	21819811	-	Short Day 0	R1	CIRI2, FindCirc	9
circ_242	Gm15:21819375-21819811	Gm15	21819375	21819811	-	Short Day 0	R2	CIRI2, FindCirc	4
circ_242	Gm15:21819375-21819811	Gm15	21819375	21819811	-	Short Day 0	R3	CIRI2, FindCirc	8
circ_242	Gm15:21819375-21819811	Gm15	21819375	21819811	-	Short Day 4	R1	CIRI2, FindCirc	3
circ_242	Gm15:21819375-21819811	Gm15	21819375	21819811	-	Short Day 4	R2	CIRI2, FindCirc	6
circ_242	Gm15:21819375-21819811	Gm15	21819375	21819811	-	Short Day 4	R3	CIRI2, FindCirc	6
circ_243	Gm10:30118759-30131691	Gm10	30118759	30131691	+	Short Day 2	R1	CIRI2, CircMiner, CIRCExplorer2, FindCirc	4
circ_243	Gm10:30118759-30131691	Gm10	30118759	30131691	+	Short Day 2	R2	CIRI2, CircMiner, CIRCExplorer2, FindCirc	2
circ_243	Gm10:30118759-30131691	Gm10	30118759	30131691	+	Short Day 2	R3	CIRI2, CircMiner, CIRCExplorer2, FindCirc	2
circ_244	Gm15:51966193-51966527	Gm15	51966193	51966527	+	Short Day 4	R1	CIRI2, CircMiner, CIRCExplorer2, FindCirc	2
circ_244	Gm15:51966193-51966527	Gm15	51966193	51966527	+	Short Day 4	R2	CIRI2, CircMiner, CIRCExplorer2, FindCirc	3
circ_244	Gm15:51966193-51966527	Gm15	51966193	51966527	+	Short Day 4	R3	CIRI2, CircMiner, CIRCExplorer2, FindCirc	2
circ_245	Gm18:56254202-56254779	Gm18	56254202	56254779	-	Short Day 0	R1	CIRI2, CircMiner, CIRCExplorer2, FindCirc	2
circ_245	Gm18:56254202-56254779	Gm18	56254202	56254779	-	Short Day 0	R2	CIRI2, CircMiner, CIRCExplorer2, FindCirc	2
circ_245	Gm18:56254202-56254779	Gm18	56254202	56254779	-	Short Day 0	R3	CIRI2, CircMiner, CIRCExplorer2, FindCirc	2
circ_245	Gm18:56254202-56254779	Gm18	56254202	56254779	-	Short Day 2	R1	CIRI2, CircMiner, CIRCExplorer2, FindCirc	4
circ_245	Gm18:56254202-56254779	Gm18	56254202	56254779	-	Short Day 2	R2	CIRI2, CircMiner, CIRCExplorer2, FindCirc	2
circ_245	Gm18:56254202-56254779	Gm18	56254202	56254779	-	Short Day 2	R3	CIRI2, CircMiner, CIRCExplorer2, FindCirc	3
circ_246	Gm17:7415024-7417595	Gm17	7415024	7417595	-	Short Day 4	R1	CIRI2, CircMiner, CIRCExplorer2	3
circ_246	Gm17:7415024-7417595	Gm17	7415024	7417595	-	Short Day 4	R2	CIRI2, CircMiner, CIRCExplorer2	3
circ_246	Gm17:7415024-7417595	Gm17	7415024	7417595	-	Short Day 4	R3	CIRI2, CircMiner, CIRCExplorer2	3
circ_247	Gm05:1272081-1274169	Gm05	1272081	1274169	-	Short Day 0	R1	CIRI2, CircMiner, CIRCExplorer2	7
circ_247	Gm05:1272081-1274169	Gm05	1272081	1274169	-	Short Day 0	R2	CIRI2, CircMiner, CIRCExplorer2	17
circ_247	Gm05:1272081-1274169	Gm05	1272081	1274169	-	Short Day 0	R3	CIRI2, CircMiner, CIRCExplorer2	7
circ_247	Gm05:1272081-1274169	Gm05	1272081	1274169	-	Short Day 2	R1	CIRI2, CircMiner, CIRCExplorer2	9
circ_247	Gm05:1272081-1274169	Gm05	1272081	1274169	-	Short Day 2	R2	CIRI2, CircMiner, CIRCExplorer2	10
circ_247	Gm05:1272081-1274169	Gm05	1272081	1274169	-	Short Day 2	R3	CIRI2, CircMiner, CIRCExplorer2	7
circ_247	Gm05:1272081-1274169	Gm05	1272081	1274169	-	Short Day 4	R1	CIRI2, CircMiner, CIRCExplorer2	5
circ_247	Gm05:1272081-1274169	Gm05	1272081	1274169	-	Short Day 4	R2	CIRI2, CircMiner, CIRCExplorer2	8
circ_247	Gm05:1272081-1274169	Gm05	1272081	1274169	-	Short Day 4	R3	CIRI2, CircMiner, CIRCExplorer2	6
circ_247	Gm05:1272081-1274169	Gm05	1272081	1274169	-	Short Day 6	R1	CIRI2, CircMiner, CIRCExplorer2	5
circ_247	Gm05:1272081-1274169	Gm05	1272081	1274169	-	Short Day 6	R2	CIRI2, CircMiner, CIRCExplorer2	9
circ_247	Gm05:1272081-1274169	Gm05	1272081	1274169	-	Short Day 6	R3	CIRI2, CircMiner, CIRCExplorer2	8
circ_248	Gm20:41705030-41705350	Gm20	41705030	41705350	-	Short Day 6	R1	CIRI2, CIRCExplorer2, FindCirc	5
circ_248	Gm20:41705030-41705350	Gm20	41705030	41705350	-	Short Day 6	R2	CIRI2, CIRCExplorer2, FindCirc	3
circ_248	Gm20:41705030-41705350	Gm20	41705030	41705350	-	Short Day 6	R3	CIRI2, CIRCExplorer2, FindCirc	7
circ_249	Gm12:38843045-38844457	Gm12	38843045	38844457	-	Short Day 0	R1	CIRI2, CircMiner, CIRCExplorer2, FindCirc	2
circ_249	Gm12:38843045-38844457	Gm12	38843045	38844457	-	Short Day 0	R2	CIRI2, CircMiner, CIRCExplorer2, FindCirc	7
circ_249	Gm12:38843045-38844457	Gm12	38843045	38844457	-	Short Day 0	R3	CIRI2, CircMiner, CIRCExplorer2, FindCirc	2
circ_249	Gm12:38843045-38844457	Gm12	38843045	38844457	-	Short Day 6	R1	CIRI2, CircMiner, CIRCExplorer2, FindCirc	2
circ_249	Gm12:38843045-38844457	Gm12	38843045	38844457	-	Short Day 6	R2	CIRI2, CircMiner, CIRCExplorer2, FindCirc	2
circ_249	Gm12:38843045-38844457	Gm12	38843045	38844457	-	Short Day 6	R3	CIRI2, CircMiner, CIRCExplorer2, FindCirc	4
circ_250	Gm03:36104865-36106101	Gm03	36104865	36106101	-	Short Day 4	R1	CIRI2, CircMiner, CIRCExplorer2, FindCirc	4
circ_250	Gm03:36104865-36106101	Gm03	36104865	36106101	-	Short Day 4	R2	CIRI2, CircMiner, CIRCExplorer2, FindCirc	2
circ_250	Gm03:36104865-36106101	Gm03	36104865	36106101	-	Short Day 4	R3	CIRI2, CircMiner, CIRCExplorer2, FindCirc	2
circ_251	Gm06:14501674-14503272	Gm06	14501674	14503272	+	Short Day 0	R1	CircMiner, CIRCExplorer2	2
circ_251	Gm06:14501674-14503272	Gm06	14501674	14503272	+	Short Day 0	R2	CircMiner, CIRCExplorer2	4
circ_251	Gm06:14501674-14503272	Gm06	14501674	14503272	+	Short Day 0	R3	CircMiner, CIRCExplorer2	4
circ_252	Gm15:34339609-34340901	Gm15	34339609	34340901	+	Short Day 6	R1	CIRI2, CircMiner, CIRCExplorer2	4
circ_252	Gm15:34339609-34340901	Gm15	34339609	34340901	+	Short Day 6	R2	CIRI2, CircMiner, CIRCExplorer2	2
circ_252	Gm15:34339609-34340901	Gm15	34339609	34340901	+	Short Day 6	R3	CIRI2, CircMiner, CIRCExplorer2	3
circ_253	Gm20:2013461-2015184	Gm20	2013461	2015184	-	Short Day 0	R1	CIRI2, CircMiner, CIRCExplorer2, FindCirc	8
circ_253	Gm20:2013461-2015184	Gm20	2013461	2015184	-	Short Day 0	R2	CIRI2, CircMiner, CIRCExplorer2, FindCirc	8
circ_253	Gm20:2013461-2015184	Gm20	2013461	2015184	-	Short Day 0	R3	CIRI2, CircMiner, CIRCExplorer2, FindCirc	8
circ_253	Gm20:2013461-2015184	Gm20	2013461	2015184	-	Short Day 2	R1	CIRI2, CircMiner, CIRCExplorer2, FindCirc	3
circ_253	Gm20:2013461-2015184	Gm20	2013461	2015184	-	Short Day 2	R2	CIRI2, CircMiner, CIRCExplorer2, FindCirc	2
circ_253	Gm20:2013461-2015184	Gm20	2013461	2015184	-	Short Day 2	R3	CIRI2, CircMiner, CIRCExplorer2, FindCirc	5
circ_253	Gm20:2013461-2015184	Gm20	2013461	2015184	-	Short Day 4	R1	CIRI2, CircMiner, CIRCExplorer2, FindCirc	2
circ_253	Gm20:2013461-2015184	Gm20	2013461	2015184	-	Short Day 4	R2	CIRI2, CircMiner, CIRCExplorer2, FindCirc	8
circ_253	Gm20:2013461-2015184	Gm20	2013461	2015184	-	Short Day 4	R3	CIRI2, CircMiner, CIRCExplorer2, FindCirc	2
circ_254	Gm02:6940008-6942084	Gm02	6940008	6942084	-	Short Day 0	R1	CIRI2, CircMiner, CIRCExplorer2	2
circ_254	Gm02:6940008-6942084	Gm02	6940008	6942084	-	Short Day 0	R2	CIRI2, CircMiner, CIRCExplorer2	2
circ_254	Gm02:6940008-6942084	Gm02	6940008	6942084	-	Short Day 0	R3	CIRI2, CircMiner, CIRCExplorer2	2
circ_255	Gm03:20203257-20204453	Gm03	20203257	20204453	+	Short Day 2	R1	CircMiner, CIRCExplorer2	4
circ_255	Gm03:20203257-20204453	Gm03	20203257	20204453	+	Short Day 2	R2	CircMiner, CIRCExplorer2	3
circ_255	Gm03:20203257-20204453	Gm03	20203257	20204453	+	Short Day 2	R3	CircMiner, CIRCExplorer2	2
circ_255	Gm03:20203257-20204453	Gm03	20203257	20204453	+	Short Day 4	R1	CircMiner, CIRCExplorer2	5
circ_255	Gm03:20203257-20204453	Gm03	20203257	20204453	+	Short Day 4	R2	CircMiner, CIRCExplorer2	3
circ_255	Gm03:20203257-20204453	Gm03	20203257	20204453	+	Short Day 4	R3	CircMiner, CIRCExplorer2	3
circ_256	Gm20:31617366-31621737	Gm20	31617366	31621737	-	Short Day 2	R1	CIRI2, CircMiner	4
circ_256	Gm20:31617366-31621737	Gm20	31617366	31621737	-	Short Day 2	R2	CIRI2, CircMiner	2
circ_256	Gm20:31617366-31621737	Gm20	31617366	31621737	-	Short Day 2	R3	CIRI2, CircMiner	3
circ_257	Gm06:18403846-18404048	Gm06	18403846	18404048	+	Short Day 0	R1	CIRI2, CircMiner, CIRCExplorer2	9
circ_257	Gm06:18403846-18404048	Gm06	18403846	18404048	+	Short Day 0	R2	CIRI2, CircMiner, CIRCExplorer2	2
circ_257	Gm06:18403846-18404048	Gm06	18403846	18404048	+	Short Day 0	R3	CIRI2, CircMiner, CIRCExplorer2	3
circ_257	Gm06:18403846-18404048	Gm06	18403846	18404048	+	Short Day 2	R1	CIRI2, CircMiner, CIRCExplorer2	6
circ_257	Gm06:18403846-18404048	Gm06	18403846	18404048	+	Short Day 2	R2	CIRI2, CircMiner, CIRCExplorer2	10
circ_257	Gm06:18403846-18404048	Gm06	18403846	18404048	+	Short Day 2	R3	CIRI2, CircMiner, CIRCExplorer2	7
circ_257	Gm06:18403846-18404048	Gm06	18403846	18404048	+	Short Day 4	R1	CIRI2, CircMiner, CIRCExplorer2	5
circ_257	Gm06:18403846-18404048	Gm06	18403846	18404048	+	Short Day 4	R2	CIRI2, CircMiner, CIRCExplorer2	5
circ_257	Gm06:18403846-18404048	Gm06	18403846	18404048	+	Short Day 4	R3	CIRI2, CircMiner, CIRCExplorer2	3
circ_257	Gm06:18403846-18404048	Gm06	18403846	18404048	+	Short Day 6	R1	CIRI2, CircMiner, CIRCExplorer2	12
circ_257	Gm06:18403846-18404048	Gm06	18403846	18404048	+	Short Day 6	R2	CIRI2, CircMiner, CIRCExplorer2	7
circ_257	Gm06:18403846-18404048	Gm06	18403846	18404048	+	Short Day 6	R3	CIRI2, CircMiner, CIRCExplorer2	9
circ_258	Gm01:53520281-53520651	Gm01	53520281	53520651	-	Short Day 4	R1	CIRI2, CircMiner, CIRCExplorer2	7
circ_258	Gm01:53520281-53520651	Gm01	53520281	53520651	-	Short Day 4	R2	CIRI2, CircMiner, CIRCExplorer2	3
circ_258	Gm01:53520281-53520651	Gm01	53520281	53520651	-	Short Day 4	R3	CIRI2, CircMiner, CIRCExplorer2	2
circ_259	Gm01:56017511-56017873	Gm01	56017511	56017873	-	Short Day 2	R1	CircMiner, CIRCExplorer2	4
circ_259	Gm01:56017511-56017873	Gm01	56017511	56017873	-	Short Day 2	R2	CircMiner, CIRCExplorer2	2
circ_259	Gm01:56017511-56017873	Gm01	56017511	56017873	-	Short Day 2	R3	CircMiner, CIRCExplorer2	2
circ_260	Gm06:46409221-46410554	Gm06	46409221	46410554	+	Short Day 0	R1	CIRI2, CircMiner, CIRCExplorer2	2
circ_260	Gm06:46409221-46410554	Gm06	46409221	46410554	+	Short Day 0	R2	CIRI2, CircMiner, CIRCExplorer2	3
circ_260	Gm06:46409221-46410554	Gm06	46409221	46410554	+	Short Day 0	R3	CIRI2, CircMiner, CIRCExplorer2	5
circ_261	Gm18:47348392-47380009	Gm18	47348392	47380009	+	Short Day 2	R1	CIRI2	4
circ_261	Gm18:47348392-47380009	Gm18	47348392	47380009	+	Short Day 2	R2	CIRI2	4
circ_261	Gm18:47348392-47380009	Gm18	47348392	47380009	+	Short Day 2	R3	CIRI2	7
circ_262	Gm03:24296413-24297801	Gm03	24296413	24297801	+	Short Day 6	R1	CIRI2, CircMiner, FindCirc	5
circ_262	Gm03:24296413-24297801	Gm03	24296413	24297801	+	Short Day 6	R2	CIRI2, CircMiner, FindCirc	4
circ_262	Gm03:24296413-24297801	Gm03	24296413	24297801	+	Short Day 6	R3	CIRI2, CircMiner, FindCirc	4
circ_263	Gm19:50184151-50188011	Gm19	50184151	50188011	+	Short Day 0	R1	CIRI2, CircMiner, CIRCExplorer2, FindCirc	59
circ_263	Gm19:50184151-50188011	Gm19	50184151	50188011	+	Short Day 0	R2	CIRI2, CircMiner, CIRCExplorer2, FindCirc	81
circ_263	Gm19:50184151-50188011	Gm19	50184151	50188011	+	Short Day 0	R3	CIRI2, CircMiner, CIRCExplorer2, FindCirc	54
circ_263	Gm19:50184151-50188011	Gm19	50184151	50188011	+	Short Day 2	R1	CIRI2, CircMiner, CIRCExplorer2, FindCirc	45
circ_263	Gm19:50184151-50188011	Gm19	50184151	50188011	+	Short Day 2	R2	CIRI2, CircMiner, CIRCExplorer2, FindCirc	51
circ_263	Gm19:50184151-50188011	Gm19	50184151	50188011	+	Short Day 2	R3	CIRI2, CircMiner, CIRCExplorer2, FindCirc	66
circ_263	Gm19:50184151-50188011	Gm19	50184151	50188011	+	Short Day 4	R1	CIRI2, CircMiner, CIRCExplorer2, FindCirc	91
circ_263	Gm19:50184151-50188011	Gm19	50184151	50188011	+	Short Day 4	R2	CIRI2, CircMiner, CIRCExplorer2, FindCirc	86
circ_263	Gm19:50184151-50188011	Gm19	50184151	50188011	+	Short Day 4	R3	CIRI2, CircMiner, CIRCExplorer2, FindCirc	47
circ_263	Gm19:50184151-50188011	Gm19	50184151	50188011	+	Short Day 6	R1	CIRI2, CircMiner, CIRCExplorer2, FindCirc	26
circ_263	Gm19:50184151-50188011	Gm19	50184151	50188011	+	Short Day 6	R2	CIRI2, CircMiner, CIRCExplorer2, FindCirc	37
circ_263	Gm19:50184151-50188011	Gm19	50184151	50188011	+	Short Day 6	R3	CIRI2, CircMiner, CIRCExplorer2, FindCirc	39
circ_264	Gm07:15208559-15209462	Gm07	15208559	15209462	+	Short Day 6	R1	CIRI2, CircMiner, CIRCExplorer2, FindCirc	5
circ_264	Gm07:15208559-15209462	Gm07	15208559	15209462	+	Short Day 6	R2	CIRI2, CircMiner, CIRCExplorer2, FindCirc	2
circ_264	Gm07:15208559-15209462	Gm07	15208559	15209462	+	Short Day 6	R3	CIRI2, CircMiner, CIRCExplorer2, FindCirc	3
circ_265	Gm06:40189185-40190536	Gm06	40189185	40190536	+	Short Day 0	R1	CIRI2, CircMiner	2
circ_265	Gm06:40189185-40190536	Gm06	40189185	40190536	+	Short Day 0	R2	CIRI2, CircMiner	10
circ_265	Gm06:40189185-40190536	Gm06	40189185	40190536	+	Short Day 0	R3	CIRI2, CircMiner	7
circ_265	Gm06:40189185-40190536	Gm06	40189185	40190536	+	Short Day 2	R1	CIRI2, CircMiner	5
circ_265	Gm06:40189185-40190536	Gm06	40189185	40190536	+	Short Day 2	R2	CIRI2, CircMiner	3
circ_265	Gm06:40189185-40190536	Gm06	40189185	40190536	+	Short Day 2	R3	CIRI2, CircMiner	6
circ_265	Gm06:40189185-40190536	Gm06	40189185	40190536	+	Short Day 4	R1	CIRI2, CircMiner	7
circ_265	Gm06:40189185-40190536	Gm06	40189185	40190536	+	Short Day 4	R2	CIRI2, CircMiner	4
circ_265	Gm06:40189185-40190536	Gm06	40189185	40190536	+	Short Day 4	R3	CIRI2, CircMiner	6
circ_266	Gm19:37696207-37698946	Gm19	37696207	37698946	-	Short Day 0	R1	CIRI2, CircMiner, CIRCExplorer2, FindCirc	7
circ_266	Gm19:37696207-37698946	Gm19	37696207	37698946	-	Short Day 0	R2	CIRI2, CircMiner, CIRCExplorer2, FindCirc	13
circ_266	Gm19:37696207-37698946	Gm19	37696207	37698946	-	Short Day 0	R3	CIRI2, CircMiner, CIRCExplorer2, FindCirc	8
circ_266	Gm19:37696207-37698946	Gm19	37696207	37698946	-	Short Day 4	R1	CIRI2, CircMiner, CIRCExplorer2, FindCirc	4
circ_266	Gm19:37696207-37698946	Gm19	37696207	37698946	-	Short Day 4	R2	CIRI2, CircMiner, CIRCExplorer2, FindCirc	7
circ_266	Gm19:37696207-37698946	Gm19	37696207	37698946	-	Short Day 4	R3	CIRI2, CircMiner, CIRCExplorer2, FindCirc	12
circ_266	Gm19:37696207-37698946	Gm19	37696207	37698946	-	Short Day 6	R1	CIRI2, CircMiner, CIRCExplorer2, FindCirc	4
circ_266	Gm19:37696207-37698946	Gm19	37696207	37698946	-	Short Day 6	R2	CIRI2, CircMiner, CIRCExplorer2, FindCirc	6
circ_266	Gm19:37696207-37698946	Gm19	37696207	37698946	-	Short Day 6	R3	CIRI2, CircMiner, CIRCExplorer2, FindCirc	9
circ_267	Gm16:4668027-4668949	Gm16	4668027	4668949	+	Short Day 0	R1	CIRI2, CircMiner, CIRCExplorer2, FindCirc	2
circ_267	Gm16:4668027-4668949	Gm16	4668027	4668949	+	Short Day 0	R2	CIRI2, CircMiner, CIRCExplorer2, FindCirc	13
circ_267	Gm16:4668027-4668949	Gm16	4668027	4668949	+	Short Day 0	R3	CIRI2, CircMiner, CIRCExplorer2, FindCirc	5
circ_267	Gm16:4668027-4668949	Gm16	4668027	4668949	+	Short Day 2	R1	CIRI2, CircMiner, CIRCExplorer2, FindCirc	8
circ_267	Gm16:4668027-4668949	Gm16	4668027	4668949	+	Short Day 2	R2	CIRI2, CircMiner, CIRCExplorer2, FindCirc	8
circ_267	Gm16:4668027-4668949	Gm16	4668027	4668949	+	Short Day 2	R3	CIRI2, CircMiner, CIRCExplorer2, FindCirc	7
circ_267	Gm16:4668027-4668949	Gm16	4668027	4668949	+	Short Day 4	R1	CIRI2, CircMiner, CIRCExplorer2, FindCirc	12
circ_267	Gm16:4668027-4668949	Gm16	4668027	4668949	+	Short Day 4	R2	CIRI2, CircMiner, CIRCExplorer2, FindCirc	7
circ_267	Gm16:4668027-4668949	Gm16	4668027	4668949	+	Short Day 4	R3	CIRI2, CircMiner, CIRCExplorer2, FindCirc	6
circ_267	Gm16:4668027-4668949	Gm16	4668027	4668949	+	Short Day 6	R1	CIRI2, CircMiner, CIRCExplorer2, FindCirc	6
circ_267	Gm16:4668027-4668949	Gm16	4668027	4668949	+	Short Day 6	R2	CIRI2, CircMiner, CIRCExplorer2, FindCirc	11
circ_267	Gm16:4668027-4668949	Gm16	4668027	4668949	+	Short Day 6	R3	CIRI2, CircMiner, CIRCExplorer2, FindCirc	7
circ_268	Gm17:12193338-12193829	Gm17	12193338	12193829	-	Short Day 2	R1	CIRI2, CircMiner, CIRCExplorer2, FindCirc	7
circ_268	Gm17:12193338-12193829	Gm17	12193338	12193829	-	Short Day 2	R2	CIRI2, CircMiner, CIRCExplorer2, FindCirc	3
circ_268	Gm17:12193338-12193829	Gm17	12193338	12193829	-	Short Day 2	R3	CIRI2, CircMiner, CIRCExplorer2, FindCirc	4
circ_268	Gm17:12193338-12193829	Gm17	12193338	12193829	-	Short Day 4	R1	CIRI2, CircMiner, CIRCExplorer2, FindCirc	10
circ_268	Gm17:12193338-12193829	Gm17	12193338	12193829	-	Short Day 4	R2	CIRI2, CircMiner, CIRCExplorer2, FindCirc	9
circ_268	Gm17:12193338-12193829	Gm17	12193338	12193829	-	Short Day 4	R3	CIRI2, CircMiner, CIRCExplorer2, FindCirc	2
circ_268	Gm17:12193338-12193829	Gm17	12193338	12193829	-	Short Day 6	R1	CIRI2, CircMiner, CIRCExplorer2, FindCirc	15
circ_268	Gm17:12193338-12193829	Gm17	12193338	12193829	-	Short Day 6	R2	CIRI2, CircMiner, CIRCExplorer2, FindCirc	3
circ_268	Gm17:12193338-12193829	Gm17	12193338	12193829	-	Short Day 6	R3	CIRI2, CircMiner, CIRCExplorer2, FindCirc	6
circ_269	Gm18:50166319-50168888	Gm18	50166319	50168888	+	Short Day 0	R1	CIRI2, CircMiner, CIRCExplorer2, FindCirc	4
circ_269	Gm18:50166319-50168888	Gm18	50166319	50168888	+	Short Day 0	R2	CIRI2, CircMiner, CIRCExplorer2, FindCirc	5
circ_269	Gm18:50166319-50168888	Gm18	50166319	50168888	+	Short Day 0	R3	CIRI2, CircMiner, CIRCExplorer2, FindCirc	2
circ_269	Gm18:50166319-50168888	Gm18	50166319	50168888	+	Short Day 2	R1	CIRI2, CircMiner, CIRCExplorer2, FindCirc	3
circ_269	Gm18:50166319-50168888	Gm18	50166319	50168888	+	Short Day 2	R2	CIRI2, CircMiner, CIRCExplorer2, FindCirc	2
circ_269	Gm18:50166319-50168888	Gm18	50166319	50168888	+	Short Day 2	R3	CIRI2, CircMiner, CIRCExplorer2, FindCirc	2
circ_270	Gm14:12558856-12573745	Gm14	12558856	12573745	-	Short Day 4	R1	CIRI2, CircMiner, CIRCExplorer2	6
circ_270	Gm14:12558856-12573745	Gm14	12558856	12573745	-	Short Day 4	R2	CIRI2, CircMiner, CIRCExplorer2	2
circ_270	Gm14:12558856-12573745	Gm14	12558856	12573745	-	Short Day 4	R3	CIRI2, CircMiner, CIRCExplorer2	6
circ_270	Gm14:12558856-12573745	Gm14	12558856	12573745	-	Short Day 6	R1	CIRI2, CircMiner, CIRCExplorer2	7
circ_270	Gm14:12558856-12573745	Gm14	12558856	12573745	-	Short Day 6	R2	CIRI2, CircMiner, CIRCExplorer2	2
circ_270	Gm14:12558856-12573745	Gm14	12558856	12573745	-	Short Day 6	R3	CIRI2, CircMiner, CIRCExplorer2	5
circ_271	Gm11:37550301-37551050	Gm11	37550301	37551050	+	Short Day 4	R1	CIRI2, CircMiner, CIRCExplorer2	3
circ_271	Gm11:37550301-37551050	Gm11	37550301	37551050	+	Short Day 4	R2	CIRI2, CircMiner, CIRCExplorer2	2
circ_271	Gm11:37550301-37551050	Gm11	37550301	37551050	+	Short Day 4	R3	CIRI2, CircMiner, CIRCExplorer2	8
circ_272	Gm09:48882943-48883503	Gm09	48882943	48883503	+	Short Day 0	R1	CIRI2, FindCirc	5
circ_272	Gm09:48882943-48883503	Gm09	48882943	48883503	+	Short Day 0	R2	CIRI2, FindCirc	4
circ_272	Gm09:48882943-48883503	Gm09	48882943	48883503	+	Short Day 0	R3	CIRI2, FindCirc	9
circ_272	Gm09:48882943-48883503	Gm09	48882943	48883503	+	Short Day 4	R1	CIRI2, FindCirc	2
circ_272	Gm09:48882943-48883503	Gm09	48882943	48883503	+	Short Day 4	R2	CIRI2, FindCirc	5
circ_272	Gm09:48882943-48883503	Gm09	48882943	48883503	+	Short Day 4	R3	CIRI2, FindCirc	4
circ_272	Gm09:48882943-48883503	Gm09	48882943	48883503	+	Short Day 6	R1	CIRI2, FindCirc	7
circ_272	Gm09:48882943-48883503	Gm09	48882943	48883503	+	Short Day 6	R2	CIRI2, FindCirc	6
circ_272	Gm09:48882943-48883503	Gm09	48882943	48883503	+	Short Day 6	R3	CIRI2, FindCirc	3
circ_273	Gm19:40660545-40661259	Gm19	40660545	40661259	-	Short Day 0	R1	CIRI2, CircMiner, CIRCExplorer2	3
circ_273	Gm19:40660545-40661259	Gm19	40660545	40661259	-	Short Day 0	R2	CIRI2, CircMiner, CIRCExplorer2	5
circ_273	Gm19:40660545-40661259	Gm19	40660545	40661259	-	Short Day 0	R3	CIRI2, CircMiner, CIRCExplorer2	4
circ_273	Gm19:40660545-40661259	Gm19	40660545	40661259	-	Short Day 2	R1	CIRI2, CircMiner, CIRCExplorer2	8
circ_273	Gm19:40660545-40661259	Gm19	40660545	40661259	-	Short Day 2	R2	CIRI2, CircMiner, CIRCExplorer2	8
circ_273	Gm19:40660545-40661259	Gm19	40660545	40661259	-	Short Day 2	R3	CIRI2, CircMiner, CIRCExplorer2	15
circ_273	Gm19:40660545-40661259	Gm19	40660545	40661259	-	Short Day 4	R1	CIRI2, CircMiner, CIRCExplorer2	5
circ_273	Gm19:40660545-40661259	Gm19	40660545	40661259	-	Short Day 4	R2	CIRI2, CircMiner, CIRCExplorer2	5
circ_273	Gm19:40660545-40661259	Gm19	40660545	40661259	-	Short Day 4	R3	CIRI2, CircMiner, CIRCExplorer2	8
circ_274	Gm20:46174649-46175774	Gm20	46174649	46175774	-	Short Day 4	R1	CIRI2, CircMiner, CIRCExplorer2	2
circ_274	Gm20:46174649-46175774	Gm20	46174649	46175774	-	Short Day 4	R2	CIRI2, CircMiner, CIRCExplorer2	4
circ_274	Gm20:46174649-46175774	Gm20	46174649	46175774	-	Short Day 4	R3	CIRI2, CircMiner, CIRCExplorer2	3
circ_275	Gm12:38465249-38467195	Gm12	38465249	38467195	-	Short Day 4	R1	CIRI2, CircMiner, CIRCExplorer2, FindCirc	3
circ_275	Gm12:38465249-38467195	Gm12	38465249	38467195	-	Short Day 4	R2	CIRI2, CircMiner, CIRCExplorer2, FindCirc	5
circ_275	Gm12:38465249-38467195	Gm12	38465249	38467195	-	Short Day 4	R3	CIRI2, CircMiner, CIRCExplorer2, FindCirc	6
circ_275	Gm12:38465249-38467195	Gm12	38465249	38467195	-	Short Day 6	R1	CIRI2, CircMiner, CIRCExplorer2, FindCirc	6
circ_275	Gm12:38465249-38467195	Gm12	38465249	38467195	-	Short Day 6	R2	CIRI2, CircMiner, CIRCExplorer2, FindCirc	4
circ_275	Gm12:38465249-38467195	Gm12	38465249	38467195	-	Short Day 6	R3	CIRI2, CircMiner, CIRCExplorer2, FindCirc	4
circ_276	Gm09:17377144-17377794	Gm09	17377144	17377794	+	Short Day 0	R1	CIRI2, CircMiner, CIRCExplorer2	5
circ_276	Gm09:17377144-17377794	Gm09	17377144	17377794	+	Short Day 0	R2	CIRI2, CircMiner, CIRCExplorer2	5
circ_276	Gm09:17377144-17377794	Gm09	17377144	17377794	+	Short Day 0	R3	CIRI2, CircMiner, CIRCExplorer2	4
circ_277	Gm06:16205078-16205515	Gm06	16205078	16205515	-	Short Day 0	R1	CIRI2, CircMiner, CIRCExplorer2, FindCirc	13
circ_277	Gm06:16205078-16205515	Gm06	16205078	16205515	-	Short Day 0	R2	CIRI2, CircMiner, CIRCExplorer2, FindCirc	16
circ_277	Gm06:16205078-16205515	Gm06	16205078	16205515	-	Short Day 0	R3	CIRI2, CircMiner, CIRCExplorer2, FindCirc	8
circ_277	Gm06:16205078-16205515	Gm06	16205078	16205515	-	Short Day 2	R1	CIRI2, CircMiner, CIRCExplorer2, FindCirc	8
circ_277	Gm06:16205078-16205515	Gm06	16205078	16205515	-	Short Day 2	R2	CIRI2, CircMiner, CIRCExplorer2, FindCirc	6
circ_277	Gm06:16205078-16205515	Gm06	16205078	16205515	-	Short Day 2	R3	CIRI2, CircMiner, CIRCExplorer2, FindCirc	5
circ_277	Gm06:16205078-16205515	Gm06	16205078	16205515	-	Short Day 4	R1	CIRI2, CircMiner, CIRCExplorer2, FindCirc	10
circ_277	Gm06:16205078-16205515	Gm06	16205078	16205515	-	Short Day 4	R2	CIRI2, CircMiner, CIRCExplorer2, FindCirc	15
circ_277	Gm06:16205078-16205515	Gm06	16205078	16205515	-	Short Day 4	R3	CIRI2, CircMiner, CIRCExplorer2, FindCirc	7
circ_277	Gm06:16205078-16205515	Gm06	16205078	16205515	-	Short Day 6	R1	CIRI2, CircMiner, CIRCExplorer2, FindCirc	8
circ_277	Gm06:16205078-16205515	Gm06	16205078	16205515	-	Short Day 6	R2	CIRI2, CircMiner, CIRCExplorer2, FindCirc	8
circ_277	Gm06:16205078-16205515	Gm06	16205078	16205515	-	Short Day 6	R3	CIRI2, CircMiner, CIRCExplorer2, FindCirc	7
circ_278	Gm14:49174000-49174579	Gm14	49174000	49174579	+	Short Day 4	R1	CIRI2, CircMiner, CIRCExplorer2	3
circ_278	Gm14:49174000-49174579	Gm14	49174000	49174579	+	Short Day 4	R2	CIRI2, CircMiner, CIRCExplorer2	3
circ_278	Gm14:49174000-49174579	Gm14	49174000	49174579	+	Short Day 4	R3	CIRI2, CircMiner, CIRCExplorer2	2
circ_279	Gm13:27012497-27013959	Gm13	27012497	27013959	+	Short Day 2	R1	CIRI2, CircMiner, CIRCExplorer2	3
circ_279	Gm13:27012497-27013959	Gm13	27012497	27013959	+	Short Day 2	R2	CIRI2, CircMiner, CIRCExplorer2	3
circ_279	Gm13:27012497-27013959	Gm13	27012497	27013959	+	Short Day 2	R3	CIRI2, CircMiner, CIRCExplorer2	3
circ_280	Gm04:197404-198676	Gm04	197404	198676	-	Short Day 6	R1	CIRI2, CircMiner, CIRCExplorer2	3
circ_280	Gm04:197404-198676	Gm04	197404	198676	-	Short Day 6	R2	CIRI2, CircMiner, CIRCExplorer2	3
circ_280	Gm04:197404-198676	Gm04	197404	198676	-	Short Day 6	R3	CIRI2, CircMiner, CIRCExplorer2	7
circ_281	Gm07:15393948-15396438	Gm07	15393948	15396438	+	Short Day 2	R1	FindCirc	6
circ_281	Gm07:15393948-15396438	Gm07	15393948	15396438	+	Short Day 2	R2	FindCirc	2
circ_281	Gm07:15393948-15396438	Gm07	15393948	15396438	+	Short Day 2	R3	FindCirc	6
circ_282	Gm02:25770068-25770721	Gm02	25770068	25770721	+	Short Day 0	R1	CIRI2, CircMiner, CIRCExplorer2, FindCirc	12
circ_282	Gm02:25770068-25770721	Gm02	25770068	25770721	+	Short Day 0	R2	CIRI2, CircMiner, CIRCExplorer2, FindCirc	18
circ_282	Gm02:25770068-25770721	Gm02	25770068	25770721	+	Short Day 0	R3	CIRI2, CircMiner, CIRCExplorer2, FindCirc	13
circ_282	Gm02:25770068-25770721	Gm02	25770068	25770721	+	Short Day 2	R1	CIRI2, CircMiner, CIRCExplorer2, FindCirc	10
circ_282	Gm02:25770068-25770721	Gm02	25770068	25770721	+	Short Day 2	R2	CIRI2, CircMiner, CIRCExplorer2, FindCirc	3
circ_282	Gm02:25770068-25770721	Gm02	25770068	25770721	+	Short Day 2	R3	CIRI2, CircMiner, CIRCExplorer2, FindCirc	8
circ_282	Gm02:25770068-25770721	Gm02	25770068	25770721	+	Short Day 4	R1	CIRI2, CircMiner, CIRCExplorer2, FindCirc	10
circ_282	Gm02:25770068-25770721	Gm02	25770068	25770721	+	Short Day 4	R2	CIRI2, CircMiner, CIRCExplorer2, FindCirc	10
circ_282	Gm02:25770068-25770721	Gm02	25770068	25770721	+	Short Day 4	R3	CIRI2, CircMiner, CIRCExplorer2, FindCirc	6
circ_283	Gm15:51667045-51668858	Gm15	51667045	51668858	+	Short Day 0	R1	CIRI2, CircMiner, CIRCExplorer2	5
circ_283	Gm15:51667045-51668858	Gm15	51667045	51668858	+	Short Day 0	R2	CIRI2, CircMiner, CIRCExplorer2	14
circ_283	Gm15:51667045-51668858	Gm15	51667045	51668858	+	Short Day 0	R3	CIRI2, CircMiner, CIRCExplorer2	8
circ_283	Gm15:51667045-51668858	Gm15	51667045	51668858	+	Short Day 2	R1	CIRI2, CircMiner, CIRCExplorer2	7
circ_283	Gm15:51667045-51668858	Gm15	51667045	51668858	+	Short Day 2	R2	CIRI2, CircMiner, CIRCExplorer2	4
circ_283	Gm15:51667045-51668858	Gm15	51667045	51668858	+	Short Day 2	R3	CIRI2, CircMiner, CIRCExplorer2	7
circ_283	Gm15:51667045-51668858	Gm15	51667045	51668858	+	Short Day 4	R1	CIRI2, CircMiner, CIRCExplorer2	6
circ_283	Gm15:51667045-51668858	Gm15	51667045	51668858	+	Short Day 4	R2	CIRI2, CircMiner, CIRCExplorer2	6
circ_283	Gm15:51667045-51668858	Gm15	51667045	51668858	+	Short Day 4	R3	CIRI2, CircMiner, CIRCExplorer2	12
circ_283	Gm15:51667045-51668858	Gm15	51667045	51668858	+	Short Day 6	R1	CIRI2, CircMiner, CIRCExplorer2	12
circ_283	Gm15:51667045-51668858	Gm15	51667045	51668858	+	Short Day 6	R2	CIRI2, CircMiner, CIRCExplorer2	9
circ_283	Gm15:51667045-51668858	Gm15	51667045	51668858	+	Short Day 6	R3	CIRI2, CircMiner, CIRCExplorer2	3
circ_284	Gm14:9651662-9652910	Gm14	9651662	9652910	-	Short Day 0	R1	CIRI2, CircMiner, CIRCExplorer2	3
circ_284	Gm14:9651662-9652910	Gm14	9651662	9652910	-	Short Day 0	R2	CIRI2, CircMiner, CIRCExplorer2	5
circ_284	Gm14:9651662-9652910	Gm14	9651662	9652910	-	Short Day 0	R3	CIRI2, CircMiner, CIRCExplorer2	5
circ_285	Gm15:10387255-10388352	Gm15	10387255	10388352	+	Short Day 2	R1	CIRI2, CircMiner, CIRCExplorer2, FindCirc	6
circ_285	Gm15:10387255-10388352	Gm15	10387255	10388352	+	Short Day 2	R2	CIRI2, CircMiner, CIRCExplorer2, FindCirc	2
circ_285	Gm15:10387255-10388352	Gm15	10387255	10388352	+	Short Day 2	R3	CIRI2, CircMiner, CIRCExplorer2, FindCirc	2
circ_286	Gm08:41800712-41802555	Gm08	41800712	41802555	+	Short Day 0	R1	CIRI2, FindCirc	4
circ_286	Gm08:41800712-41802555	Gm08	41800712	41802555	+	Short Day 0	R2	CIRI2, FindCirc	6
circ_286	Gm08:41800712-41802555	Gm08	41800712	41802555	+	Short Day 0	R3	CIRI2, FindCirc	8
circ_286	Gm08:41800712-41802555	Gm08	41800712	41802555	+	Short Day 4	R1	CIRI2, FindCirc	6
circ_286	Gm08:41800712-41802555	Gm08	41800712	41802555	+	Short Day 4	R2	CIRI2, FindCirc	6
circ_286	Gm08:41800712-41802555	Gm08	41800712	41802555	+	Short Day 4	R3	CIRI2, FindCirc	4
circ_286	Gm08:41800712-41802555	Gm08	41800712	41802555	+	Short Day 6	R1	CIRI2, FindCirc	3
circ_286	Gm08:41800712-41802555	Gm08	41800712	41802555	+	Short Day 6	R2	CIRI2, FindCirc	5
circ_286	Gm08:41800712-41802555	Gm08	41800712	41802555	+	Short Day 6	R3	CIRI2, FindCirc	5
circ_287	Gm16:11283262-11284440	Gm16	11283262	11284440	+	Short Day 0	R1	CIRI2, FindCirc	15
circ_287	Gm16:11283262-11284440	Gm16	11283262	11284440	+	Short Day 0	R2	CIRI2, FindCirc	9
circ_287	Gm16:11283262-11284440	Gm16	11283262	11284440	+	Short Day 0	R3	CIRI2, FindCirc	15
circ_287	Gm16:11283262-11284440	Gm16	11283262	11284440	+	Short Day 2	R1	CIRI2, FindCirc	13
circ_287	Gm16:11283262-11284440	Gm16	11283262	11284440	+	Short Day 2	R2	CIRI2, FindCirc	10
circ_287	Gm16:11283262-11284440	Gm16	11283262	11284440	+	Short Day 2	R3	CIRI2, FindCirc	11
circ_287	Gm16:11283262-11284440	Gm16	11283262	11284440	+	Short Day 4	R1	CIRI2, FindCirc	10
circ_287	Gm16:11283262-11284440	Gm16	11283262	11284440	+	Short Day 4	R2	CIRI2, FindCirc	10
circ_287	Gm16:11283262-11284440	Gm16	11283262	11284440	+	Short Day 4	R3	CIRI2, FindCirc	12
circ_287	Gm16:11283262-11284440	Gm16	11283262	11284440	+	Short Day 6	R1	CIRI2, FindCirc	8
circ_287	Gm16:11283262-11284440	Gm16	11283262	11284440	+	Short Day 6	R2	CIRI2, FindCirc	10
circ_287	Gm16:11283262-11284440	Gm16	11283262	11284440	+	Short Day 6	R3	CIRI2, FindCirc	15
circ_288	Gm10:30102587-30103229	Gm10	30102587	30103229	+	Short Day 0	R1	CIRI2, CircMiner, CIRCExplorer2	17
circ_288	Gm10:30102587-30103229	Gm10	30102587	30103229	+	Short Day 0	R2	CIRI2, CircMiner, CIRCExplorer2	19
circ_288	Gm10:30102587-30103229	Gm10	30102587	30103229	+	Short Day 0	R3	CIRI2, CircMiner, CIRCExplorer2	11
circ_288	Gm10:30102587-30103229	Gm10	30102587	30103229	+	Short Day 2	R1	CIRI2, CircMiner, CIRCExplorer2	17
circ_288	Gm10:30102587-30103229	Gm10	30102587	30103229	+	Short Day 2	R2	CIRI2, CircMiner, CIRCExplorer2	18
circ_288	Gm10:30102587-30103229	Gm10	30102587	30103229	+	Short Day 2	R3	CIRI2, CircMiner, CIRCExplorer2	5
circ_288	Gm10:30102587-30103229	Gm10	30102587	30103229	+	Short Day 4	R1	CIRI2, CircMiner, CIRCExplorer2	11
circ_288	Gm10:30102587-30103229	Gm10	30102587	30103229	+	Short Day 4	R2	CIRI2, CircMiner, CIRCExplorer2	24
circ_288	Gm10:30102587-30103229	Gm10	30102587	30103229	+	Short Day 4	R3	CIRI2, CircMiner, CIRCExplorer2	17
circ_288	Gm10:30102587-30103229	Gm10	30102587	30103229	+	Short Day 6	R1	CIRI2, CircMiner, CIRCExplorer2	16
circ_288	Gm10:30102587-30103229	Gm10	30102587	30103229	+	Short Day 6	R2	CIRI2, CircMiner, CIRCExplorer2	6
circ_288	Gm10:30102587-30103229	Gm10	30102587	30103229	+	Short Day 6	R3	CIRI2, CircMiner, CIRCExplorer2	27
circ_289	Gm18:52501150-52503846	Gm18	52501150	52503846	+	Short Day 0	R1	CIRI2, CircMiner, CIRCExplorer2	2
circ_289	Gm18:52501150-52503846	Gm18	52501150	52503846	+	Short Day 0	R2	CIRI2, CircMiner, CIRCExplorer2	5
circ_289	Gm18:52501150-52503846	Gm18	52501150	52503846	+	Short Day 0	R3	CIRI2, CircMiner, CIRCExplorer2	2
circ_289	Gm18:52501150-52503846	Gm18	52501150	52503846	+	Short Day 6	R1	CIRI2, CircMiner, CIRCExplorer2	2
circ_289	Gm18:52501150-52503846	Gm18	52501150	52503846	+	Short Day 6	R2	CIRI2, CircMiner, CIRCExplorer2	2
circ_289	Gm18:52501150-52503846	Gm18	52501150	52503846	+	Short Day 6	R3	CIRI2, CircMiner, CIRCExplorer2	10
circ_290	Gm16:2744-4124	Gm16	2744	4124	-	Short Day 6	R1	CircMiner	3
circ_290	Gm16:2744-4124	Gm16	2744	4124	-	Short Day 6	R2	CircMiner	5
circ_290	Gm16:2744-4124	Gm16	2744	4124	-	Short Day 6	R3	CircMiner	5
circ_291	Gm11:9986465-9987080	Gm11	9986465	9987080	-	Short Day 0	R1	CIRI2, CircMiner, CIRCExplorer2, FindCirc	13
circ_291	Gm11:9986465-9987080	Gm11	9986465	9987080	-	Short Day 0	R2	CIRI2, CircMiner, CIRCExplorer2, FindCirc	13
circ_291	Gm11:9986465-9987080	Gm11	9986465	9987080	-	Short Day 0	R3	CIRI2, CircMiner, CIRCExplorer2, FindCirc	4
circ_291	Gm11:9986465-9987080	Gm11	9986465	9987080	-	Short Day 4	R1	CIRI2, CircMiner, CIRCExplorer2, FindCirc	9
circ_291	Gm11:9986465-9987080	Gm11	9986465	9987080	-	Short Day 4	R2	CIRI2, CircMiner, CIRCExplorer2, FindCirc	11
circ_291	Gm11:9986465-9987080	Gm11	9986465	9987080	-	Short Day 4	R3	CIRI2, CircMiner, CIRCExplorer2, FindCirc	2
circ_291	Gm11:9986465-9987080	Gm11	9986465	9987080	-	Short Day 6	R1	CIRI2, CircMiner, CIRCExplorer2, FindCirc	6
circ_291	Gm11:9986465-9987080	Gm11	9986465	9987080	-	Short Day 6	R2	CIRI2, CircMiner, CIRCExplorer2, FindCirc	9
circ_291	Gm11:9986465-9987080	Gm11	9986465	9987080	-	Short Day 6	R3	CIRI2, CircMiner, CIRCExplorer2, FindCirc	4
circ_292	Gm01:54955495-54957663	Gm01	54955495	54957663	+	Short Day 0	R1	CircMiner, CIRCExplorer2	3
circ_292	Gm01:54955495-54957663	Gm01	54955495	54957663	+	Short Day 0	R2	CircMiner, CIRCExplorer2	4
circ_292	Gm01:54955495-54957663	Gm01	54955495	54957663	+	Short Day 0	R3	CircMiner, CIRCExplorer2	3
circ_293	Gm15:3655593-3657291	Gm15	3655593	3657291	-	Short Day 0	R1	CIRI2, CircMiner, CIRCExplorer2, FindCirc	9
circ_293	Gm15:3655593-3657291	Gm15	3655593	3657291	-	Short Day 0	R2	CIRI2, CircMiner, CIRCExplorer2, FindCirc	23
circ_293	Gm15:3655593-3657291	Gm15	3655593	3657291	-	Short Day 0	R3	CIRI2, CircMiner, CIRCExplorer2, FindCirc	23
circ_293	Gm15:3655593-3657291	Gm15	3655593	3657291	-	Short Day 2	R1	CIRI2, CircMiner, CIRCExplorer2, FindCirc	10
circ_293	Gm15:3655593-3657291	Gm15	3655593	3657291	-	Short Day 2	R2	CIRI2, CircMiner, CIRCExplorer2, FindCirc	15
circ_293	Gm15:3655593-3657291	Gm15	3655593	3657291	-	Short Day 2	R3	CIRI2, CircMiner, CIRCExplorer2, FindCirc	17
circ_293	Gm15:3655593-3657291	Gm15	3655593	3657291	-	Short Day 4	R1	CIRI2, CircMiner, CIRCExplorer2, FindCirc	22
circ_293	Gm15:3655593-3657291	Gm15	3655593	3657291	-	Short Day 4	R2	CIRI2, CircMiner, CIRCExplorer2, FindCirc	17
circ_293	Gm15:3655593-3657291	Gm15	3655593	3657291	-	Short Day 4	R3	CIRI2, CircMiner, CIRCExplorer2, FindCirc	13
circ_293	Gm15:3655593-3657291	Gm15	3655593	3657291	-	Short Day 6	R1	CIRI2, CircMiner, CIRCExplorer2, FindCirc	14
circ_293	Gm15:3655593-3657291	Gm15	3655593	3657291	-	Short Day 6	R2	CIRI2, CircMiner, CIRCExplorer2, FindCirc	14
circ_293	Gm15:3655593-3657291	Gm15	3655593	3657291	-	Short Day 6	R3	CIRI2, CircMiner, CIRCExplorer2, FindCirc	28
circ_294	Gm08:46698008-46698406	Gm08	46698008	46698406	-	Short Day 4	R1	CIRI2, CircMiner, CIRCExplorer2	5
circ_294	Gm08:46698008-46698406	Gm08	46698008	46698406	-	Short Day 4	R2	CIRI2, CircMiner, CIRCExplorer2	3
circ_294	Gm08:46698008-46698406	Gm08	46698008	46698406	-	Short Day 4	R3	CIRI2, CircMiner, CIRCExplorer2	2
circ_295	Gm05:27391146-27399629	Gm05	27391146	27399629	+	Short Day 2	R1	CIRI2, FindCirc	9
circ_295	Gm05:27391146-27399629	Gm05	27391146	27399629	+	Short Day 2	R2	CIRI2, FindCirc	4
circ_295	Gm05:27391146-27399629	Gm05	27391146	27399629	+	Short Day 2	R3	CIRI2, FindCirc	6
circ_295	Gm05:27391146-27399629	Gm05	27391146	27399629	+	Short Day 6	R1	CIRI2, FindCirc	3
circ_295	Gm05:27391146-27399629	Gm05	27391146	27399629	+	Short Day 6	R2	CIRI2, FindCirc	4
circ_295	Gm05:27391146-27399629	Gm05	27391146	27399629	+	Short Day 6	R3	CIRI2, FindCirc	6
circ_296	Gm03:35480544-35482438	Gm03	35480544	35482438	+	Short Day 4	R1	CIRI2, CircMiner, CIRCExplorer2	4
circ_296	Gm03:35480544-35482438	Gm03	35480544	35482438	+	Short Day 4	R2	CIRI2, CircMiner, CIRCExplorer2	2
circ_296	Gm03:35480544-35482438	Gm03	35480544	35482438	+	Short Day 4	R3	CIRI2, CircMiner, CIRCExplorer2	3
circ_297	Gm15:34362546-34364261	Gm15	34362546	34364261	+	Short Day 2	R1	CIRI2, CircMiner, CIRCExplorer2	3
circ_297	Gm15:34362546-34364261	Gm15	34362546	34364261	+	Short Day 2	R2	CIRI2, CircMiner, CIRCExplorer2	3
circ_297	Gm15:34362546-34364261	Gm15	34362546	34364261	+	Short Day 2	R3	CIRI2, CircMiner, CIRCExplorer2	5
circ_297	Gm15:34362546-34364261	Gm15	34362546	34364261	+	Short Day 4	R1	CIRI2, CircMiner, CIRCExplorer2	3
circ_297	Gm15:34362546-34364261	Gm15	34362546	34364261	+	Short Day 4	R2	CIRI2, CircMiner, CIRCExplorer2	2
circ_297	Gm15:34362546-34364261	Gm15	34362546	34364261	+	Short Day 4	R3	CIRI2, CircMiner, CIRCExplorer2	2
circ_297	Gm15:34362546-34364261	Gm15	34362546	34364261	+	Short Day 6	R1	CIRI2, CircMiner, CIRCExplorer2	5
circ_297	Gm15:34362546-34364261	Gm15	34362546	34364261	+	Short Day 6	R2	CIRI2, CircMiner, CIRCExplorer2	8
circ_297	Gm15:34362546-34364261	Gm15	34362546	34364261	+	Short Day 6	R3	CIRI2, CircMiner, CIRCExplorer2	4
circ_298	Gm09:126119-127039	Gm09	126119	127039	+	Short Day 0	R1	CircMiner, CIRCExplorer2, FindCirc	2
circ_298	Gm09:126119-127039	Gm09	126119	127039	+	Short Day 0	R2	CircMiner, CIRCExplorer2, FindCirc	2
circ_298	Gm09:126119-127039	Gm09	126119	127039	+	Short Day 0	R3	CircMiner, CIRCExplorer2, FindCirc	2
circ_299	Gm02:22019691-22022028	Gm02	22019691	22022028	-	Short Day 4	R1	CIRI2, CircMiner, CIRCExplorer2, FindCirc	2
circ_299	Gm02:22019691-22022028	Gm02	22019691	22022028	-	Short Day 4	R2	CIRI2, CircMiner, CIRCExplorer2, FindCirc	2
circ_299	Gm02:22019691-22022028	Gm02	22019691	22022028	-	Short Day 4	R3	CIRI2, CircMiner, CIRCExplorer2, FindCirc	4
circ_300	Gm11:808594-810179	Gm11	808594	810179	+	Short Day 0	R1	CIRI2, CircMiner, CIRCExplorer2	5
circ_300	Gm11:808594-810179	Gm11	808594	810179	+	Short Day 0	R2	CIRI2, CircMiner, CIRCExplorer2	14
circ_300	Gm11:808594-810179	Gm11	808594	810179	+	Short Day 0	R3	CIRI2, CircMiner, CIRCExplorer2	8
circ_300	Gm11:808594-810179	Gm11	808594	810179	+	Short Day 2	R1	CIRI2, CircMiner, CIRCExplorer2	7
circ_300	Gm11:808594-810179	Gm11	808594	810179	+	Short Day 2	R2	CIRI2, CircMiner, CIRCExplorer2	5
circ_300	Gm11:808594-810179	Gm11	808594	810179	+	Short Day 2	R3	CIRI2, CircMiner, CIRCExplorer2	4
circ_300	Gm11:808594-810179	Gm11	808594	810179	+	Short Day 4	R1	CIRI2, CircMiner, CIRCExplorer2	14
circ_300	Gm11:808594-810179	Gm11	808594	810179	+	Short Day 4	R2	CIRI2, CircMiner, CIRCExplorer2	12
circ_300	Gm11:808594-810179	Gm11	808594	810179	+	Short Day 4	R3	CIRI2, CircMiner, CIRCExplorer2	7
circ_300	Gm11:808594-810179	Gm11	808594	810179	+	Short Day 6	R1	CIRI2, CircMiner, CIRCExplorer2	6
circ_300	Gm11:808594-810179	Gm11	808594	810179	+	Short Day 6	R2	CIRI2, CircMiner, CIRCExplorer2	6
circ_300	Gm11:808594-810179	Gm11	808594	810179	+	Short Day 6	R3	CIRI2, CircMiner, CIRCExplorer2	2
circ_301	Gm17:9416826-9417734	Gm17	9416826	9417734	-	Short Day 4	R1	CIRI2, CircMiner, CIRCExplorer2	4
circ_301	Gm17:9416826-9417734	Gm17	9416826	9417734	-	Short Day 4	R2	CIRI2, CircMiner, CIRCExplorer2	2
circ_301	Gm17:9416826-9417734	Gm17	9416826	9417734	-	Short Day 4	R3	CIRI2, CircMiner, CIRCExplorer2	2
circ_302	Gm12:34326973-34327617	Gm12	34326973	34327617	-	Short Day 2	R1	CIRI2, CircMiner, CIRCExplorer2, FindCirc	2
circ_302	Gm12:34326973-34327617	Gm12	34326973	34327617	-	Short Day 2	R2	CIRI2, CircMiner, CIRCExplorer2, FindCirc	2
circ_302	Gm12:34326973-34327617	Gm12	34326973	34327617	-	Short Day 2	R3	CIRI2, CircMiner, CIRCExplorer2, FindCirc	3
circ_303	Gm07:10937172-10939145	Gm07	10937172	10939145	-	Short Day 6	R1	CIRI2, FindCirc	5
circ_303	Gm07:10937172-10939145	Gm07	10937172	10939145	-	Short Day 6	R2	CIRI2, FindCirc	3
circ_303	Gm07:10937172-10939145	Gm07	10937172	10939145	-	Short Day 6	R3	CIRI2, FindCirc	5
circ_304	Gm09:5147459-5147736	Gm09	5147459	5147736	-	Short Day 0	R1	CIRI2, CircMiner, CIRCExplorer2	10
circ_304	Gm09:5147459-5147736	Gm09	5147459	5147736	-	Short Day 0	R2	CIRI2, CircMiner, CIRCExplorer2	19
circ_304	Gm09:5147459-5147736	Gm09	5147459	5147736	-	Short Day 0	R3	CIRI2, CircMiner, CIRCExplorer2	7
circ_304	Gm09:5147459-5147736	Gm09	5147459	5147736	-	Short Day 2	R1	CIRI2, CircMiner, CIRCExplorer2	9
circ_304	Gm09:5147459-5147736	Gm09	5147459	5147736	-	Short Day 2	R2	CIRI2, CircMiner, CIRCExplorer2	12
circ_304	Gm09:5147459-5147736	Gm09	5147459	5147736	-	Short Day 2	R3	CIRI2, CircMiner, CIRCExplorer2	9
[truncated: 582 more rows]

## Sheet: TableS3
# Table S3. List of 384 unique identified circRNAs with their annotation
name	CircRNA_ID	chrom	start	end	strand	GenomicRegion	GeneName	GeneCount	TranscriptName	ExonName	ExonCount	exonCount in parent mRNA	exonPosition	ExonSize	start_splice_site---end_splice_site	SAM Specific Expression	TF activity	names in figure_7
circ_001	Gm10:4950-5321	Gm10	4950	5321	-	exon; intron	Glyma.10G000050.Wm82.a4.v1	1	Glyma.10G000050.1.Wm82.a4.v1	Glyma.10G000050.1.Wm82.a4.v1.exon.2; Glyma.10G000050.1.Wm82.a4.v1.exon.3	2	7	exon2 - exon3	105; 195	CDS---5'UTR	Yes	-	-
circ_002	Gm11:18737798-18738745	Gm11	18737798	18738745	-	exon; intron	Glyma.11G154700.Wm82.a4.v1	1	Glyma.11G154700.1.Wm82.a4.v1	Glyma.11G154700.1.Wm82.a4.v1.exon.5; Glyma.11G154700.1.Wm82.a4.v1.exon.6	2	7	exon5 - exon6	678; 158	CDS---CDS	Yes	-	-
circ_003	Gm13:33546363-33546478	Gm13	33546363	33546478	+	exon	Glyma.13G229200.Wm82.a4.v1	1	Glyma.13G229200.3.Wm82.a4.v1	Glyma.13G229200.3.Wm82.a4.v1.exon.1	1	1	exon1 - exon1	4329	CDS---CDS	Yes	-	-
circ_004	Gm07:28656890-28662532	Gm07	28656890	28662532	-	exon; intron	Glyma.07G169700.Wm82.a4.v1	1	Glyma.07G169700.1.Wm82.a4.v1	Glyma.07G169700.1.Wm82.a4.v1.exon.13; Glyma.07G169700.1.Wm82.a4.v1.exon.14; Glyma.07G169700.1.Wm82.a4.v1.exon.15; Glyma.07G169700.1.Wm82.a4.v1.exon.16; Glyma.07G169700.1.Wm82.a4.v1.exon.17; Glyma.07G169700.1.Wm82.a4.v1.exon.18; Glyma.07G169700.1.Wm82.a4.v1.exon.19	7	19	exon13 - exon19	66; 116; 121; 162; 126; 69; 470	3'UTR---CDS	Yes	-	-
circ_005	Gm03:41300579-41300844	Gm03	41300579	41300844	-	exon; intron	Glyma.03G190700.Wm82.a4.v1	1	Glyma.03G190700.1.Wm82.a4.v1	Glyma.03G190700.1.Wm82.a4.v1.exon.7; Glyma.03G190700.1.Wm82.a4.v1.exon.8	2	10	exon7 - exon8	99; 91	CDS---CDS	Yes	-	circ-HD2C
circ_006	Gm03:36389017-36389266	Gm03	36389017	36389266	-	exon; intron	Glyma.03G136100.Wm82.a4.v1	1	Glyma.03G136100.1.Wm82.a4.v1	Glyma.03G136100.1.Wm82.a4.v1.exon.2; Glyma.03G136100.1.Wm82.a4.v1.exon.3	2	9	exon2 - exon3	83; 9	CDS---CDS	Yes	AT2G41710.3 | Symbols: | Integrase-type DNA-binding superfamily protein | chr2:17400274-17402903 REVERSE LENGTH=458;AP2;	-
circ_007	Gm08:29355988-29357344	Gm08	29355988	29357344	+	intergenic	NA	1	NA	NA	NA	NA	NA		intergenic---intergenic	Yes	-	-
circ_008	Gm05:31267853-31268568	Gm05	31267853	31268568	+	exon	Glyma.05G119400.Wm82.a4.v1	1	Glyma.05G119400.11.Wm82.a4.v1	Glyma.05G119400.11.Wm82.a4.v1.exon.1	1	1	exon1 - exon1	5912	intergenic---5'UTR	No	-	-
circ_009	Gm15:34351819-34353456	Gm15	34351819	34353456	+	exon; intron	Glyma.15G212800.Wm82.a4.v1	1	Glyma.15G212800.1.Wm82.a4.v1	Glyma.15G212800.1.Wm82.a4.v1.exon.15; Glyma.15G212800.1.Wm82.a4.v1.exon.16; Glyma.15G212800.1.Wm82.a4.v1.exon.17	3	30	exon15 - exon17	108; 38; 145	CDS---CDS	No	-	-
circ_010	Gm10:50516955-50517656	Gm10	50516955	50517656	-	exon; intron	Glyma.10G284000.Wm82.a4.v1	1	Glyma.10G284000.2.Wm82.a4.v1	Glyma.10G284000.2.Wm82.a4.v1.exon.2; Glyma.10G284000.2.Wm82.a4.v1.exon.3; Glyma.10G284000.2.Wm82.a4.v1.exon.4	3	6	exon2 - exon4	120; 252; 144	CDS---CDS	Yes	-	-
circ_011	Gm17:23913307-23914648	Gm17	23913307	23914648	-	exon; intron	Glyma.17G186900.Wm82.a4.v1	1	Glyma.17G186900.2.Wm82.a4.v1	Glyma.17G186900.2.Wm82.a4.v1.exon.8; Glyma.17G186900.2.Wm82.a4.v1.exon.9	2	9	exon8 - exon9	221; 266	CDS---CDS	Yes	-	-
circ_012	Gm09:1914991-1915695	Gm09	1914991	1915695	-	exon; intron	Glyma.09G023600.Wm82.a4.v1	1	Glyma.09G023600.1.Wm82.a4.v1	Glyma.09G023600.1.Wm82.a4.v1.exon.15; Glyma.09G023600.1.Wm82.a4.v1.exon.16	2	18	exon15 - exon16	326; 112	CDS---CDS	Yes	AT2G34710|PHB|ATHB14|ATHB-14|PHB-1D|PHABULOSA|ARABIDOPSIS THALIANA HOMEOBOX PROTEIN 14|PHABULOSA 1D|T29F13.8|T29F13_8;Homeodomain; MEKHLA; START;	-
circ_013	Gm12:2013623-2015477	Gm12	2013623	2015477	-	exon; intron	Glyma.12G027600.Wm82.a4.v1	1	Glyma.12G027600.1.Wm82.a4.v1	Glyma.12G027600.1.Wm82.a4.v1.exon.4; Glyma.12G027600.1.Wm82.a4.v1.exon.5; Glyma.12G027600.1.Wm82.a4.v1.exon.6; Glyma.12G027600.1.Wm82.a4.v1.exon.7; Glyma.12G027600.1.Wm82.a4.v1.exon.8	5	24	exon4 - exon8	74; 91; 84; 102; 132	CDS---CDS	Yes	-	-
circ_014	Gm01:47419949-47420753	Gm01	47419949	47420753	-	intron	Glyma.01G137300.Wm82.a4.v1	1	NA	NA	NA	NA	NA		intron---intron	Yes	-	circ-GOS12
circ_015	Gm13:31359383-31359782	Gm13	31359383	31359782	+	exon; intron	Glyma.13G205300.Wm82.a4.v1	1	Glyma.13G205300.1.Wm82.a4.v1	Glyma.13G205300.1.Wm82.a4.v1.exon.4; Glyma.13G205300.1.Wm82.a4.v1.exon.5	2	8	exon4 - exon5	246; 12	CDS---CDS	Yes	-	-
circ_016	Gm13:26569845-26570400	Gm13	26569845	26570400	-	exon; intron	Glyma.13G156500.Wm82.a4.v1	1	Glyma.13G156500.1.Wm82.a4.v1	Glyma.13G156500.1.Wm82.a4.v1.exon.18; Glyma.13G156500.1.Wm82.a4.v1.exon.19	2	25	exon18 - exon19	206; 210	CDS---CDS	Yes	-	-
circ_017	Gm12:3251494-3252188	Gm12	3251494	3252188	+	exon; intron	Glyma.12G044900.Wm82.a4.v1	1	Glyma.12G044900.1.Wm82.a4.v1	Glyma.12G044900.1.Wm82.a4.v1.exon.2; Glyma.12G044900.1.Wm82.a4.v1.exon.3; Glyma.12G044900.1.Wm82.a4.v1.exon.4	3	8	exon2 - exon4	59; 98; 52	CDS---CDS	Yes	-	-
circ_018	Gm01:5495119-5497831	Gm01	5495119	5497831	+	exon; intron	Glyma.01G047100.Wm82.a4.v1	1	Glyma.01G047100.1.Wm82.a4.v1	Glyma.01G047100.1.Wm82.a4.v1.exon.2; Glyma.01G047100.1.Wm82.a4.v1.exon.3; Glyma.01G047100.1.Wm82.a4.v1.exon.4; Glyma.01G047100.1.Wm82.a4.v1.exon.5; Glyma.01G047100.1.Wm82.a4.v1.exon.6; Glyma.01G047100.1.Wm82.a4.v1.exon.7	6	8	exon2 - exon7	113; 108; 55; 192; 98; 197	CDS---CDS	No	-	-
circ_019	Gm08:9809436-9809811	Gm08	9809436	9809811	-	exon; intron	Glyma.08G127200.Wm82.a4.v1	1	Glyma.08G127200.1.Wm82.a4.v1	Glyma.08G127200.1.Wm82.a4.v1.exon.23; Glyma.08G127200.1.Wm82.a4.v1.exon.24	2	37	exon23 - exon24	102; 148	CDS---CDS	Yes	-	-
circ_020	Gm13:25614859-25616046	Gm13	25614859	25616046	+	exon; intron	Glyma.13G151100.Wm82.a4.v1	1	Glyma.13G151100.1.Wm82.a4.v1	Glyma.13G151100.1.Wm82.a4.v1.exon.2; Glyma.13G151100.1.Wm82.a4.v1.exon.3; Glyma.13G151100.1.Wm82.a4.v1.exon.4; Glyma.13G151100.1.Wm82.a4.v1.exon.5	4	16	exon2 - exon5	302; 145; 104; 209	CDS---CDS	No	-	circ-CTR1
circ_021	Gm07:14790309-14790789	Gm07	14790309	14790789	-	exon; intron	Glyma.07G125300.Wm82.a4.v1	1	Glyma.07G125300.1.Wm82.a4.v1	Glyma.07G125300.1.Wm82.a4.v1.exon.26; Glyma.07G125300.1.Wm82.a4.v1.exon.27; Glyma.07G125300.1.Wm82.a4.v1.exon.28	3	38	exon26 - exon28	78; 140; 91	CDS---CDS	Yes	-	-
circ_022	Gm14:6761641-6762350	Gm14	6761641	6762350	-	exon; intron	Glyma.14G079900.Wm82.a4.v1	1	Glyma.14G079900.1.Wm82.a4.v1	Glyma.14G079900.1.Wm82.a4.v1.exon.5; Glyma.14G079900.1.Wm82.a4.v1.exon.6	2	6	exon5 - exon6	122; 197	intergenic---3'UTR	Yes	-	-
circ_023	Gm08:3718164-3718869	Gm08	3718164	3718869	+	exon; intron	Glyma.08G047600.Wm82.a4.v1	1	Glyma.08G047600.1.Wm82.a4.v1	Glyma.08G047600.1.Wm82.a4.v1.exon.1; Glyma.08G047600.1.Wm82.a4.v1.exon.2	2	4	exon1 - exon2	87; 188	intergenic---CDS	No	-	-
circ_024	Gm04:112551-112851	Gm04	112551	112851	+	exon	Glyma.04G001400.Wm82.a4.v1	1	Glyma.04G001400.1.Wm82.a4.v1	Glyma.04G001400.1.Wm82.a4.v1.exon.3	1	7	exon3 - exon3	300	CDS---CDS	No	-	-
circ_025	Gm14:4067668-4070935	Gm14	4067668	4070935	+	exon	Glyma.14G051900.Wm82.a4.v1; Glyma.14G052000.Wm82.a4.v1	2	Glyma.14G051900.1.Wm82.a4.v1; Glyma.14G052000.1.Wm82.a4.v1	Glyma.14G051900.1.Wm82.a4.v1.exon.2; Glyma.14G052000.1.Wm82.a4.v1.exon.1	2	2; 2	exon1 - exon2	539; 153	CDS---CDS	Yes	-	-
circ_026	Gm02:22013506-22014669	Gm02	22013506	22014669	-	exon; intron	Glyma.02G162300.Wm82.a4.v1	1	Glyma.02G162300.1.Wm82.a4.v1	Glyma.02G162300.1.Wm82.a4.v1.exon.10; Glyma.02G162300.1.Wm82.a4.v1.exon.8; Glyma.02G162300.1.Wm82.a4.v1.exon.9	3	12	exon8 - exon10	105; 70; 223	CDS---CDS	Yes	-	circ-PP2C
circ_027	Gm04:45203808-45204445	Gm04	45203808	45204445	-	exon; intron	Glyma.04G192300.Wm82.a4.v1	1	Glyma.04G192300.3.Wm82.a4.v1	Glyma.04G192300.3.Wm82.a4.v1.exon.4; Glyma.04G192300.3.Wm82.a4.v1.exon.5; Glyma.04G192300.3.Wm82.a4.v1.exon.6; Glyma.04G192300.3.Wm82.a4.v1.exon.7	4	44	exon4 - exon7	77; 88; 92; 103	CDS---5'UTR	Yes	-	-
circ_028	Gm10:35522433-35522816	Gm10	35522433	35522816	-	exon; intron	Glyma.10G130700.Wm82.a4.v1	1	Glyma.10G130700.1.Wm82.a4.v1	Glyma.10G130700.1.Wm82.a4.v1.exon.2; Glyma.10G130700.1.Wm82.a4.v1.exon.3	2	22	exon2 - exon3	142; 98	CDS---CDS	Yes	-	-
circ_029	Gm06:11988439-11988670	Gm06	11988439	11988670	+	exon	Glyma.06G147500.Wm82.a4.v1	1	Glyma.06G147500.1.Wm82.a4.v1	Glyma.06G147500.1.Wm82.a4.v1.exon.2	1	3	exon2 - exon2	231	CDS---CDS	No	AT4G39410|WRKY13|ATWRKY13|WRKY DNA-binding protein 13|ARABIDOPSIS THALIANA WRKY DNA-BINDING PROTEIN 13|F23K16.40|F23K16_40;WRKY;	-
circ_030	Gm16:1554219-1554262	Gm16	1554219	1554262	-	intron	Glyma.16G017600.Wm82.a4.v1	1	NA	NA	NA	NA	NA		intron---intron	Yes	-	-
circ_031	Gm11:12085167-12087063	Gm11	12085167	12087063	+	exon; intron	Glyma.11G160484.Wm82.a4.v1	1	Glyma.11G160484.1.Wm82.a4.v1	Glyma.11G160484.1.Wm82.a4.v1.exon.3; Glyma.11G160484.1.Wm82.a4.v1.exon.4; Glyma.11G160484.1.Wm82.a4.v1.exon.5; Glyma.11G160484.1.Wm82.a4.v1.exon.6	4	9	exon3 - exon6	69; 132; 54; 45	CDS---CDS	Yes	-	-
circ_032	Gm04:6169724-6170285	Gm04	6169724	6170285	-	exon; intron	Glyma.04G074300.Wm82.a4.v1	1	Glyma.04G074300.1.Wm82.a4.v1	Glyma.04G074300.1.Wm82.a4.v1.exon.10; Glyma.04G074300.1.Wm82.a4.v1.exon.9	2	17	exon9 - exon10	199; 285	CDS---CDS	Yes	-	-
circ_033	Gm02:4018386-4019859	Gm02	4018386	4019859	+	exon; intron	Glyma.02G043200.Wm82.a4.v1	1	Glyma.02G043200.1.Wm82.a4.v1	Glyma.02G043200.1.Wm82.a4.v1.exon.2; Glyma.02G043200.1.Wm82.a4.v1.exon.3	2	7	exon2 - exon3	133; 104	CDS---CDS	Yes	-	-
circ_034	Gm10:34941400-34942551	Gm10	34941400	34942551	+	exon; intron	Glyma.10G129800.Wm82.a4.v1	1	Glyma.10G129800.1.Wm82.a4.v1	Glyma.10G129800.1.Wm82.a4.v1.exon.2; Glyma.10G129800.1.Wm82.a4.v1.exon.3; Glyma.10G129800.1.Wm82.a4.v1.exon.4; Glyma.10G129800.1.Wm82.a4.v1.exon.5; Glyma.10G129800.1.Wm82.a4.v1.exon.6	5	17	exon2 - exon6	107; 33; 65; 88; 73	5'UTR---CDS	Yes	-	-
circ_035	Gm03:24283269-24283816	Gm03	24283269	24283816	+	exon; intron	Glyma.03G083100.Wm82.a4.v1	1	Glyma.03G083100.1.Wm82.a4.v1	Glyma.03G083100.1.Wm82.a4.v1.exon.6; Glyma.03G083100.1.Wm82.a4.v1.exon.7; Glyma.03G083100.1.Wm82.a4.v1.exon.8	3	14	exon6 - exon8	64; 58; 178	CDS---CDS	No	-	-
circ_036	Gm06:13299642-13300269	Gm06	13299642	13300269	-	exon; intron	Glyma.06G161400.Wm82.a4.v1	1	Glyma.06G161400.1.Wm82.a4.v1	Glyma.06G161400.1.Wm82.a4.v1.exon.6; Glyma.06G161400.1.Wm82.a4.v1.exon.7	2	12	exon6 - exon7	38; 236	CDS---CDS	Yes	-	-
circ_037	Gm13:15586032-15586685	Gm13	15586032	15586685	-	exon; intron	Glyma.13G065500.Wm82.a4.v1	1	Glyma.13G065500.2.Wm82.a4.v1	Glyma.13G065500.2.Wm82.a4.v1.exon.12; Glyma.13G065500.2.Wm82.a4.v1.exon.13; Glyma.13G065500.2.Wm82.a4.v1.exon.14	3	30	exon12 - exon14	207; 100; 71	CDS---CDS	Yes	-	-
circ_038	Gm01:27706-28264	Gm01	27706	28264	-	exon; intron	Glyma.01G000100.Wm82.a4.v1	1	Glyma.01G000100.1.Wm82.a4.v1	Glyma.01G000100.1.Wm82.a4.v1.exon.1; Glyma.01G000100.1.Wm82.a4.v1.exon.2; Glyma.01G000100.1.Wm82.a4.v1.exon.3	3	3	exon1 - exon3	292; 66; 481	CDS---5'UTR	Yes	-	-
circ_039	Gm15:31578109-31578311	Gm15	31578109	31578311	+	intergenic	NA	1	NA	NA	NA	NA	NA		intergenic---intergenic	Yes	-	-
circ_040	Gm09:7441707-7442379	Gm09	7441707	7442379	-	exon; intron	Glyma.09G072200.Wm82.a4.v1	1	Glyma.09G072200.1.Wm82.a4.v1	Glyma.09G072200.1.Wm82.a4.v1.exon.6; Glyma.09G072200.1.Wm82.a4.v1.exon.7; Glyma.09G072200.1.Wm82.a4.v1.exon.8	3	14	exon6 - exon8	156; 85; 91	CDS---CDS	Yes	AT1G19220|ARF19|IAA22|ARF11|auxin response factor 19|indole-3-acetic acid inducible 22|AUXIN RESPONSE FACTOR11|T29M8.9|T29M8_9;AUX_IAA; B3; Auxin_resp;	-
circ_041	Gm05:26664721-26665978	Gm05	26664721	26665978	+	exon; intron	Glyma.05G100400.Wm82.a4.v1	1	Glyma.05G100400.1.Wm82.a4.v1	Glyma.05G100400.1.Wm82.a4.v1.exon.10; Glyma.05G100400.1.Wm82.a4.v1.exon.6; Glyma.05G100400.1.Wm82.a4.v1.exon.7; Glyma.05G100400.1.Wm82.a4.v1.exon.8; Glyma.05G100400.1.Wm82.a4.v1.exon.9	5	12	exon6 - exon10	90; 87; 72; 86; 133	CDS---CDS	Yes	-	-
circ_042	Gm18:29683373-29683541	Gm18	29683373	29683541	-	intron	Glyma.18G153300.Wm82.a4.v1	1	NA	NA	NA	NA	NA		intron---intron	Yes	-	-
circ_043	Gm10:4992793-4994562	Gm10	4992793	4994562	+	exon; intron	Glyma.10G055100.Wm82.a4.v1	1	Glyma.10G055100.1.Wm82.a4.v1	Glyma.10G055100.1.Wm82.a4.v1.exon.18; Glyma.10G055100.1.Wm82.a4.v1.exon.19; Glyma.10G055100.1.Wm82.a4.v1.exon.20; Glyma.10G055100.1.Wm82.a4.v1.exon.21; Glyma.10G055100.1.Wm82.a4.v1.exon.22; Glyma.10G055100.1.Wm82.a4.v1.exon.23	6	28	exon18 - exon23	69; 319; 129; 109; 72; 124	CDS---CDS	No	-	-
circ_044	Gm11:3832979-3834119	Gm11	3832979	3834119	-	exon; intron	Glyma.11G051400.Wm82.a4.v1	1	Glyma.11G051400.2.Wm82.a4.v1	Glyma.11G051400.2.Wm82.a4.v1.exon.10; Glyma.11G051400.2.Wm82.a4.v1.exon.7; Glyma.11G051400.2.Wm82.a4.v1.exon.8; Glyma.11G051400.2.Wm82.a4.v1.exon.9	4	12	exon7 - exon10	102; 73; 210; 125	CDS---CDS	Yes	-	-
circ_045	Gm04:60681-61366	Gm04	60681	61366	-	exon; intron	Glyma.04G000400.Wm82.a4.v1	1	Glyma.04G000400.1.Wm82.a4.v1	Glyma.04G000400.1.Wm82.a4.v1.exon.10; Glyma.04G000400.1.Wm82.a4.v1.exon.9	2	18	exon9 - exon10	69; 67	CDS---CDS	Yes	-	-
circ_046	Gm03:46742423-46742938	Gm03	46742423	46742938	-	exon	Glyma.03G262300.Wm82.a4.v1	1	Glyma.03G262300.2.Wm82.a4.v1	Glyma.03G262300.2.Wm82.a4.v1.exon.3	1	4	exon3 - exon3	515	CDS---CDS	Yes	-	-
circ_047	Gm09:159108-159502	Gm09	159108	159502	+	exon; intron	Glyma.09G002100.Wm82.a4.v1	1	Glyma.09G002100.1.Wm82.a4.v1	Glyma.09G002100.1.Wm82.a4.v1.exon.11; Glyma.09G002100.1.Wm82.a4.v1.exon.12	2	22	exon11 - exon12	84; 128	CDS---CDS	No	-	circ-ADL3
circ_048	Gm13:26455579-26455691	Gm13	26455579	26455691	-	intergenic	NA	1	NA	NA	NA	NA	NA		intergenic---intergenic	Yes	-	-
circ_049	Gm12:7176469-7180269	Gm12	7176469	7180269	+	exon; intron	Glyma.12G088300.Wm82.a4.v1	1	Glyma.12G088300.1.Wm82.a4.v1	Glyma.12G088300.1.Wm82.a4.v1.exon.10; Glyma.12G088300.1.Wm82.a4.v1.exon.11; Glyma.12G088300.1.Wm82.a4.v1.exon.12; Glyma.12G088300.1.Wm82.a4.v1.exon.13; Glyma.12G088300.1.Wm82.a4.v1.exon.14; Glyma.12G088300.1.Wm82.a4.v1.exon.15; Glyma.12G088300.1.Wm82.a4.v1.exon.16; Glyma.12G088300.1.Wm82.a4.v1.exon.17; Glyma.12G088300.1.Wm82.a4.v1.exon.18; Glyma.12G088300.1.Wm82.a4.v1.exon.7; Glyma.12G088300.1.Wm…	12	18	exon7 - exon18	128; 77; 161; 210; 103; 83; 144; 183; 387; 175; 134; 238	3'UTR---intron	Yes	-	-
circ_050	Gm14:3946288-3946429	Gm14	3946288	3946429	+	exon	Glyma.14G050500.Wm82.a4.v1	1	Glyma.14G050500.1.Wm82.a4.v1	Glyma.14G050500.1.Wm82.a4.v1.exon.1	1	1	exon1 - exon1	150	CDS---intergenic	No	-	-
circ_051	Gm08:8535728-8539480	Gm08	8535728	8539480	+	intron; exon	Glyma.08G111000.Wm82.a4.v1	1	Glyma.08G111000.1.Wm82.a4.v1	Glyma.08G111000.1.Wm82.a4.v1.exon.10; Glyma.08G111000.1.Wm82.a4.v1.exon.11; Glyma.08G111000.1.Wm82.a4.v1.exon.12; Glyma.08G111000.1.Wm82.a4.v1.exon.8; Glyma.08G111000.1.Wm82.a4.v1.exon.9	5	19	exon8 - exon12	122; 204; 233; 106; 88	intron---CDS	No	-	-
circ_052	Gm19:36361573-36361926	Gm19	36361573	36361926	+	exon; intron	Glyma.19G107300.Wm82.a4.v1	1	Glyma.19G107300.1.Wm82.a4.v1	Glyma.19G107300.1.Wm82.a4.v1.exon.13; Glyma.19G107300.1.Wm82.a4.v1.exon.14	2	18	exon13 - exon14	69; 176	CDS---CDS	Yes	-	-
circ_053	Gm05:22288617-22288823	Gm05	22288617	22288823	+	exon	Glyma.05G092200.Wm82.a4.v1	1	Glyma.05G092200.1.Wm82.a4.v1	Glyma.05G092200.1.Wm82.a4.v1.exon.1	1	1	exon1 - exon1	711	CDS---intergenic	Yes	-	-
circ_054	Gm05:40129153-40129462	Gm05	40129153	40129462	-	exon; intron	Glyma.05G221300.Wm82.a4.v1	1	Glyma.05G221300.1.Wm82.a4.v1	Glyma.05G221300.1.Wm82.a4.v1.exon.2; Glyma.05G221300.1.Wm82.a4.v1.exon.3; Glyma.05G221300.1.Wm82.a4.v1.exon.4	3	14	exon2 - exon4	116; 99; 57	CDS---intron	Yes	AT1G19220|ARF19|IAA22|ARF11|auxin response factor 19|indole-3-acetic acid inducible 22|AUXIN RESPONSE FACTOR11|T29M8.9|T29M8_9;AUX_IAA; B3; Auxin_resp;	-
circ_055	Gm17:41672468-41672811	Gm17	41672468	41672811	+	exon	Glyma.17G262100.Wm82.a4.v1	1	Glyma.17G262100.1.Wm82.a4.v1	Glyma.17G262100.1.Wm82.a4.v1.exon.2	1	5	exon2 - exon2	343	CDS---CDS	Yes	-	-
circ_056	Gm13:41646492-41647810	Gm13	41646492	41647810	-	exon; intron	Glyma.13G328100.Wm82.a4.v1	1	Glyma.13G328100.1.Wm82.a4.v1	Glyma.13G328100.1.Wm82.a4.v1.exon.10; Glyma.13G328100.1.Wm82.a4.v1.exon.11; Glyma.13G328100.1.Wm82.a4.v1.exon.12; Glyma.13G328100.1.Wm82.a4.v1.exon.8; Glyma.13G328100.1.Wm82.a4.v1.exon.9	5	18	exon8 - exon12	76; 74; 108; 69; 88	CDS---CDS	Yes	-	-
circ_057	Gm19:38185593-38186884	Gm19	38185593	38186884	-	exon; intron	Glyma.19G120051.Wm82.a4.v1	1	Glyma.19G120051.1.Wm82.a4.v1	Glyma.19G120051.1.Wm82.a4.v1.exon.2; Glyma.19G120051.1.Wm82.a4.v1.exon.3; Glyma.19G120051.1.Wm82.a4.v1.exon.4; Glyma.19G120051.1.Wm82.a4.v1.exon.5; Glyma.19G120051.1.Wm82.a4.v1.exon.6	5	13	exon2 - exon6	88; 62; 98; 29; 184	CDS---5'UTR	Yes	-	-
circ_058	Gm12:35736704-35737696	Gm12	35736704	35737696	-	exon; intron	Glyma.12G181900.Wm82.a4.v1	1	Glyma.12G181900.1.Wm82.a4.v1	Glyma.12G181900.1.Wm82.a4.v1.exon.8; Glyma.12G181900.1.Wm82.a4.v1.exon.9	2	10	exon8 - exon9	235; 287	CDS---CDS	Yes	-	-
circ_059	Gm14:13171166-13172165	Gm14	13171166	13172165	-	exon; intron	Glyma.14G112200.Wm82.a4.v1	1	Glyma.14G112200.1.Wm82.a4.v1	Glyma.14G112200.1.Wm82.a4.v1.exon.4; Glyma.14G112200.1.Wm82.a4.v1.exon.5; Glyma.14G112200.1.Wm82.a4.v1.exon.6	3	10	exon4 - exon6	104; 60; 289	CDS---CDS	No	-	-
circ_060	Gm20:41203647-41204058	Gm20	41203647	41204058	-	exon; intron	Glyma.20G174900.Wm82.a4.v1	1	Glyma.20G174900.1.Wm82.a4.v1	Glyma.20G174900.1.Wm82.a4.v1.exon.12; Glyma.20G174900.1.Wm82.a4.v1.exon.13	2	22	exon12 - exon13	127; 211	CDS---CDS	Yes	-	circ-SEC5A
circ_061	Gm09:10179999-10180745	Gm09	10179999	10180745	-	exon; intron	Glyma.09G084500.Wm82.a4.v1	1	Glyma.09G084500.1.Wm82.a4.v1	Glyma.09G084500.1.Wm82.a4.v1.exon.4; Glyma.09G084500.1.Wm82.a4.v1.exon.5; Glyma.09G084500.1.Wm82.a4.v1.exon.6; Glyma.09G084500.1.Wm82.a4.v1.exon.7; Glyma.09G084500.1.Wm82.a4.v1.exon.8	5	8	exon4 - exon8	66; 72; 66; 63; 223	CDS---CDS	Yes	-	circ-AIR9
circ_062	Gm02:12897647-12898377	Gm02	12897647	12898377	+	exon; intron	Glyma.02G128900.Wm82.a4.v1	1	Glyma.02G128900.3.Wm82.a4.v1	Glyma.02G128900.3.Wm82.a4.v1.exon.25; Glyma.02G128900.3.Wm82.a4.v1.exon.26	2	33	exon25 - exon26	190; 115	CDS---CDS	Yes	-	-
circ_063	Gm04:43826110-43828181	Gm04	43826110	43828181	+	exon; intron	Glyma.04G182900.Wm82.a4.v1	1	Glyma.04G182900.1.Wm82.a4.v1	Glyma.04G182900.1.Wm82.a4.v1.exon.51; Glyma.04G182900.1.Wm82.a4.v1.exon.52; Glyma.04G182900.1.Wm82.a4.v1.exon.53; Glyma.04G182900.1.Wm82.a4.v1.exon.54	4	78	exon51 - exon54	67; 75; 123; 165	CDS---CDS	No	-	-
circ_064	Gm15:10782700-10783628	Gm15	10782700	10783628	+	exon; intron	Glyma.15G135100.Wm82.a4.v1	1	Glyma.15G135100.1.Wm82.a4.v1	Glyma.15G135100.1.Wm82.a4.v1.exon.2; Glyma.15G135100.1.Wm82.a4.v1.exon.3; Glyma.15G135100.1.Wm82.a4.v1.exon.4	3	7	exon2 - exon4	176; 218; 85	5'UTR---CDS	No	AT1G49950|TRB1|ATTRB1|telomere repeat binding factor 1|F2J10.16|F2J10_16;Linker_histone; Myb_DNA-binding;	-
circ_065	Gm01:18984055-18986444	Gm01	18984055	18986444	+	exon; intron	Glyma.01G077300.Wm82.a4.v1	1	Glyma.01G077300.1.Wm82.a4.v1	Glyma.01G077300.1.Wm82.a4.v1.exon.10; Glyma.01G077300.1.Wm82.a4.v1.exon.11; Glyma.01G077300.1.Wm82.a4.v1.exon.12; Glyma.01G077300.1.Wm82.a4.v1.exon.8; Glyma.01G077300.1.Wm82.a4.v1.exon.9	5	14	exon8 - exon12	87; 64; 144; 66; 137	CDS---CDS	No	-	-
circ_066	Gm14:4674704-4675334	Gm14	4674704	4675334	+	exon; intron	Glyma.14G058900.Wm82.a4.v1	1	Glyma.14G058900.1.Wm82.a4.v1	Glyma.14G058900.1.Wm82.a4.v1.exon.3; Glyma.14G058900.1.Wm82.a4.v1.exon.4	2	7	exon3 - exon4	280; 108	CDS---CDS	No	-	-
circ_067	Gm07:17126823-17127225	Gm07	17126823	17127225	+	exon; intron	Glyma.07G144800.Wm82.a4.v1	1	Glyma.07G144800.1.Wm82.a4.v1	Glyma.07G144800.1.Wm82.a4.v1.exon.6; Glyma.07G144800.1.Wm82.a4.v1.exon.7	2	20	exon6 - exon7	247; 56	CDS---CDS	Yes	-	-
circ_068	Gm10:4014456-4014821	Gm10	4014456	4014821	-	exon; intron	Glyma.10G045500.Wm82.a4.v1	1	Glyma.10G045500.1.Wm82.a4.v1	Glyma.10G045500.1.Wm82.a4.v1.exon.17; Glyma.10G045500.1.Wm82.a4.v1.exon.18	2	24	exon17 - exon18	108; 159	CDS---CDS	Yes	-	-
circ_069	Gm08:6163975-6165864	Gm08	6163975	6165864	-	exon; intron	Glyma.08G081500.Wm82.a4.v1	1	Glyma.08G081500.2.Wm82.a4.v1	Glyma.08G081500.2.Wm82.a4.v1.exon.2; Glyma.08G081500.2.Wm82.a4.v1.exon.3; Glyma.08G081500.2.Wm82.a4.v1.exon.4; Glyma.08G081500.2.Wm82.a4.v1.exon.5	4	12	exon2 - exon5	73; 102; 102; 72	CDS---CDS	Yes	-	-
circ_070	Gm14:20535149-20538677	Gm14	20535149	20538677	+	exon; intron	Glyma.14G137100.Wm82.a4.v1	1	Glyma.14G137100.1.Wm82.a4.v1	Glyma.14G137100.1.Wm82.a4.v1.exon.10; Glyma.14G137100.1.Wm82.a4.v1.exon.7; Glyma.14G137100.1.Wm82.a4.v1.exon.8; Glyma.14G137100.1.Wm82.a4.v1.exon.9	4	22	exon7 - exon10	84; 110; 101; 93	CDS---CDS	No	-	-
circ_071	Gm02:10771424-10771681	Gm02	10771424	10771681	-	exon; intron	Glyma.02G111700.Wm82.a4.v1	1	Glyma.02G111700.6.Wm82.a4.v1	Glyma.02G111700.6.Wm82.a4.v1.exon.4; Glyma.02G111700.6.Wm82.a4.v1.exon.5	2	8	exon4 - exon5	30; 102	CDS---CDS	Yes	-	-
circ_072	Gm20:47819181-47819929	Gm20	47819181	47819929	-	exon; intron	Glyma.20G250000.Wm82.a4.v1	1	Glyma.20G250000.1.Wm82.a4.v1	Glyma.20G250000.1.Wm82.a4.v1.exon.10; Glyma.20G250000.1.Wm82.a4.v1.exon.6; Glyma.20G250000.1.Wm82.a4.v1.exon.7; Glyma.20G250000.1.Wm82.a4.v1.exon.8; Glyma.20G250000.1.Wm82.a4.v1.exon.9	5	17	exon6 - exon10	61; 50; 28; 75; 111	CDS---CDS	Yes	-	-
circ_073	Gm12:36887-40043	Gm12	36887	40043	+	exon; intron	Glyma.12G000500.Wm82.a4.v1	1	Glyma.12G000500.1.Wm82.a4.v1	Glyma.12G000500.1.Wm82.a4.v1.exon.3; Glyma.12G000500.1.Wm82.a4.v1.exon.4; Glyma.12G000500.1.Wm82.a4.v1.exon.5	3	6	exon3 - exon5	257; 123; 58	CDS---CDS	No	-	-
circ_074	Gm10:50842038-50842762	Gm10	50842038	50842762	-	exon; intron	Glyma.10G289000.Wm82.a4.v1	1	Glyma.10G289000.1.Wm82.a4.v1	Glyma.10G289000.1.Wm82.a4.v1.exon.2; Glyma.10G289000.1.Wm82.a4.v1.exon.3; Glyma.10G289000.1.Wm82.a4.v1.exon.4; Glyma.10G289000.1.Wm82.a4.v1.exon.5	4	10	exon2 - exon5	226; 96; 170; 140	CDS---CDS	Yes	-	-
circ_075	Gm16:37345627-37345945	Gm16	37345627	37345945	+	exon; intron	Glyma.16G213100.Wm82.a4.v1	1	Glyma.16G213100.1.Wm82.a4.v1	Glyma.16G213100.1.Wm82.a4.v1.exon.7; Glyma.16G213100.1.Wm82.a4.v1.exon.8	2	12	exon7 - exon8	96; 117	CDS---CDS	No	-	-
circ_076	Gm13:9124095-9125178	Gm13	9124095	9125178	-	exon; intron	Glyma.13G030600.Wm82.a4.v1	1	Glyma.13G030600.2.Wm82.a4.v1	Glyma.13G030600.2.Wm82.a4.v1.exon.10; Glyma.13G030600.2.Wm82.a4.v1.exon.11; Glyma.13G030600.2.Wm82.a4.v1.exon.8; Glyma.13G030600.2.Wm82.a4.v1.exon.9	4	26	exon8 - exon11	63; 105; 79; 68	CDS---CDS	Yes	-	-
circ_077	Gm08:37323007-37323948	Gm08	37323007	37323948	+	exon; intron	Glyma.08G279800.Wm82.a4.v1	1	Glyma.08G279800.1.Wm82.a4.v1	Glyma.08G279800.1.Wm82.a4.v1.exon.14; Glyma.08G279800.1.Wm82.a4.v1.exon.15; Glyma.08G279800.1.Wm82.a4.v1.exon.16	3	23	exon14 - exon16	72; 56; 226	CDS---CDS	No	-	-
circ_078	Gm17:14090080-14091293	Gm17	14090080	14091293	-	exon; intron	Glyma.17G161800.Wm82.a4.v1	1	Glyma.17G161800.3.Wm82.a4.v1	Glyma.17G161800.3.Wm82.a4.v1.exon.4; Glyma.17G161800.3.Wm82.a4.v1.exon.5; Glyma.17G161800.3.Wm82.a4.v1.exon.6	3	11	exon4 - exon6	158; 91; 66	CDS---CDS	Yes	-	-
circ_079	Gm13:32231512-32232282	Gm13	32231512	32232282	+	intron; exon	Glyma.13G214800.Wm82.a4.v1	1	Glyma.13G214800.1.Wm82.a4.v1	Glyma.13G214800.1.Wm82.a4.v1.exon.7; Glyma.13G214800.1.Wm82.a4.v1.exon.8	2	13	exon7 - exon8	123; 112	CDS---CDS	Yes	-	-
circ_080	Gm07:42793653-42794363	Gm07	42793653	42794363	+	exon; intron	Glyma.07G245700.Wm82.a4.v1	1	Glyma.07G245700.2.Wm82.a4.v1	Glyma.07G245700.2.Wm82.a4.v1.exon.3; Glyma.07G245700.2.Wm82.a4.v1.exon.4; Glyma.07G245700.2.Wm82.a4.v1.exon.5; Glyma.07G245700.2.Wm82.a4.v1.exon.6	4	7	exon3 - exon6	143; 69; 144; 88	CDS---3'UTR	No	-	-
circ_081	Gm05:40129153-40129457	Gm05	40129153	40129457	-	exon; intron	Glyma.05G221300.Wm82.a4.v1	1	Glyma.05G221300.1.Wm82.a4.v1	Glyma.05G221300.1.Wm82.a4.v1.exon.2; Glyma.05G221300.1.Wm82.a4.v1.exon.3	2	14	exon2 - exon3	116; 99	CDS---CDS	Yes	-	circ-ARF19
circ_082	Gm09:49054333-49055108	Gm09	49054333	49055108	-	exon; intron	Glyma.09G269300.Wm82.a4.v1	1	Glyma.09G269300.1.Wm82.a4.v1	Glyma.09G269300.1.Wm82.a4.v1.exon.7; Glyma.09G269300.1.Wm82.a4.v1.exon.8; Glyma.09G269300.1.Wm82.a4.v1.exon.9	3	10	exon7 - exon9	91; 204; 45	CDS---CDS	Yes	-	-
circ_083	Gm18:14505533-14506846	Gm18	14505533	14506846	+	exon; intron	Glyma.18G118100.Wm82.a4.v1	1	Glyma.18G118100.1.Wm82.a4.v1	Glyma.18G118100.1.Wm82.a4.v1.exon.3; Glyma.18G118100.1.Wm82.a4.v1.exon.4; Glyma.18G118100.1.Wm82.a4.v1.exon.5; Glyma.18G118100.1.Wm82.a4.v1.exon.6	4	8	exon3 - exon6	175; 172; 219; 276	CDS---CDS	Yes	-	-
circ_084	Gm13:26455579-26455689	Gm13	26455579	26455689	-	intergenic	NA	1	NA	NA	NA	NA	NA		intergenic---intergenic	Yes	-	-
circ_085	Gm18:5159288-5159710	Gm18	5159288	5159710	-	exon; intron	Glyma.18G058700.Wm82.a4.v1	1	Glyma.18G058700.1.Wm82.a4.v1	Glyma.18G058700.1.Wm82.a4.v1.exon.12; Glyma.18G058700.1.Wm82.a4.v1.exon.13	2	22	exon12 - exon13	129; 134	CDS---CDS	Yes	-	-
circ_086	Gm03:36348331-36348638	Gm03	36348331	36348638	-	exon; intron	Glyma.03G136000.Wm82.a4.v1	1	Glyma.03G136000.1.Wm82.a4.v1	Glyma.03G136000.1.Wm82.a4.v1.exon.27; Glyma.03G136000.1.Wm82.a4.v1.exon.28	2	40	exon27 - exon28	128; 105	CDS---CDS	Yes	-	-
circ_087	Gm13:23374031-23375320	Gm13	23374031	23375320	+	exon; intron	Glyma.13G130000.Wm82.a4.v1	1	Glyma.13G130000.1.Wm82.a4.v1	Glyma.13G130000.1.Wm82.a4.v1.exon.10; Glyma.13G130000.1.Wm82.a4.v1.exon.11; Glyma.13G130000.1.Wm82.a4.v1.exon.12	3	21	exon10 - exon12	86; 118; 99	CDS---CDS	No	-	-
circ_088	Gm17:1191800-1192313	Gm17	1191800	1192313	-	exon; intron	Glyma.17G016000.Wm82.a4.v1	1	Glyma.17G016000.1.Wm82.a4.v1	Glyma.17G016000.1.Wm82.a4.v1.exon.4; Glyma.17G016000.1.Wm82.a4.v1.exon.5; Glyma.17G016000.1.Wm82.a4.v1.exon.6	3	9	exon4 - exon6	233; 63; 57	CDS---CDS	Yes	-	-
circ_089	Gm11:1543454-1543802	Gm11	1543454	1543802	+	intron; exon	Glyma.11G021800.Wm82.a4.v1	1	Glyma.11G021800.1.Wm82.a4.v1	Glyma.11G021800.1.Wm82.a4.v1.exon.2; Glyma.11G021800.1.Wm82.a4.v1.exon.3	2	6	exon2 - exon3	130; 132	5'UTR---intron	No	-	circ-MPK4
circ_090	Gm19:46460019-46460732	Gm19	46460019	46460732	+	exon; intron	Glyma.19G202400.Wm82.a4.v1	1	Glyma.19G202400.1.Wm82.a4.v1	Glyma.19G202400.1.Wm82.a4.v1.exon.2; Glyma.19G202400.1.Wm82.a4.v1.exon.3	2	15	exon2 - exon3	164; 74	5'UTR---CDS	Yes	-	-
circ_091	Gm13:28305198-28306795	Gm13	28305198	28306795	+	exon; intron	Glyma.13G174600.Wm82.a4.v1	1	Glyma.13G174600.3.Wm82.a4.v1	Glyma.13G174600.3.Wm82.a4.v1.exon.19; Glyma.13G174600.3.Wm82.a4.v1.exon.20; Glyma.13G174600.3.Wm82.a4.v1.exon.21; Glyma.13G174600.3.Wm82.a4.v1.exon.22; Glyma.13G174600.3.Wm82.a4.v1.exon.23	5	47	exon19 - exon23	59; 103; 186; 117; 281	CDS---CDS	Yes	-	-
circ_092	Gm11:6855962-6856866	Gm11	6855962	6856866	+	exon; intron	Glyma.11G090700.Wm82.a4.v1	1	Glyma.11G090700.1.Wm82.a4.v1	Glyma.11G090700.1.Wm82.a4.v1.exon.3; Glyma.11G090700.1.Wm82.a4.v1.exon.4; Glyma.11G090700.1.Wm82.a4.v1.exon.5	3	9	exon3 - exon5	74; 76; 111	CDS---CDS	No	-	-
circ_093	Gm10:22858630-22859233	Gm10	22858630	22859233	-	exon; intron	Glyma.10G104900.Wm82.a4.v1	1	Glyma.10G104900.1.Wm82.a4.v1	Glyma.10G104900.1.Wm82.a4.v1.exon.12; Glyma.10G104900.1.Wm82.a4.v1.exon.13; Glyma.10G104900.1.Wm82.a4.v1.exon.14; Glyma.10G104900.1.Wm82.a4.v1.exon.15	4	25	exon12 - exon15	105; 105; 53; 64	CDS---CDS	Yes	-	-
circ_094	Gm20:2811811-2812869	Gm20	2811811	2812869	+	exon; intron	Glyma.20G025700.Wm82.a4.v1	1	Glyma.20G025700.1.Wm82.a4.v1	Glyma.20G025700.1.Wm82.a4.v1.exon.2; Glyma.20G025700.1.Wm82.a4.v1.exon.3; Glyma.20G025700.1.Wm82.a4.v1.exon.4; Glyma.20G025700.1.Wm82.a4.v1.exon.5; Glyma.20G025700.1.Wm82.a4.v1.exon.6	5	10	exon2 - exon6	95; 98; 50; 96; 90	CDS---CDS	No	-	-
circ_095	Gm11:569426-569851	Gm11	569426	569851	+	exon; intron	Glyma.11G008300.Wm82.a4.v1	1	Glyma.11G008300.1.Wm82.a4.v1	Glyma.11G008300.1.Wm82.a4.v1.exon.6; Glyma.11G008300.1.Wm82.a4.v1.exon.7	2	8	exon6 - exon7	116; 119	CDS---CDS	No	AT5G43630|TZP|TANDEM ZINC KNUCKLE PROTEIN|K9D7.13|K9D7_13;Plus-3;	-
circ_096	Gm19:34570621-34572053	Gm19	34570621	34572053	-	exon; intron	Glyma.19G096700.Wm82.a4.v1	1	Glyma.19G096700.1.Wm82.a4.v1	Glyma.19G096700.1.Wm82.a4.v1.exon.2; Glyma.19G096700.1.Wm82.a4.v1.exon.3	2	9	exon2 - exon3	102; 132	CDS---5'UTR	Yes	-	-
circ_097	Gm14:17275703-17278017	Gm14	17275703	17278017	+	exon; intron	Glyma.14G128300.Wm82.a4.v1	1	Glyma.14G128300.1.Wm82.a4.v1	Glyma.14G128300.1.Wm82.a4.v1.exon.13; Glyma.14G128300.1.Wm82.a4.v1.exon.14; Glyma.14G128300.1.Wm82.a4.v1.exon.15; Glyma.14G128300.1.Wm82.a4.v1.exon.16; Glyma.14G128300.1.Wm82.a4.v1.exon.17	5	18	exon13 - exon17	110; 150; 156; 117; 207	CDS---CDS	No	-	circ-LUG
circ_098	Gm03:20044241-20045446	Gm03	20044241	20045446	-	exon; intron	Glyma.03G076300.Wm82.a4.v1	1	Glyma.03G076300.1.Wm82.a4.v1	Glyma.03G076300.1.Wm82.a4.v1.exon.2; Glyma.03G076300.1.Wm82.a4.v1.exon.3; Glyma.03G076300.1.Wm82.a4.v1.exon.4; Glyma.03G076300.1.Wm82.a4.v1.exon.5	4	7	exon2 - exon5	95; 120; 79; 87	CDS---5'UTR	No	-	-
circ_099	Gm17:11168477-11168792	Gm17	11168477	11168792	-	intron	Glyma.17G138300.Wm82.a4.v1	1	NA	NA	NA	NA	NA		intron---intron	Yes	-	-
circ_100	Gm01:57617861-57618141	Gm01	57617861	57618141	+	exon; intron	Glyma.01G241300.Wm82.a4.v1	1	Glyma.01G241300.1.Wm82.a4.v1	Glyma.01G241300.1.Wm82.a4.v1.exon.36; Glyma.01G241300.1.Wm82.a4.v1.exon.37	2	57	exon36 - exon37	69; 111	CDS---CDS	Yes	-	circ-TOR
circ_101	Gm13:18097271-18098663	Gm13	18097271	18098663	+	intergenic	NA	1	NA	NA	NA	NA	NA		intergenic---intergenic	Yes	-	-
circ_102	Gm06:862634-863038	Gm06	862634	863038	+	exon; intron	Glyma.06G011700.Wm82.a4.v1	1	Glyma.06G011700.1.Wm82.a4.v1	Glyma.06G011700.1.Wm82.a4.v1.exon.10; Glyma.06G011700.1.Wm82.a4.v1.exon.9	2	15	exon9 - exon10	81; 186	CDS---CDS	Yes	-	-
circ_103	Gm06:37452515-37453025	Gm06	37452515	37453025	-	exon; intron	Glyma.06G235200.Wm82.a4.v1	1	Glyma.06G235200.1.Wm82.a4.v1	Glyma.06G235200.1.Wm82.a4.v1.exon.2; Glyma.06G235200.1.Wm82.a4.v1.exon.3; Glyma.06G235200.1.Wm82.a4.v1.exon.4	3	9	exon2 - exon4	86; 46; 169	CDS---CDS	Yes	AT3G18380.2 | Symbols: | sequence-specific DNA binding transcription factors;sequence-specific DNA binding | chr3:6311002-6313181 REVERSE LENGTH=349;Homeodomain; SAWADEE;	-
circ_104	Gm16:38026206-38026544	Gm16	38026206	38026544	-	intron	Glyma.16G221200.Wm82.a4.v1	1	NA	NA	NA	NA	NA		intron---intron	Yes	-	-
circ_105	Gm11:21290647-21291065	Gm11	21290647	21291065	-	exon; intron	Glyma.11G165900.Wm82.a4.v1	1	Glyma.11G165900.2.Wm82.a4.v1	Glyma.11G165900.2.Wm82.a4.v1.exon.12; Glyma.11G165900.2.Wm82.a4.v1.exon.13	2	22	exon12 - exon13	129; 134	CDS---CDS	No	-	-
circ_106	Gm09:48882920-48883503	Gm09	48882920	48883503	+	exon; intron	Glyma.09G267100.Wm82.a4.v1	1	Glyma.09G267100.1.Wm82.a4.v1	Glyma.09G267100.1.Wm82.a4.v1.exon.6; Glyma.09G267100.1.Wm82.a4.v1.exon.7; Glyma.09G267100.1.Wm82.a4.v1.exon.8	3	32	exon6 - exon8	105; 114; 77	CDS---CDS	No	-	-
circ_107	Gm02:5593334-5593752	Gm02	5593334	5593752	+	exon; intron	Glyma.02G062400.Wm82.a4.v1	1	Glyma.02G062400.1.Wm82.a4.v1	Glyma.02G062400.1.Wm82.a4.v1.exon.3; Glyma.02G062400.1.Wm82.a4.v1.exon.4	2	10	exon3 - exon4	142; 201	CDS---CDS	No	-	-
circ_108	Gm10:22866560-22873099	Gm10	22866560	22873099	-	exon; intron	Glyma.10G104900.Wm82.a4.v1	1	Glyma.10G104900.1.Wm82.a4.v1	Glyma.10G104900.1.Wm82.a4.v1.exon.10; Glyma.10G104900.1.Wm82.a4.v1.exon.11; Glyma.10G104900.1.Wm82.a4.v1.exon.6; Glyma.10G104900.1.Wm82.a4.v1.exon.7; Glyma.10G104900.1.Wm82.a4.v1.exon.8; Glyma.10G104900.1.Wm82.a4.v1.exon.9	6	25	exon6 - exon11	110; 88; 87; 153; 96; 60	CDS---CDS	No	-	-
circ_109	Gm03:17462511-17466530	Gm03	17462511	17466530	+	exon; intron	Glyma.03G073300.Wm82.a4.v1	1	Glyma.03G073300.4.Wm82.a4.v1	Glyma.03G073300.4.Wm82.a4.v1.exon.3; Glyma.03G073300.4.Wm82.a4.v1.exon.4; Glyma.03G073300.4.Wm82.a4.v1.exon.5; Glyma.03G073300.4.Wm82.a4.v1.exon.6; Glyma.03G073300.4.Wm82.a4.v1.exon.7	5	11	exon3 - exon7	65; 47; 76; 68; 70	CDS---CDS	Yes	-	-
circ_110	Gm06:10269509-10269982	Gm06	10269509	10269982	+	exon; intron	Glyma.06G126000.Wm82.a4.v1	1	Glyma.06G126000.6.Wm82.a4.v1	Glyma.06G126000.6.Wm82.a4.v1.exon.10; Glyma.06G126000.6.Wm82.a4.v1.exon.11; Glyma.06G126000.6.Wm82.a4.v1.exon.9	3	17	exon9 - exon11	126; 81; 58	CDS---CDS	No	-	-
circ_111	Gm14:20535149-20535452	Gm14	20535149	20535452	+	exon; intron	Glyma.14G137100.Wm82.a4.v1	1	Glyma.14G137100.1.Wm82.a4.v1	Glyma.14G137100.1.Wm82.a4.v1.exon.7; Glyma.14G137100.1.Wm82.a4.v1.exon.8	2	22	exon7 - exon8	110; 101	CDS---CDS	No	-	-
circ_112	Gm19:50567710-50567816	Gm19	50567710	50567816	+	exon	Glyma.19G256400.Wm82.a4.v1	1	Glyma.19G256400.1.Wm82.a4.v1	Glyma.19G256400.1.Wm82.a4.v1.exon.1	1	1	exon1 - exon1	1926	CDS---CDS	Yes	-	-
circ_113	Gm08:19326995-19327844	Gm08	19326995	19327844	-	exon; intron	Glyma.08G232700.Wm82.a4.v1	1	Glyma.08G232700.1.Wm82.a4.v1	Glyma.08G232700.1.Wm82.a4.v1.exon.5; Glyma.08G232700.1.Wm82.a4.v1.exon.6; Glyma.08G232700.1.Wm82.a4.v1.exon.7	3	11	exon5 - exon7	213; 38; 47	CDS---CDS	Yes	-	-
circ_114	Gm10:1769-5321	Gm10	1769	5321	-	exon; intron	Glyma.10G000050.Wm82.a4.v1	1	Glyma.10G000050.1.Wm82.a4.v1	Glyma.10G000050.1.Wm82.a4.v1.exon.2; Glyma.10G000050.1.Wm82.a4.v1.exon.3; Glyma.10G000050.1.Wm82.a4.v1.exon.4; Glyma.10G000050.1.Wm82.a4.v1.exon.5	4	7	exon2 - exon5	105; 195; 117; 41	CDS---5'UTR	Yes	-	-
circ_115	Gm16:9257596-9258003	Gm16	9257596	9258003	-	exon; intron	Glyma.16G082700.Wm82.a4.v1	1	Glyma.16G082700.1.Wm82.a4.v1	Glyma.16G082700.1.Wm82.a4.v1.exon.8; Glyma.16G082700.1.Wm82.a4.v1.exon.9	2	14	exon8 - exon9	81; 246	CDS---CDS	Yes	-	-
circ_116	Gm12:34096896-34099501	Gm12	34096896	34099501	+	exon; intron	Glyma.12G170900.Wm82.a4.v1	1	Glyma.12G170900.1.Wm82.a4.v1	Glyma.12G170900.1.Wm82.a4.v1.exon.10; Glyma.12G170900.1.Wm82.a4.v1.exon.11; Glyma.12G170900.1.Wm82.a4.v1.exon.12; Glyma.12G170900.1.Wm82.a4.v1.exon.5; Glyma.12G170900.1.Wm82.a4.v1.exon.6; Glyma.12G170900.1.Wm82.a4.v1.exon.7; Glyma.12G170900.1.Wm82.a4.v1.exon.8; Glyma.12G170900.1.Wm82.a4.v1.exon.9	8	18	exon5 - exon12	76; 74; 108; 73; 163; 131; 69; 88	CDS---CDS	Yes	-	circ-SIZ1
circ_117	Gm09:10016819-10019317	Gm09	10016819	10019317	-	exon; intron	Glyma.09G083800.Wm82.a4.v1	1	Glyma.09G083800.3.Wm82.a4.v1	Glyma.09G083800.3.Wm82.a4.v1.exon.13; Glyma.09G083800.3.Wm82.a4.v1.exon.14; Glyma.09G083800.3.Wm82.a4.v1.exon.15; Glyma.09G083800.3.Wm82.a4.v1.exon.16	4	19	exon13 - exon16	82; 80; 162; 68	CDS---CDS	Yes	-	-
circ_118	Gm20:24745630-24748877	Gm20	24745630	24748877	+	exon; intron	Glyma.20G069800.Wm82.a4.v1	1	Glyma.20G069800.1.Wm82.a4.v1	Glyma.20G069800.1.Wm82.a4.v1.exon.13; Glyma.20G069800.1.Wm82.a4.v1.exon.14; Glyma.20G069800.1.Wm82.a4.v1.exon.15; Glyma.20G069800.1.Wm82.a4.v1.exon.16; Glyma.20G069800.1.Wm82.a4.v1.exon.17; Glyma.20G069800.1.Wm82.a4.v1.exon.18	6	23	exon13 - exon18	53; 54; 60; 47; 110; 130	CDS---CDS	No	AT5G51230|EMF2|VEF2|CYR1|AtEMF2|EMBRYONIC FLOWER 2|CYTOKININ RESISTANT 1|MWD22.18|MWD22_18|AT5G51240;VEFS-Box;	-
circ_119	Gm02:46971994-46972111	Gm02	46971994	46972111	+	exon	Glyma.02G267001.Wm82.a4.v1	1	Glyma.02G267001.1.Wm82.a4.v1	Glyma.02G267001.1.Wm82.a4.v1.exon.1	1	1	exon1 - exon1	114	intergenic---CDS	Yes	-	-
circ_120	Gm17:41684169-41684774	Gm17	41684169	41684774	-	exon; intron	Glyma.17G262300.Wm82.a4.v1	1	Glyma.17G262300.1.Wm82.a4.v1	Glyma.17G262300.1.Wm82.a4.v1.exon.2; Glyma.17G262300.1.Wm82.a4.v1.exon.3; Glyma.17G262300.1.Wm82.a4.v1.exon.4	3	5	exon2 - exon4	206; 70; 139	CDS---CDS	Yes	-	-
circ_121	Gm18:11423568-11426620	Gm18	11423568	11426620	-	exon; intron	Glyma.18G104400.Wm82.a4.v1	1	Glyma.18G104400.1.Wm82.a4.v1	Glyma.18G104400.1.Wm82.a4.v1.exon.3; Glyma.18G104400.1.Wm82.a4.v1.exon.4; Glyma.18G104400.1.Wm82.a4.v1.exon.5; Glyma.18G104400.1.Wm82.a4.v1.exon.6; Glyma.18G104400.1.Wm82.a4.v1.exon.7; Glyma.18G104400.1.Wm82.a4.v1.exon.8; Glyma.18G104400.1.Wm82.a4.v1.exon.9	7	13	exon3 - exon9	86; 105; 63; 110; 120; 76; 74	CDS---CDS	Yes	-	-
circ_122	Gm19:34397697-34399094	Gm19	34397697	34399094	+	exon; intron	Glyma.19G095900.Wm82.a4.v1	1	Glyma.19G095900.1.Wm82.a4.v1	Glyma.19G095900.1.Wm82.a4.v1.exon.10; Glyma.19G095900.1.Wm82.a4.v1.exon.7; Glyma.19G095900.1.Wm82.a4.v1.exon.8; Glyma.19G095900.1.Wm82.a4.v1.exon.9	4	15	exon7 - exon10	69; 104; 69; 64	CDS---CDS	Yes	-	-
circ_123	Gm03:4511059-4511522	Gm03	4511059	4511522	-	exon; intron	Glyma.03G035900.Wm82.a4.v1	1	Glyma.03G035900.1.Wm82.a4.v1	Glyma.03G035900.1.Wm82.a4.v1.exon.5; Glyma.03G035900.1.Wm82.a4.v1.exon.6	2	7	exon5 - exon6	184; 164	CDS---CDS	Yes	-	-
circ_124	Gm20:24740562-24741189	Gm20	24740562	24741189	+	exon; intron	Glyma.20G069800.Wm82.a4.v1	1	Glyma.20G069800.1.Wm82.a4.v1	Glyma.20G069800.1.Wm82.a4.v1.exon.10; Glyma.20G069800.1.Wm82.a4.v1.exon.8; Glyma.20G069800.1.Wm82.a4.v1.exon.9	3	23	exon8 - exon10	122; 134; 63	CDS---CDS	No	-	-
circ_125	Gm09:841631-843958	Gm09	841631	843958	+	exon; intron	Glyma.09G011000.Wm82.a4.v1	1	Glyma.09G011000.1.Wm82.a4.v1	Glyma.09G011000.1.Wm82.a4.v1.exon.3; Glyma.09G011000.1.Wm82.a4.v1.exon.4; Glyma.09G011000.1.Wm82.a4.v1.exon.5; Glyma.09G011000.1.Wm82.a4.v1.exon.6; Glyma.09G011000.1.Wm82.a4.v1.exon.7; Glyma.09G011000.1.Wm82.a4.v1.exon.8	6	11	exon3 - exon8	119; 75; 94; 60; 69; 99	CDS---CDS	No	-	-
circ_126	Gm10:46579273-46579680	Gm10	46579273	46579680	-	intron; exon	Glyma.10G236100.Wm82.a4.v1	1	Glyma.10G236100.2.Wm82.a4.v1	Glyma.10G236100.2.Wm82.a4.v1.exon.3; Glyma.10G236100.2.Wm82.a4.v1.exon.4	2	9	exon3 - exon4	201; 123	CDS---CDS	Yes	-	-
circ_127	Gm12:34786-40043	Gm12	34786	40043	+	exon; intron	Glyma.12G000500.Wm82.a4.v1	1	Glyma.12G000500.1.Wm82.a4.v1	Glyma.12G000500.1.Wm82.a4.v1.exon.2; Glyma.12G000500.1.Wm82.a4.v1.exon.3; Glyma.12G000500.1.Wm82.a4.v1.exon.4; Glyma.12G000500.1.Wm82.a4.v1.exon.5	4	6	exon2 - exon5	70; 257; 123; 58	CDS---CDS	No	-	-
circ_128	Gm17:7030986-7031387	Gm17	7030986	7031387	-	exon; intron	Glyma.17G090200.Wm82.a4.v1	1	Glyma.17G090200.1.Wm82.a4.v1	Glyma.17G090200.1.Wm82.a4.v1.exon.5; Glyma.17G090200.1.Wm82.a4.v1.exon.6	2	10	exon5 - exon6	139; 93	CDS---intron	Yes	-	-
circ_129	Gm17:12140571-12142539	Gm17	12140571	12142539	-	exon; intron	Glyma.17G147700.Wm82.a4.v1	1	Glyma.17G147700.1.Wm82.a4.v1	Glyma.17G147700.1.Wm82.a4.v1.exon.4; Glyma.17G147700.1.Wm82.a4.v1.exon.5; Glyma.17G147700.1.Wm82.a4.v1.exon.6; Glyma.17G147700.1.Wm82.a4.v1.exon.7	4	8	exon4 - exon7	127; 78; 114; 108	3'UTR---CDS	Yes	-	-
circ_130	Gm17:30618465-30618768	Gm17	30618465	30618768	-	exon; intron	Glyma.17G196500.Wm82.a4.v1	1	Glyma.17G196500.5.Wm82.a4.v1	Glyma.17G196500.5.Wm82.a4.v1.exon.7; Glyma.17G196500.5.Wm82.a4.v1.exon.8	2	9	exon7 - exon8	110; 101	CDS---CDS	Yes	-	-
circ_131	Gm17:30593601-30596110	Gm17	30593601	30596110	-	intergenic	NA	1	NA	NA	NA	NA	NA		intergenic---intergenic	Yes	-	-
circ_132	Gm05:9376287-9377127	Gm05	9376287	9377127	-	exon; intron	Glyma.05G075100.Wm82.a4.v1	1	Glyma.05G075100.1.Wm82.a4.v1	Glyma.05G075100.1.Wm82.a4.v1.exon.3; Glyma.05G075100.1.Wm82.a4.v1.exon.4; Glyma.05G075100.1.Wm82.a4.v1.exon.5	3	7	exon3 - exon5	181; 143; 68	CDS---CDS	No	-	-
circ_133	Gm12:11642823-11643045	Gm12	11642823	11643045	+	exon	Glyma.12G116500.Wm82.a4.v1	1	Glyma.12G116500.1.Wm82.a4.v1	Glyma.12G116500.1.Wm82.a4.v1.exon.9	1	10	exon9 - exon9	222	CDS---CDS	Yes	-	-
circ_134	Gm18:18096741-18097208	Gm18	18096741	18097208	+	exon; intron	Glyma.18G130500.Wm82.a4.v1	1	Glyma.18G130500.2.Wm82.a4.v1	Glyma.18G130500.2.Wm82.a4.v1.exon.3; Glyma.18G130500.2.Wm82.a4.v1.exon.4; Glyma.18G130500.2.Wm82.a4.v1.exon.5	3	8	exon3 - exon5	78; 96; 72	CDS---CDS	Yes	-	-
circ_135	Gm13:29379608-29379746	Gm13	29379608	29379746	-	intergenic	NA	1	NA	NA	NA	NA	NA		intergenic---intergenic	No	-	-
circ_136	Gm19:49775356-49776556	Gm19	49775356	49776556	-	exon; intron	Glyma.19G245700.Wm82.a4.v1	1	Glyma.19G245700.1.Wm82.a4.v1	Glyma.19G245700.1.Wm82.a4.v1.exon.7; Glyma.19G245700.1.Wm82.a4.v1.exon.8; Glyma.19G245700.1.Wm82.a4.v1.exon.9	3	13	exon7 - exon9	126; 153; 72	CDS---CDS	Yes	-	-
circ_137	Gm08:15102048-15102586	Gm08	15102048	15102586	+	exon; intron	Glyma.08G187500.Wm82.a4.v1	1	Glyma.08G187500.1.Wm82.a4.v1	Glyma.08G187500.1.Wm82.a4.v1.exon.6; Glyma.08G187500.1.Wm82.a4.v1.exon.7; Glyma.08G187500.1.Wm82.a4.v1.exon.8	3	37	exon6 - exon8	97; 113; 116	CDS---CDS	Yes	-	circ-EBS1
circ_138	Gm11:2440627-2441340	Gm11	2440627	2441340	+	exon; intron	Glyma.11G033500.Wm82.a4.v1	1	Glyma.11G033500.1.Wm82.a4.v1	Glyma.11G033500.1.Wm82.a4.v1.exon.4; Glyma.11G033500.1.Wm82.a4.v1.exon.5; Glyma.11G033500.1.Wm82.a4.v1.exon.6	3	9	exon4 - exon6	89; 190; 182	CDS---CDS	No	-	-
circ_139	Gm19:47542180-47543432	Gm19	47542180	47543432	+	exon; intron	Glyma.19G217500.Wm82.a4.v1	1	Glyma.19G217500.1.Wm82.a4.v1	Glyma.19G217500.1.Wm82.a4.v1.exon.6; Glyma.19G217500.1.Wm82.a4.v1.exon.7; Glyma.19G217500.1.Wm82.a4.v1.exon.8	3	27	exon6 - exon8	170; 62; 84	CDS---CDS	No	-	-
circ_140	Gm15:53632754-53633126	Gm15	53632754	53633126	-	exon; intron	Glyma.15G276800.Wm82.a4.v1	1	Glyma.15G276800.1.Wm82.a4.v1	Glyma.15G276800.1.Wm82.a4.v1.exon.6; Glyma.15G276800.1.Wm82.a4.v1.exon.7	2	25	exon6 - exon7	105; 195	CDS---CDS	Yes	-	-
circ_141	Gm14:24543989-24546296	Gm14	24543989	24546296	+	exon; intron	Glyma.14G142100.Wm82.a4.v1	1	Glyma.14G142100.1.Wm82.a4.v1	Glyma.14G142100.1.Wm82.a4.v1.exon.6; Glyma.14G142100.1.Wm82.a4.v1.exon.7; Glyma.14G142100.1.Wm82.a4.v1.exon.8; Glyma.14G142100.1.Wm82.a4.v1.exon.9	4	12	exon6 - exon9	128; 51; 87; 70	intron---CDS	No	-	-
circ_142	Gm10:32323877-32325043	Gm10	32323877	32325043	-	exon; intron	Glyma.10G123400.Wm82.a4.v1	1	Glyma.10G123400.1.Wm82.a4.v1	Glyma.10G123400.1.Wm82.a4.v1.exon.6; Glyma.10G123400.1.Wm82.a4.v1.exon.7; Glyma.10G123400.1.Wm82.a4.v1.exon.8; Glyma.10G123400.1.Wm82.a4.v1.exon.9	4	23	exon6 - exon9	102; 66; 108; 62	CDS---CDS	Yes	-	-
circ_143	Gm19:50184967-50188011	Gm19	50184967	50188011	+	exon; intron	Glyma.19G250600.Wm82.a4.v1	1	Glyma.19G250600.1.Wm82.a4.v1	Glyma.19G250600.1.Wm82.a4.v1.exon.18; Glyma.19G250600.1.Wm82.a4.v1.exon.19; Glyma.19G250600.1.Wm82.a4.v1.exon.20; Glyma.19G250600.1.Wm82.a4.v1.exon.21; Glyma.19G250600.1.Wm82.a4.v1.exon.22; Glyma.19G250600.1.Wm82.a4.v1.exon.23	6	30	exon18 - exon23	171; 77; 103; 120; 144; 144	CDS---CDS	No	-	-
circ_144	Gm06:7556613-7558063	Gm06	7556613	7558063	-	exon; intron	Glyma.06G096000.Wm82.a4.v1	1	Glyma.06G096000.1.Wm82.a4.v1	Glyma.06G096000.1.Wm82.a4.v1.exon.4; Glyma.06G096000.1.Wm82.a4.v1.exon.5; Glyma.06G096000.1.Wm82.a4.v1.exon.6; Glyma.06G096000.1.Wm82.a4.v1.exon.7	4	14	exon4 - exon7	152; 127; 92; 114	CDS---CDS	Yes	-	-
circ_145	Gm11:39567715-39568188	Gm11	39567715	39568188	-	exon; intron	Glyma.11G256800.Wm82.a4.v1	1	Glyma.11G256800.1.Wm82.a4.v1	Glyma.11G256800.1.Wm82.a4.v1.exon.4; Glyma.11G256800.1.Wm82.a4.v1.exon.5; Glyma.11G256800.1.Wm82.a4.v1.exon.6	3	22	exon4 - exon6	87; 88; 81	CDS---CDS	Yes	-	-
circ_146	Gm01:3211012-3211583	Gm01	3211012	3211583	+	intron	Glyma.01G030800.Wm82.a4.v1	1	NA	NA	NA	NA	NA		intron---intron	Yes	-	-
circ_147	Gm09:50106789-50107319	Gm09	50106789	50107319	-	exon; intron	Glyma.09G281700.Wm82.a4.v1	1	Glyma.09G281700.1.Wm82.a4.v1	Glyma.09G281700.1.Wm82.a4.v1.exon.10; Glyma.09G281700.1.Wm82.a4.v1.exon.11; Glyma.09G281700.1.Wm82.a4.v1.exon.9	3	23	exon9 - exon11	92; 118; 69	CDS---CDS	Yes	-	-
circ_148	Gm08:33642142-33642519	Gm08	33642142	33642519	+	exon; intron	Glyma.08G267900.Wm82.a4.v1	1	Glyma.08G267900.1.Wm82.a4.v1	Glyma.08G267900.1.Wm82.a4.v1.exon.7; Glyma.08G267900.1.Wm82.a4.v1.exon.8	2	10	exon7 - exon8	144; 97	CDS---CDS	No	-	-
circ_149	Gm06:33087-34718	Gm06	33087	34718	+	exon; intron	Glyma.06G000300.Wm82.a4.v1	1	Glyma.06G000300.1.Wm82.a4.v1	Glyma.06G000300.1.Wm82.a4.v1.exon.10; Glyma.06G000300.1.Wm82.a4.v1.exon.11; Glyma.06G000300.1.Wm82.a4.v1.exon.12; Glyma.06G000300.1.Wm82.a4.v1.exon.9	4	18	exon9 - exon12	69; 70; 62; 67	CDS---CDS	No	-	-
circ_150	Gm10:20394484-20395164	Gm10	20394484	20395164	-	exon; intron	Glyma.10G096600.Wm82.a4.v1	1	Glyma.10G096600.1.Wm82.a4.v1	Glyma.10G096600.1.Wm82.a4.v1.exon.1; Glyma.10G096600.1.Wm82.a4.v1.exon.2; Glyma.10G096600.1.Wm82.a4.v1.exon.3	3	7	exon1 - exon3	1444; 297; 116	CDS---CDS	Yes	-	-
circ_151	Gm14:3152126-3152361	Gm14	3152126	3152361	+	intron	Glyma.14G041800.Wm82.a4.v1	1	NA	NA	NA	NA	NA		intron---intron	Yes	-	-
circ_152	Gm06:12649882-12652661	Gm06	12649882	12652661	-	exon; intron	Glyma.06G155300.Wm82.a4.v1	1	Glyma.06G155300.1.Wm82.a4.v1	Glyma.06G155300.1.Wm82.a4.v1.exon.10; Glyma.06G155300.1.Wm82.a4.v1.exon.11; Glyma.06G155300.1.Wm82.a4.v1.exon.12; Glyma.06G155300.1.Wm82.a4.v1.exon.13; Glyma.06G155300.1.Wm82.a4.v1.exon.14; Glyma.06G155300.1.Wm82.a4.v1.exon.8; Glyma.06G155300.1.Wm82.a4.v1.exon.9	7	31	exon8 - exon14	67; 72; 87; 120; 99; 78; 92	CDS---CDS	Yes	-	-
circ_153	Gm20:39675205-39675612	Gm20	39675205	39675612	+	exon; intron	Glyma.20G158400.Wm82.a4.v1	1	Glyma.20G158400.11.Wm82.a4.v1	Glyma.20G158400.11.Wm82.a4.v1.exon.2; Glyma.20G158400.11.Wm82.a4.v1.exon.3	2	8	exon2 - exon3	201; 123	CDS---CDS	Yes	-	-
circ_154	Gm02:46972003-46972147	Gm02	46972003	46972147	-	exon	Glyma.02G267001.Wm82.a4.v1	1	Glyma.02G267001.1.Wm82.a4.v1	Glyma.02G267001.1.Wm82.a4.v1.exon.1	1	1	exon1 - exon1	114	intergenic---CDS	Yes	-	-
circ_155	Gm10:19638965-19639379	Gm10	19638965	19639379	-	exon; intron	Glyma.10G102400.Wm82.a4.v1	1	Glyma.10G102400.1.Wm82.a4.v1	Glyma.10G102400.1.Wm82.a4.v1.exon.8; Glyma.10G102400.1.Wm82.a4.v1.exon.9	2	18	exon8 - exon9	50; 273	CDS---CDS	No	-	circ-LUH
circ_156	Gm15:18311211-18312748	Gm15	18311211	18312748	-	exon; intron	Glyma.15G183500.Wm82.a4.v1	1	Glyma.15G183500.1.Wm82.a4.v1	Glyma.15G183500.1.Wm82.a4.v1.exon.7; Glyma.15G183500.1.Wm82.a4.v1.exon.8; Glyma.15G183500.1.Wm82.a4.v1.exon.9	3	9	exon7 - exon9	81; 67; 593	3'UTR---CDS	Yes	-	-
circ_157	Gm06:15301336-15301747	Gm06	15301336	15301747	-	exon; intron	Glyma.06G180700.Wm82.a4.v1	1	Glyma.06G180700.1.Wm82.a4.v1	Glyma.06G180700.1.Wm82.a4.v1.exon.11; Glyma.06G180700.1.Wm82.a4.v1.exon.12	2	16	exon11 - exon12	237; 68	CDS---CDS	Yes	-	-
circ_158	Gm15:3655996-3656214	Gm15	3655996	3656214	-	exon	Glyma.15G046000.Wm82.a4.v1	1	Glyma.15G046000.1.Wm82.a4.v1	Glyma.15G046000.1.Wm82.a4.v1.exon.15	1	21	exon15 - exon15	218	CDS---CDS	Yes	-	-
circ_159	Gm13:26455579-26455685	Gm13	26455579	26455685	-	intergenic	NA	1	NA	NA	NA	NA	NA		intergenic---intergenic	Yes	-	-
circ_160	Gm04:47073837-47080254	Gm04	47073837	47080254	+	exon; intron	Glyma.04G210700.Wm82.a4.v1	1	Glyma.04G210700.1.Wm82.a4.v1	Glyma.04G210700.1.Wm82.a4.v1.exon.15; Glyma.04G210700.1.Wm82.a4.v1.exon.16; Glyma.04G210700.1.Wm82.a4.v1.exon.17; Glyma.04G210700.1.Wm82.a4.v1.exon.18; Glyma.04G210700.1.Wm82.a4.v1.exon.19; Glyma.04G210700.1.Wm82.a4.v1.exon.20	6	31	exon15 - exon20	108; 96; 66; 57; 88; 80	CDS---CDS	No	-	-
circ_161	Gm11:39556869-39557375	Gm11	39556869	39557375	-	exon; intron	Glyma.11G256800.Wm82.a4.v1	1	Glyma.11G256800.1.Wm82.a4.v1	Glyma.11G256800.1.Wm82.a4.v1.exon.10; Glyma.11G256800.1.Wm82.a4.v1.exon.9	2	22	exon9 - exon10	333; 79	CDS---CDS	Yes	-	-
circ_162	Gm06:1416365-1416760	Gm06	1416365	1416760	-	exon; intron	Glyma.06G018800.Wm82.a4.v1	1	Glyma.06G018800.1.Wm82.a4.v1	Glyma.06G018800.1.Wm82.a4.v1.exon.3; Glyma.06G018800.1.Wm82.a4.v1.exon.4	2	12	exon3 - exon4	133; 112	CDS---CDS	Yes	-	-
circ_163	Gm19:38444955-38446104	Gm19	38444955	38446104	+	exon; intron	Glyma.19G121700.Wm82.a4.v1	1	Glyma.19G121700.1.Wm82.a4.v1	Glyma.19G121700.1.Wm82.a4.v1.exon.2; Glyma.19G121700.1.Wm82.a4.v1.exon.3; Glyma.19G121700.1.Wm82.a4.v1.exon.4; Glyma.19G121700.1.Wm82.a4.v1.exon.5; Glyma.19G121700.1.Wm82.a4.v1.exon.6	5	7	exon2 - exon6	118; 145; 78; 113; 104	5'UTR---CDS	No	-	-
circ_164	Gm10:50517188-50517656	Gm10	50517188	50517656	-	exon; intron	Glyma.10G284000.Wm82.a4.v1	1	Glyma.10G284000.2.Wm82.a4.v1	Glyma.10G284000.2.Wm82.a4.v1.exon.2; Glyma.10G284000.2.Wm82.a4.v1.exon.3	2	6	exon2 - exon3	120; 252	CDS---CDS	Yes	-	-
circ_165	Gm01:57173722-57174168	Gm01	57173722	57174168	-	exon; intron	Glyma.01G234600.Wm82.a4.v1	1	Glyma.01G234600.1.Wm82.a4.v1	Glyma.01G234600.1.Wm82.a4.v1.exon.6; Glyma.01G234600.1.Wm82.a4.v1.exon.7	2	8	exon6 - exon7	116; 119	CDS---CDS	Yes	AT5G43630|TZP|TANDEM ZINC KNUCKLE PROTEIN|K9D7.13|K9D7_13;Plus-3;	-
circ_166	Gm04:45203596-45204445	Gm04	45203596	45204445	-	exon; intron	Glyma.04G192300.Wm82.a4.v1	1	Glyma.04G192300.3.Wm82.a4.v1	Glyma.04G192300.3.Wm82.a4.v1.exon.4; Glyma.04G192300.3.Wm82.a4.v1.exon.5; Glyma.04G192300.3.Wm82.a4.v1.exon.6; Glyma.04G192300.3.Wm82.a4.v1.exon.7; Glyma.04G192300.3.Wm82.a4.v1.exon.8	5	44	exon4 - exon8	77; 88; 92; 103; 124	CDS---5'UTR	Yes	-	-
circ_167	Gm14:24530822-24544486	Gm14	24530822	24544486	+	exon; intron	Glyma.14G142100.Wm82.a4.v1	1	Glyma.14G142100.1.Wm82.a4.v1	Glyma.14G142100.1.Wm82.a4.v1.exon.5; Glyma.14G142100.1.Wm82.a4.v1.exon.6; Glyma.14G142100.1.Wm82.a4.v1.exon.7	3	12	exon5 - exon7	86; 128; 51	CDS---CDS	No	-	-
circ_168	Gm01:53663361-53664502	Gm01	53663361	53664502	+	exon; intron	Glyma.01G190800.Wm82.a4.v1	1	Glyma.01G190800.1.Wm82.a4.v1	Glyma.01G190800.1.Wm82.a4.v1.exon.10; Glyma.01G190800.1.Wm82.a4.v1.exon.7; Glyma.01G190800.1.Wm82.a4.v1.exon.8; Glyma.01G190800.1.Wm82.a4.v1.exon.9	4	12	exon7 - exon10	102; 73; 210; 125	CDS---CDS	Yes	-	-
circ_169	Gm11:3748994-3750115	Gm11	3748994	3750115	+	exon; intron	Glyma.11G050000.Wm82.a4.v1	1	Glyma.11G050000.1.Wm82.a4.v1	Glyma.11G050000.1.Wm82.a4.v1.exon.5; Glyma.11G050000.1.Wm82.a4.v1.exon.6; Glyma.11G050000.1.Wm82.a4.v1.exon.7; Glyma.11G050000.1.Wm82.a4.v1.exon.8; Glyma.11G050000.1.Wm82.a4.v1.exon.9	5	10	exon5 - exon9	91; 66; 83; 64; 69	CDS---CDS	No	-	-
circ_170	Gm10:49875206-49875832	Gm10	49875206	49875832	+	exon; intron	Glyma.10G275100.Wm82.a4.v1	1	Glyma.10G275100.1.Wm82.a4.v1	Glyma.10G275100.1.Wm82.a4.v1.exon.10; Glyma.10G275100.1.Wm82.a4.v1.exon.7; Glyma.10G275100.1.Wm82.a4.v1.exon.8; Glyma.10G275100.1.Wm82.a4.v1.exon.9	4	12	exon7 - exon10	110; 153; 69; 48	CDS---CDS	No	-	-
circ_171	Gm05:27736989-27737570	Gm05	27736989	27737570	+	exon; intron	Glyma.05G104200.Wm82.a4.v1	1	Glyma.05G104200.1.Wm82.a4.v1	Glyma.05G104200.1.Wm82.a4.v1.exon.3; Glyma.05G104200.1.Wm82.a4.v1.exon.4	2	10	exon3 - exon4	195; 158	CDS---CDS	No	-	-
circ_172	Gm11:7651301-7652006	Gm11	7651301	7652006	-	intron; exon	Glyma.11G101400.Wm82.a4.v1	1	Glyma.11G101400.1.Wm82.a4.v1	Glyma.11G101400.1.Wm82.a4.v1.exon.10; Glyma.11G101400.1.Wm82.a4.v1.exon.11; Glyma.11G101400.1.Wm82.a4.v1.exon.7; Glyma.11G101400.1.Wm82.a4.v1.exon.8; Glyma.11G101400.1.Wm82.a4.v1.exon.9	5	13	exon7 - exon11	52; 58; 75; 112; 52	CDS---CDS	Yes	-	-
circ_173	Gm08:2820041-2820979	Gm08	2820041	2820979	+	exon; intron	Glyma.08G035500.Wm82.a4.v1	1	Glyma.08G035500.1.Wm82.a4.v1	Glyma.08G035500.1.Wm82.a4.v1.exon.6; Glyma.08G035500.1.Wm82.a4.v1.exon.7; Glyma.08G035500.1.Wm82.a4.v1.exon.8	3	9	exon6 - exon8	66; 69; 111	CDS---3'UTR	Yes	-	circ-AdoMet MTase
circ_174	Gm07:263678-263847	Gm07	263678	263847	-	exon	Glyma.07G003400.Wm82.a4.v1	1	Glyma.07G003400.1.Wm82.a4.v1	Glyma.07G003400.1.Wm82.a4.v1.exon.1	1	5	exon1 - exon1	641	CDS---CDS	Yes	-	-
circ_175	Gm14:254912-256247	Gm14	254912	256247	+	exon; intron	Glyma.14G002300.Wm82.a4.v1	1	Glyma.14G002300.1.Wm82.a4.v1	Glyma.14G002300.1.Wm82.a4.v1.exon.2; Glyma.14G002300.1.Wm82.a4.v1.exon.3	2	4	exon2 - exon3	197; 224	CDS---CDS	No	-	-
circ_176	Gm15:12782921-12783143	Gm15	12782921	12783143	+	intron	Glyma.15G154000.Wm82.a4.v1	1	NA	NA	NA	NA	NA		intron---intron	Yes	-	-
circ_177	Gm06:16973146-16973918	Gm06	16973146	16973918	+	exon; intron	Glyma.06G192600.Wm82.a4.v1	1	Glyma.06G192600.1.Wm82.a4.v1	Glyma.06G192600.1.Wm82.a4.v1.exon.5; Glyma.06G192600.1.Wm82.a4.v1.exon.6; Glyma.06G192600.1.Wm82.a4.v1.exon.7	3	8	exon5 - exon7	122; 77; 114	CDS---CDS	No	-	-
circ_178	Gm10:30118759-30120000	Gm10	30118759	30120000	+	exon; intron	Glyma.10G118800.Wm82.a4.v1	1	Glyma.10G118800.1.Wm82.a4.v1	Glyma.10G118800.1.Wm82.a4.v1.exon.13; Glyma.10G118800.1.Wm82.a4.v1.exon.14; Glyma.10G118800.1.Wm82.a4.v1.exon.15; Glyma.10G118800.1.Wm82.a4.v1.exon.16; Glyma.10G118800.1.Wm82.a4.v1.exon.17	5	23	exon13 - exon17	53; 54; 60; 47; 110	CDS---CDS	No	AT5G51230|EMF2|VEF2|CYR1|AtEMF2|EMBRYONIC FLOWER 2|CYTOKININ RESISTANT 1|MWD22.18|MWD22_18|AT5G51240;VEFS-Box;	-
circ_179	Gm18:24836252-24837193	Gm18	24836252	24837193	-	exon; intron	Glyma.18G146600.Wm82.a4.v1	1	Glyma.18G146600.1.Wm82.a4.v1	Glyma.18G146600.1.Wm82.a4.v1.exon.15; Glyma.18G146600.1.Wm82.a4.v1.exon.16; Glyma.18G146600.1.Wm82.a4.v1.exon.17	3	24	exon15 - exon17	72; 56; 226	CDS---CDS	No	-	-
circ_180	Gm08:46657796-46658311	Gm08	46657796	46658311	+	exon	Glyma.08G361200.Wm82.a4.v1	1	Glyma.08G361200.1.Wm82.a4.v1	Glyma.08G361200.1.Wm82.a4.v1.exon.2	1	4	exon2 - exon2	515	CDS---CDS	No	-	-
circ_181	Gm12:4808193-4808293	Gm12	4808193	4808293	+	intron	Glyma.12G065600.Wm82.a4.v1	1	NA	NA	NA	NA	NA		intron---intron	Yes	-	-
circ_182	Gm06:7788718-7790208	Gm06	7788718	7790208	-	exon; intron	Glyma.06G098300.Wm82.a4.v1	1	Glyma.06G098300.1.Wm82.a4.v1	Glyma.06G098300.1.Wm82.a4.v1.exon.6; Glyma.06G098300.1.Wm82.a4.v1.exon.7; Glyma.06G098300.1.Wm82.a4.v1.exon.8	3	23	exon6 - exon8	171; 78; 270	CDS---CDS	Yes	-	circ-SAB
circ_183	Gm20:31617940-31622562	Gm20	31617940	31622562	-	exon; intron	Glyma.20G084500.Wm82.a4.v1	1	Glyma.20G084500.1.Wm82.a4.v1	Glyma.20G084500.1.Wm82.a4.v1.exon.10; Glyma.20G084500.1.Wm82.a4.v1.exon.11; Glyma.20G084500.1.Wm82.a4.v1.exon.12; Glyma.20G084500.1.Wm82.a4.v1.exon.7; Glyma.20G084500.1.Wm82.a4.v1.exon.8; Glyma.20G084500.1.Wm82.a4.v1.exon.9	6	18	exon7 - exon12	60; 75; 105; 122; 117; 96	CDS---CDS	Yes	-	-
circ_184	Gm15:5977807-5978743	Gm15	5977807	5978743	-	exon; intron	Glyma.15G077800.Wm82.a4.v1	1	Glyma.15G077800.2.Wm82.a4.v1	Glyma.15G077800.2.Wm82.a4.v1.exon.4; Glyma.15G077800.2.Wm82.a4.v1.exon.5; Glyma.15G077800.2.Wm82.a4.v1.exon.6; Glyma.15G077800.2.Wm82.a4.v1.exon.7	4	10	exon4 - exon7	130; 114; 54; 47	CDS---CDS	Yes	-	-
circ_185	Gm09:44179490-44179796	Gm09	44179490	44179796	+	intron	Glyma.09G208500.Wm82.a4.v1	1	NA	NA	NA	NA	NA		intron---intron	Yes	AT2G35530|bZIP16|AtbZIP16|basic region/leucine zipper transcription factor 16|T32F12.9|T32F12_9;bZIP_1; MFMR; MFMR_assoc;	-
circ_186	Gm10:12114691-12125187	Gm10	12114691	12125187	+	exon; intron	Glyma.10G091000.Wm82.a4.v1	1	Glyma.10G091000.1.Wm82.a4.v1	Glyma.10G091000.1.Wm82.a4.v1.exon.10; Glyma.10G091000.1.Wm82.a4.v1.exon.11; Glyma.10G091000.1.Wm82.a4.v1.exon.12; Glyma.10G091000.1.Wm82.a4.v1.exon.13; Glyma.10G091000.1.Wm82.a4.v1.exon.9	5	19	exon9 - exon13	118; 51; 110; 103; 31	CDS---CDS	No	-	-
circ_187	Gm08:8608303-8608911	Gm08	8608303	8608911	-	exon; intron	Glyma.08G111700.Wm82.a4.v1	1	Glyma.08G111700.4.Wm82.a4.v1	Glyma.08G111700.4.Wm82.a4.v1.exon.1; Glyma.08G111700.4.Wm82.a4.v1.exon.2	2	3	exon1 - exon2	96; 150	CDS---intergenic	Yes	-	-
circ_188	Gm02:50241428-50244222	Gm02	50241428	50244222	+	exon; intron	Glyma.02G310900.Wm82.a4.v1	1	Glyma.02G310900.1.Wm82.a4.v1	Glyma.02G310900.1.Wm82.a4.v1.exon.20; Glyma.02G310900.1.Wm82.a4.v1.exon.21; Glyma.02G310900.1.Wm82.a4.v1.exon.22; Glyma.02G310900.1.Wm82.a4.v1.exon.23; Glyma.02G310900.1.Wm82.a4.v1.exon.24; Glyma.02G310900.1.Wm82.a4.v1.exon.25; Glyma.02G310900.1.Wm82.a4.v1.exon.26	7	39	exon20 - exon26	199; 144; 44; 84; 69; 77; 70	CDS---CDS	No	-	-
circ_189	Gm05:27821455-27822666	Gm05	27821455	27822666	+	exon; intron	Glyma.05G104600.Wm82.a4.v1	1	Glyma.05G104600.1.Wm82.a4.v1	Glyma.05G104600.1.Wm82.a4.v1.exon.4; Glyma.05G104600.1.Wm82.a4.v1.exon.5; Glyma.05G104600.1.Wm82.a4.v1.exon.6	3	10	exon4 - exon6	158; 91; 66	CDS---CDS	No	-	-
circ_190	Gm07:15393944-15398140	Gm07	15393944	15398140	+	exon; intron	Glyma.07G131300.Wm82.a4.v1; Glyma.07G131400.Wm82.a4.v1	2	Glyma.07G131300.1.Wm82.a4.v1; Glyma.07G131400.1.Wm82.a4.v1	Glyma.07G131300.1.Wm82.a4.v1.exon.2; Glyma.07G131300.1.Wm82.a4.v1.exon.3; Glyma.07G131300.1.Wm82.a4.v1.exon.4; Glyma.07G131400.1.Wm82.a4.v1.exon.1; Glyma.07G131400.1.Wm82.a4.v1.exon.2; Glyma.07G131400.1.Wm82.a4.v1.exon.3; Glyma.07G131400.1.Wm82.a4.v1.exon.4	7	4; 4	exon1 - exon4	741; 54; 93; 123; 54; 78; 730	3'UTR---3'UTR	Yes	-	-
circ_191	Gm16:29965871-29968286	Gm16	29965871	29968286	-	exon; intron	Glyma.16G140200.Wm82.a4.v1	1	Glyma.16G140200.3.Wm82.a4.v1	Glyma.16G140200.3.Wm82.a4.v1.exon.3; Glyma.16G140200.3.Wm82.a4.v1.exon.4; Glyma.16G140200.3.Wm82.a4.v1.exon.5; Glyma.16G140200.3.Wm82.a4.v1.exon.6; Glyma.16G140200.3.Wm82.a4.v1.exon.7; Glyma.16G140200.3.Wm82.a4.v1.exon.8; Glyma.16G140200.3.Wm82.a4.v1.exon.9	7	10	exon3 - exon9	88; 72; 51; 45; 93; 102; 74	CDS---CDS	Yes	AT1G55520|TBP2|ATTBP2|TATA binding protein 2|A. THALIANA TATA BINDING PROTEIN 2|T5A14.8|T5A14_8;TBP;	-
circ_192	Gm12:26130314-26130815	Gm12	26130314	26130815	+	exon; intron	Glyma.12G158000.Wm82.a4.v1	1	Glyma.12G158000.1.Wm82.a4.v1	Glyma.12G158000.1.Wm82.a4.v1.exon.2; Glyma.12G158000.1.Wm82.a4.v1.exon.3; Glyma.12G158000.1.Wm82.a4.v1.exon.4	3	9	exon2 - exon4	86; 46; 169	CDS---CDS	Yes	AT3G18380.2 | Symbols: | sequence-specific DNA binding transcription factors;sequence-specific DNA binding | chr3:6311002-6313181 REVERSE LENGTH=349;Homeodomain; SAWADEE;	-
circ_193	Gm15:23703155-23704493	Gm15	23703155	23704493	-	exon; intron	Glyma.15G197300.Wm82.a4.v1	1	Glyma.15G197300.2.Wm82.a4.v1	Glyma.15G197300.2.Wm82.a4.v1.exon.2; Glyma.15G197300.2.Wm82.a4.v1.exon.3; Glyma.15G197300.2.Wm82.a4.v1.exon.4; Glyma.15G197300.2.Wm82.a4.v1.exon.5; Glyma.15G197300.2.Wm82.a4.v1.exon.6; Glyma.15G197300.2.Wm82.a4.v1.exon.7	6	8	exon2 - exon7	90; 120; 135; 117; 57; 75	CDS---CDS	Yes	-	circ-SnRK
circ_194	Gm18:56044168-56045487	Gm18	56044168	56045487	-	exon; intron	Glyma.18G275500.Wm82.a4.v1	1	Glyma.18G275500.1.Wm82.a4.v1	Glyma.18G275500.1.Wm82.a4.v1.exon.4; Glyma.18G275500.1.Wm82.a4.v1.exon.5; Glyma.18G275500.1.Wm82.a4.v1.exon.6; Glyma.18G275500.1.Wm82.a4.v1.exon.7	4	10	exon4 - exon7	89; 244; 113; 91	CDS---CDS	Yes	-	-
circ_195	Gm07:43724795-43725341	Gm07	43724795	43725341	+	exon; intron	Glyma.07G258000.Wm82.a4.v1	1	Glyma.07G258000.1.Wm82.a4.v1	Glyma.07G258000.1.Wm82.a4.v1.exon.5; Glyma.07G258000.1.Wm82.a4.v1.exon.6; Glyma.07G258000.1.Wm82.a4.v1.exon.7	3	9	exon5 - exon7	63; 57; 122	CDS---CDS	No	-	-
circ_196	Gm15:15641255-15642188	Gm15	15641255	15642188	-	exon; intron	Glyma.15G171400.Wm82.a4.v1	1	Glyma.15G171400.2.Wm82.a4.v1	Glyma.15G171400.2.Wm82.a4.v1.exon.2; Glyma.15G171400.2.Wm82.a4.v1.exon.3; Glyma.15G171400.2.Wm82.a4.v1.exon.4; Glyma.15G171400.2.Wm82.a4.v1.exon.5	4	8	exon2 - exon5	130; 114; 54; 47	CDS---CDS	Yes	-	-
circ_197	Gm07:44532513-44534041	Gm07	44532513	44534041	+	exon; intron	Glyma.07G269000.Wm82.a4.v1	1	Glyma.07G269000.1.Wm82.a4.v1	Glyma.07G269000.1.Wm82.a4.v1.exon.6; Glyma.07G269000.1.Wm82.a4.v1.exon.7	2	11	exon6 - exon7	263; 169	CDS---CDS	No	-	-
circ_198	Gm05:92631-94898	Gm05	92631	94898	-	exon; intron	Glyma.05G001000.Wm82.a4.v1	1	Glyma.05G001000.1.Wm82.a4.v1	Glyma.05G001000.1.Wm82.a4.v1.exon.4; Glyma.05G001000.1.Wm82.a4.v1.exon.5; Glyma.05G001000.1.Wm82.a4.v1.exon.6; Glyma.05G001000.1.Wm82.a4.v1.exon.7; Glyma.05G001000.1.Wm82.a4.v1.exon.8	5	10	exon4 - exon8	71; 105; 34; 101; 60	CDS---CDS	No	-	-
circ_199	Gm03:36756944-36757884	Gm03	36756944	36757884	-	exon; intron	Glyma.03G139500.Wm82.a4.v1	1	Glyma.03G139500.1.Wm82.a4.v1	Glyma.03G139500.1.Wm82.a4.v1.exon.1; Glyma.03G139500.1.Wm82.a4.v1.exon.2; Glyma.03G139500.1.Wm82.a4.v1.exon.3; Glyma.03G139500.1.Wm82.a4.v1.exon.4	4	4	exon1 - exon4	335; 62; 62; 834	CDS---5'UTR	Yes	-	-
circ_200	Gm18:50590667-50591571	Gm18	50590667	50591571	-	exon; intron	Glyma.18G216000.Wm82.a4.v1	1	Glyma.18G216000.1.Wm82.a4.v1	Glyma.18G216000.1.Wm82.a4.v1.exon.2; Glyma.18G216000.1.Wm82.a4.v1.exon.3; Glyma.18G216000.1.Wm82.a4.v1.exon.4	3	5	exon2 - exon4	94; 158; 105	CDS---5'UTR	Yes	-	-
circ_201	Gm12:33422727-33423151	Gm12	33422727	33423151	+	exon; intron	Glyma.12G165301.Wm82.a4.v1	1	Glyma.12G165301.1.Wm82.a4.v1	Glyma.12G165301.1.Wm82.a4.v1.exon.10; Glyma.12G165301.1.Wm82.a4.v1.exon.11; Glyma.12G165301.1.Wm82.a4.v1.exon.12	3	15	exon10 - exon12	150; 61; 53	CDS---CDS	No	-	circ-EF1B
circ_202	Gm07:14510933-14511512	Gm07	14510933	14511512	+	exon; intron	Glyma.07G123900.Wm82.a4.v1	1	Glyma.07G123900.1.Wm82.a4.v1	Glyma.07G123900.1.Wm82.a4.v1.exon.3; Glyma.07G123900.1.Wm82.a4.v1.exon.4	2	10	exon3 - exon4	207; 222	CDS---CDS	Yes	-	-
circ_203	Gm20:47445605-47445919	Gm20	47445605	47445919	+	exon; intron	Glyma.20G244900.Wm82.a4.v1	1	Glyma.20G244900.1.Wm82.a4.v1	Glyma.20G244900.1.Wm82.a4.v1.exon.7; Glyma.20G244900.1.Wm82.a4.v1.exon.8	2	53	exon7 - exon8	111; 126	CDS---CDS	No	-	-
circ_204	Gm03:46829830-46830218	Gm03	46829830	46830218	-	exon; intron	Glyma.03G263550.Wm82.a4.v1	1	Glyma.03G263550.1.Wm82.a4.v1	Glyma.03G263550.1.Wm82.a4.v1.exon.1; Glyma.03G263550.1.Wm82.a4.v1.exon.2	2	3	exon1 - exon2	215; 80	CDS---5'UTR	Yes	-	-
circ_205	Gm20:390075-391013	Gm20	390075	391013	+	exon; intron	Glyma.20G004000.Wm82.a4.v1	1	Glyma.20G004000.1.Wm82.a4.v1	Glyma.20G004000.1.Wm82.a4.v1.exon.16; Glyma.20G004000.1.Wm82.a4.v1.exon.17; Glyma.20G004000.1.Wm82.a4.v1.exon.18	3	23	exon16 - exon18	118; 92; 118	CDS---CDS	No	-	-
circ_206	Gm20:39879374-39881200	Gm20	39879374	39881200	+	exon; intron	Glyma.20G161000.Wm82.a4.v1	1	Glyma.20G161000.1.Wm82.a4.v1	Glyma.20G161000.1.Wm82.a4.v1.exon.4; Glyma.20G161000.1.Wm82.a4.v1.exon.5; Glyma.20G161000.1.Wm82.a4.v1.exon.6; Glyma.20G161000.1.Wm82.a4.v1.exon.7; Glyma.20G161000.1.Wm82.a4.v1.exon.8; Glyma.20G161000.1.Wm82.a4.v1.exon.9	6	11	exon4 - exon9	128; 45; 54; 102; 204; 86	CDS---CDS	Yes	-	-
circ_207	Gm03:1100355-1101463	Gm03	1100355	1101463	-	exon; intron	Glyma.03G011366.Wm82.a4.v1	1	Glyma.03G011366.1.Wm82.a4.v1	Glyma.03G011366.1.Wm82.a4.v1.exon.2; Glyma.03G011366.1.Wm82.a4.v1.exon.3; Glyma.03G011366.1.Wm82.a4.v1.exon.4	3	5	exon2 - exon4	111; 97; 61	CDS---CDS	Yes	-	-
circ_208	Gm02:46424264-46429982	Gm02	46424264	46429982	+	exon; intron	Glyma.02G258900.Wm82.a4.v1	1	Glyma.02G258900.1.Wm82.a4.v1	Glyma.02G258900.1.Wm82.a4.v1.exon.1; Glyma.02G258900.1.Wm82.a4.v1.exon.2	2	3	exon1 - exon2	165; 116	intergenic---CDS	Yes	-	-
circ_209	Gm06:23428818-23432642	Gm06	23428818	23432642	-	exon; intron	Glyma.06G217700.Wm82.a4.v1	1	Glyma.06G217700.1.Wm82.a4.v1	Glyma.06G217700.1.Wm82.a4.v1.exon.2; Glyma.06G217700.1.Wm82.a4.v1.exon.3; Glyma.06G217700.1.Wm82.a4.v1.exon.4	3	6	exon2 - exon4	56; 167; 214	CDS---CDS	Yes	-	-
circ_210	Gm06:38630243-38632019	Gm06	38630243	38632019	+	exon; intron	Glyma.06G239100.Wm82.a4.v1	1	Glyma.06G239100.1.Wm82.a4.v1	Glyma.06G239100.1.Wm82.a4.v1.exon.5; Glyma.06G239100.1.Wm82.a4.v1.exon.6; Glyma.06G239100.1.Wm82.a4.v1.exon.7	3	17	exon5 - exon7	125; 113; 140	CDS---CDS	Yes	-	-
circ_211	Gm08:179252-179867	Gm08	179252	179867	-	exon; intron	Glyma.08G002500.Wm82.a4.v1	1	Glyma.08G002500.1.Wm82.a4.v1	Glyma.08G002500.1.Wm82.a4.v1.exon.10; Glyma.08G002500.1.Wm82.a4.v1.exon.8; Glyma.08G002500.1.Wm82.a4.v1.exon.9	3	18	exon8 - exon10	119; 109; 85	CDS---CDS	Yes	-	-
circ_212	Gm02:44652125-44652803	Gm02	44652125	44652803	-	exon; intron	Glyma.02G239600.Wm82.a4.v1	1	Glyma.02G239600.1.Wm82.a4.v1	Glyma.02G239600.1.Wm82.a4.v1.exon.3; Glyma.02G239600.1.Wm82.a4.v1.exon.4; Glyma.02G239600.1.Wm82.a4.v1.exon.5; Glyma.02G239600.1.Wm82.a4.v1.exon.6	4	14	exon3 - exon6	99; 57; 156; 85	CDS---CDS	Yes	AT5G37020|ARF8|ATARF8|auxin response factor 8|K15O15.1|K15O15_1;AUX_IAA; B3; Auxin_resp; B3; Auxin_resp;	circ-ARF8
circ_213	Gm03:32634518-32636648	Gm03	32634518	32636648	-	exon; intron	Glyma.03G110500.Wm82.a4.v1	1	Glyma.03G110500.5.Wm82.a4.v1	Glyma.03G110500.5.Wm82.a4.v1.exon.13; Glyma.03G110500.5.Wm82.a4.v1.exon.14; Glyma.03G110500.5.Wm82.a4.v1.exon.15; Glyma.03G110500.5.Wm82.a4.v1.exon.16; Glyma.03G110500.5.Wm82.a4.v1.exon.17; Glyma.03G110500.5.Wm82.a4.v1.exon.18	6	36	exon13 - exon18	84; 87; 102; 64; 56; 72	CDS---CDS	Yes	-	-
circ_214	Gm10:40518539-40519035	Gm10	40518539	40519035	-	exon; intron	Glyma.10G170300.Wm82.a4.v1	1	Glyma.10G170300.1.Wm82.a4.v1	Glyma.10G170300.1.Wm82.a4.v1.exon.3; Glyma.10G170300.1.Wm82.a4.v1.exon.4; Glyma.10G170300.1.Wm82.a4.v1.exon.5	3	6	exon3 - exon5	78; 72; 101	CDS---CDS	Yes	-	-
circ_215	Gm03:1109986-1110357	Gm03	1109986	1110357	-	exon; intron	Glyma.03G011400.Wm82.a4.v1	1	Glyma.03G011400.5.Wm82.a4.v1	Glyma.03G011400.5.Wm82.a4.v1.exon.3; Glyma.03G011400.5.Wm82.a4.v1.exon.4	2	6	exon3 - exon4	105; 195	CDS---CDS	Yes	-	-
circ_216	Gm04:8305548-8307103	Gm04	8305548	8307103	-	exon; intron	Glyma.04G093800.Wm82.a4.v1	1	Glyma.04G093800.1.Wm82.a4.v1	Glyma.04G093800.1.Wm82.a4.v1.exon.10; Glyma.04G093800.1.Wm82.a4.v1.exon.11; Glyma.04G093800.1.Wm82.a4.v1.exon.12; Glyma.04G093800.1.Wm82.a4.v1.exon.9	4	16	exon9 - exon12	201; 56; 94; 132	CDS---CDS	Yes	-	-
circ_217	Gm07:15393944-15396434	Gm07	15393944	15396434	+	exon; intron	Glyma.07G131300.Wm82.a4.v1; Glyma.07G131400.Wm82.a4.v1	2	Glyma.07G131300.1.Wm82.a4.v1; Glyma.07G131400.1.Wm82.a4.v1	Glyma.07G131300.1.Wm82.a4.v1.exon.2; Glyma.07G131300.1.Wm82.a4.v1.exon.3; Glyma.07G131300.1.Wm82.a4.v1.exon.4; Glyma.07G131400.1.Wm82.a4.v1.exon.1	4	4; 4	exon1 - exon4	741; 54; 93; 123	3'UTR---5'UTR	Yes	-	-
circ_218	Gm07:14310230-14314356	Gm07	14310230	14314356	-	exon; intron	Glyma.07G122900.Wm82.a4.v1	1	Glyma.07G122900.1.Wm82.a4.v1	Glyma.07G122900.1.Wm82.a4.v1.exon.11; Glyma.07G122900.1.Wm82.a4.v1.exon.12; Glyma.07G122900.1.Wm82.a4.v1.exon.13; Glyma.07G122900.1.Wm82.a4.v1.exon.14; Glyma.07G122900.1.Wm82.a4.v1.exon.15; Glyma.07G122900.1.Wm82.a4.v1.exon.16	6	26	exon11 - exon16	92; 84; 75; 48; 96; 230	CDS---CDS	No	-	-
circ_219	Gm20:11351059-11351533	Gm20	11351059	11351533	-	exon	Glyma.20G051200.Wm82.a4.v1	1	Glyma.20G051200.3.Wm82.a4.v1	Glyma.20G051200.3.Wm82.a4.v1.exon.1	1	14	exon1 - exon1	83	CDS---intergenic	Yes	-	-
circ_220	Gm15:53632058-53633126	Gm15	53632058	53633126	-	exon; intron	Glyma.15G276800.Wm82.a4.v1	1	Glyma.15G276800.1.Wm82.a4.v1	Glyma.15G276800.1.Wm82.a4.v1.exon.6; Glyma.15G276800.1.Wm82.a4.v1.exon.7; Glyma.15G276800.1.Wm82.a4.v1.exon.8	3	25	exon6 - exon8	105; 195; 99	CDS---CDS	Yes	-	-
circ_221	Gm09:3980269-3980775	Gm09	3980269	3980775	-	exon; intron	Glyma.09G046500.Wm82.a4.v1	1	Glyma.09G046500.1.Wm82.a4.v1	Glyma.09G046500.1.Wm82.a4.v1.exon.2; Glyma.09G046500.1.Wm82.a4.v1.exon.3	2	20	exon2 - exon3	177; 100	CDS---5'UTR	Yes	-	-
circ_222	Gm10:43344558-43345050	Gm10	43344558	43345050	-	exon; intron	Glyma.10G201400.Wm82.a4.v1	1	Glyma.10G201400.1.Wm82.a4.v1	Glyma.10G201400.1.Wm82.a4.v1.exon.2; Glyma.10G201400.1.Wm82.a4.v1.exon.3; Glyma.10G201400.1.Wm82.a4.v1.exon.4	3	7	exon2 - exon4	133; 54; 92	CDS---CDS	Yes	-	-
circ_223	Gm04:235694-236402	Gm04	235694	236402	-	exon; intron	Glyma.04G003000.Wm82.a4.v1	1	Glyma.04G003000.1.Wm82.a4.v1	Glyma.04G003000.1.Wm82.a4.v1.exon.22; Glyma.04G003000.1.Wm82.a4.v1.exon.23	2	28	exon22 - exon23	220; 131	CDS---CDS	Yes	-	-
circ_224	Gm05:1184556-1185606	Gm05	1184556	1185606	-	exon	Glyma.05G012600.Wm82.a4.v1	1	Glyma.05G012600.2.Wm82.a4.v1	Glyma.05G012600.2.Wm82.a4.v1.exon.2	1	5	exon2 - exon2	1050	CDS---5'UTR	Yes	-	-
circ_225	Gm15:12782644-12783143	Gm15	12782644	12783143	+	intron	Glyma.15G154000.Wm82.a4.v1	1	NA	NA	NA	NA	NA		intron---intron	Yes	-	circ-CLU1
circ_226	Gm03:32622048-32622923	Gm03	32622048	32622923	-	exon; intron	Glyma.03G110500.Wm82.a4.v1	1	Glyma.03G110500.5.Wm82.a4.v1	Glyma.03G110500.5.Wm82.a4.v1.exon.26; Glyma.03G110500.5.Wm82.a4.v1.exon.27; Glyma.03G110500.5.Wm82.a4.v1.exon.28	3	36	exon26 - exon28	94; 219; 95	3'UTR---3'UTR	Yes	-	-
circ_227	Gm14:2449993-2450903	Gm14	2449993	2450903	+	exon; intron	Glyma.14G033600.Wm82.a4.v1	1	Glyma.14G033600.2.Wm82.a4.v1	Glyma.14G033600.2.Wm82.a4.v1.exon.13; Glyma.14G033600.2.Wm82.a4.v1.exon.14	2	31	exon13 - exon14	135; 192	CDS---CDS	No	-	-
circ_228	Gm01:50245120-50246008	Gm01	50245120	50246008	-	exon; intron	Glyma.01G154100.Wm82.a4.v1	1	Glyma.01G154100.1.Wm82.a4.v1	Glyma.01G154100.1.Wm82.a4.v1.exon.3; Glyma.01G154100.1.Wm82.a4.v1.exon.4; Glyma.01G154100.1.Wm82.a4.v1.exon.5	3	9	exon3 - exon5	74; 76; 111	CDS---CDS	Yes	-	-
circ_229	Gm06:268200-268496	Gm06	268200	268496	-	exon	Glyma.06G003200.Wm82.a4.v1	1	Glyma.06G003200.1.Wm82.a4.v1	Glyma.06G003200.1.Wm82.a4.v1.exon.2	1	4	exon2 - exon2	296	CDS---CDS	Yes	-	-
circ_230	Gm20:46280980-46281722	Gm20	46280980	46281722	+	exon; intron	Glyma.20G229100.Wm82.a4.v1	1	Glyma.20G229100.14.Wm82.a4.v1	Glyma.20G229100.14.Wm82.a4.v1.exon.24; Glyma.20G229100.14.Wm82.a4.v1.exon.25; Glyma.20G229100.14.Wm82.a4.v1.exon.26; Glyma.20G229100.14.Wm82.a4.v1.exon.27; Glyma.20G229100.14.Wm82.a4.v1.exon.28	5	45	exon24 - exon28	44; 132; 132; 53; 49	CDS---CDS	Yes	-	-
circ_231	Gm12:33959159-33959697	Gm12	33959159	33959697	-	intron	Glyma.12G170100.Wm82.a4.v1	1	NA	NA	NA	NA	NA		intron---intron	Yes	-	-
circ_232	Gm15:21811493-21812710	Gm15	21811493	21812710	-	exon; intron	Glyma.15G192700.Wm82.a4.v1	1	Glyma.15G192700.1.Wm82.a4.v1	Glyma.15G192700.1.Wm82.a4.v1.exon.6; Glyma.15G192700.1.Wm82.a4.v1.exon.7; Glyma.15G192700.1.Wm82.a4.v1.exon.8	3	26	exon6 - exon8	182; 118; 128	CDS---CDS	Yes	-	-
circ_233	Gm11:8912235-8915252	Gm11	8912235	8915252	-	exon	Glyma.11G117300.Wm82.a4.v1; Glyma.11G117400.Wm82.a4.v1	2	Glyma.11G117300.1.Wm82.a4.v1; Glyma.11G117400.1.Wm82.a4.v1	Glyma.11G117300.1.Wm82.a4.v1.exon.1; Glyma.11G117400.1.Wm82.a4.v1.exon.2	2	2; 2	exon1 - exon2	166; 584	CDS---CDS	Yes	-	circ-CCR2
circ_234	Gm13:2112608-2113063	Gm13	2112608	2113063	-	intron; exon	Glyma.13G007400.Wm82.a4.v1	1	Glyma.13G007400.1.Wm82.a4.v1	Glyma.13G007400.1.Wm82.a4.v1.exon.6; Glyma.13G007400.1.Wm82.a4.v1.exon.7	2	8	exon6 - exon7	280; 79	CDS---CDS	Yes	-	-
circ_235	Gm15:53607167-53607721	Gm15	53607167	53607721	-	exon; intron	Glyma.15G276800.Wm82.a4.v1	1	Glyma.15G276800.1.Wm82.a4.v1	Glyma.15G276800.1.Wm82.a4.v1.exon.14; Glyma.15G276800.1.Wm82.a4.v1.exon.15; Glyma.15G276800.1.Wm82.a4.v1.exon.16	3	25	exon14 - exon16	126; 132; 118	CDS---CDS	Yes	-	-
circ_236	Gm14:3946290-3946424	Gm14	3946290	3946424	-	exon	Glyma.14G050500.Wm82.a4.v1	1	Glyma.14G050500.1.Wm82.a4.v1	Glyma.14G050500.1.Wm82.a4.v1.exon.1	1	1	exon1 - exon1	150	CDS---intergenic	No	-	-
circ_237	Gm09:49333061-49333755	Gm09	49333061	49333755	+	exon; intron	Glyma.09G273100.Wm82.a4.v1	1	Glyma.09G273100.1.Wm82.a4.v1	Glyma.09G273100.1.Wm82.a4.v1.exon.2; Glyma.09G273100.1.Wm82.a4.v1.exon.3; Glyma.09G273100.1.Wm82.a4.v1.exon.4	3	5	exon2 - exon4	94; 128; 105	5'UTR---CDS	Yes	-	-
circ_238	Gm08:8535741-8539480	Gm08	8535741	8539480	+	exon; intron	Glyma.08G111000.Wm82.a4.v1	1	Glyma.08G111000.1.Wm82.a4.v1	Glyma.08G111000.1.Wm82.a4.v1.exon.10; Glyma.08G111000.1.Wm82.a4.v1.exon.11; Glyma.08G111000.1.Wm82.a4.v1.exon.12; Glyma.08G111000.1.Wm82.a4.v1.exon.8; Glyma.08G111000.1.Wm82.a4.v1.exon.9	5	19	exon8 - exon12	122; 204; 233; 106; 88	CDS---CDS	No	-	-
circ_239	Gm11:789775-790713	Gm11	789775	790713	-	intron; exon	Glyma.11G011400.Wm82.a4.v1	1	Glyma.11G011400.2.Wm82.a4.v1	Glyma.11G011400.2.Wm82.a4.v1.exon.5; Glyma.11G011400.2.Wm82.a4.v1.exon.6	2	7	exon5 - exon6	202; 102	3'UTR---CDS	Yes	-	-
circ_240	Gm06:45365226-45365827	Gm06	45365226	45365827	-	exon; intron	Glyma.06G268800.Wm82.a4.v1	1	Glyma.06G268800.2.Wm82.a4.v1	Glyma.06G268800.2.Wm82.a4.v1.exon.10; Glyma.06G268800.2.Wm82.a4.v1.exon.9	2	16	exon9 - exon10	120; 99	CDS---CDS	No	-	-
circ_241	Gm18:57775459-57777122	Gm18	57775459	57777122	-	exon; intron	Glyma.18G297800.Wm82.a4.v1	1	Glyma.18G297800.1.Wm82.a4.v1	Glyma.18G297800.1.Wm82.a4.v1.exon.6; Glyma.18G297800.1.Wm82.a4.v1.exon.7; Glyma.18G297800.1.Wm82.a4.v1.exon.8; Glyma.18G297800.1.Wm82.a4.v1.exon.9	4	12	exon6 - exon9	98; 75; 111; 123	CDS---CDS	Yes	-	-
circ_242	Gm15:21819375-21819811	Gm15	21819375	21819811	-	exon; intron	Glyma.15G192700.Wm82.a4.v1	1	Glyma.15G192700.1.Wm82.a4.v1	Glyma.15G192700.1.Wm82.a4.v1.exon.1; Glyma.15G192700.1.Wm82.a4.v1.exon.2	2	26	exon1 - exon2	113; 176	CDS---intergenic	Yes	-	-
circ_243	Gm10:30118759-30131691	Gm10	30118759	30131691	+	exon; intron	Glyma.10G118800.Wm82.a4.v1	1	Glyma.10G118800.1.Wm82.a4.v1	Glyma.10G118800.1.Wm82.a4.v1.exon.13; Glyma.10G118800.1.Wm82.a4.v1.exon.14; Glyma.10G118800.1.Wm82.a4.v1.exon.15; Glyma.10G118800.1.Wm82.a4.v1.exon.16; Glyma.10G118800.1.Wm82.a4.v1.exon.17; Glyma.10G118800.1.Wm82.a4.v1.exon.18; Glyma.10G118800.1.Wm82.a4.v1.exon.19; Glyma.10G118800.1.Wm82.a4.v1.exon.20	8	23	exon13 - exon20	53; 54; 60; 47; 110; 130; 49; 84	CDS---CDS	No	-	-
circ_244	Gm15:51966193-51966527	Gm15	51966193	51966527	+	exon; intron	Glyma.15G265300.Wm82.a4.v1	1	Glyma.15G265300.1.Wm82.a4.v1	Glyma.15G265300.1.Wm82.a4.v1.exon.22; Glyma.15G265300.1.Wm82.a4.v1.exon.23	2	48	exon22 - exon23	135; 99	CDS---CDS	No	-	-
circ_245	Gm18:56254202-56254779	Gm18	56254202	56254779	-	exon; intron	Glyma.18G278200.Wm82.a4.v1	1	Glyma.18G278200.1.Wm82.a4.v1	Glyma.18G278200.1.Wm82.a4.v1.exon.6; Glyma.18G278200.1.Wm82.a4.v1.exon.7; Glyma.18G278200.1.Wm82.a4.v1.exon.8	3	11	exon6 - exon8	60; 98; 150	CDS---CDS	Yes	-	-
circ_246	Gm17:7415024-7417595	Gm17	7415024	7417595	-	exon; intron	Glyma.17G094800.Wm82.a4.v1	1	Glyma.17G094800.1.Wm82.a4.v1	Glyma.17G094800.1.Wm82.a4.v1.exon.16; Glyma.17G094800.1.Wm82.a4.v1.exon.17; Glyma.17G094800.1.Wm82.a4.v1.exon.18; Glyma.17G094800.1.Wm82.a4.v1.exon.19; Glyma.17G094800.1.Wm82.a4.v1.exon.20; Glyma.17G094800.1.Wm82.a4.v1.exon.21; Glyma.17G094800.1.Wm82.a4.v1.exon.22; Glyma.17G094800.1.Wm82.a4.v1.exon.23	8	27	exon16 - exon23	52; 156; 124; 82; 89; 75; 55; 120	CDS---CDS	Yes	-	-
circ_247	Gm05:1272081-1274169	Gm05	1272081	1274169	-	exon; intron	Glyma.05G013400.Wm82.a4.v1	1	Glyma.05G013400.1.Wm82.a4.v1	Glyma.05G013400.1.Wm82.a4.v1.exon.15; Glyma.05G013400.1.Wm82.a4.v1.exon.16; Glyma.05G013400.1.Wm82.a4.v1.exon.17; Glyma.05G013400.1.Wm82.a4.v1.exon.18; Glyma.05G013400.1.Wm82.a4.v1.exon.19	5	25	exon15 - exon19	126; 57; 80; 43; 87	CDS---CDS	No	AT1G73960|TAF2|TBP-associated factor 2|F2P9.17|F2P9_17;Peptidase_M1;	-
circ_248	Gm20:41705030-41705350	Gm20	41705030	41705350	-	intron	Glyma.20G179700.Wm82.a4.v1	1	NA	NA	NA	NA	NA		intron---intron	Yes	-	-
circ_249	Gm12:38843045-38844457	Gm12	38843045	38844457	-	exon; intron	Glyma.12G214500.Wm82.a4.v1	1	Glyma.12G214500.1.Wm82.a4.v1	Glyma.12G214500.1.Wm82.a4.v1.exon.2; Glyma.12G214500.1.Wm82.a4.v1.exon.3; Glyma.12G214500.1.Wm82.a4.v1.exon.4; Glyma.12G214500.1.Wm82.a4.v1.exon.5; Glyma.12G214500.1.Wm82.a4.v1.exon.6; Glyma.12G214500.1.Wm82.a4.v1.exon.7	6	20	exon2 - exon7	89; 110; 55; 89; 67; 63	CDS---CDS	Yes	-	-
circ_250	Gm03:36104865-36106101	Gm03	36104865	36106101	-	exon; intron	Glyma.03G133900.Wm82.a4.v1	1	Glyma.03G133900.10.Wm82.a4.v1	Glyma.03G133900.10.Wm82.a4.v1.exon.2; Glyma.03G133900.10.Wm82.a4.v1.exon.3; Glyma.03G133900.10.Wm82.a4.v1.exon.4	3	10	exon2 - exon4	69; 60; 299	CDS---5'UTR	Yes	-	-
circ_251	Gm06:14501674-14503272	Gm06	14501674	14503272	+	exon; intron	Glyma.06G173200.Wm82.a4.v1	1	Glyma.06G173200.1.Wm82.a4.v1	Glyma.06G173200.1.Wm82.a4.v1.exon.16; Glyma.06G173200.1.Wm82.a4.v1.exon.17; Glyma.06G173200.1.Wm82.a4.v1.exon.18	3	20	exon16 - exon18	126; 144; 87	CDS---CDS	No	-	-
circ_252	Gm15:34339609-34340901	Gm15	34339609	34340901	+	exon; intron	Glyma.15G212800.Wm82.a4.v1	1	Glyma.15G212800.1.Wm82.a4.v1	Glyma.15G212800.1.Wm82.a4.v1.exon.8; Glyma.15G212800.1.Wm82.a4.v1.exon.9	2	30	exon8 - exon9	312; 276	CDS---CDS	No	-	-
circ_253	Gm20:2013461-2015184	Gm20	2013461	2015184	-	exon; intron	Glyma.20G019300.Wm82.a4.v1	1	Glyma.20G019300.1.Wm82.a4.v1	Glyma.20G019300.1.Wm82.a4.v1.exon.4; Glyma.20G019300.1.Wm82.a4.v1.exon.5; Glyma.20G019300.1.Wm82.a4.v1.exon.6; Glyma.20G019300.1.Wm82.a4.v1.exon.7	4	24	exon4 - exon7	81; 81; 83; 85	CDS---CDS	Yes	-	-
circ_254	Gm02:6940008-6942084	Gm02	6940008	6942084	-	exon; intron	Glyma.02G080900.Wm82.a4.v1	1	Glyma.02G080900.1.Wm82.a4.v1	Glyma.02G080900.1.Wm82.a4.v1.exon.5; Glyma.02G080900.1.Wm82.a4.v1.exon.6; Glyma.02G080900.1.Wm82.a4.v1.exon.7	3	14	exon5 - exon7	172; 267; 346	CDS---CDS	Yes	-	-
circ_255	Gm03:20203257-20204453	Gm03	20203257	20204453	+	exon; intron	Glyma.03G076800.Wm82.a4.v1	1	Glyma.03G076800.3.Wm82.a4.v1	Glyma.03G076800.3.Wm82.a4.v1.exon.5; Glyma.03G076800.3.Wm82.a4.v1.exon.6; Glyma.03G076800.3.Wm82.a4.v1.exon.7; Glyma.03G076800.3.Wm82.a4.v1.exon.8	4	18	exon5 - exon8	152; 84; 63; 132	CDS---CDS	Yes	-	-
circ_256	Gm20:31617366-31621737	Gm20	31617366	31621737	-	exon; intron	Glyma.20G084500.Wm82.a4.v1	1	Glyma.20G084500.1.Wm82.a4.v1	Glyma.20G084500.1.Wm82.a4.v1.exon.10; Glyma.20G084500.1.Wm82.a4.v1.exon.11; Glyma.20G084500.1.Wm82.a4.v1.exon.12; Glyma.20G084500.1.Wm82.a4.v1.exon.13; Glyma.20G084500.1.Wm82.a4.v1.exon.14	5	18	exon10 - exon14	60; 75; 105; 120; 78	CDS---CDS	Yes	-	-
circ_257	Gm06:18403846-18404048	Gm06	18403846	18404048	+	exon; intron	Glyma.06G201700.Wm82.a4.v1	1	Glyma.06G201700.1.Wm82.a4.v1	Glyma.06G201700.1.Wm82.a4.v1.exon.15; Glyma.06G201700.1.Wm82.a4.v1.exon.16	2	28	exon15 - exon16	58; 69	CDS---CDS	No	-	-
circ_258	Gm01:53520281-53520651	Gm01	53520281	53520651	-	exon; intron	Glyma.01G188900.Wm82.a4.v1	1	Glyma.01G188900.1.Wm82.a4.v1	Glyma.01G188900.1.Wm82.a4.v1.exon.3; Glyma.01G188900.1.Wm82.a4.v1.exon.4	2	5	exon3 - exon4	153; 114	CDS---CDS	Yes	-	circ-SCE1
circ_259	Gm01:56017511-56017873	Gm01	56017511	56017873	-	exon; intron	Glyma.01G219800.Wm82.a4.v1	1	Glyma.01G219800.1.Wm82.a4.v1	Glyma.01G219800.1.Wm82.a4.v1.exon.24; Glyma.01G219800.1.Wm82.a4.v1.exon.25	2	33	exon24 - exon25	150; 134	CDS---CDS	Yes	AT1G63490|JMJ17|Jumonji domain-containing protein 17|F2K11.14|F2K11_14;ARID; zf-C5HC2; JmjN; PHD; PLU-1; JmjC;	-
circ_260	Gm06:46409221-46410554	Gm06	46409221	46410554	+	exon; intron	Glyma.06G276900.Wm82.a4.v1	1	Glyma.06G276900.1.Wm82.a4.v1	Glyma.06G276900.1.Wm82.a4.v1.exon.11; Glyma.06G276900.1.Wm82.a4.v1.exon.12; Glyma.06G276900.1.Wm82.a4.v1.exon.13	3	17	exon11 - exon13	283; 124; 20	CDS---CDS	Yes	-	-
circ_261	Gm18:47348392-47380009	Gm18	47348392	47380009	+	exon; intron	Glyma.18G195900.Wm82.a4.v1; Glyma.18G196000.Wm82.a4.v1	2	Glyma.18G195900.1.Wm82.a4.v1; Glyma.18G196000.1.Wm82.a4.v1	Glyma.18G195900.1.Wm82.a4.v1.exon.10; Glyma.18G195900.1.Wm82.a4.v1.exon.11; Glyma.18G195900.1.Wm82.a4.v1.exon.3; Glyma.18G195900.1.Wm82.a4.v1.exon.4; Glyma.18G195900.1.Wm82.a4.v1.exon.5; Glyma.18G195900.1.Wm82.a4.v1.exon.6; Glyma.18G195900.1.Wm82.a4.v1.exon.7; Glyma.18G195900.1.Wm82.a4.v1.exon.8; Glyma.18G195900.1.Wm82.a4.v1.exon.9; Glyma.18G196000.1.Wm82.a4.v1.exon.1; Glyma.18G196000.1.Wm82.a4.v…	11	11; 11	exon1 - exon11	78; 1287; 75; 108; 161; 115; 155; 52; 69; 369; 356	CDS---CDS	No	-	-
circ_262	Gm03:24296413-24297801	Gm03	24296413	24297801	+	exon; intron	Glyma.03G083100.Wm82.a4.v1	1	Glyma.03G083100.1.Wm82.a4.v1	Glyma.03G083100.1.Wm82.a4.v1.exon.10; Glyma.03G083100.1.Wm82.a4.v1.exon.11; Glyma.03G083100.1.Wm82.a4.v1.exon.9	3	14	exon9 - exon11	103; 77; 131	CDS---CDS	No	-	-
circ_263	Gm19:50184151-50188011	Gm19	50184151	50188011	+	intron; exon	Glyma.19G250600.Wm82.a4.v1	1	Glyma.19G250600.1.Wm82.a4.v1	Glyma.19G250600.1.Wm82.a4.v1.exon.17; Glyma.19G250600.1.Wm82.a4.v1.exon.18; Glyma.19G250600.1.Wm82.a4.v1.exon.19; Glyma.19G250600.1.Wm82.a4.v1.exon.20; Glyma.19G250600.1.Wm82.a4.v1.exon.21; Glyma.19G250600.1.Wm82.a4.v1.exon.22; Glyma.19G250600.1.Wm82.a4.v1.exon.23	7	30	exon17 - exon23	77; 171; 77; 103; 120; 144; 144	CDS---CDS	No	-	-
circ_264	Gm07:15208559-15209462	Gm07	15208559	15209462	+	exon; intron	Glyma.07G128800.Wm82.a4.v1	1	Glyma.07G128800.1.Wm82.a4.v1	Glyma.07G128800.1.Wm82.a4.v1.exon.2; Glyma.07G128800.1.Wm82.a4.v1.exon.3; Glyma.07G128800.1.Wm82.a4.v1.exon.4	3	11	exon2 - exon4	77; 125; 109	CDS---CDS	Yes	-	-
circ_265	Gm06:40189185-40190536	Gm06	40189185	40190536	+	exon; intron	Glyma.06G244302.Wm82.a4.v1	1	Glyma.06G244302.1.Wm82.a4.v1	Glyma.06G244302.1.Wm82.a4.v1.exon.6; Glyma.06G244302.1.Wm82.a4.v1.exon.7	2	11	exon6 - exon7	123; 140	CDS---CDS	Yes	-	-
circ_266	Gm19:37696207-37698946	Gm19	37696207	37698946	-	exon; intron	Glyma.19G116700.Wm82.a4.v1	1	Glyma.19G116700.2.Wm82.a4.v1	Glyma.19G116700.2.Wm82.a4.v1.exon.10; Glyma.19G116700.2.Wm82.a4.v1.exon.11; Glyma.19G116700.2.Wm82.a4.v1.exon.12	3	20	exon10 - exon12	179; 184; 48	CDS---CDS	Yes	-	-
circ_267	Gm16:4668027-4668949	Gm16	4668027	4668949	+	exon; intron	Glyma.16G048700.Wm82.a4.v1	1	Glyma.16G048700.2.Wm82.a4.v1	Glyma.16G048700.2.Wm82.a4.v1.exon.6; Glyma.16G048700.2.Wm82.a4.v1.exon.7	2	9	exon6 - exon7	105; 118	CDS---CDS	No	-	-
circ_268	Gm17:12193338-12193829	Gm17	12193338	12193829	-	exon; intron	Glyma.17G148200.Wm82.a4.v1	1	Glyma.17G148200.1.Wm82.a4.v1	Glyma.17G148200.1.Wm82.a4.v1.exon.13; Glyma.17G148200.1.Wm82.a4.v1.exon.14	2	35	exon13 - exon14	243; 156	CDS---CDS	Yes	-	-
circ_269	Gm18:50166319-50168888	Gm18	50166319	50168888	+	exon; intron	Glyma.18G212300.Wm82.a4.v1	1	Glyma.18G212300.1.Wm82.a4.v1	Glyma.18G212300.1.Wm82.a4.v1.exon.2; Glyma.18G212300.1.Wm82.a4.v1.exon.3; Glyma.18G212300.1.Wm82.a4.v1.exon.4; Glyma.18G212300.1.Wm82.a4.v1.exon.5; Glyma.18G212300.1.Wm82.a4.v1.exon.6; Glyma.18G212300.1.Wm82.a4.v1.exon.7	6	10	exon2 - exon7	125; 88; 72; 51; 45; 93	5'UTR---CDS	No	AT1G55520|TBP2|ATTBP2|TATA binding protein 2|A. THALIANA TATA BINDING PROTEIN 2|T5A14.8|T5A14_8;TBP;	-
circ_270	Gm14:12558856-12573745	Gm14	12558856	12573745	-	exon; intron	Glyma.14G109700.Wm82.a4.v1	1	Glyma.14G109700.7.Wm82.a4.v1	Glyma.14G109700.7.Wm82.a4.v1.exon.2; Glyma.14G109700.7.Wm82.a4.v1.exon.3; Glyma.14G109700.7.Wm82.a4.v1.exon.4; Glyma.14G109700.7.Wm82.a4.v1.exon.5	4	8	exon2 - exon5	192; 35; 99; 59	CDS---5'UTR	No	-	-
circ_271	Gm11:37550301-37551050	Gm11	37550301	37551050	+	exon; intron	Glyma.11G231000.Wm82.a4.v1	1	Glyma.11G231000.2.Wm82.a4.v1	Glyma.11G231000.2.Wm82.a4.v1.exon.4; Glyma.11G231000.2.Wm82.a4.v1.exon.5	2	6	exon4 - exon5	166; 206	CDS---CDS	No	-	-
circ_272	Gm09:48882943-48883503	Gm09	48882943	48883503	+	exon; intron	Glyma.09G267100.Wm82.a4.v1	1	Glyma.09G267100.1.Wm82.a4.v1	Glyma.09G267100.1.Wm82.a4.v1.exon.6; Glyma.09G267100.1.Wm82.a4.v1.exon.7; Glyma.09G267100.1.Wm82.a4.v1.exon.8	3	32	exon6 - exon8	105; 114; 77	CDS---CDS	No	-	-
circ_273	Gm19:40660545-40661259	Gm19	40660545	40661259	-	exon; intron	Glyma.19G140800.Wm82.a4.v1	1	Glyma.19G140800.1.Wm82.a4.v1	Glyma.19G140800.1.Wm82.a4.v1.exon.4; Glyma.19G140800.1.Wm82.a4.v1.exon.5; Glyma.19G140800.1.Wm82.a4.v1.exon.6	3	8	exon4 - exon6	153; 116; 168	CDS---CDS	Yes	-	-
circ_274	Gm20:46174649-46175774	Gm20	46174649	46175774	-	exon; intron	Glyma.20G227900.Wm82.a4.v1	1	Glyma.20G227900.1.Wm82.a4.v1	Glyma.20G227900.1.Wm82.a4.v1.exon.2; Glyma.20G227900.1.Wm82.a4.v1.exon.3; Glyma.20G227900.1.Wm82.a4.v1.exon.4; Glyma.20G227900.1.Wm82.a4.v1.exon.5; Glyma.20G227900.1.Wm82.a4.v1.exon.6	5	14	exon2 - exon6	125; 135; 73; 74; 105	CDS---CDS	Yes	-	circ-ZDS
circ_275	Gm12:38465249-38467195	Gm12	38465249	38467195	-	exon; intron	Glyma.12G211000.Wm82.a4.v1	1	Glyma.12G211000.14.Wm82.a4.v1	Glyma.12G211000.14.Wm82.a4.v1.exon.10; Glyma.12G211000.14.Wm82.a4.v1.exon.9	2	17	exon9 - exon10	121; 99	CDS---CDS	Yes	-	-
circ_276	Gm09:17377144-17377794	Gm09	17377144	17377794	+	exon; intron	Glyma.09G099300.Wm82.a4.v1	1	Glyma.09G099300.1.Wm82.a4.v1	Glyma.09G099300.1.Wm82.a4.v1.exon.3; Glyma.09G099300.1.Wm82.a4.v1.exon.4; Glyma.09G099300.1.Wm82.a4.v1.exon.5	3	9	exon3 - exon5	73; 46; 31	CDS---CDS	Yes	-	-
circ_277	Gm06:16205078-16205515	Gm06	16205078	16205515	-	exon; intron	Glyma.06G186800.Wm82.a4.v1	1	Glyma.06G186800.1.Wm82.a4.v1	Glyma.06G186800.1.Wm82.a4.v1.exon.2; Glyma.06G186800.1.Wm82.a4.v1.exon.3; Glyma.06G186800.1.Wm82.a4.v1.exon.4	3	10	exon2 - exon4	121; 78; 57	CDS---CDS	Yes	AT3G48160|DEL1|E2L3|E2FE|DP-E2F-like 1|E2F-LIKE 3|T24C20.40|DP-E2F-LIKE PROTEIN 1;E2F_TDP;	-
circ_278	Gm14:49174000-49174579	Gm14	49174000	49174579	+	exon; intron	Glyma.14G218000.Wm82.a4.v1	1	Glyma.14G218000.1.Wm82.a4.v1	Glyma.14G218000.1.Wm82.a4.v1.exon.15; Glyma.14G218000.1.Wm82.a4.v1.exon.16; Glyma.14G218000.1.Wm82.a4.v1.exon.17; Glyma.14G218000.1.Wm82.a4.v1.exon.18	4	23	exon15 - exon18	129; 77; 41; 75	CDS---CDS	Yes	-	-
circ_279	Gm13:27012497-27013959	Gm13	27012497	27013959	+	exon; intron	Glyma.13G160300.Wm82.a4.v1	1	Glyma.13G160300.1.Wm82.a4.v1	Glyma.13G160300.1.Wm82.a4.v1.exon.2; Glyma.13G160300.1.Wm82.a4.v1.exon.3; Glyma.13G160300.1.Wm82.a4.v1.exon.4; Glyma.13G160300.1.Wm82.a4.v1.exon.5	4	7	exon2 - exon5	87; 186; 87; 72	CDS---CDS	Yes	-	-
circ_280	Gm04:197404-198676	Gm04	197404	198676	-	exon; intron	Glyma.04G002400.Wm82.a4.v1	1	Glyma.04G002400.1.Wm82.a4.v1	Glyma.04G002400.1.Wm82.a4.v1.exon.4; Glyma.04G002400.1.Wm82.a4.v1.exon.5; Glyma.04G002400.1.Wm82.a4.v1.exon.6; Glyma.04G002400.1.Wm82.a4.v1.exon.7	4	13	exon4 - exon7	61; 95; 75; 89	CDS---CDS	Yes	-	-
circ_281	Gm07:15393948-15396438	Gm07	15393948	15396438	+	exon; intron	Glyma.07G131300.Wm82.a4.v1; Glyma.07G131400.Wm82.a4.v1	2	Glyma.07G131300.1.Wm82.a4.v1; Glyma.07G131400.1.Wm82.a4.v1	Glyma.07G131300.1.Wm82.a4.v1.exon.2; Glyma.07G131300.1.Wm82.a4.v1.exon.3; Glyma.07G131300.1.Wm82.a4.v1.exon.4; Glyma.07G131400.1.Wm82.a4.v1.exon.1	4	4; 4	exon1 - exon4	741; 54; 93; 123	3'UTR---intron	Yes	-	-
circ_282	Gm02:25770068-25770721	Gm02	25770068	25770721	+	exon; intron	Glyma.02G164700.Wm82.a4.v1	1	Glyma.02G164700.1.Wm82.a4.v1	Glyma.02G164700.1.Wm82.a4.v1.exon.15; Glyma.02G164700.1.Wm82.a4.v1.exon.16; Glyma.02G164700.1.Wm82.a4.v1.exon.17	3	18	exon15 - exon17	156; 120; 198	CDS---CDS	No	-	-
circ_283	Gm15:51667045-51668858	Gm15	51667045	51668858	+	exon; intron	Glyma.15G263500.Wm82.a4.v1	1	Glyma.15G263500.1.Wm82.a4.v1	Glyma.15G263500.1.Wm82.a4.v1.exon.12; Glyma.15G263500.1.Wm82.a4.v1.exon.13; Glyma.15G263500.1.Wm82.a4.v1.exon.14; Glyma.15G263500.1.Wm82.a4.v1.exon.15; Glyma.15G263500.1.Wm82.a4.v1.exon.16	5	20	exon12 - exon16	67; 86; 33; 33; 101	CDS---CDS	No	-	-
circ_284	Gm14:9651662-9652910	Gm14	9651662	9652910	-	exon; intron	Glyma.14G098600.Wm82.a4.v1	1	Glyma.14G098600.1.Wm82.a4.v1	Glyma.14G098600.1.Wm82.a4.v1.exon.18; Glyma.14G098600.1.Wm82.a4.v1.exon.19; Glyma.14G098600.1.Wm82.a4.v1.exon.20; Glyma.14G098600.1.Wm82.a4.v1.exon.21; Glyma.14G098600.1.Wm82.a4.v1.exon.22; Glyma.14G098600.1.Wm82.a4.v1.exon.23	6	27	exon18 - exon23	72; 72; 72; 69; 72; 74	CDS---CDS	Yes	-	-
circ_285	Gm15:10387255-10388352	Gm15	10387255	10388352	+	exon; intron	Glyma.15G130100.Wm82.a4.v1	1	Glyma.15G130100.1.Wm82.a4.v1	Glyma.15G130100.1.Wm82.a4.v1.exon.2; Glyma.15G130100.1.Wm82.a4.v1.exon.3	2	5	exon2 - exon3	57; 333	CDS---CDS	Yes	-	-
circ_286	Gm08:41800712-41802555	Gm08	41800712	41802555	+	intergenic	NA	1	NA	NA	NA	NA	NA		intergenic---intergenic	Yes	-	-
circ_287	Gm16:11283262-11284440	Gm16	11283262	11284440	+	intergenic	NA	1	NA	NA	NA	NA	NA		intergenic---intergenic	No	-	-
circ_288	Gm10:30102587-30103229	Gm10	30102587	30103229	+	exon; intron	Glyma.10G118800.Wm82.a4.v1	1	Glyma.10G118800.1.Wm82.a4.v1	Glyma.10G118800.1.Wm82.a4.v1.exon.10; Glyma.10G118800.1.Wm82.a4.v1.exon.8; Glyma.10G118800.1.Wm82.a4.v1.exon.9	3	23	exon8 - exon10	122; 134; 63	CDS---CDS	No	-	-
circ_289	Gm18:52501150-52503846	Gm18	52501150	52503846	+	exon; intron	Glyma.18G233600.Wm82.a4.v1	1	Glyma.18G233600.1.Wm82.a4.v1	Glyma.18G233600.1.Wm82.a4.v1.exon.6; Glyma.18G233600.1.Wm82.a4.v1.exon.7; Glyma.18G233600.1.Wm82.a4.v1.exon.8; Glyma.18G233600.1.Wm82.a4.v1.exon.9	4	14	exon6 - exon9	183; 35; 163; 54	CDS---CDS	No	-	-
circ_290	Gm16:2744-4124	Gm16	2744	4124	-	exon; intron	Glyma.16G000100.Wm82.a4.v1	1	Glyma.16G000100.1.Wm82.a4.v1	Glyma.16G000100.1.Wm82.a4.v1.exon.1; Glyma.16G000100.1.Wm82.a4.v1.exon.2; Glyma.16G000100.1.Wm82.a4.v1.exon.3; Glyma.16G000100.1.Wm82.a4.v1.exon.4	4	7	exon1 - exon4	471; 98; 130; 285	3'UTR---5'UTR	Yes	-	-
circ_291	Gm11:9986465-9987080	Gm11	9986465	9987080	-	exon; intron	Glyma.11G131200.Wm82.a4.v1	1	Glyma.11G131200.1.Wm82.a4.v1	Glyma.11G131200.1.Wm82.a4.v1.exon.2; Glyma.11G131200.1.Wm82.a4.v1.exon.3	2	6	exon2 - exon3	350; 177	CDS---CDS	Yes	AT1G51140|FBH3|AKS1|CFLAP1|FLOWERING BHLH 3|ABA-responsive kinase substrate 1|AtCFL1 associated protein 1|F23H24.3|F23H24_3;HLH;	-
circ_292	Gm01:54955495-54957663	Gm01	54955495	54957663	+	exon; intron	Glyma.01G206000.Wm82.a4.v1	1	Glyma.01G206000.1.Wm82.a4.v1	Glyma.01G206000.1.Wm82.a4.v1.exon.10; Glyma.01G206000.1.Wm82.a4.v1.exon.11; Glyma.01G206000.1.Wm82.a4.v1.exon.8; Glyma.01G206000.1.Wm82.a4.v1.exon.9	4	15	exon8 - exon11	277; 49; 47; 122	CDS---CDS	Yes	AT4G16845|VRN2|REDUCED VERNALIZATION RESPONSE 2;VEFS-Box;	-
circ_293	Gm15:3655593-3657291	Gm15	3655593	3657291	-	exon; intron	Glyma.15G046000.Wm82.a4.v1	1	Glyma.15G046000.2.Wm82.a4.v1	Glyma.15G046000.2.Wm82.a4.v1.exon.11; Glyma.15G046000.2.Wm82.a4.v1.exon.12; Glyma.15G046000.2.Wm82.a4.v1.exon.13; Glyma.15G046000.2.Wm82.a4.v1.exon.14; Glyma.15G046000.2.Wm82.a4.v1.exon.15; Glyma.15G046000.2.Wm82.a4.v1.exon.16; Glyma.15G046000.2.Wm82.a4.v1.exon.17	7	21	exon11 - exon17	89; 41; 31; 123; 218; 96; 113	CDS---CDS	Yes	-	-
circ_294	Gm08:46698008-46698406	Gm08	46698008	46698406	-	exon; intron	Glyma.08G361500.Wm82.a4.v1	1	Glyma.08G361500.1.Wm82.a4.v1	Glyma.08G361500.1.Wm82.a4.v1.exon.2; Glyma.08G361500.1.Wm82.a4.v1.exon.3	2	43	exon2 - exon3	217; 101	CDS---5'UTR	Yes	-	-
circ_295	Gm05:27391146-27399629	Gm05	27391146	27399629	+	intergenic	NA	1	NA	NA	NA	NA	NA		intergenic---intergenic	No	-	-
circ_296	Gm03:35480544-35482438	Gm03	35480544	35482438	+	exon; intron	Glyma.03G128300.Wm82.a4.v1	1	Glyma.03G128300.1.Wm82.a4.v1	Glyma.03G128300.1.Wm82.a4.v1.exon.13; Glyma.03G128300.1.Wm82.a4.v1.exon.14; Glyma.03G128300.1.Wm82.a4.v1.exon.15; Glyma.03G128300.1.Wm82.a4.v1.exon.16	4	34	exon13 - exon16	158; 130; 59; 106	CDS---CDS	No	-	-
circ_297	Gm15:34362546-34364261	Gm15	34362546	34364261	+	exon; intron	Glyma.15G212800.Wm82.a4.v1	1	Glyma.15G212800.1.Wm82.a4.v1	Glyma.15G212800.1.Wm82.a4.v1.exon.18; Glyma.15G212800.1.Wm82.a4.v1.exon.19	2	30	exon18 - exon19	127; 194	CDS---CDS	No	-	circ-SPK1
circ_298	Gm09:126119-127039	Gm09	126119	127039	+	exon; intron	Glyma.09G001600.Wm82.a4.v1	1	Glyma.09G001600.1.Wm82.a4.v1	Glyma.09G001600.1.Wm82.a4.v1.exon.2; Glyma.09G001600.1.Wm82.a4.v1.exon.3	2	4	exon2 - exon3	181; 177	CDS---3'UTR	No	-	-
circ_299	Gm02:22019691-22022028	Gm02	22019691	22022028	-	intron; exon	Glyma.02G162300.Wm82.a4.v1	1	Glyma.02G162300.1.Wm82.a4.v1	Glyma.02G162300.1.Wm82.a4.v1.exon.6; Glyma.02G162300.1.Wm82.a4.v1.exon.7	2	12	exon6 - exon7	52; 547	CDS---CDS	Yes	-	-
circ_300	Gm11:808594-810179	Gm11	808594	810179	+	exon; intron	Glyma.11G011700.Wm82.a4.v1	1	Glyma.11G011700.1.Wm82.a4.v1	Glyma.11G011700.1.Wm82.a4.v1.exon.2; Glyma.11G011700.1.Wm82.a4.v1.exon.3; Glyma.11G011700.1.Wm82.a4.v1.exon.4; Glyma.11G011700.1.Wm82.a4.v1.exon.5; Glyma.11G011700.1.Wm82.a4.v1.exon.6	5	32	exon2 - exon6	117; 93; 72; 108; 83	CDS---CDS	No	-	-
circ_301	Gm17:9416826-9417734	Gm17	9416826	9417734	-	exon; intron	Glyma.17G119400.Wm82.a4.v1	1	Glyma.17G119400.1.Wm82.a4.v1	Glyma.17G119400.1.Wm82.a4.v1.exon.20; Glyma.17G119400.1.Wm82.a4.v1.exon.21; Glyma.17G119400.1.Wm82.a4.v1.exon.22	3	24	exon20 - exon22	136; 74; 95	CDS---CDS	Yes	-	-
circ_302	Gm12:34326973-34327617	Gm12	34326973	34327617	-	exon; intron	Glyma.12G172200.Wm82.a4.v1	1	Glyma.12G172200.2.Wm82.a4.v1	Glyma.12G172200.2.Wm82.a4.v1.exon.6; Glyma.12G172200.2.Wm82.a4.v1.exon.7; Glyma.12G172200.2.Wm82.a4.v1.exon.8	3	15	exon6 - exon8	122; 133; 92	CDS---CDS	Yes	-	-
circ_303	Gm07:10937172-10939145	Gm07	10937172	10939145	-	exon	Glyma.07G109700.Wm82.a4.v1	1	Glyma.07G109700.2.Wm82.a4.v1	Glyma.07G109700.2.Wm82.a4.v1.exon.1	1	4	exon1 - exon1	220	5'UTR---intergenic	No	-	-
circ_304	Gm09:5147459-5147736	Gm09	5147459	5147736	-	exon; intron	Glyma.09G057400.Wm82.a4.v1	1	Glyma.09G057400.2.Wm82.a4.v1	Glyma.09G057400.2.Wm82.a4.v1.exon.16; Glyma.09G057400.2.Wm82.a4.v1.exon.17	2	24	exon16 - exon17	148; 11	CDS---CDS	Yes	-	-
circ_305	Gm02:12893531-12894157	Gm02	12893531	12894157	+	exon; intron	Glyma.02G128900.Wm82.a4.v1	1	Glyma.02G128900.3.Wm82.a4.v1	Glyma.02G128900.3.Wm82.a4.v1.exon.21; Glyma.02G128900.3.Wm82.a4.v1.exon.22; Glyma.02G128900.3.Wm82.a4.v1.exon.23; Glyma.02G128900.3.Wm82.a4.v1.exon.24	4	33	exon21 - exon24	78; 63; 96; 110	CDS---CDS	No	-	-
circ_306	Gm19:43596638-43598029	Gm19	43596638	43598029	+	exon; intron	Glyma.19G170700.Wm82.a4.v1	1	Glyma.19G170700.1.Wm82.a4.v1	Glyma.19G170700.1.Wm82.a4.v1.exon.30; Glyma.19G170700.1.Wm82.a4.v1.exon.31; Glyma.19G170700.1.Wm82.a4.v1.exon.32; Glyma.19G170700.1.Wm82.a4.v1.exon.33; Glyma.19G170700.1.Wm82.a4.v1.exon.34; Glyma.19G170700.1.Wm82.a4.v1.exon.35	6	39	exon30 - exon35	156; 189; 126; 71; 100; 57	CDS---CDS	No	-	-
circ_307	Gm12:29574-40043	Gm12	29574	40043	+	exon; intron	Glyma.12G000500.Wm82.a4.v1	1	Glyma.12G000500.8.Wm82.a4.v1	Glyma.12G000500.8.Wm82.a4.v1.exon.1; Glyma.12G000500.8.Wm82.a4.v1.exon.2; Glyma.12G000500.8.Wm82.a4.v1.exon.3; Glyma.12G000500.8.Wm82.a4.v1.exon.4; Glyma.12G000500.8.Wm82.a4.v1.exon.5	5	6	exon1 - exon5	132; 70; 257; 123; 52	5'UTR---CDS	No	-	-
circ_308	Gm20:45517529-45518140	Gm20	45517529	45518140	-	exon	Glyma.20G220700.Wm82.a4.v1	1	Glyma.20G220700.2.Wm82.a4.v1	Glyma.20G220700.2.Wm82.a4.v1.exon.2	1	3	exon2 - exon2	1274	3'UTR---5'UTR	Yes	-	-
circ_309	Gm08:2172-2276	Gm08	2172	2276	-	exon	Glyma.08G000100.Wm82.a4.v1	1	Glyma.08G000100.2.Wm82.a4.v1	Glyma.08G000100.2.Wm82.a4.v1.exon.9	1	9	exon9 - exon9	268	3'UTR---CDS	Yes	-	-
circ_310	Gm14:3946278-3946416	Gm14	3946278	3946416	+	exon	Glyma.14G050500.Wm82.a4.v1	1	Glyma.14G050500.1.Wm82.a4.v1	Glyma.14G050500.1.Wm82.a4.v1.exon.1	1	1	exon1 - exon1	150	CDS---intergenic	No	-	-
circ_311	Gm17:12179740-12180951	Gm17	12179740	12180951	-	exon; intron	Glyma.17G148200.Wm82.a4.v1	1	Glyma.17G148200.1.Wm82.a4.v1	Glyma.17G148200.1.Wm82.a4.v1.exon.27; Glyma.17G148200.1.Wm82.a4.v1.exon.28; Glyma.17G148200.1.Wm82.a4.v1.exon.29	3	35	exon27 - exon29	144; 131; 88	CDS---CDS	Yes	-	-
circ_312	Gm20:45771066-45772051	Gm20	45771066	45772051	+	intergenic	NA	1	NA	NA	NA	NA	NA		intergenic---intergenic	Yes	-	-
circ_313	Gm17:5503308-5503572	Gm17	5503308	5503572	-	exon; intron	Glyma.17G070200.Wm82.a4.v1	1	Glyma.17G070200.1.Wm82.a4.v1	Glyma.17G070200.1.Wm82.a4.v1.exon.3; Glyma.17G070200.1.Wm82.a4.v1.exon.4	2	11	exon3 - exon4	74; 110	CDS---CDS	Yes	-	-
circ_314	Gm08:40129465-40129930	Gm08	40129465	40129930	-	exon; intron	Glyma.08G292800.Wm82.a4.v1	1	Glyma.08G292800.1.Wm82.a4.v1	Glyma.08G292800.1.Wm82.a4.v1.exon.3; Glyma.08G292800.1.Wm82.a4.v1.exon.4; Glyma.08G292800.1.Wm82.a4.v1.exon.5	3	8	exon3 - exon5	78; 96; 72	CDS---CDS	Yes	-	-
circ_315	Gm17:2786392-2787116	Gm17	2786392	2787116	+	exon; intron	Glyma.17G037600.Wm82.a4.v1	1	Glyma.17G037600.1.Wm82.a4.v1	Glyma.17G037600.1.Wm82.a4.v1.exon.15; Glyma.17G037600.1.Wm82.a4.v1.exon.16; Glyma.17G037600.1.Wm82.a4.v1.exon.17	3	26	exon15 - exon17	141; 126; 99	CDS---CDS	No	-	-
circ_316	Gm01:57326573-57327777	Gm01	57326573	57327777	+	exon; intron	Glyma.01G237200.Wm82.a4.v1	1	Glyma.01G237200.1.Wm82.a4.v1	Glyma.01G237200.1.Wm82.a4.v1.exon.3; Glyma.01G237200.1.Wm82.a4.v1.exon.4; Glyma.01G237200.1.Wm82.a4.v1.exon.5	3	6	exon3 - exon5	45; 109; 250	CDS---CDS	Yes	-	-
circ_317	Gm03:5726123-5760797	Gm03	5726123	5760797	-	exon; intron	Glyma.03G043900.Wm82.a4.v1; Glyma.03G044000.Wm82.a4.v1	2	Glyma.03G043900.3.Wm82.a4.v1; Glyma.03G044000.2.Wm82.a4.v1	Glyma.03G043900.3.Wm82.a4.v1.exon.1; Glyma.03G043900.3.Wm82.a4.v1.exon.2; Glyma.03G044000.2.Wm82.a4.v1.exon.1	3	2; 2	exon1 - exon2	4217; 639; 3820	CDS---CDS	No	-	-
circ_318	Gm19:48768146-48768547	Gm19	48768146	48768547	-	exon; intron	Glyma.19G232100.Wm82.a4.v1	1	Glyma.19G232100.1.Wm82.a4.v1	Glyma.19G232100.1.Wm82.a4.v1.exon.3; Glyma.19G232100.1.Wm82.a4.v1.exon.4	2	5	exon3 - exon4	129; 183	CDS---CDS	Yes	-	-
circ_319	Gm08:15062826-15064511	Gm08	15062826	15064511	+	intron; exon	Glyma.08G187000.Wm82.a4.v1	1	Glyma.08G187000.1.Wm82.a4.v1	Glyma.08G187000.1.Wm82.a4.v1.exon.11; Glyma.08G187000.1.Wm82.a4.v1.exon.12; Glyma.08G187000.1.Wm82.a4.v1.exon.13; Glyma.08G187000.1.Wm82.a4.v1.exon.14; Glyma.08G187000.1.Wm82.a4.v1.exon.15; Glyma.08G187000.1.Wm82.a4.v1.exon.16; Glyma.08G187000.1.Wm82.a4.v1.exon.17	7	21	exon11 - exon17	89; 41; 31; 123; 218; 96; 113	CDS---CDS	No	-	-
circ_320	Gm11:7704904-7707483	Gm11	7704904	7707483	-	exon; intron	Glyma.11G101700.Wm82.a4.v1	1	Glyma.11G101700.1.Wm82.a4.v1	Glyma.11G101700.1.Wm82.a4.v1.exon.5; Glyma.11G101700.1.Wm82.a4.v1.exon.6; Glyma.11G101700.1.Wm82.a4.v1.exon.7; Glyma.11G101700.1.Wm82.a4.v1.exon.8; Glyma.11G101700.1.Wm82.a4.v1.exon.9	5	25	exon5 - exon9	74; 91; 84; 102; 132	CDS---CDS	Yes	-	-
circ_321	Gm05:14847061-14847655	Gm05	14847061	14847655	-	exon; intron	Glyma.05G090000.Wm82.a4.v1	1	Glyma.05G090000.2.Wm82.a4.v1	Glyma.05G090000.2.Wm82.a4.v1.exon.6; Glyma.05G090000.2.Wm82.a4.v1.exon.7	2	7	exon6 - exon7	174; 551	CDS---CDS	Yes	-	-
circ_322	Gm14:24544022-24546296	Gm14	24544022	24546296	+	exon; intron	Glyma.14G142100.Wm82.a4.v1	1	Glyma.14G142100.1.Wm82.a4.v1	Glyma.14G142100.1.Wm82.a4.v1.exon.6; Glyma.14G142100.1.Wm82.a4.v1.exon.7; Glyma.14G142100.1.Wm82.a4.v1.exon.8; Glyma.14G142100.1.Wm82.a4.v1.exon.9	4	12	exon6 - exon9	128; 51; 87; 70	CDS---CDS	No	-	-
circ_323	Gm02:16117748-16118241	Gm02	16117748	16118241	+	exon	Glyma.02G152800.Wm82.a4.v1	1	Glyma.02G152800.2.Wm82.a4.v1	Glyma.02G152800.2.Wm82.a4.v1.exon.2	1	4	exon2 - exon2	493	CDS---CDS	Yes	-	-
circ_324	Gm20:46280980-46286258	Gm20	46280980	46286258	+	exon; intron	Glyma.20G229100.Wm82.a4.v1	1	Glyma.20G229100.14.Wm82.a4.v1	Glyma.20G229100.14.Wm82.a4.v1.exon.24; Glyma.20G229100.14.Wm82.a4.v1.exon.25; Glyma.20G229100.14.Wm82.a4.v1.exon.26; Glyma.20G229100.14.Wm82.a4.v1.exon.27; Glyma.20G229100.14.Wm82.a4.v1.exon.28; Glyma.20G229100.14.Wm82.a4.v1.exon.29	6	45	exon24 - exon29	44; 132; 132; 53; 49; 59	CDS---CDS	Yes	-	-
circ_325	Gm13:41293980-41295664	Gm13	41293980	41295664	+	exon; intron	Glyma.13G324500.Wm82.a4.v1	1	Glyma.13G324500.18.Wm82.a4.v1	Glyma.13G324500.18.Wm82.a4.v1.exon.4; Glyma.13G324500.18.Wm82.a4.v1.exon.5; Glyma.13G324500.18.Wm82.a4.v1.exon.6	3	13	exon4 - exon6	52; 315; 174	CDS---CDS	Yes	-	-
circ_326	Gm18:1944961-1945711	Gm18	1944961	1945711	-	exon; intron	Glyma.18G026100.Wm82.a4.v1	1	Glyma.18G026100.2.Wm82.a4.v1	Glyma.18G026100.2.Wm82.a4.v1.exon.4; Glyma.18G026100.2.Wm82.a4.v1.exon.5	2	6	exon4 - exon5	166; 206	CDS---CDS	Yes	-	-
circ_327	Gm08:44494478-44495159	Gm08	44494478	44495159	-	exon; intron	Glyma.08G333800.Wm82.a4.v1	1	Glyma.08G333800.1.Wm82.a4.v1	Glyma.08G333800.1.Wm82.a4.v1.exon.3; Glyma.08G333800.1.Wm82.a4.v1.exon.4	2	17	exon3 - exon4	221; 75	CDS---CDS	No	-	-
circ_328	Gm10:4266136-4266453	Gm10	4266136	4266453	+	exon; intron	Glyma.10G047800.Wm82.a4.v1	1	Glyma.10G047800.1.Wm82.a4.v1	Glyma.10G047800.1.Wm82.a4.v1.exon.14; Glyma.10G047800.1.Wm82.a4.v1.exon.15	2	18	exon14 - exon15	81; 102	CDS---CDS	No	-	-
circ_329	Gm04:31445166-31447234	Gm04	31445166	31447234	+	exon; intron	Glyma.04G149900.Wm82.a4.v1	1	Glyma.04G149900.3.Wm82.a4.v1	Glyma.04G149900.3.Wm82.a4.v1.exon.4; Glyma.04G149900.3.Wm82.a4.v1.exon.5; Glyma.04G149900.3.Wm82.a4.v1.exon.6; Glyma.04G149900.3.Wm82.a4.v1.exon.7; Glyma.04G149900.3.Wm82.a4.v1.exon.8	5	10	exon4 - exon8	37; 70; 105; 151; 83	CDS---CDS	Yes	-	-
circ_330	Gm15:10189490-10190895	Gm15	10189490	10190895	+	exon; intron	Glyma.15G128500.Wm82.a4.v1	1	Glyma.15G128500.1.Wm82.a4.v1	Glyma.15G128500.1.Wm82.a4.v1.exon.3; Glyma.15G128500.1.Wm82.a4.v1.exon.4	2	7	exon3 - exon4	163; 111	CDS---CDS	No	-	circ-CPSF30
circ_331	Gm17:38380525-38381900	Gm17	38380525	38381900	+	exon; intron	Glyma.17G229600.Wm82.a4.v1	1	Glyma.17G229600.3.Wm82.a4.v1	Glyma.17G229600.3.Wm82.a4.v1.exon.2; Glyma.17G229600.3.Wm82.a4.v1.exon.3; Glyma.17G229600.3.Wm82.a4.v1.exon.4; Glyma.17G229600.3.Wm82.a4.v1.exon.5; Glyma.17G229600.3.Wm82.a4.v1.exon.6	5	14	exon2 - exon6	160; 56; 118; 63; 69	5'UTR---CDS	No	-	-
circ_332	Gm08:29355974-29357344	Gm08	29355974	29357344	+	intergenic	NA	1	NA	NA	NA	NA	NA		intergenic---intergenic	Yes	-	-
circ_333	Gm08:47221066-47221437	Gm08	47221066	47221437	-	exon; intron	Glyma.08G368201.Wm82.a4.v1	1	Glyma.08G368201.1.Wm82.a4.v1	Glyma.08G368201.1.Wm82.a4.v1.exon.2; Glyma.08G368201.1.Wm82.a4.v1.exon.3	2	5	exon2 - exon3	105; 195	CDS---5'UTR	Yes	-	-
circ_334	Gm11:8912235-8917353	Gm11	8912235	8917353	-	exon; intron	Glyma.11G117300.Wm82.a4.v1; Glyma.11G117400.Wm82.a4.v1; Glyma.11G117500.Wm82.a4.v1	3	Glyma.11G117300.1.Wm82.a4.v1; Glyma.11G117400.1.Wm82.a4.v1; Glyma.11G117500.1.Wm82.a4.v1	Glyma.11G117300.1.Wm82.a4.v1.exon.1; Glyma.11G117400.1.Wm82.a4.v1.exon.1; Glyma.11G117400.1.Wm82.a4.v1.exon.2; Glyma.11G117500.1.Wm82.a4.v1.exon.2	4	2; 2; 2	exon1 - exon2	166; 140; 584; 573	CDS---CDS	Yes	-	-
circ_335	Gm15:4308391-4309612	Gm15	4308391	4309612	+	exon; intron	Glyma.15G055000.Wm82.a4.v1	1	Glyma.15G055000.1.Wm82.a4.v1	Glyma.15G055000.1.Wm82.a4.v1.exon.15; Glyma.15G055000.1.Wm82.a4.v1.exon.16; Glyma.15G055000.1.Wm82.a4.v1.exon.17; Glyma.15G055000.1.Wm82.a4.v1.exon.18; Glyma.15G055000.1.Wm82.a4.v1.exon.19	5	20	exon15 - exon19	122; 68; 110; 48; 153	CDS---CDS	No	-	-
circ_336	Gm16:293006-293374	Gm16	293006	293374	+	exon; intron	Glyma.16G004800.Wm82.a4.v1	1	Glyma.16G004800.1.Wm82.a4.v1	Glyma.16G004800.1.Wm82.a4.v1.exon.22; Glyma.16G004800.1.Wm82.a4.v1.exon.23	2	76	exon22 - exon23	194; 88	CDS---CDS	No	AT1G67120|MDN1|AtMDN1|MIDASIN 1|F5A8.11|F5A8_11;AAA_5;	-
circ_337	Gm06:50884882-50885253	Gm06	50884882	50885253	-	exon; intron	Glyma.06G325402.Wm82.a4.v1	1	Glyma.06G325402.1.Wm82.a4.v1	Glyma.06G325402.1.Wm82.a4.v1.exon.2; Glyma.06G325402.1.Wm82.a4.v1.exon.3	2	9	exon2 - exon3	105; 195	CDS---CDS	Yes	-	-
circ_338	Gm17:15483366-15484360	Gm17	15483366	15484360	+	exon; intron	Glyma.17G167900.Wm82.a4.v1	1	Glyma.17G167900.2.Wm82.a4.v1	Glyma.17G167900.2.Wm82.a4.v1.exon.3; Glyma.17G167900.2.Wm82.a4.v1.exon.4; Glyma.17G167900.2.Wm82.a4.v1.exon.5; Glyma.17G167900.2.Wm82.a4.v1.exon.6	4	12	exon3 - exon6	84; 69; 141; 117	CDS---CDS	No	-	-
circ_339	Gm08:32690493-32691347	Gm08	32690493	32691347	+	exon; intron	Glyma.08G266300.Wm82.a4.v1	1	Glyma.08G266300.3.Wm82.a4.v1	Glyma.08G266300.3.Wm82.a4.v1.exon.16; Glyma.08G266300.3.Wm82.a4.v1.exon.17	2	18	exon16 - exon17	156; 293	CDS---CDS	No	-	circ-YAK1
circ_340	Gm13:33650944-33652250	Gm13	33650944	33652250	+	exon; intron	Glyma.13G230500.Wm82.a4.v1	1	Glyma.13G230500.1.Wm82.a4.v1	Glyma.13G230500.1.Wm82.a4.v1.exon.10; Glyma.13G230500.1.Wm82.a4.v1.exon.8; Glyma.13G230500.1.Wm82.a4.v1.exon.9	3	13	exon8 - exon10	126; 102; 48	CDS---CDS	No	-	-
circ_341	Gm13:17719121-17719802	Gm13	17719121	17719802	-	exon; intron	Glyma.13G080300.Wm82.a4.v1	1	Glyma.13G080300.1.Wm82.a4.v1	Glyma.13G080300.1.Wm82.a4.v1.exon.15; Glyma.13G080300.1.Wm82.a4.v1.exon.16; Glyma.13G080300.1.Wm82.a4.v1.exon.17	3	28	exon15 - exon17	141; 78; 143	CDS---CDS	Yes	-	-
circ_342	Gm15:21665228-21671744	Gm15	21665228	21671744	-	exon; intron	Glyma.15G192300.Wm82.a4.v1	1	Glyma.15G192300.1.Wm82.a4.v1	Glyma.15G192300.1.Wm82.a4.v1.exon.15; Glyma.15G192300.1.Wm82.a4.v1.exon.16; Glyma.15G192300.1.Wm82.a4.v1.exon.17; Glyma.15G192300.1.Wm82.a4.v1.exon.18	4	19	exon15 - exon18	162; 68; 81; 255	3'UTR---CDS	Yes	-	-
circ_343	Gm10:5499160-5500995	Gm10	5499160	5500995	-	exon; intron	Glyma.10G060000.Wm82.a4.v1	1	Glyma.10G060000.1.Wm82.a4.v1	Glyma.10G060000.1.Wm82.a4.v1.exon.3; Glyma.10G060000.1.Wm82.a4.v1.exon.4; Glyma.10G060000.1.Wm82.a4.v1.exon.5	3	9	exon3 - exon5	168; 166; 111	CDS---CDS	Yes	-	-
circ_344	Gm20:31495544-31496348	Gm20	31495544	31496348	+	intergenic	NA	1	NA	NA	NA	NA	NA		intergenic---intergenic	Yes	-	-
circ_345	Gm04:43836263-43837401	Gm04	43836263	43837401	+	exon; intron	Glyma.04G182900.Wm82.a4.v1	1	Glyma.04G182900.1.Wm82.a4.v1	Glyma.04G182900.1.Wm82.a4.v1.exon.61; Glyma.04G182900.1.Wm82.a4.v1.exon.62; Glyma.04G182900.1.Wm82.a4.v1.exon.63; Glyma.04G182900.1.Wm82.a4.v1.exon.64; Glyma.04G182900.1.Wm82.a4.v1.exon.65; Glyma.04G182900.1.Wm82.a4.v1.exon.66	6	78	exon61 - exon66	81; 90; 63; 141; 57; 60	CDS---CDS	Yes	-	-
circ_346	Gm17:126888-127998	Gm17	126888	127998	+	exon; intron	Glyma.17G001100.Wm82.a4.v1	1	Glyma.17G001100.1.Wm82.a4.v1	Glyma.17G001100.1.Wm82.a4.v1.exon.16; Glyma.17G001100.1.Wm82.a4.v1.exon.17; Glyma.17G001100.1.Wm82.a4.v1.exon.18; Glyma.17G001100.1.Wm82.a4.v1.exon.19; Glyma.17G001100.1.Wm82.a4.v1.exon.20	5	34	exon16 - exon20	83; 184; 156; 102; 153	CDS---CDS	Yes	-	-
circ_347	Gm01:53771120-53771749	Gm01	53771120	53771749	-	exon; intron	Glyma.01G192200.Wm82.a4.v1	1	Glyma.01G192200.1.Wm82.a4.v1	Glyma.01G192200.1.Wm82.a4.v1.exon.2; Glyma.01G192200.1.Wm82.a4.v1.exon.3	2	5	exon2 - exon3	202; 201	CDS---CDS	Yes	-	-
circ_348	Gm01:25633923-25634953	Gm01	25633923	25634953	-	exon; intron	Glyma.01G086201.Wm82.a4.v1	1	Glyma.01G086201.1.Wm82.a4.v1	Glyma.01G086201.1.Wm82.a4.v1.exon.8; Glyma.01G086201.1.Wm82.a4.v1.exon.9	2	15	exon8 - exon9	68; 843	CDS---CDS	Yes	AT1G25540|PFT1|MED25|PHYTOCHROME AND FLOWERING TIME 1|mediator 25|F2J7.4|F2J7_4;Med25_VWA;	circ-PFT1
circ_349	Gm09:9456216-9456855	Gm09	9456216	9456855	+	exon; intron	Glyma.09G081340.Wm82.a4.v1	1	Glyma.09G081340.1.Wm82.a4.v1	Glyma.09G081340.1.Wm82.a4.v1.exon.3; Glyma.09G081340.1.Wm82.a4.v1.exon.4; Glyma.09G081340.1.Wm82.a4.v1.exon.5	3	8	exon3 - exon5	156; 194; 102	5'UTR---CDS	Yes	-	-
circ_350	Gm18:47316110-47317246	Gm18	47316110	47317246	+	exon; intron	Glyma.18G195700.Wm82.a4.v1	1	Glyma.18G195700.1.Wm82.a4.v1	Glyma.18G195700.1.Wm82.a4.v1.exon.3; Glyma.18G195700.1.Wm82.a4.v1.exon.4; Glyma.18G195700.1.Wm82.a4.v1.exon.5	3	12	exon3 - exon5	75; 108; 161	CDS---CDS	No	-	-
circ_351	Gm09:29669728-29673340	Gm09	29669728	29673340	-	exon; intron	Glyma.09G120200.Wm82.a4.v1	1	Glyma.09G120200.1.Wm82.a4.v1	Glyma.09G120200.1.Wm82.a4.v1.exon.18; Glyma.09G120200.1.Wm82.a4.v1.exon.19; Glyma.09G120200.1.Wm82.a4.v1.exon.20	3	27	exon18 - exon20	126; 158; 82	CDS---CDS	Yes	-	-
circ_352	Gm07:15656229-15656654	Gm07	15656229	15656654	-	exon; intron	Glyma.07G133500.Wm82.a4.v1	1	Glyma.07G133500.2.Wm82.a4.v1	Glyma.07G133500.2.Wm82.a4.v1.exon.2; Glyma.07G133500.2.Wm82.a4.v1.exon.3; Glyma.07G133500.2.Wm82.a4.v1.exon.4	3	9	exon2 - exon4	60; 66; 98	CDS---5'UTR	Yes	-	-
circ_353	Gm07:37321951-37324442	Gm07	37321951	37324442	-	exon; intron	Glyma.07G201300.Wm82.a4.v1	1	Glyma.07G201300.1.Wm82.a4.v1	Glyma.07G201300.1.Wm82.a4.v1.exon.2; Glyma.07G201300.1.Wm82.a4.v1.exon.3; Glyma.07G201300.1.Wm82.a4.v1.exon.4; Glyma.07G201300.1.Wm82.a4.v1.exon.5; Glyma.07G201300.1.Wm82.a4.v1.exon.6	5	12	exon2 - exon6	75; 66; 79; 121; 96	CDS---CDS	Yes	-	-
circ_354	Gm12:37944740-37949633	Gm12	37944740	37949633	+	exon; intron	Glyma.12G204400.Wm82.a4.v1	1	Glyma.12G204400.1.Wm82.a4.v1	Glyma.12G204400.1.Wm82.a4.v1.exon.11; Glyma.12G204400.1.Wm82.a4.v1.exon.12; Glyma.12G204400.1.Wm82.a4.v1.exon.13; Glyma.12G204400.1.Wm82.a4.v1.exon.14; Glyma.12G204400.1.Wm82.a4.v1.exon.15; Glyma.12G204400.1.Wm82.a4.v1.exon.16	6	24	exon11 - exon16	73; 66; 141; 58; 108; 67	CDS---CDS	Yes	-	circ-TPC1
circ_355	Gm05:30272774-30273267	Gm05	30272774	30273267	-	intergenic	NA	1	NA	NA	NA	NA	NA		intergenic---intergenic	No	-	-
circ_356	Gm03:29129951-29134419	Gm03	29129951	29134419	-	exon; intron	Glyma.03G094500.Wm82.a4.v1	1	Glyma.03G094500.1.Wm82.a4.v1	Glyma.03G094500.1.Wm82.a4.v1.exon.2; Glyma.03G094500.1.Wm82.a4.v1.exon.3; Glyma.03G094500.1.Wm82.a4.v1.exon.4; Glyma.03G094500.1.Wm82.a4.v1.exon.5; Glyma.03G094500.1.Wm82.a4.v1.exon.6	5	7	exon2 - exon6	82; 78; 60; 105; 112	CDS---CDS	Yes	-	-
circ_357	Gm20:46371201-46371776	Gm20	46371201	46371776	+	exon; intron	Glyma.20G230200.Wm82.a4.v1	1	Glyma.20G230200.1.Wm82.a4.v1	Glyma.20G230200.1.Wm82.a4.v1.exon.2; Glyma.20G230200.1.Wm82.a4.v1.exon.3; Glyma.20G230200.1.Wm82.a4.v1.exon.4	3	9	exon2 - exon4	179; 71; 82	5'UTR---CDS	Yes	-	-
circ_358	Gm03:29121764-29123277	Gm03	29121764	29123277	-	exon; intron	Glyma.03G094300.Wm82.a4.v1	1	Glyma.03G094300.1.Wm82.a4.v1	Glyma.03G094300.1.Wm82.a4.v1.exon.10; Glyma.03G094300.1.Wm82.a4.v1.exon.8; Glyma.03G094300.1.Wm82.a4.v1.exon.9	3	13	exon8 - exon10	120; 49; 71	CDS---CDS	No	-	-
circ_359	Gm13:26455579-26455687	Gm13	26455579	26455687	-	intergenic	NA	1	NA	NA	NA	NA	NA		intergenic---intergenic	Yes	-	-
circ_360	Gm20:25251939-25254478	Gm20	25251939	25254478	+	exon; intron	Glyma.20G071200.Wm82.a4.v1	1	Glyma.20G071200.3.Wm82.a4.v1	Glyma.20G071200.3.Wm82.a4.v1.exon.16; Glyma.20G071200.3.Wm82.a4.v1.exon.17; Glyma.20G071200.3.Wm82.a4.v1.exon.18; Glyma.20G071200.3.Wm82.a4.v1.exon.19; Glyma.20G071200.3.Wm82.a4.v1.exon.20; Glyma.20G071200.3.Wm82.a4.v1.exon.21	6	32	exon16 - exon21	123; 78; 89; 109; 69; 111	CDS---CDS	No	-	circ-UBP13
circ_361	Gm16:20568162-20569012	Gm16	20568162	20569012	-	intron; exon	Glyma.16G101500.Wm82.a4.v1	1	Glyma.16G101500.1.Wm82.a4.v1	Glyma.16G101500.1.Wm82.a4.v1.exon.16; Glyma.16G101500.1.Wm82.a4.v1.exon.17	2	18	exon16 - exon17	153; 293	CDS---CDS	No	-	-
circ_362	Gm15:9798046-9800590	Gm15	9798046	9800590	-	exon; intron	Glyma.15G124100.Wm82.a4.v1	1	Glyma.15G124100.1.Wm82.a4.v1	Glyma.15G124100.1.Wm82.a4.v1.exon.10; Glyma.15G124100.1.Wm82.a4.v1.exon.4; Glyma.15G124100.1.Wm82.a4.v1.exon.5; Glyma.15G124100.1.Wm82.a4.v1.exon.6; Glyma.15G124100.1.Wm82.a4.v1.exon.7; Glyma.15G124100.1.Wm82.a4.v1.exon.8; Glyma.15G124100.1.Wm82.a4.v1.exon.9	7	22	exon4 - exon10	29; 25; 86; 112; 63; 20; 95	CDS---CDS	Yes	-	-
circ_363	Gm18:201137-201568	Gm18	201137	201568	+	intron; exon	Glyma.18G002400.Wm82.a4.v1	1	Glyma.18G002400.3.Wm82.a4.v1	Glyma.18G002400.3.Wm82.a4.v1.exon.2	1	25	exon2 - exon2	431	CDS---CDS	Yes	-	-
circ_364	Gm14:3702804-3731264	Gm14	3702804	3731264	-	exon; intron	Glyma.14G048000.Wm82.a4.v1; Glyma.14G048100.Wm82.a4.v1; Glyma.14G048200.Wm82.a4.v1	3	Glyma.14G048000.1.Wm82.a4.v1; Glyma.14G048100.1.Wm82.a4.v1; Glyma.14G048200.1.Wm82.a4.v1	Glyma.14G048000.1.Wm82.a4.v1.exon.1; Glyma.14G048000.1.Wm82.a4.v1.exon.2; Glyma.14G048000.1.Wm82.a4.v1.exon.3; Glyma.14G048100.1.Wm82.a4.v1.exon.1; Glyma.14G048100.1.Wm82.a4.v1.exon.2; Glyma.14G048200.1.Wm82.a4.v1.exon.10; Glyma.14G048200.1.Wm82.a4.v1.exon.11; Glyma.14G048200.1.Wm82.a4.v1.exon.3; Glyma.14G048200.1.Wm82.a4.v1.exon.4; Glyma.14G048200.1.Wm82.a4.v1.exon.5; Glyma.14G048200.1.Wm82.a4.v…	14	25; 2; 11	exon1 - exon11	34; 149; 110; 2713; 593; 214; 861; 98; 165; 124; 544; 107; 252; 115	CDS---CDS	Yes	-	cic-AIR3
circ_365	Gm14:17666593-17667230	Gm14	17666593	17667230	+	exon	Glyma.14G129100.Wm82.a4.v1	1	Glyma.14G129100.1.Wm82.a4.v1	Glyma.14G129100.1.Wm82.a4.v1.exon.3	1	6	exon3 - exon3	637	5'UTR---CDS	No	-	-
circ_366	Gm09:12064506-12064966	Gm09	12064506	12064966	-	exon; intron	Glyma.09G090200.Wm82.a4.v1	1	Glyma.09G090200.1.Wm82.a4.v1	Glyma.09G090200.1.Wm82.a4.v1.exon.3; Glyma.09G090200.1.Wm82.a4.v1.exon.4; Glyma.09G090200.1.Wm82.a4.v1.exon.5	3	9	exon3 - exon5	62; 75; 117	CDS---CDS	Yes	-	-
circ_367	Gm11:8911983-8912235	Gm11	8911983	8912235	-	intron	Glyma.11G117300.Wm82.a4.v1	1	NA	NA	NA	NA	NA		intron---intron	Yes	-	-
circ_368	Gm14:49385060-49386239	Gm14	49385060	49386239	-	exon; intron	Glyma.14G220300.Wm82.a4.v1	1	Glyma.14G220300.1.Wm82.a4.v1	Glyma.14G220300.1.Wm82.a4.v1.exon.10; Glyma.14G220300.1.Wm82.a4.v1.exon.11; Glyma.14G220300.1.Wm82.a4.v1.exon.12	3	22	exon10 - exon12	60; 117; 240	CDS---CDS	Yes	-	-
circ_369	Gm20:2014491-2015184	Gm20	2014491	2015184	-	exon; intron	Glyma.20G019300.Wm82.a4.v1	1	Glyma.20G019300.1.Wm82.a4.v1	Glyma.20G019300.1.Wm82.a4.v1.exon.4; Glyma.20G019300.1.Wm82.a4.v1.exon.5; Glyma.20G019300.1.Wm82.a4.v1.exon.6	3	24	exon4 - exon6	81; 81; 83	CDS---CDS	Yes	-	-
circ_370	Gm02:40272238-40273183	Gm02	40272238	40273183	-	exon; intron	Glyma.02G200700.Wm82.a4.v1	1	Glyma.02G200700.1.Wm82.a4.v1	Glyma.02G200700.1.Wm82.a4.v1.exon.12; Glyma.02G200700.1.Wm82.a4.v1.exon.13; Glyma.02G200700.1.Wm82.a4.v1.exon.14	3	18	exon12 - exon14	104; 88; 147	CDS---CDS	Yes	-	-
circ_371	Gm06:7123347-7124385	Gm06	7123347	7124385	-	exon; intron	Glyma.06G091300.Wm82.a4.v1	1	Glyma.06G091300.1.Wm82.a4.v1	Glyma.06G091300.1.Wm82.a4.v1.exon.13; Glyma.06G091300.1.Wm82.a4.v1.exon.14; Glyma.06G091300.1.Wm82.a4.v1.exon.15; Glyma.06G091300.1.Wm82.a4.v1.exon.16	4	27	exon13 - exon16	48; 147; 156; 63	CDS---CDS	Yes	-	-
circ_372	Gm03:30261139-30261761	Gm03	30261139	30261761	+	intron; exon	Glyma.03G101200.Wm82.a4.v1	1	Glyma.03G101200.1.Wm82.a4.v1	Glyma.03G101200.1.Wm82.a4.v1.exon.6; Glyma.03G101200.1.Wm82.a4.v1.exon.7	2	9	exon6 - exon7	309; 96	CDS---CDS	Yes	-	-
circ_373	Gm11:569409-569851	Gm11	569409	569851	+	intron; exon	Glyma.11G008300.Wm82.a4.v1	1	Glyma.11G008300.1.Wm82.a4.v1	Glyma.11G008300.1.Wm82.a4.v1.exon.6; Glyma.11G008300.1.Wm82.a4.v1.exon.7	2	8	exon6 - exon7	116; 119	intron---CDS	No	-	-
circ_374	Gm08:3718154-3718869	Gm08	3718154	3718869	+	exon; intron	Glyma.08G047600.Wm82.a4.v1	1	Glyma.08G047600.1.Wm82.a4.v1	Glyma.08G047600.1.Wm82.a4.v1.exon.1; Glyma.08G047600.1.Wm82.a4.v1.exon.2	2	4	exon1 - exon2	87; 188	intergenic---CDS	No	-	-
circ_375	Gm16:2192213-2193211	Gm16	2192213	2193211	+	exon; intron	Glyma.16G023100.Wm82.a4.v1	1	Glyma.16G023100.1.Wm82.a4.v1	Glyma.16G023100.1.Wm82.a4.v1.exon.5; Glyma.16G023100.1.Wm82.a4.v1.exon.6; Glyma.16G023100.1.Wm82.a4.v1.exon.7	3	7	exon5 - exon7	168; 112; 2157	CDS---3'UTR	Yes	-	-
circ_376	Gm02:49652770-49653087	Gm02	49652770	49653087	-	exon	Glyma.02G302800.Wm82.a4.v1	1	Glyma.02G302800.2.Wm82.a4.v1	Glyma.02G302800.2.Wm82.a4.v1.exon.3	1	17	exon3 - exon3	317	CDS---CDS	Yes	-	-
circ_377	Gm08:2338526-2339376	Gm08	2338526	2339376	+	exon; intron	Glyma.08G029300.Wm82.a4.v1	1	Glyma.08G029300.1.Wm82.a4.v1	Glyma.08G029300.1.Wm82.a4.v1.exon.15; Glyma.08G029300.1.Wm82.a4.v1.exon.16; Glyma.08G029300.1.Wm82.a4.v1.exon.17	3	20	exon15 - exon17	96; 189; 78	CDS---CDS	Yes	-	-
circ_378	Gm06:12029215-12029702	Gm06	12029215	12029702	-	exon; intron	Glyma.06G147800.Wm82.a4.v1	1	Glyma.06G147800.1.Wm82.a4.v1	Glyma.06G147800.1.Wm82.a4.v1.exon.3; Glyma.06G147800.1.Wm82.a4.v1.exon.4	2	6	exon3 - exon4	185; 201	CDS---CDS	Yes	-	-
circ_379	Gm12:1281736-1287817	Gm12	1281736	1287817	+	exon; intron	Glyma.12G018300.Wm82.a4.v1; Glyma.12G018400.Wm82.a4.v1	2	Glyma.12G018300.2.Wm82.a4.v1; Glyma.12G018400.1.Wm82.a4.v1	Glyma.12G018300.2.Wm82.a4.v1.exon.10; Glyma.12G018300.2.Wm82.a4.v1.exon.11; Glyma.12G018300.2.Wm82.a4.v1.exon.12; Glyma.12G018300.2.Wm82.a4.v1.exon.13; Glyma.12G018300.2.Wm82.a4.v1.exon.14; Glyma.12G018300.2.Wm82.a4.v1.exon.6; Glyma.12G018300.2.Wm82.a4.v1.exon.7; Glyma.12G018300.2.Wm82.a4.v1.exon.8; Glyma.12G018300.2.Wm82.a4.v1.exon.9; Glyma.12G018400.1.Wm82.a4.v1.exon.1; Glyma.12G018400.1.Wm82.a…	14	14; 17	exon1 - exon14	128; 66; 129; 144; 394; 144; 91; 107; 115; 277; 145; 154; 156; 231	CDS---CDS	No	-	-
circ_380	Gm05:5542386-5544419	Gm05	5542386	5544419	+	exon; intron	Glyma.05G058500.Wm82.a4.v1	1	Glyma.05G058500.1.Wm82.a4.v1	Glyma.05G058500.1.Wm82.a4.v1.exon.2; Glyma.05G058500.1.Wm82.a4.v1.exon.3; Glyma.05G058500.1.Wm82.a4.v1.exon.4; Glyma.05G058500.1.Wm82.a4.v1.exon.5; Glyma.05G058500.1.Wm82.a4.v1.exon.6; Glyma.05G058500.1.Wm82.a4.v1.exon.7	6	15	exon2 - exon7	208; 58; 43; 54; 116; 66	CDS---CDS	No	-	-
circ_381	Gm07:43326899-43327270	Gm07	43326899	43327270	-	exon; intron	Glyma.07G252600.Wm82.a4.v1	1	Glyma.07G252600.1.Wm82.a4.v1	Glyma.07G252600.1.Wm82.a4.v1.exon.2; Glyma.07G252600.1.Wm82.a4.v1.exon.3	2	10	exon2 - exon3	129; 165	CDS---CDS	Yes	-	-
circ_382	Gm05:36914887-36915270	Gm05	36914887	36915270	-	exon; intron	Glyma.05G181000.Wm82.a4.v1	1	Glyma.05G181000.2.Wm82.a4.v1	Glyma.05G181000.2.Wm82.a4.v1.exon.2; Glyma.05G181000.2.Wm82.a4.v1.exon.3	2	10	exon2 - exon3	220; 94	CDS---CDS	Yes	-	-
circ_383	Gm07:42053456-42054217	Gm07	42053456	42054217	-	exon; intron	Glyma.07G235800.Wm82.a4.v1	1	Glyma.07G235800.1.Wm82.a4.v1	Glyma.07G235800.1.Wm82.a4.v1.exon.15; Glyma.07G235800.1.Wm82.a4.v1.exon.16; Glyma.07G235800.1.Wm82.a4.v1.exon.17	3	26	exon15 - exon17	141; 126; 99	CDS---CDS	Yes	-	-
circ_384	Gm15:14653766-14654615	Gm15	14653766	14654615	-	exon; intron	Glyma.15G167100.Wm82.a4.v1	1	Glyma.15G167100.5.Wm82.a4.v1	Glyma.15G167100.5.Wm82.a4.v1.exon.20; Glyma.15G167100.5.Wm82.a4.v1.exon.21	2	21	exon20 - exon21	167; 636	CDS---CDS	Yes	-	-

## Sheet: TableS4
# Table S4. List of divergent primers used for experimental validation of selected circRNAs
name	CircRNA_ID	product length	direction	sequence	Tm °C
circ_002	Gm11:18737798-18738745	555	F	TTGCCTGCATTTGCTGCCGCCTCC	NA
			R	TTCCGGTTGGCACAAAGTGCAACACAAAGG
circ_020	Gm13:25614859-25616046	367	F	CTGAGCCTGATTCCTTGCTCAATGGTCC	62
			R	TGGGGTCACTGCGTCGATCCACC
circ_027	Gm04:45203808-45204445	263	F	ACGGTTTAGGTTTCAGCAAGAACGG	59
			R	ACTTAGCATTGGGCCATCATTTGC
circ_040	Gm09:7441707-7442379	232	F	TGGGAATATTTTCTCCGCTGCTCTACG	64
			R	AGAGGCATCTATTGACTACCGGTTGG
circ_044	Gm11:3832979-3834119	317	F	AGCAACAGAGGGCTTAAATGCTTTGG	59
			R	CTCTCTCTAGATGGGTCATAACACCAAGG
circ_045	Gm04:60681-61366	118	F	TGTAGTAAGCAGTTAACTCTCCTGGC	58
			R	AGTGGGCTCTAGATCAACTGTTCTAC
circ_047	Gm09:159108-159502	130	F	TTGTTGCACTCGTTGATATGGAGCGTG	64
			R	TCCCAAACCAGGTGTAGCATTGGC
circ_056	Gm13:41646492-41647810	293	F	CCAACTCCTTGTTTGCTCTTGAGAGTTG	60
			R	AACAGACCTGGTTCACAGTTGCTTGG
circ_060	Gm20:41203647-41204058	289	F	GCAATCGGAGGAGCAGCTTCCTTC	62
			R	CTGAGGCTTTGCTCTTGGATGCGAG
circ_090	Gm19:46460019-46460732	183	F	TGTTGAAGCGGGCAAGTAATGTGGAC	61
			R	AGGTCCTGAACCAATTCGATGAGAGC
circ_091	Gm13:28305198-28306795	353	F	ACATTGCATGTAACGGGTGAATCTGG	59
			R	GCTATACTCTGATGCTGTACTTCTCCAAGG
circ_093	Gm10:22858630-22859233	273	F	GTAGGAGATGATCATGCAGTCCAAGAAG	NA
			R	GCAAGGAGGTTATTGATCATACCTTAAATCTC
circ_105	Gm11:21290647-21291065	246	F	GCAGTTGCCAAACCAAAGAGAATGTAAAC	61
			R	TGTGCTATGGATAGAGTTTGTTCGTGAGG
circ_120	Gm17:41684169-41684774	272	F	GTAGCACCCAAGAGGACTTCAGGAGC	59
			R	TGTGGCCAGGCGTGAGTAAACTAATG
circ_132	Gm05:9376287-9377127	292	F	GGCTTCCCCTGTTTCTGGGTTCAC	64
			R	GGTGGTTAAGGACTGGGGACCTCTG
circ_149	Gm06:33087-34718	226	F	GATTATTTTGAAGCTGCAGCGACTCTCC	63
			R	CACACGGCTGAAGTTATGCTTGTAGAAC
circ_166	Gm04:45203596-45204445	298	F	AGCAAGAACGGTGAATCTGGCCTC	67
			R	ATACACCACTGCAAGGGGCATGG
circ_173	Gm08:2820041-2820979	175	F	GACAGATAGCAAGACTGGTTTCAACAGG	58
			R	TCGAATCATAATATTACGGTAGTTGGCAGC
circ_182	Gm06:7788718-7790208	391	F	ACTCCAGTTGGAAATCAAGGCGTGTAC	NA
			R	GCTGAAACCGAAGTCAAGCTAGGAGG
circ_198	Gm05:92631-94898	269	F	CAGTAGCAATGACAGGTCCAGCATCG	59
			R	ATGGATCAGCAAGAGTAAAGGCACAACC
circ_201	Gm12:33422727-33423151	186	F	TGTTTTGGAAACGCCCGATGGTCC	62
			R	TCCACTTGGACGCCACTGTACTC
circ_240	Gm06:45365226-45365827	176	F	GCCATTATAGCATTGTACATGTTTGTTGTAGG	63
			R	CTCAATCAAATGCGAGGTGCCAATG
circ_253	Gm20:2013461-2015184	272	F	ACCCGCACAAAGGAACAGAATAGATCC	NA
			R	CATGCAATGTCAAGAAATGAGCGGGATTG
circ_258	Gm01:53520281-53520651	168	F	AATTTGCACTTGGGAGGCTTGCTAGG	65
			R	CAAATTCTTGTGGGCATCCAGGACC
circ_263	Gm19:50184151-50188011	317	F	GCCAAATTTCATTCTCTGCAATACTACTCAACG	58
			R	AAGGCTTGCTGAGCTGAATCATTATAGATG
circ_282	Gm02:25770068-25770721	312	F	TGCAGAGGTACGCTGTGTCTGTTGG	59
			R	CTCCAGAAGCGAATCTCATTGTTATTGTCAC
circ_285	Gm15:10387255-10388352	373	F	TGAACTTTTGGGATAAATCATGGGCACC	60
			R	GCAGATCTTCTGAGAGACAAATCGTTGC
circ_348	Gm01:25633923-25634953	326	F	AGTAGCAGGAGCCACATTCCCAG	61
			R	CAGGTGTCCGGTATGAGCCAAGG
circ_357	Gm20:46371201-46371776	245	F	GACGACGTCCCCTAAGAAATATTCAGTGC	59
			R	AGTTCCTTGGGTTCGATTTGGAGAAG
circ_382	Gm05:36914887-36915270	180	F	TGGAAGGCTTGACGGCATTGACAC	62
			R	GGTTACACGAGGTACACGCCCAATG
