# Supplementary material for: Circular RNAs modulate the floral fate acquisition in soybean shoot apical meristem
Source: BMC Plant Biol. 2023 Jun 16;23:322. doi: 10.1186/s12870-023-04319-3 (PMC10273651; doi:10.1186/s12870-023-04319-3)
Supplement: Supplementary file 2 — Additional file 2: Table S5. BlAST result for identification of reverse complementary sequences in upstream and downstream introns of circRNAs and control exons. [file 12870_2023_4319_MOESM2_ESM.xlsx]

## Sheet: TableS5
# Table S5. BlAST result for identification of reverse complementary sequences in upstream and downstream introns of circRNAs and control exons
qseqid	qlen	saccver	slen	length	qstart	qend	sstart	send	evalue	bitscore	pident	nident	mismatch	gapopen	qseq	sseq	sstrand	frames
circ_001_intron(-)_down	1745	circ_001_intron(-)_up	387	30	1552	1580	220	192	0.28	21.1	80	24	4	2	TATCCAGTTGAA-TAGCAGCATATTTTCAG	TATCTAGGTGAAATAG-AGCTTATTTTTAG	minus	1/-1
circ_001_intron(-)_down	1745	circ_001_intron(-)_up	387	11	898	908	298	288	0.28	21.1	100	11	0	0	ATAATTTTCTT	ATAATTTTCTT	minus	1/-1
circ_001_intron(-)_down	1745	circ_001_intron(-)_up	387	17	123	138	56	40	0.99	19.3	88.235	15	1	1	CTTTTATT-TTTCTCTC	CTTTTATTCTTCCTCTC	minus	1/-1
circ_001_intron(-)_down	1745	circ_001_intron(-)_up	387	15	225	239	141	127	0.99	19.3	86.667	13	2	0	TTGATTTGGAAATAG	TTGATTTTGAGATAG	minus	1/-1
circ_001_intron(-)_down	1745	circ_001_intron(-)_up	387	20	771	790	174	155	0.99	19.3	80	16	4	0	ATTGAAAGTGTAAAAAACTT	ATTTAAATTTTAAAAATCTT	minus	1/-1
circ_001_intron(-)_down	1745	circ_001_intron(-)_up	387	12	1202	1213	176	165	3.5	18.4	91.667	11	1	0	TTTTTTAAATTT	TTATTTAAATTT	minus	1/-1
circ_001_intron(-)_down	1745	circ_001_intron(-)_up	387	14	1333	1346	81	68	3.5	17.5	85.714	12	2	0	CTAAAAATATCCAA	CTAAAATTTTCCAA	minus	1/-1
circ_001_intron(-)_down	1745	circ_001_intron(-)_up	387	14	549	562	126	113	3.5	17.5	85.714	12	2	0	AATTTGATCATAAA	AATTTGTTCTTAAA	minus	1/-1
circ_001_intron(-)_down	1745	circ_001_intron(-)_up	387	9	195	203	140	132	3.5	17.5	100	9	0	0	TGATTTTGA	TGATTTTGA	minus	1/-1
circ_001_intron(-)_down	1745	circ_001_intron(-)_up	387	14	47	60	272	259	3.5	17.5	85.714	12	2	0	CATGAATTTATTTT	CATGAATTAAATTT	minus	1/-1
circ_001_intron(-)_down	1745	circ_001_intron(-)_up	387	9	1199	1207	289	281	3.5	17.5	100	9	0	0	TTCTTTTTT	TTCTTTTTT	minus	1/-1
circ_002_intron(-)_down	2699	circ_002_intron(-)_up	5380	37	1476	1511	2364	2329	0.001	33.7	83.784	31	4	2	CAAGCT-GGAGCATATAATTCATATGCATCCAGCTTG	CAAGCTTGGTGCATATGATTTATATGC-TCCAACTTG	minus	1/-1
circ_002_intron(-)_down	2699	circ_002_intron(-)_up	5380	28	1460	1487	2062	2035	0.042	29.2	82.143	23	5	0	TCTCAAAACTCCCTCTCAAGCTGGAGCA	TCTCACCACTCCCCCTCAAGTTGGATCA	minus	1/-1
circ_002_intron(-)_down	2699	circ_002_intron(-)_up	5380	13	576	588	4034	4022	0.52	24.7	100	13	0	0	GCCCAAGAATTCT	GCCCAAGAATTCT	minus	1/-1
circ_002_intron(-)_down	2699	circ_002_intron(-)_up	5380	20	608	627	3190	3171	1.8	23.8	85	17	3	0	TTGCTCAGTGAGCCTATAAT	TTCCTCAGTGTCCCTATAAT	minus	1/-1
circ_002_intron(-)_down	2699	circ_002_intron(-)_up	5380	12	2388	2399	1140	1129	1.8	22.9	100	12	0	0	CTATAATTTATT	CTATAATTTATT	minus	1/-1
circ_002_intron(-)_down	2699	circ_002_intron(-)_up	5380	17	333	349	1828	1812	1.8	22.9	88.235	15	2	0	CACATAAATCTAACAAG	CACTTAAATTTAACAAG	minus	1/-1
circ_002_intron(-)_down	2699	circ_002_intron(-)_up	5380	12	1019	1030	2567	2556	1.8	22.9	100	12	0	0	TATTGTGATAAT	TATTGTGATAAT	minus	1/-1
circ_002_intron(-)_down	2699	circ_002_intron(-)_up	5380	17	1478	1494	5302	5286	1.8	22.9	88.235	15	2	0	AGCTGGAGCATATAATT	AGCTGTAGCACATAATT	minus	1/-1
circ_002_intron(-)_down	2699	circ_002_intron(-)_up	5380	14	1506	1519	2362	2349	6.3	22	92.857	13	1	0	AGCTTGGTACATAT	AGCTTGGTGCATAT	minus	1/-1
circ_002_intron(-)_down	2699	circ_002_intron(-)_up	5380	14	2290	2303	2491	2478	6.3	22	92.857	13	1	0	ATTATCATTTCATT	ATTGTCATTTCATT	minus	1/-1
circ_002_intron(-)_down	2699	circ_002_intron(-)_up	5380	14	2225	2238	3959	3946	6.3	22	92.857	13	1	0	AGTGATGACATGAT	AGTCATGACATGAT	minus	1/-1
circ_002_intron(-)_down	2699	circ_002_intron(-)_up	5380	19	840	858	4330	4312	6.3	22	84.211	16	3	0	GCTCTTCCATGCCCTCCTC	GCTCTTAAATGGCCTCCTC	minus	1/-1
circ_002_intron(-)_down	2699	circ_002_intron(-)_up	5380	11	536	546	195	185	6.3	21.1	100	11	0	0	CTGTTAGGACT	CTGTTAGGACT	minus	1/-1
circ_002_intron(-)_down	2699	circ_002_intron(-)_up	5380	26	1376	1401	1185	1160	6.3	21.1	76.923	20	6	0	TTACAATGGAATTAATTACATAATCT	TTACAATGGTATTCAATCCCTACTCT	minus	1/-1
circ_002_intron(-)_down	2699	circ_002_intron(-)_up	5380	16	2048	2063	1427	1412	6.3	21.1	87.5	14	2	0	AGTCATTATTGTGTTT	AGTAATTATTATGTTT	minus	1/-1
circ_002_intron(-)_down	2699	circ_002_intron(-)_up	5380	11	390	400	1782	1772	6.3	21.1	100	11	0	0	AAACAATCAAA	AAACAATCAAA	minus	1/-1
circ_002_intron(-)_down	2699	circ_002_intron(-)_up	5380	21	1365	1385	2009	1989	6.3	21.1	80.952	17	4	0	TAATATGGTATTTACAATGGA	TAACATGGTAGTTAAAATTGA	minus	1/-1
circ_002_intron(-)_down	2699	circ_002_intron(-)_up	5380	11	954	964	2416	2406	6.3	21.1	100	11	0	0	CAGATATTTTG	CAGATATTTTG	minus	1/-1
circ_002_intron(-)_down	2699	circ_002_intron(-)_up	5380	11	2611	2621	5133	5123	6.3	21.1	100	11	0	0	TAAAGATGCTA	TAAAGATGCTA	minus	1/-1
circ_002_intron(-)_down	2699	circ_002_intron(-)_up	5380	21	116	136	5323	5303	6.3	21.1	80.952	17	4	0	GTGAAAAATATCTGGTGCTAG	GTGAAATAAATCTTCTGCTAG	minus	1/-1
circ_005_intron(-)_down	1484	circ_005_intron(-)_up	944	163	84	245	875	713	2.23e-44	165	82.822	135	27	1	GAGGGCGAGCCCTGGTGCAGCGATAAAGTTGTGCCTTGGTGACTTGTTGGTCATGGGTTCGAATCCGGAAACAGCCTCTTTGCATATGCAAGGGTAAGGCTGCGTACAAT-ATCCCTCCCCCATACCTTCGCATAGCGAAGAGCCTCTGGGCAATGGGGTACG	GAGGGCGAGCCATGACACAGCAGTAAAGTTGTGCCTTGGTGATCAGTTGGCCATGGGTTCAAATCCGGAAACAACCTCTTTGCATATGCAAAGGTAGGGTTGCGTACAATGACCCCTCACCCATGCCTTCACATAGAGAGGAACCTCCAGGCACTAAGGTACG	minus	1/-1
circ_005_intron(-)_down	1484	circ_005_intron(-)_up	944	15	1098	1112	16	3	2.1	20.2	93.333	14	0	1	GAGATGTATATAAAT	GAGAT-TATATAAAT	minus	1/-1
circ_005_intron(-)_down	1484	circ_005_intron(-)_up	944	13	801	813	939	927	2.1	20.2	92.308	12	1	0	CAAAACATTATTA	CAATACATTATTA	minus	1/-1
circ_005_intron(-)_down	1484	circ_005_intron(-)_up	944	12	1188	1199	288	277	7.3	18.4	91.667	11	1	0	AAAAATTGTGTT	AAAAATTATGTT	minus	1/-1
circ_005_intron(-)_down	1484	circ_005_intron(-)_up	944	17	27	43	561	545	7.3	18.4	82.353	14	3	0	TTCCAAACTCTTTCTTG	TTCCAAAATGTTACTTG	minus	1/-1
circ_005_intron(-)_down	1484	circ_005_intron(-)_up	944	9	646	654	372	364	7.3	17.5	100	9	0	0	CAAAATAGA	CAAAATAGA	minus	1/-1
circ_005_intron(-)_down	1484	circ_005_intron(-)_up	944	14	1321	1334	599	586	7.3	17.5	85.714	12	2	0	GAATAGTTAGTTAA	GATTACTTAGTTAA	minus	1/-1
circ_005_intron(-)_down	1484	circ_005_intron(-)_up	944	9	833	841	849	841	7.3	17.5	100	9	0	0	AGTTGTGCC	AGTTGTGCC	minus	1/-1
circ_006_intron(-)_down	347	circ_006_intron(-)_up	173	52	202	253	66	19	4.64e-05	31	75	39	9	2	TTCATCTTGCTATTTAATTTTCTTCCGTTTTCATGAAGTTTATCCAAACAGG	TTCATTTTATTTTCTTATTTTCTT---TTATTAT-AAGTTTATCCAAACGGG	minus	1/-1
circ_006_intron(-)_down	347	circ_006_intron(-)_up	173	15	30	44	55	41	0.084	19.3	86.667	13	2	0	TTGTTCTTTTCTTTT	TTCTTATTTTCTTTT	minus	1/-1
circ_006_intron(-)_down	347	circ_006_intron(-)_up	173	10	302	311	59	50	0.084	19.3	100	10	0	0	TATTTTCTTA	TATTTTCTTA	minus	1/-1
circ_006_intron(-)_down	347	circ_006_intron(-)_up	173	9	302	310	51	43	0.29	17.5	100	9	0	0	TATTTTCTT	TATTTTCTT	minus	1/-1
circ_006_intron(-)_down	347	circ_006_intron(-)_up	173	9	243	251	137	129	0.29	17.5	100	9	0	0	ATCCAAACA	ATCCAAACA	minus	1/-1
circ_006_intron(-)_down	347	circ_006_intron(-)_up	173	11	103	113	53	43	1	16.6	90.909	10	1	0	CTTATTTTGTT	CTTATTTTCTT	minus	1/-1
circ_006_intron(-)_down	347	circ_006_intron(-)_up	173	11	104	114	60	50	1	16.6	90.909	10	1	0	TTATTTTGTTA	TTATTTTCTTA	minus	1/-1
circ_006_intron(-)_down	347	circ_006_intron(-)_up	173	11	190	200	96	86	1	16.6	90.909	10	1	0	AGTTGATTTTA	AGTTGATTGTA	minus	1/-1
circ_006_intron(-)_down	347	circ_006_intron(-)_up	173	15	188	202	52	38	3.6	14.8	80	12	3	0	TTAGTTGATTTTATT	TTATTTTCTTTTATT	minus	1/-1
circ_006_intron(-)_down	347	circ_006_intron(-)_up	173	10	33	42	47	38	3.6	14.8	90	9	1	0	TTCTTTTCTT	TTCTTTTATT	minus	1/-1
circ_006_intron(-)_down	347	circ_006_intron(-)_up	173	10	33	42	60	51	3.6	14.8	90	9	1	0	TTCTTTTCTT	TTATTTTCTT	minus	1/-1
circ_006_intron(-)_down	347	circ_006_intron(-)_up	173	7	255	261	44	38	3.6	13.9	100	7	0	0	TTTTATT	TTTTATT	minus	1/-1
circ_006_intron(-)_down	347	circ_006_intron(-)_up	173	7	255	261	62	56	3.6	13.9	100	7	0	0	TTTTATT	TTTTATT	minus	1/-1
circ_009_intron(+)_down	9090	circ_009_intron(+)_up	5967	2106	514	2594	5083	3003	0	755	68.471	1442	614	21	CTGATACAGAAAACCCTATCTAATGTTACTTGACCATTGATTAAAATGGATTGTGAAGTTTTTCTCCAAGCTTCTAAGCCAAGTCCAAAGTAGGAATGTTGCATCTTCAAACAATTTGTTGCCATTGAAAGTTGCATTGGAAAACAGTATTCTATTTCTGAGCTGCCATATAGACCATGTTAAAGCCAACCACCAATATTGCCATCTCTTGATCCTTATGCCTTCAGCCTGAACATGT--GTGTTGAAGGAAATGGTGCTTTGGAGTTTGCGGGAAAGCACCTTTGATAT---TCAGCCAGGACATGGATTCCCACCAAATAGGTTGAATTTTGTTGCAGTGAATGAATAAGTGGGATGCGTCCTCCTCCTTACTTCTGCAGAAAGGGTAGGACATATC…	CTAATACACAAACCCTGATCTAAGATTGCTGGACCAGTGATTGTAGCTGATGTTAAAGTCCTTCTCTAAATTCCATAGCCACGTCCACAGTAGAAAAGATGCATCGTCCACAATTTTATTAGCATCAAATGTGTCATTGGAGAAGAGTATCTTATTCCGCTGCTGTCATATCGACCATGTAAGAGCCAACCACCACCACCTCCACCTGTTACCCCTAGCTCCCTGAGTCACTCCATGTATGTGTTGGAGGAAATGTTGTTTTGGATTTTGCGGGAAAGGAAC---GACAGAGGTCACCCAAGACAACGATTTCCACCAAAGAGGAATGACTTTGCTACAATGAAAAAACAAATGTCATGTGTCCTCCTCCATGTTGCCACACAACAGACATCTCCTATC…	minus	1/-1
circ_009_intron(+)_down	9090	circ_009_intron(+)_up	5967	450	8288	8731	2112	1669	1.94e-19	88.7	65.111	293	145	6	GCAGTATTTGCGTGGAGACTATTTAAAGATAGACTGCCAACAAAGAAAAATTTGCACAGGAGA---CAAGTGCAGATTATGGATTTGTTATGTCCTTTTTGTGGTAGGGTGGAGGAGGAGGCATCTCATTTATTCATTCACTGCAATAAAATCCAGCCTATTTGGTGGGAAACCATGTCGTGGATGAATATTAAAAGTGTTCTTTCTTTAA-ACCCAAAATGTCATTTCCTCAAACATTCATTTGTTCAGG--TGGATGGCATAAGGGTCAAGAGATGGCAATGTTGGTGGGTGGCTGTGGCATGGTCCATTTGGCAGATGCGTAACAGAATTATATTCTCAAATGAAATATTCAATGGCAACAAATTGGTCGAGGATGCAATGTTCCTAATTTGGACT…	GCTGTGTTTGCATGGCGGTTACTCAAAGATAGGTTACCAACAAGAGACAACTTG---AGGAGAAAGCATGTGGAGCTACAAGATTTTATGTGCCCTTTCTGCAGAACAATAGAGGAGAGTGCAAGTCACTTGTTTTTTCACTGCAGCAAAGTGTTTCCTATATGGTGTGAAATGCTGTCTTGGGTAAATCTGGTGGGTGT-CTTTCCACATCACCCAAGACATCATTTTCTTCAGCA--CATATATGGAGCATTTGAAGGAATACAGCTGGACAGATGGAAAGGGTGGTGGCTAGCATTGACATGGACTATTTGGAAGCACAGAAATAGTATAGTTTTCTCCAATTCTGCCTTCAACACAAATAAAGTGGTGGATGATGCAGTATTTCTGTTATGGACT…	minus	1/-1
circ_009_intron(+)_down	9090	circ_009_intron(+)_up	5967	134	7697	7827	2703	2573	7.71e-12	63.5	70.896	95	33	2	GGCAAATGGAAGTGGCATCTTCTATAGTACCAAGGTGAACTTTGGGCTAGAGTAATGGAGTCCAAATATGGTGGATGGAGGGGTTTGGAGGAAGGAGGCAGGGCAGCCAAT---GAGTCAGTATGGTGGAGGGA	GGCAAATGGAAATGGAAGCTTTTTCAGAATCAGGGGGAGTTGTGGGTCAGGGTAATAGAGTCAAAGTATGGCAGGTGGAGGAATTTAAATGAAGCA---AGGTCAGCCAATAACGAATCTACATGGTGGAGGGA	minus	1/-1
circ_009_intron(+)_down	9090	circ_009_intron(+)_up	5967	95	7886	7978	2514	2422	4.87e-08	50	72.632	69	22	2	TGGAAGGTAGGAGCTGGGGATAGGATCAAATTCTGGGAGGATAGGTGGATAAGTCAGGAGATATC--ACTAGCAGAAAAATATCCTAGACTTTAC	TGGAAGGTTGGACGTGGGGATAAATTTAAATTTTGGGAGGACACTTGGACAGG--GGAAGATAACAAATTACTAGAGAAATACCCTAGGCTTTAC	minus	1/-1
circ_009_intron(+)_down	9090	circ_009_intron(+)_up	5967	63	8887	8949	1521	1465	1.7e-07	48.2	79.365	50	7	3	AGTACCTCTGGTACTTCAATCCTATTTATATAATTAAATATTTATTTTTGCCGATAAAAAAAA	AGTACCTCTGGTACTT---TGCTAAT-ATATA--TATATACTTATTTTGGCTGATCAAAAAAA	minus	1/-1
circ_009_intron(+)_down	9090	circ_009_intron(+)_up	5967	46	347	392	5249	5207	2.52e-05	41.9	84.783	39	4	3	ATATATATATATATATAATTGGAGTACCAGAGGTACTAAGATTACA	ATAGATA-ATATAT-TAATTG-AGTACCAGAGGTACTAGATTTACA	minus	1/-1
circ_009_intron(+)_down	9090	circ_009_intron(+)_up	5967	52	284	333	1519	1468	0.004	33.7	76.923	40	10	2	TACCTCTGGTACTAT-TTTATATTGTAATATA-ATATTTTTGCTGAGCAAAA	TACCTCTGGTACTTTGCTAATATATATATATACTTATTTTGGCTGATCAAAA	minus	1/-1
circ_009_intron(+)_down	9090	circ_009_intron(+)_up	5967	25	4254	4278	4191	4167	0.16	28.3	84	21	4	0	TGTTTGGCCATGCTCCAGATGTTGG	TGCTTCGCCGTGCTCCAGATGATGG	minus	1/-1
circ_009_intron(+)_down	9090	circ_009_intron(+)_up	5967	14	5665	5678	1100	1087	0.56	26.5	100	14	0	0	GGTTGGTTGTTGGG	GGTTGGTTGTTGGG	minus	1/-1
circ_009_intron(+)_down	9090	circ_009_intron(+)_up	5967	19	3226	3244	4729	4711	0.56	26.5	89.474	17	2	0	TGTTTCCTCCTCCATTTTG	TGTGTCCTCCTCCATGTTG	minus	1/-1
circ_009_intron(+)_down	9090	circ_009_intron(+)_up	5967	16	7818	7833	2630	2615	1.9	25.6	93.75	15	1	0	GGTGGAGGGATTTAAA	GGTGGAGGAATTTAAA	minus	1/-1
circ_009_intron(+)_down	9090	circ_009_intron(+)_up	5967	16	5679	5694	3990	3975	1.9	25.6	93.75	15	1	0	AGCCCACCTTTGTCCT	AGCCCCCCTTTGTCCT	minus	1/-1
circ_009_intron(+)_down	9090	circ_009_intron(+)_up	5967	18	749	766	1377	1360	1.9	24.7	88.889	16	2	0	TGTGTGTTGAAGGAAATG	TGTGTATTGAAGTAAATG	minus	1/-1
circ_009_intron(+)_down	9090	circ_009_intron(+)_up	5967	13	3267	3279	3033	3021	1.9	24.7	100	13	0	0	TGACCTTCTTCAA	TGACCTTCTTCAA	minus	1/-1
circ_009_intron(+)_down	9090	circ_009_intron(+)_up	5967	15	1990	2004	1336	1322	6.8	23.8	93.333	14	1	0	TTGCTCCAAAACAAC	TTGCTCTAAAACAAC	minus	1/-1
circ_009_intron(+)_down	9090	circ_009_intron(+)_up	5967	15	7334	7348	3059	3045	6.8	23.8	93.333	14	1	0	TTTCCTTTTGTCTAT	TTGCCTTTTGTCTAT	minus	1/-1
circ_009_intron(+)_down	9090	circ_009_intron(+)_up	5967	15	1931	1945	5358	5344	6.8	23.8	93.333	14	1	0	CAACAAACTACAGTT	CAACTAACTACAGTT	minus	1/-1
circ_009_intron(+)_down	9090	circ_009_intron(+)_up	5967	12	6461	6472	578	567	6.8	22.9	100	12	0	0	AGAGGAGATTTT	AGAGGAGATTTT	minus	1/-1
circ_009_intron(+)_down	9090	circ_009_intron(+)_up	5967	12	2887	2898	1562	1551	6.8	22.9	100	12	0	0	TTATGGTGCTGA	TTATGGTGCTGA	minus	1/-1
circ_009_intron(+)_down	9090	circ_009_intron(+)_up	5967	12	8992	9003	5507	5496	6.8	22.9	100	12	0	0	TAACAAAACAAA	TAACAAAACAAA	minus	1/-1
circ_012_intron(-)_down	187	circ_012_intron(-)_up	185	7	107	113	118	112	2	13.9	100	7	0	0	TATCATA	TATCATA	minus	1/-1
circ_012_intron(-)_down	187	circ_012_intron(-)_up	185	12	46	57	124	113	2	13.9	83.333	10	2	0	TTAAAATATCAT	TTATACTATCAT	minus	1/-1
circ_012_intron(-)_down	187	circ_012_intron(-)_up	185	6	39	44	22	17	7	12.1	100	6	0	0	TTGAAA	TTGAAA	minus	1/-1
circ_012_intron(-)_down	187	circ_012_intron(-)_up	185	6	176	181	71	66	7	12.1	100	6	0	0	AAATTA	AAATTA	minus	1/-1
circ_012_intron(-)_down	187	circ_012_intron(-)_up	185	6	175	180	79	74	7	12.1	100	6	0	0	AAAATT	AAAATT	minus	1/-1
circ_012_intron(-)_down	187	circ_012_intron(-)_up	185	6	176	181	104	99	7	12.1	100	6	0	0	AAATTA	AAATTA	minus	1/-1
circ_012_intron(-)_down	187	circ_012_intron(-)_up	185	6	41	46	105	100	7	12.1	100	6	0	0	GAAATT	GAAATT	minus	1/-1
circ_012_intron(-)_down	187	circ_012_intron(-)_up	185	6	55	60	155	150	7	12.1	100	6	0	0	CATTCC	CATTCC	minus	1/-1
circ_012_intron(-)_down	187	circ_012_intron(-)_up	185	6	145	150	172	167	7	12.1	100	6	0	0	AATAAT	AATAAT	minus	1/-1
circ_012_intron(-)_down	187	circ_012_intron(-)_up	185	6	83	88	172	167	7	12.1	100	6	0	0	AATAAT	AATAAT	minus	1/-1
circ_013_intron(-)_down	1282	circ_013_intron(-)_up	2188	53	129	181	1971	1920	1.67e-11	57.2	84.906	45	7	1	TTTTTTTTGGTCAGCAAAAATATAATATATTAATTGAGTACCAGAGGTACCAA	TTTTTTTTGCTCAGCAAAAATA-AGTATATATATAAAGTACCAGAGGTACTAA	minus	1/-1
circ_013_intron(-)_down	1282	circ_013_intron(-)_up	2188	63	124	180	1813	1751	8.67e-09	48.2	77.778	49	8	2	TTTTTTTTTTTTTGGTCAGCAAAAATATA-----ATATATTAAT-TGAGTACCAGAGGTACCA	TTTTTTTTTTTTTGATCAGCAAAAATAGATATGTATATATTTATATGAATATGTGAAGTACCA	minus	1/-1
circ_013_intron(-)_down	1282	circ_013_intron(-)_up	2188	64	127	181	1546	1483	3.69e-07	43.7	75	48	7	2	TTTTTTTTTTGGTCAGCAAAAATATAATATAT-------TAATTG--AGTACCAGAGGTACCAA	TTTTTTTTTTTATCAGCAAAAGTATTATATATATATATATATATGGAAGTACCAGAGGTACTAA	minus	1/-1
circ_013_intron(-)_down	1282	circ_013_intron(-)_up	2188	11	1045	1055	281	271	1.2	21.1	100	11	0	0	AAGATTAGTTT	AAGATTAGTTT	minus	1/-1
circ_013_intron(-)_down	1282	circ_013_intron(-)_up	2188	16	1152	1167	457	442	1.2	21.1	87.5	14	2	0	CTAGATGATGGCATTT	CTGGATGATGCCATTT	minus	1/-1
circ_013_intron(-)_down	1282	circ_013_intron(-)_up	2188	21	1110	1130	683	663	1.2	21.1	80.952	17	4	0	TCACAGAATAATACAGATTTA	TCACAGAATTAGGCAGATCTA	minus	1/-1
circ_013_intron(-)_down	1282	circ_013_intron(-)_up	2188	11	553	563	1005	995	1.2	21.1	100	11	0	0	TGGAGGAAATG	TGGAGGAAATG	minus	1/-1
circ_013_intron(-)_down	1282	circ_013_intron(-)_up	2188	13	504	516	2033	2021	4.2	20.2	92.308	12	1	0	CCACTTCCACCTG	CCACCTCCACCTG	minus	1/-1
circ_013_intron(-)_down	1282	circ_013_intron(-)_up	2188	10	209	218	281	272	4.2	19.3	100	10	0	0	AAGATTAGTT	AAGATTAGTT	minus	1/-1
circ_013_intron(-)_down	1282	circ_013_intron(-)_up	2188	15	994	1008	487	473	4.2	19.3	86.667	13	2	0	TCAAACAAAGGTCTC	TCAAACGAAGGCCTC	minus	1/-1
circ_013_intron(-)_down	1282	circ_013_intron(-)_up	2188	10	978	987	912	903	4.2	19.3	100	10	0	0	CATATCAATT	CATATCAATT	minus	1/-1
circ_013_intron(-)_down	1282	circ_013_intron(-)_up	2188	20	143	162	1338	1319	4.2	19.3	80	16	4	0	CAAAAATATAATATATTAAT	CAAACATATTATCAATTAAT	minus	1/-1
circ_013_intron(-)_down	1282	circ_013_intron(-)_up	2188	15	139	153	2076	2062	4.2	19.3	86.667	13	2	0	TCAGCAAAAATATAA	TCAGCAAACATAGAA	minus	1/-1
circ_015_intron(+)_down	269	circ_015_intron(+)_up	287	8	47	54	20	13	1.3	15.7	100	8	0	0	CCATTTTT	CCATTTTT	minus	1/-1
circ_015_intron(+)_down	269	circ_015_intron(+)_up	287	23	24	46	218	196	1.3	15.7	73.913	17	6	0	TCAATATAAATTATATGCAAGTG	TCATTAGCAATTATCACCAAGTG	minus	1/-1
circ_015_intron(+)_down	269	circ_015_intron(+)_up	287	7	256	262	53	47	4.6	13.9	100	7	0	0	TCTACCC	TCTACCC	minus	1/-1
circ_015_intron(+)_down	269	circ_015_intron(+)_up	287	7	135	141	220	214	4.6	13.9	100	7	0	0	CATCATT	CATCATT	minus	1/-1
circ_016_intron(-)_down	950	circ_016_intron(-)_up	6105	15	107	121	3036	3022	0.71	23.8	93.333	14	1	0	TTCAAAACAAAATCA	TTCAGAACAAAATCA	minus	1/-1
circ_016_intron(-)_down	950	circ_016_intron(-)_up	6105	14	409	422	1093	1080	2.5	22	92.857	13	1	0	CAAATCCTATTTAT	CAAATCCCATTTAT	minus	1/-1
circ_016_intron(-)_down	950	circ_016_intron(-)_up	6105	11	760	770	2225	2215	2.5	21.1	100	11	0	0	TATATATATTA	TATATATATTA	minus	1/-1
circ_016_intron(-)_down	950	circ_016_intron(-)_up	6105	22	847	868	2247	2229	2.5	21.1	81.818	18	1	1	TTATTTTTTATCAATAGCAAAA	TTTTTTTTTATC---AGCAAAA	minus	1/-1
circ_016_intron(-)_down	950	circ_016_intron(-)_up	6105	16	490	505	3009	2994	2.5	21.1	87.5	14	2	0	TCACATAAACTCCTAA	TCACAAAGACTCCTAA	minus	1/-1
circ_016_intron(-)_down	950	circ_016_intron(-)_up	6105	16	62	77	4295	4280	2.5	21.1	87.5	14	2	0	TTGATTTTCTGTTAGA	TTGTTATTCTGTTAGA	minus	1/-1
circ_016_intron(-)_down	950	circ_016_intron(-)_up	6105	23	49	71	755	733	8.7	20.2	78.261	18	5	0	TTATTCTTATTTATTGATTTTCT	TTATATTTGTTTATTTGTTTTCT	minus	1/-1
circ_016_intron(-)_down	950	circ_016_intron(-)_up	6105	13	240	252	2564	2552	8.7	20.2	92.308	12	1	0	GGCAATGAAAAAC	GGGAATGAAAAAC	minus	1/-1
circ_016_intron(-)_down	950	circ_016_intron(-)_up	6105	13	834	846	4484	4472	8.7	20.2	92.308	12	1	0	ATCTTGTAATCTT	ATCTTCTAATCTT	minus	1/-1
circ_016_intron(-)_down	950	circ_016_intron(-)_up	6105	18	154	171	5771	5754	8.7	20.2	83.333	15	3	0	CATTAAGACCATGAGAAA	CAGTAAGCCCATGATAAA	minus	1/-1
circ_016_intron(-)_down	950	circ_016_intron(-)_up	6105	10	271	280	867	858	8.7	19.3	100	10	0	0	GTCTGTCTTT	GTCTGTCTTT	minus	1/-1
circ_016_intron(-)_down	950	circ_016_intron(-)_up	6105	10	667	676	2012	2003	8.7	19.3	100	10	0	0	ACTGAACCAT	ACTGAACCAT	minus	1/-1
circ_016_intron(-)_down	950	circ_016_intron(-)_up	6105	20	536	555	2077	2058	8.7	19.3	80	16	4	0	CCTTCCTGACTAACTTGGAT	CCATCCAGCCTAACTTGTAT	minus	1/-1
circ_016_intron(-)_down	950	circ_016_intron(-)_up	6105	10	821	830	2223	2214	8.7	19.3	100	10	0	0	TATATATTAT	TATATATTAT	minus	1/-1
circ_016_intron(-)_down	950	circ_016_intron(-)_up	6105	10	759	768	2228	2219	8.7	19.3	100	10	0	0	GTATATATAT	GTATATATAT	minus	1/-1
circ_016_intron(-)_down	950	circ_016_intron(-)_up	6105	10	389	398	3103	3094	8.7	19.3	100	10	0	0	TTGAGCCAAA	TTGAGCCAAA	minus	1/-1
circ_016_intron(-)_down	950	circ_016_intron(-)_up	6105	10	68	77	4249	4240	8.7	19.3	100	10	0	0	TTCTGTTAGA	TTCTGTTAGA	minus	1/-1
circ_016_intron(-)_down	950	circ_016_intron(-)_up	6105	10	153	162	4421	4412	8.7	19.3	100	10	0	0	TCATTAAGAC	TCATTAAGAC	minus	1/-1
circ_016_intron(-)_down	950	circ_016_intron(-)_up	6105	10	505	514	4440	4431	8.7	19.3	100	10	0	0	ATAATTAACT	ATAATTAACT	minus	1/-1
circ_016_intron(-)_down	950	circ_016_intron(-)_up	6105	10	460	469	4539	4530	8.7	19.3	100	10	0	0	TGGATTAAAT	TGGATTAAAT	minus	1/-1
circ_016_intron(-)_down	950	circ_016_intron(-)_up	6105	15	300	314	5291	5277	8.7	19.3	86.667	13	2	0	CTTATCGTTTTAGGA	CTTATCTTTTTACGA	minus	1/-1
circ_016_intron(-)_down	950	circ_016_intron(-)_up	6105	10	49	58	5296	5287	8.7	19.3	100	10	0	0	TTATTCTTAT	TTATTCTTAT	minus	1/-1
circ_016_intron(-)_down	950	circ_016_intron(-)_up	6105	10	780	789	5299	5290	8.7	19.3	100	10	0	0	ATTTTATTCT	ATTTTATTCT	minus	1/-1
circ_016_intron(-)_down	950	circ_016_intron(-)_up	6105	10	417	426	5612	5603	8.7	19.3	100	10	0	0	ATTTATGAAG	ATTTATGAAG	minus	1/-1
circ_016_intron(-)_down	950	circ_016_intron(-)_up	6105	10	736	745	5829	5820	8.7	19.3	100	10	0	0	TAATGTATAT	TAATGTATAT	minus	1/-1
circ_016_intron(-)_down	950	circ_016_intron(-)_up	6105	10	738	747	5891	5882	8.7	19.3	100	10	0	0	ATGTATATAT	ATGTATATAT	minus	1/-1
circ_017_intron(+)_down	282	circ_017_intron(+)_up	101	13	132	144	48	36	0.47	15.7	84.615	11	2	0	TTTATCTTGTGAT	TTTGTCGTGTGAT	minus	1/-1
circ_017_intron(+)_down	282	circ_017_intron(+)_up	101	7	246	252	96	90	1.6	13.9	100	7	0	0	TATGATC	TATGATC	minus	1/-1
circ_017_intron(+)_down	282	circ_017_intron(+)_up	101	7	161	167	96	90	1.6	13.9	100	7	0	0	TATGATC	TATGATC	minus	1/-1
circ_017_intron(+)_down	282	circ_017_intron(+)_up	101	9	106	114	54	46	5.7	13	88.889	8	1	0	AAACAGATT	AAACAGTTT	minus	1/-1
circ_017_intron(+)_down	282	circ_017_intron(+)_up	101	6	180	185	7	2	5.7	12.1	100	6	0	0	AAACCA	AAACCA	minus	1/-1
circ_017_intron(+)_down	282	circ_017_intron(+)_up	101	6	253	258	11	6	5.7	12.1	100	6	0	0	TAACAA	TAACAA	minus	1/-1
circ_017_intron(+)_down	282	circ_017_intron(+)_up	101	6	260	265	49	44	5.7	12.1	100	6	0	0	GTTTGT	GTTTGT	minus	1/-1
circ_017_intron(+)_down	282	circ_017_intron(+)_up	101	6	214	219	49	44	5.7	12.1	100	6	0	0	GTTTGT	GTTTGT	minus	1/-1
circ_017_intron(+)_down	282	circ_017_intron(+)_up	101	6	186	191	79	74	5.7	12.1	100	6	0	0	AGAACA	AGAACA	minus	1/-1
circ_018_intron(+)_down	2218	circ_018_intron(+)_up	1712	19	553	571	700	682	1.6	22	84.211	16	3	0	GTTTGAGCAAAGTTGGGAG	GTTTGAGCCCAGTTGGTAG	minus	1/-1
circ_018_intron(+)_down	2218	circ_018_intron(+)_up	1712	14	884	897	1107	1094	1.6	22	92.857	13	1	0	AGGATCAATAAGGA	AGGTTCAATAAGGA	minus	1/-1
circ_018_intron(+)_down	2218	circ_018_intron(+)_up	1712	18	1373	1389	26	9	1.6	21.1	88.889	16	1	1	AAGA-AAAAGGAAGAAAA	AAGAGAAAAGAAAGAAAA	minus	1/-1
circ_018_intron(+)_down	2218	circ_018_intron(+)_up	1712	16	706	721	390	375	1.6	21.1	87.5	14	2	0	AGAGAGGGATGATGCT	AGAGAGAGATGCTGCT	minus	1/-1
circ_018_intron(+)_down	2218	circ_018_intron(+)_up	1712	11	805	815	809	799	1.6	21.1	100	11	0	0	GAAGCTTCATA	GAAGCTTCATA	minus	1/-1
circ_018_intron(+)_down	2218	circ_018_intron(+)_up	1712	13	490	502	1134	1122	5.7	20.2	92.308	12	1	0	TCACAGCCACCAT	TCACAGCCAACAT	minus	1/-1
circ_018_intron(+)_down	2218	circ_018_intron(+)_up	1712	13	1427	1439	1454	1442	5.7	20.2	92.308	12	1	0	AAAAGTAGTTTAA	AAAATTAGTTTAA	minus	1/-1
circ_018_intron(+)_down	2218	circ_018_intron(+)_up	1712	25	909	933	27	3	5.7	19.3	76	19	6	0	AAAAAAAAAGGAAAGAATAATAAGA	AAAGAGAAAAGAAAGAAAACTCAGA	minus	1/-1
circ_018_intron(+)_down	2218	circ_018_intron(+)_up	1712	10	1186	1195	43	34	5.7	19.3	100	10	0	0	AAAAACAAAA	AAAAACAAAA	minus	1/-1
circ_018_intron(+)_down	2218	circ_018_intron(+)_up	1712	30	212	241	1031	1002	5.7	19.3	73.333	22	8	0	TGTGAGTATTTTAAATTTCAAATTTCCCAA	TGAGAGAATTTCAAAGCCCTAAATTCCCAA	minus	1/-1
circ_018_intron(+)_down	2218	circ_018_intron(+)_up	1712	10	1233	1242	1621	1612	5.7	19.3	100	10	0	0	TGCAAAATTA	TGCAAAATTA	minus	1/-1
circ_019_intron(-)_down	1069	circ_019_intron(-)_up	1833	149	307	454	1594	1448	1.84e-34	132	80.537	120	26	2	GAATACAGCACGGATATGAGTTTATATAGGCTTATTGCACTAATTACAAATAAATGGAGAATATTTGGTTTCCTCTAAATCAGTGATTATGTGCCTATAAACTGTATTTATTACAATGAATGCAGATTGTCA-ATACTGATTCTCAACA	GAATACATCATTGATGAGAGTTTATTTATGCTTATAGTATTAATTACACATAAATAGAGGATATTCAGATTCCTCTATATCAGAGATTATGT--CTATAAACTACATTTATTACAATGAATTCAGAATATTATATTCTGATTCCCAACA	minus	1/-1
circ_019_intron(-)_down	1069	circ_019_intron(-)_up	1833	15	539	553	573	559	0.24	23.8	93.333	14	1	0	AATCTTTCAGAAACC	AATCTTCCAGAAACC	minus	1/-1
circ_019_intron(-)_down	1069	circ_019_intron(-)_up	1833	16	896	911	111	96	0.84	21.1	87.5	14	2	0	CTTTTATTTAGAAGAA	CTTTTAGTTAAAAGAA	minus	1/-1
circ_019_intron(-)_down	1069	circ_019_intron(-)_up	1833	23	349	371	1487	1466	0.84	21.1	82.609	19	3	1	ATTACAAATAAATGGAGAATATT	ATTACAA-TGAATTCAGAATATT	minus	1/-1
circ_019_intron(-)_down	1069	circ_019_intron(-)_up	1833	11	881	891	1614	1604	0.84	21.1	100	11	0	0	TGTATTGAAAT	TGTATTGAAAT	minus	1/-1
circ_019_intron(-)_down	1069	circ_019_intron(-)_up	1833	13	547	559	99	87	2.9	20.2	92.308	12	1	0	AGAAACCATGTCA	AGAAAGCATGTCA	minus	1/-1
circ_019_intron(-)_down	1069	circ_019_intron(-)_up	1833	13	654	666	842	830	2.9	20.2	92.308	12	1	0	AAATGTGCATGTA	AAATGGGCATGTA	minus	1/-1
circ_019_intron(-)_down	1069	circ_019_intron(-)_up	1833	13	273	285	1134	1122	2.9	20.2	92.308	12	1	0	AGCAGAGGCATAT	AGCAGAGGAATAT	minus	1/-1
circ_019_intron(-)_down	1069	circ_019_intron(-)_up	1833	10	520	529	101	92	2.9	19.3	100	10	0	0	AAAGAAAGCA	AAAGAAAGCA	minus	1/-1
circ_019_intron(-)_down	1069	circ_019_intron(-)_up	1833	10	56	65	325	316	2.9	19.3	100	10	0	0	CTTTCTATTC	CTTTCTATTC	minus	1/-1
circ_019_intron(-)_down	1069	circ_019_intron(-)_up	1833	25	38	62	356	332	2.9	19.3	76	19	6	0	TAATTATTTAATAATTGTCTTTCTA	TAATTCTTTATTTTTTTTGTTTCTA	minus	1/-1
circ_019_intron(-)_down	1069	circ_019_intron(-)_up	1833	15	689	703	841	827	2.9	19.3	86.667	13	2	0	AATAGGCTTGTAGGA	AATGGGCATGTAGGA	minus	1/-1
circ_019_intron(-)_down	1069	circ_019_intron(-)_up	1833	10	230	239	854	845	2.9	19.3	100	10	0	0	TTTATTTTTG	TTTATTTTTG	minus	1/-1
circ_019_intron(-)_down	1069	circ_019_intron(-)_up	1833	15	56	70	1420	1406	2.9	19.3	86.667	13	2	0	CTTTCTATTCTTTTT	CTTTCTTTTTTTTTT	minus	1/-1
circ_020_intron(+)_down	1237	circ_020_intron(+)_up	1275	19	46	64	327	309	0.67	22	84.211	16	3	0	AGTGTGAAAGATCTACTAA	AGTGTGAATGAACTTCTAA	minus	1/-1
circ_020_intron(+)_down	1237	circ_020_intron(+)_up	1275	19	388	406	1139	1121	0.67	22	84.211	16	3	0	GAGTGAGGAGTTATTTTTT	GAGTGAAGGGATATTTTTT	minus	1/-1
circ_020_intron(+)_down	1237	circ_020_intron(+)_up	1275	11	985	995	1055	1045	0.67	21.1	100	11	0	0	TGACTATATTT	TGACTATATTT	minus	1/-1
circ_020_intron(+)_down	1237	circ_020_intron(+)_up	1275	13	740	752	145	133	2.4	20.2	92.308	12	1	0	CAAATAATTTTTC	CAAATTATTTTTC	minus	1/-1
circ_020_intron(+)_down	1237	circ_020_intron(+)_up	1275	18	259	276	672	655	2.4	20.2	83.333	15	3	0	GAGGGTTTATGTTAGGAA	GAGGATTTTTGCTAGGAA	minus	1/-1
circ_020_intron(+)_down	1237	circ_020_intron(+)_up	1275	10	523	532	701	692	2.4	19.3	100	10	0	0	TTTCAGATAA	TTTCAGATAA	minus	1/-1
circ_020_intron(+)_down	1237	circ_020_intron(+)_up	1275	10	787	796	1165	1156	2.4	19.3	100	10	0	0	TAAAAAAGAA	TAAAAAAGAA	minus	1/-1
circ_020_intron(+)_down	1237	circ_020_intron(+)_up	1275	22	611	632	481	460	8.2	18.4	77.273	17	5	0	AAGTGTTATAGCTTTCTTATTT	AATTGTTATAACTGACTAATTT	minus	1/-1
circ_020_intron(+)_down	1237	circ_020_intron(+)_up	1275	12	105	116	517	506	8.2	18.4	91.667	11	1	0	GTCCCTGATCTT	GTCCTTGATCTT	minus	1/-1
circ_020_intron(+)_down	1237	circ_020_intron(+)_up	1275	12	272	283	645	634	8.2	18.4	91.667	11	1	0	AGGAAAAAGAAA	AGGAAAAAAAAA	minus	1/-1
circ_020_intron(+)_down	1237	circ_020_intron(+)_up	1275	12	378	389	1140	1129	8.2	18.4	91.667	11	1	0	AGAGTGTAGGGA	AGAGTGAAGGGA	minus	1/-1
circ_020_intron(+)_down	1237	circ_020_intron(+)_up	1275	12	275	286	1163	1152	8.2	18.4	91.667	11	1	0	AAAAAGAAAGTG	AAAAAGAAAATG	minus	1/-1
circ_020_intron(+)_down	1237	circ_020_intron(+)_up	1275	9	139	147	194	186	8.2	17.5	100	9	0	0	TTAATGAAA	TTAATGAAA	minus	1/-1
circ_020_intron(+)_down	1237	circ_020_intron(+)_up	1275	9	996	1004	287	279	8.2	17.5	100	9	0	0	AATTTGATT	AATTTGATT	minus	1/-1
circ_020_intron(+)_down	1237	circ_020_intron(+)_up	1275	14	393	406	585	572	8.2	17.5	85.714	12	2	0	AGGAGTTATTTTTT	AGGATTTCTTTTTT	minus	1/-1
circ_020_intron(+)_down	1237	circ_020_intron(+)_up	1275	14	1159	1172	1044	1031	8.2	17.5	85.714	12	2	0	CTTGGTGCCAGTTT	CTTGGTGGCAATTT	minus	1/-1
circ_020_intron(+)_down	1237	circ_020_intron(+)_up	1275	9	743	751	1173	1165	8.2	17.5	100	9	0	0	ATAATTTTT	ATAATTTTT	minus	1/-1
circ_020_intron(+)_down	1237	circ_020_intron(+)_up	1275	14	106	119	1201	1188	8.2	17.5	85.714	12	2	0	TCCCTGATCTTTCC	TCCCTCAACTTTCC	minus	1/-1
circ_020_intron(+)_down	1237	circ_020_intron(+)_up	1275	9	1023	1031	1249	1241	8.2	17.5	100	9	0	0	AAATCAACA	AAATCAACA	minus	1/-1
circ_021_intron(-)_down	1440	circ_021_intron(-)_up	1730	118	575	688	638	525	2.21e-09	50	72.881	86	24	6	ATTCTTAGGATGTGGGTTATGGGCCTAACTCAATCCCCTACAACTTGT--AAGG--TGGGGATTGCTCTCTCCACTTATATACACTATTTTGGCCATCTCACTAGTTGATGTGGGACT	ATTGTTAGAATGTGAGTT-TAGACCTAACTCAA-CCCCAAAAGCTAGCTCAAGGGGTGAGGGTTGCCC-CTC-ACTTATATACTCTAACTTGACTTTATCTTTAGCCGATGTGGGACT	minus	1/-1
circ_021_intron(-)_down	1440	circ_021_intron(-)_up	1730	118	575	688	411	298	9.38e-08	45.5	72.034	85	25	6	ATTCTTAGGATGTGGGTTATGGGCCTAACTCAATCCCCTACAACTTGT--AAGG--TGGGGATTGCTCTCTCCACTTATATACACTATTTTGGCCATCTCACTAGTTGATGTGGGACT	ATTCTTAGAATGTGAGTTTAGGGT-TAACTCAA-CCCCAAAAGCTAGCTCAAGGGGTGAGGATTG-TCCCTC-ACTTATATAATTTAACTTGGCTTTATCTTTAGCCGATGTGAGACT	minus	1/-1
circ_021_intron(-)_down	1440	circ_021_intron(-)_up	1730	34	575	608	185	153	0.025	27.4	79.412	27	6	1	ATTCTTAGGATGTGGGTTATGGGCCTAACTCAAT	ATTCTTAGAATGTGAATT-TAGGTCTAACTCCAT	minus	1/-1
circ_021_intron(-)_down	1440	circ_021_intron(-)_up	1730	15	380	394	917	903	0.31	23.8	93.333	14	1	0	GATTATATACAAAAG	GATTATATAGAAAAG	minus	1/-1
circ_021_intron(-)_down	1440	circ_021_intron(-)_up	1730	12	1325	1336	1019	1008	0.31	22.9	100	12	0	0	ATTTCTACAATT	ATTTCTACAATT	minus	1/-1
circ_021_intron(-)_down	1440	circ_021_intron(-)_up	1730	16	839	854	733	719	1.1	22	93.75	15	0	1	ACTCTTCAACCAAACA	ACTCTTCAA-CAAACA	minus	1/-1
circ_021_intron(-)_down	1440	circ_021_intron(-)_up	1730	11	1155	1165	1706	1696	1.1	21.1	100	11	0	0	TCAATTATGTA	TCAATTATGTA	minus	1/-1
circ_021_intron(-)_down	1440	circ_021_intron(-)_up	1730	13	72	84	553	541	3.7	20.2	92.308	12	1	0	TTTACTTTATCTT	TTGACTTTATCTT	minus	1/-1
circ_021_intron(-)_down	1440	circ_021_intron(-)_up	1730	23	1139	1161	1020	998	3.7	20.2	78.261	18	5	0	CATATCTACAGATGTCTCAATTA	CATTTCTACAATTTTCTCAAGTA	minus	1/-1
circ_021_intron(-)_down	1440	circ_021_intron(-)_up	1730	20	65	84	333	314	3.7	19.3	80	16	4	0	ATTTAGGTTTACTTTATCTT	ATTTAACTTGGCTTTATCTT	minus	1/-1
circ_021_intron(-)_down	1440	circ_021_intron(-)_up	1730	10	600	609	810	801	3.7	19.3	100	10	0	0	TAACTCAATC	TAACTCAATC	minus	1/-1
circ_021_intron(-)_down	1440	circ_021_intron(-)_up	1730	15	1017	1031	1275	1261	3.7	19.3	86.667	13	2	0	TATGTCAAGTTTACA	TATGTCAATTGTACA	minus	1/-1
circ_021_intron(-)_down	1440	circ_021_intron(-)_up	1730	20	530	549	1697	1678	3.7	19.3	80	16	4	0	TACTCAATATTAATTTCTCT	TACTCAGTATGAAATTTTCT	minus	1/-1
circ_024_intron(+)_down	73	circ_024_intron(+)_up	81	6	48	53	38	33	1.1	12.1	100	6	0	0	ATAATA	ATAATA	minus	1/-1
circ_024_intron(+)_down	73	circ_024_intron(+)_up	81	6	50	55	39	34	1.1	12.1	100	6	0	0	AATAAT	AATAAT	minus	1/-1
circ_025_intron(+)_down	548	circ_025_intron(+)_up	736	30	99	128	400	371	0.049	23.8	76.667	23	7	0	AAAGAATTAGAAAAATAAAATAAAATGTAA	AAAGAAATATAAAGATAGAAAAAGATATAA	minus	1/-1
circ_025_intron(+)_down	548	circ_025_intron(+)_up	736	26	42	67	578	557	0.59	20.2	80.769	21	1	2	TTCTTATGATTCTTTTACAATAAAAC	TTCTTAT--TTTTTTTA--ATAAAAC	minus	1/-1
circ_025_intron(+)_down	548	circ_025_intron(+)_up	736	41	82	119	59	19	0.59	19.3	70.732	29	9	1	TTCTCTTTAAAGTTGTTAAAGAATTAGAA---AAATAAAAT	TTATCTTTAAAATTTTCATAAAAGTACAAGGCAATTAAAAT	minus	1/-1
circ_025_intron(+)_down	548	circ_025_intron(+)_up	736	24	149	172	130	109	0.59	19.3	79.167	19	3	1	TTGTTGTAATTTCTATAGTACTTT	TTGTTGCA--TTCTATAATATTTT	minus	1/-1
circ_025_intron(+)_down	548	circ_025_intron(+)_up	736	16	93	107	90	75	2.1	17.5	87.5	14	1	1	GTTGTTAAAGA-ATTA	GTTTTTAAAGACATTA	minus	1/-1
circ_025_intron(+)_down	548	circ_025_intron(+)_up	736	9	141	149	462	454	2.1	17.5	100	9	0	0	ATATACTTT	ATATACTTT	minus	1/-1
circ_025_intron(+)_down	548	circ_025_intron(+)_up	736	14	154	167	491	478	2.1	17.5	85.714	12	2	0	GTAATTTCTATAGT	GTAATATATATAGT	minus	1/-1
circ_025_intron(+)_down	548	circ_025_intron(+)_up	736	9	522	530	592	584	2.1	17.5	100	9	0	0	ACTAACTGT	ACTAACTGT	minus	1/-1
circ_025_intron(+)_down	548	circ_025_intron(+)_up	736	11	14	24	124	114	7.2	16.6	90.909	10	1	0	CATTTTATAAT	CATTCTATAAT	minus	1/-1
circ_025_intron(+)_down	548	circ_025_intron(+)_up	736	11	438	448	540	530	7.2	16.6	90.909	10	1	0	TAATTACTTGA	TAATTACATGA	minus	1/-1
circ_025_intron(+)_down	548	circ_025_intron(+)_up	736	11	32	42	542	532	7.2	16.6	90.909	10	1	0	GTTAATTATAT	GTTAATTACAT	minus	1/-1
circ_025_intron(+)_down	548	circ_025_intron(+)_up	736	13	150	162	586	575	7.2	16.6	92.308	12	0	1	TGTTGTAATTTCT	TGTT-TAATTTCT	minus	1/-1
circ_025_intron(+)_down	548	circ_025_intron(+)_up	736	16	532	547	675	660	7.2	16.6	81.25	13	3	0	TTTTGTGGTTGTTAAA	TTTTGTGAATGTTGAA	minus	1/-1
circ_025_intron(+)_down	548	circ_025_intron(+)_up	736	8	84	91	105	98	7.2	15.7	100	8	0	0	CTCTTTAA	CTCTTTAA	minus	1/-1
circ_025_intron(+)_down	548	circ_025_intron(+)_up	736	13	183	195	160	148	7.2	15.7	84.615	11	2	0	TTTTATTAAAAAA	TTTTATAAAACAA	minus	1/-1
circ_025_intron(+)_down	548	circ_025_intron(+)_up	736	8	61	68	156	149	7.2	15.7	100	8	0	0	ATAAAACA	ATAAAACA	minus	1/-1
circ_025_intron(+)_down	548	circ_025_intron(+)_up	736	8	16	23	160	153	7.2	15.7	100	8	0	0	TTTTATAA	TTTTATAA	minus	1/-1
circ_025_intron(+)_down	548	circ_025_intron(+)_up	736	8	430	437	599	592	7.2	15.7	100	8	0	0	ATACATAA	ATACATAA	minus	1/-1
circ_026_intron(-)_down	7104	circ_026_intron(-)_up	5022	24	2727	2750	2148	2125	0.36	26.5	83.333	20	4	0	AAACCCTATGTTAATCCATGTAAT	AAACTATATGTTCATCCTTGTAAT	minus	1/-1
circ_026_intron(-)_down	7104	circ_026_intron(-)_up	5022	16	1567	1582	4979	4964	1.3	25.6	93.75	15	1	0	TGACTTGTCATTAATC	TGAATTGTCATTAATC	minus	1/-1
circ_026_intron(-)_down	7104	circ_026_intron(-)_up	5022	13	4093	4105	2012	2000	1.3	24.7	100	13	0	0	CCTTCATGAGATT	CCTTCATGAGATT	minus	1/-1
circ_026_intron(-)_down	7104	circ_026_intron(-)_up	5022	23	1471	1493	2074	2052	1.3	24.7	82.609	19	4	0	TCTTTTCCTAACTCCATTTCTCA	TCTTTTCCTCTCTCAAATTCTCA	minus	1/-1
circ_026_intron(-)_down	7104	circ_026_intron(-)_up	5022	13	5164	5176	3958	3946	1.3	24.7	100	13	0	0	TCCTGCACTTGAT	TCCTGCACTTGAT	minus	1/-1
circ_026_intron(-)_down	7104	circ_026_intron(-)_up	5022	17	3125	3141	1139	1123	4.4	22.9	88.235	15	2	0	TAGCAGAATTACAGTTT	TAGCAAAATTTCAGTTT	minus	1/-1
circ_026_intron(-)_down	7104	circ_026_intron(-)_up	5022	17	6425	6441	1299	1283	4.4	22.9	88.235	15	2	0	AAGGTATACAGATTGAG	AAGGTATACACATTCAG	minus	1/-1
circ_026_intron(-)_down	7104	circ_026_intron(-)_up	5022	17	4383	4399	3138	3122	4.4	22.9	88.235	15	2	0	CAAGTTTTCCCTCAAAT	CAAGTTTTCTCTCACAT	minus	1/-1
circ_027_intron(-)_down	88	circ_027_intron(-)_up	1982	16	60	75	896	881	2.8	16.6	81.25	13	3	0	TCTCAAATCACTATTT	TCCCAAGTCACTAGTT	minus	1/-1
circ_027_intron(-)_down	88	circ_027_intron(-)_up	1982	8	78	85	126	119	2.8	15.7	100	8	0	0	ATGATGAA	ATGATGAA	minus	1/-1
circ_027_intron(-)_down	88	circ_027_intron(-)_up	1982	8	14	21	436	429	2.8	15.7	100	8	0	0	GTTTTCTG	GTTTTCTG	minus	1/-1
circ_027_intron(-)_down	88	circ_027_intron(-)_up	1982	8	67	74	521	514	2.8	15.7	100	8	0	0	TCACTATT	TCACTATT	minus	1/-1
circ_027_intron(-)_down	88	circ_027_intron(-)_up	1982	8	69	76	1337	1330	2.8	15.7	100	8	0	0	ACTATTTT	ACTATTTT	minus	1/-1
circ_027_intron(-)_down	88	circ_027_intron(-)_up	1982	10	27	36	1164	1155	9.7	14.8	90	9	1	0	ATTGCTTGTG	ATAGCTTGTG	minus	1/-1
circ_027_intron(-)_down	88	circ_027_intron(-)_up	1982	7	81	87	180	174	9.7	13.9	100	7	0	0	ATGAATA	ATGAATA	minus	1/-1
circ_027_intron(-)_down	88	circ_027_intron(-)_up	1982	7	68	74	239	233	9.7	13.9	100	7	0	0	CACTATT	CACTATT	minus	1/-1
circ_027_intron(-)_down	88	circ_027_intron(-)_up	1982	7	73	79	310	304	9.7	13.9	100	7	0	0	TTTTTAT	TTTTTAT	minus	1/-1
circ_027_intron(-)_down	88	circ_027_intron(-)_up	1982	7	14	20	378	372	9.7	13.9	100	7	0	0	GTTTTCT	GTTTTCT	minus	1/-1
circ_027_intron(-)_down	88	circ_027_intron(-)_up	1982	7	27	33	406	400	9.7	13.9	100	7	0	0	ATTGCTT	ATTGCTT	minus	1/-1
circ_027_intron(-)_down	88	circ_027_intron(-)_up	1982	7	7	13	417	411	9.7	13.9	100	7	0	0	TGTTTGT	TGTTTGT	minus	1/-1
circ_027_intron(-)_down	88	circ_027_intron(-)_up	1982	12	52	63	774	763	9.7	13.9	83.333	10	2	0	CCAGTGATTCTC	CCAGAAATTCTC	minus	1/-1
circ_027_intron(-)_down	88	circ_027_intron(-)_up	1982	7	73	79	975	969	9.7	13.9	100	7	0	0	TTTTTAT	TTTTTAT	minus	1/-1
circ_027_intron(-)_down	88	circ_027_intron(-)_up	1982	7	8	14	1037	1031	9.7	13.9	100	7	0	0	GTTTGTG	GTTTGTG	minus	1/-1
circ_027_intron(-)_down	88	circ_027_intron(-)_up	1982	7	39	45	1160	1154	9.7	13.9	100	7	0	0	CTTGTGT	CTTGTGT	minus	1/-1
circ_027_intron(-)_down	88	circ_027_intron(-)_up	1982	7	71	77	1226	1220	9.7	13.9	100	7	0	0	TATTTTT	TATTTTT	minus	1/-1
circ_027_intron(-)_down	88	circ_027_intron(-)_up	1982	7	52	58	1308	1302	9.7	13.9	100	7	0	0	CCAGTGA	CCAGTGA	minus	1/-1
circ_027_intron(-)_down	88	circ_027_intron(-)_up	1982	7	4	10	1874	1868	9.7	13.9	100	7	0	0	AGATGTT	AGATGTT	minus	1/-1
circ_028_intron(-)_down	6567	circ_028_intron(-)_up	2415	25	324	348	167	143	0.046	28.3	84	21	4	0	CTTTATGGTGTAAAAAATGAAAAAA	CTTTATGAAATAAACAATGAAAAAA	minus	1/-1
circ_028_intron(-)_down	6567	circ_028_intron(-)_up	2415	20	3215	3233	1059	1040	0.56	24.7	90	18	1	1	TGGATGG-TTGTCCAAATGG	TGGATGGGTTGTCCAACTGG	minus	1/-1
circ_028_intron(-)_down	6567	circ_028_intron(-)_up	2415	12	1526	1537	549	538	2	22.9	100	12	0	0	GAACTCCTCTCC	GAACTCCTCTCC	minus	1/-1
circ_028_intron(-)_down	6567	circ_028_intron(-)_up	2415	12	5350	5361	2197	2186	2	22.9	100	12	0	0	GTTTCTAAGCAG	GTTTCTAAGCAG	minus	1/-1
circ_028_intron(-)_down	6567	circ_028_intron(-)_up	2415	17	137	153	2283	2267	2	22.9	88.235	15	2	0	TTTACATTCAAACTGTT	TTCACATTCAAACTATT	minus	1/-1
circ_028_intron(-)_down	6567	circ_028_intron(-)_up	2415	14	2557	2570	414	401	6.9	22	92.857	13	1	0	AAATGAAGCTATGG	AAATGAAGCTGTGG	minus	1/-1
circ_028_intron(-)_down	6567	circ_028_intron(-)_up	2415	19	158	176	858	840	6.9	22	84.211	16	3	0	TGTTTTACTCTGCACTTTT	TGTTTTACTCTTCTTTTTT	minus	1/-1
circ_028_intron(-)_down	6567	circ_028_intron(-)_up	2415	19	4987	5005	859	841	6.9	22	84.211	16	3	0	TTGTTTTACTTGTCCTTTT	TTGTTTTACTCTTCTTTTT	minus	1/-1
circ_028_intron(-)_down	6567	circ_028_intron(-)_up	2415	14	4130	4143	1034	1021	6.9	22	92.857	13	1	0	TGATTTCAGACCCA	TGATTTTAGACCCA	minus	1/-1
circ_028_intron(-)_down	6567	circ_028_intron(-)_up	2415	16	4372	4387	714	699	6.9	21.1	87.5	14	2	0	ATGGGGTTCCATGATA	ATGGGGTTACAGGATA	minus	1/-1
circ_028_intron(-)_down	6567	circ_028_intron(-)_up	2415	26	2833	2858	804	779	6.9	21.1	76.923	20	6	0	CAGGTTGATTTCAAAATCTCTGAAAA	CAGGATAATTGACAAAACTCTGAAAA	minus	1/-1
circ_028_intron(-)_down	6567	circ_028_intron(-)_up	2415	16	147	162	1302	1287	6.9	21.1	87.5	14	2	0	AACTGTTGGCATGTTT	AACTTTTGGCATGCTT	minus	1/-1
circ_028_intron(-)_down	6567	circ_028_intron(-)_up	2415	16	726	741	1377	1362	6.9	21.1	87.5	14	2	0	AAGAAGCAAATGAAGA	AAGAAGCAAAAGTAGA	minus	1/-1
circ_028_intron(-)_down	6567	circ_028_intron(-)_up	2415	16	4817	4832	1998	1983	6.9	21.1	87.5	14	2	0	AATTCCCCTTTTGCTA	AACTCCCCTTTTGTTA	minus	1/-1
circ_028_intron(-)_down	6567	circ_028_intron(-)_up	2415	16	5901	5916	2349	2334	6.9	21.1	87.5	14	2	0	TTTCACTTGTCAAAAA	TTTCACGTGTCAAGAA	minus	1/-1
circ_029_intron(+)_down	1959	circ_029_intron(+)_up	244	16	47	62	101	86	0.2	21.1	87.5	14	2	0	TATTAGTGATCAGTGA	TATAAGTGATGAGTGA	minus	1/-1
circ_029_intron(+)_down	1959	circ_029_intron(+)_up	244	11	392	402	123	113	0.2	21.1	100	11	0	0	AAAAACACAAA	AAAAACACAAA	minus	1/-1
circ_029_intron(+)_down	1959	circ_029_intron(+)_up	244	11	745	755	179	169	0.2	21.1	100	11	0	0	ATTAATTACAA	ATTAATTACAA	minus	1/-1
circ_029_intron(+)_down	1959	circ_029_intron(+)_up	244	33	676	708	193	161	0.69	20.2	72.727	24	9	0	ATTTTATCATCAATATTTGCTCAACAATGATTT	ATTTTATCTTAAAGATTAATTACAAAATGATTT	minus	1/-1
circ_029_intron(+)_down	1959	circ_029_intron(+)_up	244	13	1532	1544	197	185	0.69	20.2	92.308	12	1	0	GTAAATTTCATCT	GTAAATTTTATCT	minus	1/-1
circ_029_intron(+)_down	1959	circ_029_intron(+)_up	244	10	1169	1178	60	51	0.69	19.3	100	10	0	0	AGCTAATTAA	AGCTAATTAA	minus	1/-1
circ_029_intron(+)_down	1959	circ_029_intron(+)_up	244	10	1769	1778	154	145	0.69	19.3	100	10	0	0	GAGGATATAT	GAGGATATAT	minus	1/-1
circ_029_intron(+)_down	1959	circ_029_intron(+)_up	244	10	958	967	165	156	0.69	19.3	100	10	0	0	GATTTGAAAA	GATTTGAAAA	minus	1/-1
circ_029_intron(+)_down	1959	circ_029_intron(+)_up	244	10	1181	1190	214	205	0.69	19.3	100	10	0	0	ATATATGAGA	ATATATGAGA	minus	1/-1
circ_029_intron(+)_down	1959	circ_029_intron(+)_up	244	10	555	564	239	230	0.69	19.3	100	10	0	0	TTCATAGGAT	TTCATAGGAT	minus	1/-1
circ_029_intron(+)_down	1959	circ_029_intron(+)_up	244	12	20	31	15	4	2.4	18.4	91.667	11	1	0	AATTTTCTCTCT	AATTTTCTTTCT	minus	1/-1
circ_029_intron(+)_down	1959	circ_029_intron(+)_up	244	12	1706	1717	133	122	2.4	18.4	91.667	11	1	0	TTGAAGAGAGAA	TTAAAGAGAGAA	minus	1/-1
circ_029_intron(+)_down	1959	circ_029_intron(+)_up	244	12	1578	1589	228	217	2.4	18.4	91.667	11	1	0	ATATATATGAAA	ATATATATGCAA	minus	1/-1
circ_029_intron(+)_down	1959	circ_029_intron(+)_up	244	9	920	928	58	50	2.4	17.5	100	9	0	0	CTAATTAAC	CTAATTAAC	minus	1/-1
circ_029_intron(+)_down	1959	circ_029_intron(+)_up	244	9	946	954	119	111	2.4	17.5	100	9	0	0	ACACAAAAA	ACACAAAAA	minus	1/-1
circ_029_intron(+)_down	1959	circ_029_intron(+)_up	244	9	475	483	123	115	2.4	17.5	100	9	0	0	AAAAACACA	AAAAACACA	minus	1/-1
circ_029_intron(+)_down	1959	circ_029_intron(+)_up	244	24	239	262	146	123	2.4	17.5	75	18	6	0	ATCATTAATCATATTAAAGATAGA	ATAATAAGTCTTGTTAAAGAGAGA	minus	1/-1
circ_029_intron(+)_down	1959	circ_029_intron(+)_up	244	14	1900	1913	157	144	2.4	17.5	85.714	12	2	0	AACTAGGTTATATA	AACGAGGATATATA	minus	1/-1
circ_029_intron(+)_down	1959	circ_029_intron(+)_up	244	14	1328	1341	191	178	2.4	17.5	85.714	12	2	0	TTTATGTAAAAGAT	TTTATCTTAAAGAT	minus	1/-1
circ_029_intron(+)_down	1959	circ_029_intron(+)_up	244	14	843	856	199	186	2.4	17.5	85.714	12	2	0	TTGAAAATTTTGTC	TTGTAAATTTTATC	minus	1/-1
circ_029_intron(+)_down	1959	circ_029_intron(+)_up	244	14	1768	1781	233	220	2.4	17.5	85.714	12	2	0	GGAGGATATATGTG	GGATGATATATATG	minus	1/-1
circ_029_intron(+)_down	1959	circ_029_intron(+)_up	244	9	1572	1580	242	234	2.4	17.5	100	9	0	0	AAATTCATA	AAATTCATA	minus	1/-1
circ_029_intron(+)_down	1959	circ_029_intron(+)_up	244	11	355	365	30	20	8.4	16.6	90.909	10	1	0	AACTAAATAAC	AATTAAATAAC	minus	1/-1
circ_029_intron(+)_down	1959	circ_029_intron(+)_up	244	11	930	940	55	45	8.4	16.6	90.909	10	1	0	ATTAACTTGCA	ATTAACATGCA	minus	1/-1
circ_029_intron(+)_down	1959	circ_029_intron(+)_up	244	11	1521	1531	174	164	8.4	16.6	90.909	10	1	0	TTAAAAAATGA	TTACAAAATGA	minus	1/-1
circ_029_intron(+)_down	1959	circ_029_intron(+)_up	244	11	468	478	177	167	8.4	16.6	90.909	10	1	0	TAAGTACAAAA	TAATTACAAAA	minus	1/-1
circ_029_intron(+)_down	1959	circ_029_intron(+)_up	244	11	249	259	188	178	8.4	16.6	90.909	10	1	0	ATATTAAAGAT	ATCTTAAAGAT	minus	1/-1
circ_029_intron(+)_down	1959	circ_029_intron(+)_up	244	11	19	29	195	185	8.4	16.6	90.909	10	1	0	AAATTTTCTCT	AAATTTTATCT	minus	1/-1
circ_029_intron(+)_down	1959	circ_029_intron(+)_up	244	18	958	975	38	21	8.4	15.7	77.778	14	4	0	GATTTGAAAAACTAATAA	GATGTGAAAATTAAATAA	minus	1/-1
circ_029_intron(+)_down	1959	circ_029_intron(+)_up	244	8	1261	1268	28	21	8.4	15.7	100	8	0	0	TTAAATAA	TTAAATAA	minus	1/-1
circ_029_intron(+)_down	1959	circ_029_intron(+)_up	244	8	844	851	34	27	8.4	15.7	100	8	0	0	TGAAAATT	TGAAAATT	minus	1/-1
circ_029_intron(+)_down	1959	circ_029_intron(+)_up	244	8	1512	1519	75	68	8.4	15.7	100	8	0	0	TATAAAAC	TATAAAAC	minus	1/-1
circ_029_intron(+)_down	1959	circ_029_intron(+)_up	244	8	603	610	105	98	8.4	15.7	100	8	0	0	AAAATATA	AAAATATA	minus	1/-1
circ_029_intron(+)_down	1959	circ_029_intron(+)_up	244	8	1228	1235	138	131	8.4	15.7	100	8	0	0	TCTTGTTA	TCTTGTTA	minus	1/-1
circ_029_intron(+)_down	1959	circ_029_intron(+)_up	244	8	1909	1916	150	143	8.4	15.7	100	8	0	0	ATATATAA	ATATATAA	minus	1/-1
circ_029_intron(+)_down	1959	circ_029_intron(+)_up	244	8	827	834	176	169	8.4	15.7	100	8	0	0	AATTACAA	AATTACAA	minus	1/-1
circ_029_intron(+)_down	1959	circ_029_intron(+)_up	244	8	714	721	178	171	8.4	15.7	100	8	0	0	TTAATTAC	TTAATTAC	minus	1/-1
circ_029_intron(+)_down	1959	circ_029_intron(+)_up	244	8	1017	1024	209	202	8.4	15.7	100	8	0	0	TGAGACCT	TGAGACCT	minus	1/-1
circ_029_intron(+)_down	1959	circ_029_intron(+)_up	244	8	1580	1587	214	207	8.4	15.7	100	8	0	0	ATATATGA	ATATATGA	minus	1/-1
circ_031_intron(+)_down	993	circ_031_intron(+)_up	7023	28	717	744	517	491	0.25	25.6	82.143	23	4	1	TTAAAATTTTAAGTTAAAATATGATATC	TTAATTTTTTAA-TTAAAATATTTTATC	minus	1/-1
circ_031_intron(+)_down	993	circ_031_intron(+)_up	7023	32	177	208	529	499	0.86	23.8	78.125	25	6	1	TAAATTTAAGTTTTAAGGTTTTCAATTAAAAT	TAATTTTAATCCTTAATTTTTT-AATTAAAAT	minus	1/-1
circ_031_intron(+)_down	993	circ_031_intron(+)_up	7023	17	225	241	2865	2849	0.86	22.9	88.235	15	2	0	TTATATGATTGTCTATA	TTATATAATTCTCTATA	minus	1/-1
circ_031_intron(+)_down	993	circ_031_intron(+)_up	7023	19	842	860	33	15	3	22	84.211	16	3	0	AAATAATATAAAAAAGTTG	AAAAAAAAAAAAAAAGTTG	minus	1/-1
circ_031_intron(+)_down	993	circ_031_intron(+)_up	7023	14	59	72	138	125	3	22	92.857	13	1	0	AAATTCTTAAAAAT	AAATTTTTAAAAAT	minus	1/-1
circ_031_intron(+)_down	993	circ_031_intron(+)_up	7023	14	822	835	5545	5532	3	22	92.857	13	1	0	TATGTGAAGTTCAA	TATGTGAATTTCAA	minus	1/-1
circ_031_intron(+)_down	993	circ_031_intron(+)_up	7023	14	554	567	6262	6249	3	22	92.857	13	1	0	TGGATTAAAAATGA	TGGTTTAAAAATGA	minus	1/-1
circ_031_intron(+)_down	993	circ_031_intron(+)_up	7023	14	730	743	6854	6841	3	22	92.857	13	1	0	TTAAAATATGATAT	TTAAATTATGATAT	minus	1/-1
circ_031_intron(+)_down	993	circ_031_intron(+)_up	7023	18	176	192	278	261	3	21.1	88.889	16	1	1	ATAAATTTAAGTT-TTAA	ATAAATTTAATTTATTAA	minus	1/-1
circ_031_intron(+)_down	993	circ_031_intron(+)_up	7023	11	716	726	483	473	3	21.1	100	11	0	0	TTTAAAATTTT	TTTAAAATTTT	minus	1/-1
circ_031_intron(+)_down	993	circ_031_intron(+)_up	7023	11	170	180	584	574	3	21.1	100	11	0	0	TAAAATATAAA	TAAAATATAAA	minus	1/-1
circ_031_intron(+)_down	993	circ_031_intron(+)_up	7023	11	226	236	1351	1341	3	21.1	100	11	0	0	TATATGATTGT	TATATGATTGT	minus	1/-1
circ_031_intron(+)_down	993	circ_031_intron(+)_up	7023	16	84	99	3031	3016	3	21.1	87.5	14	2	0	TTTGAAACTTGCTCTT	TTTGAAATTTTCTCTT	minus	1/-1
circ_031_intron(+)_down	993	circ_031_intron(+)_up	7023	11	288	298	3246	3236	3	21.1	100	11	0	0	ACAACAATTAT	ACAACAATTAT	minus	1/-1
circ_031_intron(+)_down	993	circ_031_intron(+)_up	7023	11	753	763	3802	3792	3	21.1	100	11	0	0	TTATGTGATTT	TTATGTGATTT	minus	1/-1
circ_031_intron(+)_down	993	circ_031_intron(+)_up	7023	16	370	385	4729	4714	3	21.1	87.5	14	2	0	CATAGAAATTTCTTGT	CATGGAAATTTGTTGT	minus	1/-1
circ_031_intron(+)_down	993	circ_031_intron(+)_up	7023	16	375	390	4833	4818	3	21.1	87.5	14	2	0	AAATTTCTTGTATTGA	AAATTTCTGGTTTTGA	minus	1/-1
circ_031_intron(+)_down	993	circ_031_intron(+)_up	7023	11	394	404	5282	5272	3	21.1	100	11	0	0	TCTTCCTGATG	TCTTCCTGATG	minus	1/-1
circ_031_intron(+)_down	993	circ_031_intron(+)_up	7023	16	6	21	5664	5649	3	21.1	87.5	14	2	0	TTAACATTATTTGTTT	TTAACATCATTTGGTT	minus	1/-1
circ_032_intron(-)_down	329	circ_032_intron(-)_up	382	8	130	137	181	174	2.2	15.7	100	8	0	0	TTCTCTGT	TTCTCTGT	minus	1/-1
circ_032_intron(-)_down	329	circ_032_intron(-)_up	382	8	306	313	237	230	2.2	15.7	100	8	0	0	TTTTGTGT	TTTTGTGT	minus	1/-1
circ_032_intron(-)_down	329	circ_032_intron(-)_up	382	8	71	78	341	334	2.2	15.7	100	8	0	0	TTGCTTTA	TTGCTTTA	minus	1/-1
circ_032_intron(-)_down	329	circ_032_intron(-)_up	382	15	228	242	43	29	7.7	14.8	80	12	3	0	TGGCAGAGTGATTGG	TGGCAGCATGAATGG	minus	1/-1
circ_032_intron(-)_down	329	circ_032_intron(-)_up	382	10	133	142	79	70	7.7	14.8	90	9	1	0	TCTGTGCAAC	TCAGTGCAAC	minus	1/-1
circ_032_intron(-)_down	329	circ_032_intron(-)_up	382	10	122	131	163	154	7.7	14.8	90	9	1	0	AGAAAAAATT	AGGAAAAATT	minus	1/-1
circ_032_intron(-)_down	329	circ_032_intron(-)_up	382	7	183	189	40	34	7.7	13.9	100	7	0	0	CAGCATG	CAGCATG	minus	1/-1
circ_032_intron(-)_down	329	circ_032_intron(-)_up	382	7	163	169	169	163	7.7	13.9	100	7	0	0	TTGCTAA	TTGCTAA	minus	1/-1
circ_032_intron(-)_down	329	circ_032_intron(-)_up	382	7	66	72	188	182	7.7	13.9	100	7	0	0	TTAGTTT	TTAGTTT	minus	1/-1
circ_032_intron(-)_down	329	circ_032_intron(-)_up	382	7	272	278	200	194	7.7	13.9	100	7	0	0	TCTAATT	TCTAATT	minus	1/-1
circ_032_intron(-)_down	329	circ_032_intron(-)_up	382	7	317	323	239	233	7.7	13.9	100	7	0	0	TGTTTTG	TGTTTTG	minus	1/-1
circ_032_intron(-)_down	329	circ_032_intron(-)_up	382	7	259	265	288	282	7.7	13.9	100	7	0	0	CCTTTTC	CCTTTTC	minus	1/-1
circ_032_intron(-)_down	329	circ_032_intron(-)_up	382	7	86	92	326	320	7.7	13.9	100	7	0	0	CTTAATA	CTTAATA	minus	1/-1
circ_032_intron(-)_down	329	circ_032_intron(-)_up	382	7	184	190	375	369	7.7	13.9	100	7	0	0	AGCATGT	AGCATGT	minus	1/-1
circ_034_intron(+)_down	576	circ_034_intron(+)_up	250	17	236	252	194	178	0.72	18.4	82.353	14	3	0	AGCAAGCTCAGAAAATA	AGCAAGCTGGGAAGATA	minus	1/-1
circ_034_intron(+)_down	576	circ_034_intron(+)_up	250	14	500	513	44	31	0.72	17.5	85.714	12	2	0	TTGATGCTTTAGAG	TTGATGTTTCAGAG	minus	1/-1
circ_034_intron(+)_down	576	circ_034_intron(+)_up	250	11	507	517	13	3	2.5	16.6	90.909	10	1	0	TTTAGAGTTAT	TTTAGAGTGAT	minus	1/-1
circ_034_intron(+)_down	576	circ_034_intron(+)_up	250	11	562	572	136	126	2.5	16.6	90.909	10	1	0	TCTTTCTTCTT	TCCTTCTTCTT	minus	1/-1
circ_034_intron(+)_down	576	circ_034_intron(+)_up	250	11	89	99	234	224	2.5	16.6	90.909	10	1	0	ATAGATATTTA	ATATATATTTA	minus	1/-1
circ_034_intron(+)_down	576	circ_034_intron(+)_up	250	10	145	154	164	155	8.8	14.8	90	9	1	0	TTTAAAATTT	TTTAAAAATT	minus	1/-1
circ_034_intron(+)_down	576	circ_034_intron(+)_up	250	10	144	153	164	155	8.8	14.8	90	9	1	0	TTTTAAAATT	TTTAAAAATT	minus	1/-1
circ_034_intron(+)_down	576	circ_034_intron(+)_up	250	7	546	552	49	43	8.8	13.9	100	7	0	0	ATGCTTT	ATGCTTT	minus	1/-1
circ_034_intron(+)_down	576	circ_034_intron(+)_up	250	7	503	509	49	43	8.8	13.9	100	7	0	0	ATGCTTT	ATGCTTT	minus	1/-1
circ_034_intron(+)_down	576	circ_034_intron(+)_up	250	7	484	490	92	86	8.8	13.9	100	7	0	0	GAAGATG	GAAGATG	minus	1/-1
circ_034_intron(+)_down	576	circ_034_intron(+)_up	250	7	217	223	104	98	8.8	13.9	100	7	0	0	TTGAAAG	TTGAAAG	minus	1/-1
circ_034_intron(+)_down	576	circ_034_intron(+)_up	250	7	21	27	159	153	8.8	13.9	100	7	0	0	AAATTAT	AAATTAT	minus	1/-1
circ_034_intron(+)_down	576	circ_034_intron(+)_up	250	7	43	49	173	167	8.8	13.9	100	7	0	0	CTCTGAA	CTCTGAA	minus	1/-1
circ_034_intron(+)_down	576	circ_034_intron(+)_up	250	7	517	523	187	181	8.8	13.9	100	7	0	0	TGGGAAG	TGGGAAG	minus	1/-1
circ_035_intron(+)_down	12597	circ_035_intron(+)_up	6560	847	8250	9088	5318	4484	5.33e-73	266	67.532	572	255	9	GAACATACTTGCTCTGAGTTAGTAACAAAGAATTATCAGGTTGTGTTTTGACCTCTATTCCAAGAAAATAGTTAAGAAGACCCTGCTGTTTGAGAGAGAATCTGGCATTTAGTTG---AGAGGTCAGTTGCTGAATTAAGTCAACAGAACTTCCTGTGATGATGATATCATCCACATAGACCTAAAGATAGACTGTGTGAGA-TGATGTTGTGTAAATAAATAATGAAGGATCACATTTGCTAGCAACAAATCCAAACTGAATGAGAGTCAACTGCAGTCTTTCAAACCACTGCCTTGGGGCCTGCTTGAGACCATACAAAGGTCTCTTTCTTTAACTTGCAAACCAAGGAAGGATCAGAAGCTTTGAAACCTGGAGGTTGAGACATGTAAACTGTTTC…	GAATATATTTGCTTTGAGTCATCACTATTGAGTTATTAGGTAGATACTTGATCTCTAGGCCCAAGAAATAATCCAAATGACCAAGTTGCTTAAGAGAGAA---GGCAATGAGTGGTTTAGTAGTTAACTACTGAATGAGAGAAGTGGAACTGCCTGTGATTATAATATCATCCACATAAACCAGAAGATAGACAATGTGATTCTGATGCC-TGTAGATAAACAGGGAAGAATCATACTTGCTGAACACAAAACCAAACTGAAGAAGAGTAGACTTTAACCCATCAAACCACTGCCTTGGGGCTTGTTTTAAGCCATAGAGGG----CCTTGTTAAGTTTGCAAACAAGAGACCTATCCCCAACTTCAAAGCCAGGAAGCTGTGTCATAAACACTGATTC…	minus	1/-1
circ_035_intron(+)_down	12597	circ_035_intron(+)_up	6560	684	7435	8103	6019	5350	1.34e-61	228	68.421	468	187	13	TACTCTAATACTCCGCCTCAAACTCAAGGAAGTTGAGACTTAATCAAAGTGTCAACT----ACATTGAGTTTGCCC--GAGAAACATAAACCTTGTGGCAGAAAGAGCTTTTGTCAGTGCATCAGCCCACTGATCTAATGCAAGAATGTA-ATGAGCAACTAGCTGCTTGGTGAGGACATTTTCCCTAACAAAAAAGATGTCAATCTCCCTGTGTTTTGTCCGAGCATGAAGAACCGGATTATGAGTGAGAGCCCCAGCACTCAGATTATCACTGAAGATCACATGAGTTCTGAATGGGACTTTTATTTCAGTCAGCAATGTCTTGATCCATGAAATTTCAGCTGTAGTTTGGGCTAGGCTTCTATGTTCGGCTTCAGTACTTGATCTAGCAACTACCT…	TACTCTAATACCCC-CCTCAAACTCAAGGGGA---AGAGTTT-TCAGAGGAAAAACTCTTTACATTGAGTTTGTCCCTGAGAAATTCAAATCGAACTGAAGAAAGAGGCTTAGTAAGCATGTCGGCCAACTGATCTAGAGCTGGAATATGCAAGATGAAA-AGCTGTTTGGCCAGAACCTTTTCCCTAATGAAAAAGACATCAATCTCCATATGTCTAGTGTGACTGTGGAACAAAGGATTATGAACAATGGACGCAGCACTCTAATTATCACAGTAGAGAACAGGAGTGGTAAAAGAGACTTGCAACTCTGTTAGCAAGGCATGAATCCATGTCAACTCAGCAAAGGTTTGAGCCAAACTACGGTATTCAGCTTCAGTGCTGGACCTGGCAGTGACCT…	minus	1/-1
circ_035_intron(+)_down	12597	circ_035_intron(+)_up	6560	206	10240	10435	616	425	1.75e-09	56.3	67.476	139	43	8	TGACCTACCCATTGCTCTTCGAAAAGGTACACGTTCCACATGTAA--CCCATCTCCTCATTACGTTACTTTGAGTTATCATCGTCTTTCTCCTTCACTTTATACTTGTCGTTCTTCTCTGTCTTTTGTGTCTATTCCTCA--CTCTACAGGTGAAGCTTTATCCCACCCAGAATGGAGACAGACA------ATGATTGATGAGATG	TGACCTTCCCATTGCTCTCCATAAAGGTACAAGTTCTA-GTGCAATGCTCATCCCATTTATAATTTCC--TCAGCTATCATCATTTATCCCCTTCACATTATAC--------CTT-TGTCTCTTCTATCACCATTCCTAAGTCTCTGCAG--GAAGCTCTTTCTCATTCAGGTTGGTGACAGCCACGGCCTATGATTGATGACATG	minus	1/-1
circ_035_intron(+)_down	12597	circ_035_intron(+)_up	6560	161	7040	7200	2268	2108	1.1e-05	43.7	65.839	106	55	0	TTTATGGCATCTAAGGGTATTCTTCACCAAACTTCATGTGCCTATACCCCTCAACAAAATCGGGTTGCCGAACACAAAAACAGGCATCTTGTTGAAACAACCCGGACACTACTTCTCCATGGCAATGTCCCTTCCCGTTTTTGGCCCGATGCTGTTCTCAC	TTTATGGCTAATAATGGAATAATACATCAATCTTCATGTCCTCATACTCCTCAGCAAAATGATATCGCAGAGCGCAAGCATCATCATATCATTGAGACTGCACACACCTTACTCATCCATGCCAATGTTCCTATGATGTTTTGGGGTAATGTTGTTCTCAC	minus	1/-1
circ_035_intron(+)_down	12597	circ_035_intron(+)_up	6560	48	612	658	5852	5806	0.07	31	77.083	37	9	2	AGGACTTTCTCCCGAAC-AAAATGACAATCAATCTCAATATGCTTAGT	AGAACCTTTTCCCTAATGAAAAAGACA-TCAATCTCCATATGTCTAGT	minus	1/-1
circ_035_intron(+)_down	12597	circ_035_intron(+)_up	6560	40	2662	2700	3605	3566	0.24	29.2	77.5	31	8	1	TAAGAAA-ACCCAAGTATATCGAGAAAATTCATCAATGAA	TAGGAAATATCCAAGTGTATCTGGAAAAAGCATCAATAAA	minus	1/-1
circ_035_intron(+)_down	12597	circ_035_intron(+)_up	6560	79	1419	1496	4827	4751	0.24	29.2	70.886	56	20	3	TTTAGCCACAGGGGAGAAAGTATCTCCATAATTTAGGCCATAAATCTAGGT-ATAACCTTTGGCTACCAATCGAGCTTT	TTTA-CCACAGGGGAAAAGGTCTCATGAAAATCGAAACCATGAA-CTTGATGAAAACCCTTTGCTACCAACCTTGCTTT	minus	1/-1
circ_035_intron(+)_down	12597	circ_035_intron(+)_up	6560	22	893	914	5573	5552	0.85	27.4	86.364	19	3	0	CCTAAAGTGGAACGCCTATCAT	CCTGAGGTGGAACGCCTGTCAT	minus	1/-1
circ_035_intron(+)_down	12597	circ_035_intron(+)_up	6560	22	7289	7310	6127	6106	0.85	27.4	86.364	19	3	0	TTACAGATCTGTATTTATAGAC	TTACAGAGAGGTATTTATAGAC	minus	1/-1
circ_035_intron(+)_down	12597	circ_035_intron(+)_up	6560	14	5604	5617	1281	1268	0.85	26.5	100	14	0	0	TATGCAGTGTGCTA	TATGCAGTGTGCTA	minus	1/-1
circ_035_intron(+)_down	12597	circ_035_intron(+)_up	6560	14	1574	1587	2951	2938	0.85	26.5	100	14	0	0	GAAGAGGAACCAGC	GAAGAGGAACCAGC	minus	1/-1
circ_035_intron(+)_down	12597	circ_035_intron(+)_up	6560	14	3227	3240	4196	4183	0.85	26.5	100	14	0	0	TTAGGAGAGAGGGA	TTAGGAGAGAGGGA	minus	1/-1
circ_035_intron(+)_down	12597	circ_035_intron(+)_up	6560	24	926	949	5540	5517	0.85	26.5	83.333	20	4	0	GCCCAATCTGCATCGCAAAATCCA	GCTCAATCAGCATCACAAAATGCA	minus	1/-1
circ_035_intron(+)_down	12597	circ_035_intron(+)_up	6560	16	6856	6871	3030	3015	3	25.6	93.75	15	1	0	CAAATATTTTGTTATT	CAAATTTTTTGTTATT	minus	1/-1
circ_035_intron(+)_down	12597	circ_035_intron(+)_up	6560	26	2469	2494	3792	3767	3	25.6	80.769	21	5	0	CATTCTGTTGAGGAGTATGAGGACAA	CATTTTGGTGATGAGTGTGGGGACAA	minus	1/-1
circ_035_intron(+)_down	12597	circ_035_intron(+)_up	6560	13	2382	2394	957	945	3	24.7	100	13	0	0	TGCATCACCCCAA	TGCATCACCCCAA	minus	1/-1
circ_035_intron(+)_down	12597	circ_035_intron(+)_up	6560	18	7104	7121	5085	5068	3	24.7	88.889	16	2	0	TTGCCGAACACAAAAACA	TTGCTGAACACAAAACCA	minus	1/-1
circ_035_intron(+)_down	12597	circ_035_intron(+)_up	6560	13	12058	12070	6298	6286	3	24.7	100	13	0	0	ATATGATTTATAT	ATATGATTTATAT	minus	1/-1
circ_036_intron(-)_down	149	circ_036_intron(-)_up	7032	33	67	99	983	951	1.4	20.2	72.727	24	9	0	TGATGGAACATGCTTGCTGAGTACTTGGGTATT	TGATGGATGATGCTTTGTTTTTACTTTGGTCTT	minus	1/-1
circ_036_intron(-)_down	149	circ_036_intron(-)_up	7032	17	110	126	338	322	5.1	18.4	82.353	14	3	0	ATTTGATTGGCTAACTA	ATTTGATAGACGAACTA	minus	1/-1
circ_036_intron(-)_down	149	circ_036_intron(-)_up	7032	12	27	38	629	618	5.1	18.4	91.667	11	1	0	ATTCTACATAAT	ATTCTATATAAT	minus	1/-1
circ_036_intron(-)_down	149	circ_036_intron(-)_up	7032	19	129	146	639	621	5.1	18.4	84.211	16	2	1	TGATTTTGATAAT-TATAT	TGATTTTAATATTCTATAT	minus	1/-1
circ_036_intron(-)_down	149	circ_036_intron(-)_up	7032	14	67	80	2208	2195	5.1	17.5	85.714	12	2	0	TGATGGAACATGCT	TGATGGAGGATGCT	minus	1/-1
circ_036_intron(-)_down	149	circ_036_intron(-)_up	7032	9	93	101	3635	3627	5.1	17.5	100	9	0	0	GGGTATTAT	GGGTATTAT	minus	1/-1
circ_036_intron(-)_down	149	circ_036_intron(-)_up	7032	14	117	130	4232	4219	5.1	17.5	85.714	12	2	0	TGGCTAACTATTTG	TGGCAAAATATTTG	minus	1/-1
circ_036_intron(-)_down	149	circ_036_intron(-)_up	7032	9	135	143	4319	4311	5.1	17.5	100	9	0	0	TGATAATTA	TGATAATTA	minus	1/-1
circ_036_intron(-)_down	149	circ_036_intron(-)_up	7032	9	119	127	5698	5690	5.1	17.5	100	9	0	0	GCTAACTAT	GCTAACTAT	minus	1/-1
circ_037_intron(-)_down	2092	circ_037_intron(-)_up	2422	108	1875	1978	906	808	1.92e-07	45.5	74.074	80	15	8	CTATATAAACAGA-CTCATAATTACATT--ACACTTGTGTTGAATAATATTCACATTCCTCAATCT-TATCTCTTCTCTTCTCTCTCAAATTCTCTCAACCTCTATTA	CTATGTAAACAGAGCTGGTAAT--CATTCAACACTGGGGTTGAATAATAAT-ATCTTCTTCATTTTCAAACTC-TCTC-TCTCTCTCAA----TATCAAACTCTATTA	minus	1/-1
circ_037_intron(-)_down	2092	circ_037_intron(-)_up	2422	22	2034	2055	1369	1350	0.18	24.7	86.364	19	1	1	CTATATATGTATATGCTAATCC	CTATATATGCATAT--TAATCC	minus	1/-1
circ_037_intron(-)_down	2092	circ_037_intron(-)_up	2422	34	761	793	138	105	0.63	22.9	76.471	26	7	1	GATTGTTTCACCAATTGTGT-CAAATAAATGTAA	GATTAGTTCATAAATTGTACACAAATAAATCTAA	minus	1/-1
circ_037_intron(-)_down	2092	circ_037_intron(-)_up	2422	22	165	186	671	650	0.63	22.9	81.818	18	4	0	CAACTTTCTATTTTCACATGAA	CAAATTTATAGTATCACATGAA	minus	1/-1
circ_037_intron(-)_down	2092	circ_037_intron(-)_up	2422	22	717	738	2358	2337	0.63	22.9	81.818	18	4	0	ATTTGTATAAACTAAATAATTT	ATTAGTATAAAATAAAATATTT	minus	1/-1
circ_037_intron(-)_down	2092	circ_037_intron(-)_up	2422	19	782	800	2038	2020	2.2	22	84.211	16	3	0	AAATAAATGTAAATTAAGC	AAATAATTTTAAAATAAGC	minus	1/-1
circ_037_intron(-)_down	2092	circ_037_intron(-)_up	2422	16	720	735	969	954	2.2	21.1	87.5	14	2	0	TGTATAAACTAAATAA	TGTATTAACTAACTAA	minus	1/-1
circ_037_intron(-)_down	2092	circ_037_intron(-)_up	2422	11	1473	1483	1182	1172	2.2	21.1	100	11	0	0	TTTACTAAGGA	TTTACTAAGGA	minus	1/-1
circ_037_intron(-)_down	2092	circ_037_intron(-)_up	2422	16	454	469	1690	1675	2.2	21.1	87.5	14	2	0	AATTTCATCCCATTGA	AATTTTAGCCCATTGA	minus	1/-1
circ_037_intron(-)_down	2092	circ_037_intron(-)_up	2422	16	156	171	1701	1686	2.2	21.1	87.5	14	2	0	TGGTTTGACCAACTTT	TGGTTTGACAAAATTT	minus	1/-1
circ_037_intron(-)_down	2092	circ_037_intron(-)_up	2422	11	564	574	2017	2007	2.2	21.1	100	11	0	0	TTTTTAAAAAA	TTTTTAAAAAA	minus	1/-1
circ_037_intron(-)_down	2092	circ_037_intron(-)_up	2422	21	1218	1238	2041	2021	2.2	21.1	80.952	17	4	0	AAAGAACGATATTAAAATAAG	AAAAAATAATTTTAAAATAAG	minus	1/-1
circ_037_intron(-)_down	2092	circ_037_intron(-)_up	2422	28	718	739	2056	2029	2.2	21.1	75	21	1	1	TTTGTATAAACT------AAATAATTTT	TTTGTTTAAACTTTAAAAAAATAATTTT	minus	1/-1
circ_037_intron(-)_down	2092	circ_037_intron(-)_up	2422	11	354	364	2167	2157	2.2	21.1	100	11	0	0	AAATTGAAAAG	AAATTGAAAAG	minus	1/-1
circ_037_intron(-)_down	2092	circ_037_intron(-)_up	2422	13	1710	1722	17	5	7.6	20.2	92.308	12	1	0	ACATTCTTCCAAC	ACATTCTTACAAC	minus	1/-1
circ_037_intron(-)_down	2092	circ_037_intron(-)_up	2422	13	105	117	17	5	7.6	20.2	92.308	12	1	0	ACATTCTTAAAAC	ACATTCTTACAAC	minus	1/-1
circ_037_intron(-)_down	2092	circ_037_intron(-)_up	2422	13	346	358	448	436	7.6	20.2	92.308	12	1	0	AGAATATCAAATT	AGAATATTAAATT	minus	1/-1
circ_037_intron(-)_down	2092	circ_037_intron(-)_up	2422	13	337	349	463	451	7.6	20.2	92.308	12	1	0	ATGAAGTGAAGAA	ATAAAGTGAAGAA	minus	1/-1
circ_037_intron(-)_down	2092	circ_037_intron(-)_up	2422	13	191	203	550	538	7.6	20.2	92.308	12	1	0	ATTATGCAAACTT	ATTGTGCAAACTT	minus	1/-1
circ_037_intron(-)_down	2092	circ_037_intron(-)_up	2422	13	1487	1499	809	797	7.6	20.2	92.308	12	1	0	TAAAACTGCAATG	TAAAACAGCAATG	minus	1/-1
circ_037_intron(-)_down	2092	circ_037_intron(-)_up	2422	13	518	530	857	845	7.6	20.2	92.308	12	1	0	ATCTTCTTCCTTT	ATCTTCTTCATTT	minus	1/-1
circ_037_intron(-)_down	2092	circ_037_intron(-)_up	2422	13	1464	1476	1104	1092	7.6	20.2	92.308	12	1	0	TTTTCTGTTTTTA	TTTTCTGTTTATA	minus	1/-1
circ_037_intron(-)_down	2092	circ_037_intron(-)_up	2422	13	297	309	1949	1937	7.6	20.2	92.308	12	1	0	AAACAGAGATAGC	AAACAGAAATAGC	minus	1/-1
circ_037_intron(-)_down	2092	circ_037_intron(-)_up	2422	13	1743	1755	2320	2308	7.6	20.2	92.308	12	1	0	GTATAAGAGTATA	GTATAAGAGTTTA	minus	1/-1
circ_037_intron(-)_down	2092	circ_037_intron(-)_up	2422	10	402	411	587	578	7.6	19.3	100	10	0	0	GAGAGAATCA	GAGAGAATCA	minus	1/-1
circ_037_intron(-)_down	2092	circ_037_intron(-)_up	2422	10	1919	1928	1277	1268	7.6	19.3	100	10	0	0	TATTCACATT	TATTCACATT	minus	1/-1
circ_037_intron(-)_down	2092	circ_037_intron(-)_up	2422	15	55	69	1289	1275	7.6	19.3	86.667	13	2	0	AATTTTACACCCAAT	AATTTAACACCCTAT	minus	1/-1
circ_037_intron(-)_down	2092	circ_037_intron(-)_up	2422	10	1872	1881	1372	1363	7.6	19.3	100	10	0	0	CAACTATATA	CAACTATATA	minus	1/-1
circ_037_intron(-)_down	2092	circ_037_intron(-)_up	2422	10	317	326	1727	1718	7.6	19.3	100	10	0	0	ATATTCTCTT	ATATTCTCTT	minus	1/-1
circ_037_intron(-)_down	2092	circ_037_intron(-)_up	2422	10	1261	1270	1841	1832	7.6	19.3	100	10	0	0	CTACATCATA	CTACATCATA	minus	1/-1
circ_037_intron(-)_down	2092	circ_037_intron(-)_up	2422	15	616	630	1868	1854	7.6	19.3	86.667	13	2	0	ATATGTTTGTACAAA	ATATGTTTAAACAAA	minus	1/-1
circ_037_intron(-)_down	2092	circ_037_intron(-)_up	2422	10	730	739	1963	1954	7.6	19.3	100	10	0	0	AAATAATTTT	AAATAATTTT	minus	1/-1
circ_037_intron(-)_down	2092	circ_037_intron(-)_up	2422	10	163	172	2137	2128	7.6	19.3	100	10	0	0	ACCAACTTTC	ACCAACTTTC	minus	1/-1
circ_040_intron(-)_down	81	circ_040_intron(-)_up	140	7	3	9	66	60	0.63	13.9	100	7	0	0	AAGGAAT	AAGGAAT	minus	1/-1
circ_041_intron(+)_down	1601	circ_041_intron(+)_up	7620	16	1586	1601	705	690	0.43	25.6	93.75	15	1	0	CAAAAAATTATTGCAG	CAAAAAATTAGTGCAG	minus	1/-1
circ_041_intron(+)_down	1601	circ_041_intron(+)_up	7620	15	1331	1345	1228	1214	1.5	23.8	93.333	14	1	0	TAATATCTGTAAATA	TAATAGCTGTAAATA	minus	1/-1
circ_041_intron(+)_down	1601	circ_041_intron(+)_up	7620	15	1331	1345	6009	5995	1.5	23.8	93.333	14	1	0	TAATATCTGTAAATA	TAATAGCTGTAAATA	minus	1/-1
circ_041_intron(+)_down	1601	circ_041_intron(+)_up	7620	12	1477	1488	6524	6513	1.5	22.9	100	12	0	0	CTTTTCTTTTTA	CTTTTCTTTTTA	minus	1/-1
circ_041_intron(+)_down	1601	circ_041_intron(+)_up	7620	14	1361	1374	1763	1750	5.3	22	92.857	13	1	0	TTGCTTCTTTCTTG	TTGTTTCTTTCTTG	minus	1/-1
circ_041_intron(+)_down	1601	circ_041_intron(+)_up	7620	19	1406	1424	3506	3488	5.3	22	84.211	16	3	0	TTTTACCCTGATTAAATTT	TTTTTCCATGATTAAAATT	minus	1/-1
circ_041_intron(+)_down	1601	circ_041_intron(+)_up	7620	24	1212	1235	6251	6228	5.3	22	79.167	19	5	0	ATTAACCTACAATTAAGTTAAATT	ATTAACTTAAAAATAAGCTAATTT	minus	1/-1
circ_041_intron(+)_down	1601	circ_041_intron(+)_up	7620	19	1215	1233	6259	6241	5.3	22	84.211	16	3	0	AACCTACAATTAAGTTAAA	AAGCTAAAATTAACTTAAA	minus	1/-1
circ_041_intron(+)_down	1601	circ_041_intron(+)_up	7620	19	125	143	7266	7248	5.3	22	84.211	16	3	0	AAATGGTACACTGTATGTA	AAATGGAACACTGAATTTA	minus	1/-1
circ_041_intron(+)_down	1601	circ_041_intron(+)_up	7620	11	721	731	908	898	5.3	21.1	100	11	0	0	TCAAGAGCCAA	TCAAGAGCCAA	minus	1/-1
circ_041_intron(+)_down	1601	circ_041_intron(+)_up	7620	11	541	551	4302	4292	5.3	21.1	100	11	0	0	TAATACAGGAT	TAATACAGGAT	minus	1/-1
circ_041_intron(+)_down	1601	circ_041_intron(+)_up	7620	26	796	821	6859	6834	5.3	21.1	76.923	20	6	0	AGGATAAAATTAGAAACGGAGTTATT	AGGCTAAAATTTGCAACAAAGTTGTT	minus	1/-1
circ_043_intron(+)_down	1373	circ_043_intron(+)_up	718	118	209	326	217	101	9.21e-35	133	85.593	101	16	1	ATCCACGCACCAAGCCCAAAAGGATTGGGCATGAGGAGGTGTATTGGGAAAAACCTAAGTTCTACATTGGCTAGTGGTAGTGCCAAGATAGAGTATATAAGTGGGGGGACAACCCTCA	ATCCACACACCAAGCCCAAAAGTGTTGGGCATAAGGGGGTGTATTGGGAATAACACAAGTCCCACATCGGCTAGAGATAGTGCCAAGACAGAGTATATAAGTGGGGGG-CAATCCACA	minus	1/-1
circ_043_intron(+)_down	1373	circ_043_intron(+)_up	718	14	146	159	108	95	0.42	22	92.857	13	1	0	AACCCACATTCTAA	AATCCACATTCTAA	minus	1/-1
circ_043_intron(+)_down	1373	circ_043_intron(+)_up	718	14	807	820	423	410	0.42	22	92.857	13	1	0	TTTACAAAATACAC	TTTACAAATTACAC	minus	1/-1
circ_043_intron(+)_down	1373	circ_043_intron(+)_up	718	13	516	528	340	328	1.5	20.2	92.308	12	1	0	ATTATTGTTATTA	ATTATTGTCATTA	minus	1/-1
circ_043_intron(+)_down	1373	circ_043_intron(+)_up	718	27	975	999	545	519	1.5	20.2	77.778	21	4	1	CAAAAACAAT--AATTATTAAAAATAT	CAAATACAATACAATAATTGGAAATAT	minus	1/-1
circ_043_intron(+)_down	1373	circ_043_intron(+)_up	718	14	365	378	108	95	5.1	17.5	85.714	12	2	0	AACCCTCATTCTAA	AATCCACATTCTAA	minus	1/-1
circ_043_intron(+)_down	1373	circ_043_intron(+)_up	718	9	753	761	119	111	5.1	17.5	100	9	0	0	AAGTGGGGG	AAGTGGGGG	minus	1/-1
circ_043_intron(+)_down	1373	circ_043_intron(+)_up	718	9	605	613	240	232	5.1	17.5	100	9	0	0	TAGGATAGT	TAGGATAGT	minus	1/-1
circ_043_intron(+)_down	1373	circ_043_intron(+)_up	718	9	1106	1114	384	376	5.1	17.5	100	9	0	0	AAACTTGTG	AAACTTGTG	minus	1/-1
circ_043_intron(+)_down	1373	circ_043_intron(+)_up	718	9	70	78	467	459	5.1	17.5	100	9	0	0	AATGTCATT	AATGTCATT	minus	1/-1
circ_043_intron(+)_down	1373	circ_043_intron(+)_up	718	19	533	551	638	620	5.1	17.5	78.947	15	4	0	TGAGAAAGAAACTTATCAA	TGTGAAAGAAAAGTATAAA	minus	1/-1
circ_043_intron(+)_down	1373	circ_043_intron(+)_up	718	14	1192	1205	659	646	5.1	17.5	85.714	12	2	0	ATGAAAATTTTCCC	ATGGAAATTTTACC	minus	1/-1
circ_043_intron(+)_down	1373	circ_043_intron(+)_up	718	9	239	247	693	685	5.1	17.5	100	9	0	0	ATGAGGAGG	ATGAGGAGG	minus	1/-1
circ_044_intron(-)_down	70	circ_044_intron(-)_up	96	7	53	59	21	15	0.36	13.9	100	7	0	0	TGATTTT	TGATTTT	minus	1/-1
circ_045_intron(-)_down	2117	circ_045_intron(-)_up	1685	23	227	249	1311	1289	0.13	24.7	82.609	19	4	0	TTTTACATTTATTACTATTTTAA	TTTTATTTTCATTCCTATTTTAA	minus	1/-1
circ_045_intron(-)_down	2117	circ_045_intron(-)_up	1685	12	2020	2031	185	174	0.44	22.9	100	12	0	0	AAATAATTAAGG	AAATAATTAAGG	minus	1/-1
circ_045_intron(-)_down	2117	circ_045_intron(-)_up	1685	17	593	609	435	419	0.44	22.9	88.235	15	2	0	TGAAACACAAATCGAAA	TGAAACACAATTGGAAA	minus	1/-1
circ_045_intron(-)_down	2117	circ_045_intron(-)_up	1685	33	1	31	297	265	1.5	22	78.788	26	5	2	GTGAAATGG-ACTATATCT-TTTCAACATTATG	GTGAAATGGAACCCCATCTGTATTAACATTATG	minus	1/-1
circ_045_intron(-)_down	2117	circ_045_intron(-)_up	1685	13	2038	2050	187	175	5.4	20.2	92.308	12	1	0	ATTAATAATTAAG	ATAAATAATTAAG	minus	1/-1
circ_045_intron(-)_down	2117	circ_045_intron(-)_up	1685	18	2052	2069	572	555	5.4	20.2	83.333	15	3	0	TTTTTTTAATCTTTTTAT	TTTTGTTATTATTTTTAT	minus	1/-1
circ_045_intron(-)_down	2117	circ_045_intron(-)_up	1685	10	926	935	74	65	5.4	19.3	100	10	0	0	AAATTGAAAA	AAATTGAAAA	minus	1/-1
circ_045_intron(-)_down	2117	circ_045_intron(-)_up	1685	10	1958	1967	79	70	5.4	19.3	100	10	0	0	TTTGAAAATT	TTTGAAAATT	minus	1/-1
circ_045_intron(-)_down	2117	circ_045_intron(-)_up	1685	10	1728	1737	84	75	5.4	19.3	100	10	0	0	TGGCCTTTGA	TGGCCTTTGA	minus	1/-1
circ_045_intron(-)_down	2117	circ_045_intron(-)_up	1685	10	304	313	100	91	5.4	19.3	100	10	0	0	ATGTACAACA	ATGTACAACA	minus	1/-1
circ_045_intron(-)_down	2117	circ_045_intron(-)_up	1685	10	277	286	783	774	5.4	19.3	100	10	0	0	TTCTCACCTT	TTCTCACCTT	minus	1/-1
circ_045_intron(-)_down	2117	circ_045_intron(-)_up	1685	15	56	70	1631	1617	5.4	19.3	86.667	13	2	0	ATTTGGTCCCTTAAT	ATTAGGTCCCTCAAT	minus	1/-1
circ_046_intron(-)_down	80	circ_046_intron(-)_up	80	6	29	34	13	8	1.2	12.1	100	6	0	0	ATACTA	ATACTA	minus	1/-1
circ_046_intron(-)_down	80	circ_046_intron(-)_up	80	6	37	42	24	19	1.2	12.1	100	6	0	0	CATTCT	CATTCT	minus	1/-1
circ_046_intron(-)_down	80	circ_046_intron(-)_up	80	6	9	14	27	22	1.2	12.1	100	6	0	0	ATTCAT	ATTCAT	minus	1/-1
circ_046_intron(-)_down	80	circ_046_intron(-)_up	80	6	62	67	57	52	1.2	12.1	100	6	0	0	CACTTT	CACTTT	minus	1/-1
circ_047_intron(+)_down	1247	circ_047_intron(+)_up	2395	176	75	246	2268	2102	3.67e-20	86.9	73.864	130	33	8	TGTTAGCAACTAATTTTTTTTTTTTGGTAAAATCAATGGAGACACTAGCTCCTCCAAAGAGCAGAAA-TGCAGAAAGTAAA-GATAAATCTAGAGTTTTGCAGATGTACATAACCTCTAGCCCTAGCACTTAACTCATTCC-CCTTTCCCCTCAATTCATGC-CTACCACATACTA	TGATAGGAACTCATTTTTTCTGATAATTAAAA-CAATGGAGAC--TAGCTCCTTACAAGAACATAAAATGTAGAAAATAAAAGATAAATCTAGCGTTCTGAAGATGCACATAACCACT-----TAGTCCAAAACCCACTCCTTCATTCCTC-CAATTCATGCTCTATCATGTACTA	minus	1/-1
circ_047_intron(+)_down	1247	circ_047_intron(+)_up	2395	39	431	468	738	703	0.11	25.6	76.923	30	5	2	GTAT-TGGAGTCTATCAATACTCCCTCCCAAAATTCACC	GTATCTGGAGTC---CAATACTTTCACCCACAATTCTCC	minus	1/-1
circ_047_intron(+)_down	1247	circ_047_intron(+)_up	2395	12	1092	1103	1555	1544	0.37	22.9	100	12	0	0	TTTTTCATTTGA	TTTTTCATTTGA	minus	1/-1
circ_047_intron(+)_down	1247	circ_047_intron(+)_up	2395	22	1075	1096	1897	1876	0.37	22.9	81.818	18	4	0	TTATGAATATGCTGCATTTTTT	TTATACATGTGCTGAATTTTTT	minus	1/-1
circ_047_intron(+)_down	1247	circ_047_intron(+)_up	2395	19	146	164	51	33	1.3	22	84.211	16	3	0	GAAAGTAAAGATAAATCTA	GAGAGTAAAGTTAAATATA	minus	1/-1
circ_047_intron(+)_down	1247	circ_047_intron(+)_up	2395	16	718	733	1674	1659	1.3	21.1	87.5	14	2	0	ACCCGACCTTTTTATT	ACCCGACCCTTATATT	minus	1/-1
circ_047_intron(+)_down	1247	circ_047_intron(+)_up	2395	11	260	270	2259	2249	1.3	21.1	100	11	0	0	CTCATTTTTTC	CTCATTTTTTC	minus	1/-1
circ_047_intron(+)_down	1247	circ_047_intron(+)_up	2395	16	574	589	2265	2250	1.3	21.1	87.5	14	2	0	TAGGATCCCATTTTTT	TAGGAACTCATTTTTT	minus	1/-1
circ_047_intron(+)_down	1247	circ_047_intron(+)_up	2395	16	139	154	2331	2316	1.3	21.1	87.5	14	2	0	AAATGCAGAAAGTAAA	AAATGCAGACAGTGAA	minus	1/-1
circ_047_intron(+)_down	1247	circ_047_intron(+)_up	2395	13	1159	1171	317	305	4.5	20.2	92.308	12	1	0	CTATAAGTAACAT	CTACAAGTAACAT	minus	1/-1
circ_047_intron(+)_down	1247	circ_047_intron(+)_up	2395	13	266	278	675	663	4.5	20.2	92.308	12	1	0	TTTTCCAACTAAA	TTTTCCAAGTAAA	minus	1/-1
circ_047_intron(+)_down	1247	circ_047_intron(+)_up	2395	15	457	470	894	880	4.5	20.2	93.333	14	0	1	CCAAAA-TTCACCTT	CCAAAACTTCACCTT	minus	1/-1
circ_047_intron(+)_down	1247	circ_047_intron(+)_up	2395	13	540	552	1306	1294	4.5	20.2	92.308	12	1	0	CATATTGACCTTT	CAAATTGACCTTT	minus	1/-1
circ_047_intron(+)_down	1247	circ_047_intron(+)_up	2395	22	284	305	2144	2125	4.5	20.2	81.818	18	2	1	ACCCCCTCCTTCTGATTACTCC	ACCCACTCCTTC--ATTCCTCC	minus	1/-1
circ_047_intron(+)_down	1247	circ_047_intron(+)_up	2395	10	806	815	31	22	4.5	19.3	100	10	0	0	TTCAAGTTCA	TTCAAGTTCA	minus	1/-1
circ_047_intron(+)_down	1247	circ_047_intron(+)_up	2395	25	422	446	416	392	4.5	19.3	76	19	6	0	CATACCTTGGTATTGGAGTCTATCA	CATACCTGGCAATTGGATCCTAACA	minus	1/-1
circ_047_intron(+)_down	1247	circ_047_intron(+)_up	2395	15	783	797	602	588	4.5	19.3	86.667	13	2	0	ATTGTCTGGTAGTTC	ATTGTCTCCTAGTTC	minus	1/-1
circ_047_intron(+)_down	1247	circ_047_intron(+)_up	2395	10	411	420	1029	1020	4.5	19.3	100	10	0	0	CCATTGTAGC	CCATTGTAGC	minus	1/-1
circ_047_intron(+)_down	1247	circ_047_intron(+)_up	2395	10	203	212	1336	1327	4.5	19.3	100	10	0	0	TAACTCATTC	TAACTCATTC	minus	1/-1
circ_047_intron(+)_down	1247	circ_047_intron(+)_up	2395	10	1169	1178	1899	1890	4.5	19.3	100	10	0	0	CATTATACAT	CATTATACAT	minus	1/-1
circ_052_intron(+)_down	555	circ_052_intron(+)_up	278	11	425	435	226	216	2.7	16.6	90.909	10	1	0	ATAATAATCTT	ATGATAATCTT	minus	1/-1
circ_052_intron(+)_down	555	circ_052_intron(+)_up	278	28	479	506	249	223	2.7	16.6	75	21	6	1	ACCTAATACAGGAAATACCAGAACATGA	ACCAAAGACAG-AAATGCACAAACATGA	minus	1/-1
circ_052_intron(+)_down	555	circ_052_intron(+)_up	278	8	482	489	31	24	2.7	15.7	100	8	0	0	TAATACAG	TAATACAG	minus	1/-1
circ_052_intron(+)_down	555	circ_052_intron(+)_up	278	8	111	118	83	76	2.7	15.7	100	8	0	0	GAATGAAC	GAATGAAC	minus	1/-1
circ_052_intron(+)_down	555	circ_052_intron(+)_up	278	8	172	179	118	111	2.7	15.7	100	8	0	0	TACACAAG	TACACAAG	minus	1/-1
circ_052_intron(+)_down	555	circ_052_intron(+)_up	278	8	512	519	203	196	2.7	15.7	100	8	0	0	TGTGTGTG	TGTGTGTG	minus	1/-1
circ_052_intron(+)_down	555	circ_052_intron(+)_up	278	8	510	517	203	196	2.7	15.7	100	8	0	0	TGTGTGTG	TGTGTGTG	minus	1/-1
circ_052_intron(+)_down	555	circ_052_intron(+)_up	278	8	32	39	221	214	2.7	15.7	100	8	0	0	AATCTTCT	AATCTTCT	minus	1/-1
circ_052_intron(+)_down	555	circ_052_intron(+)_up	278	10	428	437	23	14	9.4	14.8	90	9	1	0	ATAATCTTTG	ATAATCATTG	minus	1/-1
circ_052_intron(+)_down	555	circ_052_intron(+)_up	278	10	395	404	209	200	9.4	14.8	90	9	1	0	CTCATATTTG	CTCATATGTG	minus	1/-1
circ_052_intron(+)_down	555	circ_052_intron(+)_up	278	7	17	23	51	45	9.4	13.9	100	7	0	0	CATTAGA	CATTAGA	minus	1/-1
circ_052_intron(+)_down	555	circ_052_intron(+)_up	278	7	116	122	69	63	9.4	13.9	100	7	0	0	AACATGT	AACATGT	minus	1/-1
circ_052_intron(+)_down	555	circ_052_intron(+)_up	278	7	383	389	71	65	9.4	13.9	100	7	0	0	CTAACAT	CTAACAT	minus	1/-1
circ_052_intron(+)_down	555	circ_052_intron(+)_up	278	7	13	19	71	65	9.4	13.9	100	7	0	0	CTAACAT	CTAACAT	minus	1/-1
circ_052_intron(+)_down	555	circ_052_intron(+)_up	278	7	172	178	110	104	9.4	13.9	100	7	0	0	TACACAA	TACACAA	minus	1/-1
circ_052_intron(+)_down	555	circ_052_intron(+)_up	278	7	349	355	121	115	9.4	13.9	100	7	0	0	TGGTACA	TGGTACA	minus	1/-1
circ_052_intron(+)_down	555	circ_052_intron(+)_up	278	7	280	286	168	162	9.4	13.9	100	7	0	0	TACTATA	TACTATA	minus	1/-1
circ_052_intron(+)_down	555	circ_052_intron(+)_up	278	7	38	44	174	168	9.4	13.9	100	7	0	0	CTATACT	CTATACT	minus	1/-1
circ_052_intron(+)_down	555	circ_052_intron(+)_up	278	7	374	380	211	205	9.4	13.9	100	7	0	0	CCCTCAT	CCCTCAT	minus	1/-1
circ_052_intron(+)_down	555	circ_052_intron(+)_up	278	12	78	89	240	229	9.4	13.9	83.333	10	2	0	AGAATAGCACAA	AGAAATGCACAA	minus	1/-1
circ_055_intron(+)_down	96	circ_055_intron(+)_up	78	6	32	37	18	13	1.4	12.1	100	6	0	0	TTGACG	TTGACG	minus	1/-1
circ_056_intron(-)_down	379	circ_056_intron(-)_up	593	26	150	175	142	117	2.86e-08	43.7	96.154	25	1	0	TAAAGAAGCCCTTGAGAACACAAAAA	TACAGAAGCCCTTGAGAACACAAAAA	minus	1/-1
circ_056_intron(-)_down	379	circ_056_intron(-)_up	593	8	165	172	13	6	4	15.7	100	8	0	0	GAACACAA	GAACACAA	minus	1/-1
circ_056_intron(-)_down	379	circ_056_intron(-)_up	593	8	223	230	163	156	4	15.7	100	8	0	0	AATAATTT	AATAATTT	minus	1/-1
circ_056_intron(-)_down	379	circ_056_intron(-)_up	593	8	313	320	338	331	4	15.7	100	8	0	0	AATGTTAT	AATGTTAT	minus	1/-1
circ_056_intron(-)_down	379	circ_056_intron(-)_up	593	8	350	357	396	389	4	15.7	100	8	0	0	AAAATTAA	AAAATTAA	minus	1/-1
circ_056_intron(-)_down	379	circ_056_intron(-)_up	593	8	129	136	517	510	4	15.7	100	8	0	0	AAGTTTCT	AAGTTTCT	minus	1/-1
circ_056_intron(-)_down	379	circ_056_intron(-)_up	593	8	149	156	549	542	4	15.7	100	8	0	0	TTAAAGAA	TTAAAGAA	minus	1/-1
circ_056_intron(-)_down	379	circ_056_intron(-)_up	593	8	150	157	585	578	4	15.7	100	8	0	0	TAAAGAAG	TAAAGAAG	minus	1/-1
circ_057_intron(-)_down	1085	circ_057_intron(-)_up	181	14	501	514	29	16	0.97	17.5	85.714	12	2	0	CTCACCTACAACAA	CTCATCTCCAACAA	minus	1/-1
circ_057_intron(-)_down	1085	circ_057_intron(-)_up	181	8	732	739	81	74	3.4	15.7	100	8	0	0	TGATTAAT	TGATTAAT	minus	1/-1
circ_057_intron(-)_down	1085	circ_057_intron(-)_up	181	8	29	36	172	165	3.4	15.7	100	8	0	0	AGAAAGAT	AGAAAGAT	minus	1/-1
circ_057_intron(-)_down	1085	circ_057_intron(-)_up	181	13	19	31	178	166	3.4	15.7	84.615	11	2	0	CATGACAAATAGA	CATGACAGAAAGA	minus	1/-1
circ_058_intron(-)_down	596	circ_058_intron(-)_up	779	14	516	529	28	15	0.2	22	92.857	13	1	0	TTTTTAAGAGAAAA	TTTTTAAGAAAAAA	minus	1/-1
circ_058_intron(-)_down	596	circ_058_intron(-)_up	779	30	38	67	605	579	0.2	22	80	24	3	2	TGATGGCATCATTTGGTGTGATTGAAATTT	TGATGGCTT--TTTGCAGTG-TTGAAATTT	minus	1/-1
circ_058_intron(-)_down	596	circ_058_intron(-)_up	779	10	558	567	539	530	0.68	19.3	100	10	0	0	TTTTCTAAAC	TTTTCTAAAC	minus	1/-1
circ_058_intron(-)_down	596	circ_058_intron(-)_up	779	10	565	574	751	742	0.68	19.3	100	10	0	0	AACAACACAT	AACAACACAT	minus	1/-1
circ_058_intron(-)_down	596	circ_058_intron(-)_up	779	12	14	25	672	661	2.4	18.4	91.667	11	1	0	TATTGTGAATCT	TATTGTTAATCT	minus	1/-1
circ_058_intron(-)_down	596	circ_058_intron(-)_up	779	9	428	436	58	50	2.4	17.5	100	9	0	0	AATAATAAA	AATAATAAA	minus	1/-1
circ_058_intron(-)_down	596	circ_058_intron(-)_up	779	14	433	446	216	203	2.4	17.5	85.714	12	2	0	TAAACATGAGTATT	TACACATGATTATT	minus	1/-1
circ_058_intron(-)_down	596	circ_058_intron(-)_up	779	9	182	190	414	406	2.4	17.5	100	9	0	0	CCATTATTT	CCATTATTT	minus	1/-1
circ_058_intron(-)_down	596	circ_058_intron(-)_up	779	9	198	206	482	474	2.4	17.5	100	9	0	0	AATGGAAAC	AATGGAAAC	minus	1/-1
circ_058_intron(-)_down	596	circ_058_intron(-)_up	779	21	460	480	521	502	2.4	17.5	80.952	17	3	1	AACTCATAACTTGGTTTCCTT	AACTCAT-ACTGCGTTACCTT	minus	1/-1
circ_058_intron(-)_down	596	circ_058_intron(-)_up	779	14	8	21	581	568	2.4	17.5	85.714	12	2	0	TTTTACTATTGTGA	TTTTACTTTGGTGA	minus	1/-1
circ_058_intron(-)_down	596	circ_058_intron(-)_up	779	9	345	353	656	648	2.4	17.5	100	9	0	0	TAAATGCTG	TAAATGCTG	minus	1/-1
circ_058_intron(-)_down	596	circ_058_intron(-)_up	779	14	318	331	732	719	2.4	17.5	85.714	12	2	0	ATAGAATCCTGCAT	ATATAATTCTGCAT	minus	1/-1
circ_058_intron(-)_down	596	circ_058_intron(-)_up	779	9	526	534	775	767	2.4	17.5	100	9	0	0	AAAATTTAA	AAAATTTAA	minus	1/-1
circ_058_intron(-)_down	596	circ_058_intron(-)_up	779	11	35	45	344	334	8.3	16.6	90.909	10	1	0	TTTTGATGGCA	TTTTGATGTCA	minus	1/-1
circ_058_intron(-)_down	596	circ_058_intron(-)_up	779	16	228	243	497	482	8.3	16.6	81.25	13	3	0	ATAGTAGTTGCTTGCA	ATAGTATTTACTTACA	minus	1/-1
circ_058_intron(-)_down	596	circ_058_intron(-)_up	779	16	385	400	720	705	8.3	16.6	81.25	13	3	0	ATATATATGACATAAT	ATATAGAAAACATAAT	minus	1/-1
circ_058_intron(-)_down	596	circ_058_intron(-)_up	779	11	347	357	728	718	8.3	16.6	90.909	10	1	0	AATGCTGCATA	AATTCTGCATA	minus	1/-1
circ_058_intron(-)_down	596	circ_058_intron(-)_up	779	8	252	259	27	20	8.3	15.7	100	8	0	0	TTTTAAGA	TTTTAAGA	minus	1/-1
circ_058_intron(-)_down	596	circ_058_intron(-)_up	779	8	184	191	208	201	8.3	15.7	100	8	0	0	ATTATTTC	ATTATTTC	minus	1/-1
circ_058_intron(-)_down	596	circ_058_intron(-)_up	779	8	214	221	287	280	8.3	15.7	100	8	0	0	ATATTCAA	ATATTCAA	minus	1/-1
circ_058_intron(-)_down	596	circ_058_intron(-)_up	779	8	4	11	348	341	8.3	15.7	100	8	0	0	TACCTTTT	TACCTTTT	minus	1/-1
circ_058_intron(-)_down	596	circ_058_intron(-)_up	779	8	98	105	391	384	8.3	15.7	100	8	0	0	TGAAAAAT	TGAAAAAT	minus	1/-1
circ_058_intron(-)_down	596	circ_058_intron(-)_up	779	8	564	571	436	429	8.3	15.7	100	8	0	0	AAACAACA	AAACAACA	minus	1/-1
circ_058_intron(-)_down	596	circ_058_intron(-)_up	779	8	301	308	449	442	8.3	15.7	100	8	0	0	ATGCAGCA	ATGCAGCA	minus	1/-1
circ_058_intron(-)_down	596	circ_058_intron(-)_up	779	23	508	530	489	467	8.3	15.7	73.913	17	6	0	TACTTCCATTTTTAAGAGAAAAT	TACTTACAATGGAAACAGAAAAT	minus	1/-1
circ_058_intron(-)_down	596	circ_058_intron(-)_up	779	8	91	98	585	578	8.3	15.7	100	8	0	0	GAAATTTT	GAAATTTT	minus	1/-1
circ_058_intron(-)_down	596	circ_058_intron(-)_up	779	8	411	418	594	587	8.3	15.7	100	8	0	0	TGCAGTGT	TGCAGTGT	minus	1/-1
circ_058_intron(-)_down	596	circ_058_intron(-)_up	779	8	589	596	597	590	8.3	15.7	100	8	0	0	TTTTGCAG	TTTTGCAG	minus	1/-1
circ_058_intron(-)_down	596	circ_058_intron(-)_up	779	8	34	41	686	679	8.3	15.7	100	8	0	0	ATTTTGAT	ATTTTGAT	minus	1/-1
circ_058_intron(-)_down	596	circ_058_intron(-)_up	779	8	93	100	687	680	8.3	15.7	100	8	0	0	AATTTTGA	AATTTTGA	minus	1/-1
circ_058_intron(-)_down	596	circ_058_intron(-)_up	779	8	101	108	763	756	8.3	15.7	100	8	0	0	AAAATGAA	AAAATGAA	minus	1/-1
circ_060_intron(-)_down	1762	circ_060_intron(-)_up	2195	18	1654	1671	236	220	0.14	25.6	94.444	17	0	1	AACAAGGAAAAATTTCAA	AACAAGG-AAAATTTCAA	minus	1/-1
circ_060_intron(-)_down	1762	circ_060_intron(-)_up	2195	17	1389	1405	105	89	0.48	22.9	88.235	15	2	0	GAAAAATATTGGAAAAT	GAAAAAAATTAGAAAAT	minus	1/-1
circ_060_intron(-)_down	1762	circ_060_intron(-)_up	2195	17	1399	1415	834	818	0.48	22.9	88.235	15	2	0	GGAAAATATTCGCAAAA	GGAAAATTTTCGGAAAA	minus	1/-1
circ_060_intron(-)_down	1762	circ_060_intron(-)_up	2195	11	1241	1251	145	135	1.7	21.1	100	11	0	0	AAAAGAAAATG	AAAAGAAAATG	minus	1/-1
circ_060_intron(-)_down	1762	circ_060_intron(-)_up	2195	16	550	565	226	211	1.7	21.1	87.5	14	2	0	ATTTCAAAATTATTTC	ATTTCAAAAACATTTC	minus	1/-1
circ_060_intron(-)_down	1762	circ_060_intron(-)_up	2195	16	241	256	230	215	1.7	21.1	87.5	14	2	0	GAAAGTTTCGAAAACA	GAAAATTTCAAAAACA	minus	1/-1
circ_060_intron(-)_down	1762	circ_060_intron(-)_up	2195	11	922	932	1983	1973	1.7	21.1	100	11	0	0	GGGGGTGGGGG	GGGGGTGGGGG	minus	1/-1
circ_060_intron(-)_down	1762	circ_060_intron(-)_up	2195	13	860	872	1218	1206	5.8	20.2	92.308	12	1	0	GAACCAGAAAGTA	GAACCAAAAAGTA	minus	1/-1
circ_060_intron(-)_down	1762	circ_060_intron(-)_up	2195	13	581	593	2041	2029	5.8	20.2	92.308	12	1	0	TTTATATCTATAA	TTTATATATATAA	minus	1/-1
circ_060_intron(-)_down	1762	circ_060_intron(-)_up	2195	10	948	957	477	468	5.8	19.3	100	10	0	0	TCTCCCCCTC	TCTCCCCCTC	minus	1/-1
circ_060_intron(-)_down	1762	circ_060_intron(-)_up	2195	10	1387	1396	1958	1949	5.8	19.3	100	10	0	0	TTGAAAAATA	TTGAAAAATA	minus	1/-1
circ_060_intron(-)_down	1762	circ_060_intron(-)_up	2195	10	1387	1396	2011	2002	5.8	19.3	100	10	0	0	TTGAAAAATA	TTGAAAAATA	minus	1/-1
circ_062_intron(+)_down	4162	circ_062_intron(+)_up	3490	23	1911	1931	439	417	0.15	26.5	86.957	20	1	1	TATCACATTCC--TAACTAATAG	TATCACATTCCAACAACTAATAG	minus	1/-1
circ_062_intron(+)_down	4162	circ_062_intron(+)_up	3490	18	1595	1612	403	386	0.52	24.7	88.889	16	2	0	AATTAATTAAAAGTTTTA	AATAAATTGAAAGTTTTA	minus	1/-1
circ_062_intron(+)_down	4162	circ_062_intron(+)_up	3490	15	2147	2161	1404	1390	1.8	23.8	93.333	14	1	0	CTAAGACTCAATTCT	CTAAGACTCGATTCT	minus	1/-1
circ_062_intron(+)_down	4162	circ_062_intron(+)_up	3490	26	1671	1695	2322	2297	6.3	22	80.769	21	4	1	TCATAATAGAACTTGT-TTAGATAAA	TCATGATAGAACCTGTAGTAGAAAAA	minus	1/-1
circ_062_intron(+)_down	4162	circ_062_intron(+)_up	3490	14	174	187	2630	2617	6.3	22	92.857	13	1	0	ATGGTTTAAACAGT	ATGGTTTTAACAGT	minus	1/-1
circ_062_intron(+)_down	4162	circ_062_intron(+)_up	3490	19	1209	1227	2886	2868	6.3	22	84.211	16	3	0	CCAAACACACTCTAAGAGA	CCAAAAAGACTATAAGAGA	minus	1/-1
circ_062_intron(+)_down	4162	circ_062_intron(+)_up	3490	14	2639	2652	3467	3454	6.3	22	92.857	13	1	0	CACACAACATATCA	CACACAACAAATCA	minus	1/-1
circ_062_intron(+)_down	4162	circ_062_intron(+)_up	3490	11	1570	1580	227	217	6.3	21.1	100	11	0	0	AATAATAAAAG	AATAATAAAAG	minus	1/-1
circ_062_intron(+)_down	4162	circ_062_intron(+)_up	3490	11	1747	1757	309	299	6.3	21.1	100	11	0	0	AATATAGAAAC	AATATAGAAAC	minus	1/-1
circ_062_intron(+)_down	4162	circ_062_intron(+)_up	3490	11	3135	3145	1039	1029	6.3	21.1	100	11	0	0	TCAAGTTTATC	TCAAGTTTATC	minus	1/-1
circ_062_intron(+)_down	4162	circ_062_intron(+)_up	3490	16	1827	1842	1498	1483	6.3	21.1	87.5	14	2	0	TCATCTACCTAACCAT	TCAGCTACCTTACCAT	minus	1/-1
circ_062_intron(+)_down	4162	circ_062_intron(+)_up	3490	11	1940	1950	1920	1910	6.3	21.1	100	11	0	0	AAGACAACATA	AAGACAACATA	minus	1/-1
circ_062_intron(+)_down	4162	circ_062_intron(+)_up	3490	16	2120	2135	2002	1987	6.3	21.1	87.5	14	2	0	ATACACAAGCATTATG	ATACACAATCATTCTG	minus	1/-1
circ_062_intron(+)_down	4162	circ_062_intron(+)_up	3490	16	2323	2338	2507	2492	6.3	21.1	87.5	14	2	0	GCACATGCTTAAAGGA	GCTCAAGCTTAAAGGA	minus	1/-1
circ_062_intron(+)_down	4162	circ_062_intron(+)_up	3490	11	777	787	2838	2828	6.3	21.1	100	11	0	0	GTTTGGATAGA	GTTTGGATAGA	minus	1/-1
circ_062_intron(+)_down	4162	circ_062_intron(+)_up	3490	16	842	857	2846	2831	6.3	21.1	87.5	14	2	0	AATTCATTGTTTGGAT	AATTAATGGTTTGGAT	minus	1/-1
circ_063_intron(+)_down	677	circ_063_intron(+)_up	1770	106	129	233	1660	1555	3.66e-28	112	83.962	89	16	1	TAACTCAAACCCAAAAGTTAGCTCAAAGGGTGAGGATTGTCCCCCACTTATATGCTCTATCTTGGTCTTATCTCTAGTTGATGTGGGACTT-GGTTTTTTCCAATA	TAACTCAACCTCAAAAGTTAGCTCATAGGATGATGGTTTCCCCTCACTTATATACTCTATCTTGGCCGTATCTCTAGCCAATGTGGAACTTGGGTTTTTTCCAATA	minus	1/-1
circ_063_intron(+)_down	677	circ_063_intron(+)_up	1770	33	465	493	363	331	0.15	23.8	78.788	26	3	2	TTATACCT-CAATTAATAGA---ATATTATTTT	TTATACCTACTAATAATAAATGTATATTATTTT	minus	1/-1
circ_063_intron(+)_down	677	circ_063_intron(+)_up	1770	20	562	581	470	451	0.15	23.8	85	17	3	0	AATTACTGATTAATAGGAAA	AACTACTAATTAATAGCAAA	minus	1/-1
circ_063_intron(+)_down	677	circ_063_intron(+)_up	1770	12	59	70	150	139	0.15	22.9	100	12	0	0	AATTAACTACTT	AATTAACTACTT	minus	1/-1
circ_063_intron(+)_down	677	circ_063_intron(+)_up	1770	21	544	564	1394	1374	0.51	21.1	80.952	17	4	0	TTGATTACAAGATCAATCAAT	TTGCTTACGAGACCGATCAAT	minus	1/-1
circ_063_intron(+)_down	677	circ_063_intron(+)_up	1770	15	85	99	149	135	1.8	19.3	86.667	13	2	0	ATTAGGTACTTGACA	ATTAACTACTTGACA	minus	1/-1
circ_063_intron(+)_down	677	circ_063_intron(+)_up	1770	15	662	676	381	367	1.8	19.3	86.667	13	2	0	TATTCTCCATATACA	TATACTCCTTATACA	minus	1/-1
circ_063_intron(+)_down	677	circ_063_intron(+)_up	1770	10	402	411	662	653	1.8	19.3	100	10	0	0	ATACCATAAT	ATACCATAAT	minus	1/-1
circ_063_intron(+)_down	677	circ_063_intron(+)_up	1770	10	399	408	1473	1464	1.8	19.3	100	10	0	0	TTGATACCAT	TTGATACCAT	minus	1/-1
circ_063_intron(+)_down	677	circ_063_intron(+)_up	1770	15	52	66	1670	1656	1.8	19.3	86.667	13	2	0	AGCATGTAATTAACT	AGCATTGAATTAACT	minus	1/-1
circ_063_intron(+)_down	677	circ_063_intron(+)_up	1770	12	284	295	337	326	6.2	18.4	91.667	11	1	0	TTATTTTTTCCT	TTATTTTATCCT	minus	1/-1
circ_063_intron(+)_down	677	circ_063_intron(+)_up	1770	12	457	468	345	334	6.2	18.4	91.667	11	1	0	AATGTAGATTAT	AATGTATATTAT	minus	1/-1
circ_063_intron(+)_down	677	circ_063_intron(+)_up	1770	9	236	244	35	27	6.2	17.5	100	9	0	0	ATTAAAAAT	ATTAAAAAT	minus	1/-1
circ_063_intron(+)_down	677	circ_063_intron(+)_up	1770	9	593	601	351	343	6.2	17.5	100	9	0	0	ATAATAAAT	ATAATAAAT	minus	1/-1
circ_063_intron(+)_down	677	circ_063_intron(+)_up	1770	9	596	604	402	394	6.2	17.5	100	9	0	0	ATAAATACA	ATAAATACA	minus	1/-1
circ_063_intron(+)_down	677	circ_063_intron(+)_up	1770	9	474	482	463	455	6.2	17.5	100	9	0	0	AATTAATAG	AATTAATAG	minus	1/-1
circ_063_intron(+)_down	677	circ_063_intron(+)_up	1770	9	61	69	472	464	6.2	17.5	100	9	0	0	TTAACTACT	TTAACTACT	minus	1/-1
circ_063_intron(+)_down	677	circ_063_intron(+)_up	1770	9	136	144	594	586	6.2	17.5	100	9	0	0	AACCCAAAA	AACCCAAAA	minus	1/-1
circ_063_intron(+)_down	677	circ_063_intron(+)_up	1770	14	574	587	633	620	6.2	17.5	85.714	12	2	0	ATAGGAAATAGAAT	ATAGGAGAAAGAAT	minus	1/-1
circ_063_intron(+)_down	677	circ_063_intron(+)_up	1770	14	292	305	1430	1417	6.2	17.5	85.714	12	2	0	TCCTCAAGCTTGAG	TCCTAAACCTTGAG	minus	1/-1
circ_063_intron(+)_down	677	circ_063_intron(+)_up	1770	14	113	126	1581	1568	6.2	17.5	85.714	12	2	0	AATGTGGATTTTGG	AATGTGGAACTTGG	minus	1/-1
circ_063_intron(+)_down	677	circ_063_intron(+)_up	1770	14	279	292	1731	1718	6.2	17.5	85.714	12	2	0	ATTGTTTATTTTTT	ATTCTTTTTTTTTT	minus	1/-1
circ_064_intron(+)_down	1521	circ_064_intron(+)_up	672	24	352	375	47	24	0.43	22	79.167	19	5	0	GGAAAAAGTGAGATAGCAGCGAGA	GGAAATAGTGAGAAAAGAGAGAGA	minus	1/-1
circ_064_intron(+)_down	1521	circ_064_intron(+)_up	672	16	20	34	101	86	0.43	22	93.75	15	0	1	AATTTTG-TTTGTTCT	AATTTTGGTTTGTTCT	minus	1/-1
circ_064_intron(+)_down	1521	circ_064_intron(+)_up	672	24	69	92	163	140	0.43	22	79.167	19	5	0	AAAATTGTCCAATCTACATAAAAT	AAAATTGTTCATCCAAAATAAAAT	minus	1/-1
circ_064_intron(+)_down	1521	circ_064_intron(+)_up	672	16	1357	1372	209	195	0.43	22	93.75	15	0	1	TCAAATAACCAAAACT	TCAAATAA-CAAAACT	minus	1/-1
circ_064_intron(+)_down	1521	circ_064_intron(+)_up	672	16	359	374	62	47	0.43	21.1	87.5	14	2	0	GTGAGATAGCAGCGAG	GTGAGATATCGGCGAG	minus	1/-1
circ_064_intron(+)_down	1521	circ_064_intron(+)_up	672	11	1482	1492	189	179	0.43	21.1	100	11	0	0	ATTCAACATCA	ATTCAACATCA	minus	1/-1
circ_064_intron(+)_down	1521	circ_064_intron(+)_up	672	10	494	503	83	74	1.5	19.3	100	10	0	0	GAAACCCTAA	GAAACCCTAA	minus	1/-1
circ_064_intron(+)_down	1521	circ_064_intron(+)_up	672	17	1243	1259	98	82	5.3	18.4	82.353	14	3	0	TTTGGTCTATTCTATGA	TTTGGTTTGTTCTACGA	minus	1/-1
circ_064_intron(+)_down	1521	circ_064_intron(+)_up	672	9	74	82	216	208	5.3	17.5	100	9	0	0	TGTCCAATC	TGTCCAATC	minus	1/-1
circ_064_intron(+)_down	1521	circ_064_intron(+)_up	672	14	412	425	268	255	5.3	17.5	85.714	12	2	0	CCATTCTGATCTTG	CCATTCTTAACTTG	minus	1/-1
circ_064_intron(+)_down	1521	circ_064_intron(+)_up	672	9	185	193	286	278	5.3	17.5	100	9	0	0	CAAAGAAAA	CAAAGAAAA	minus	1/-1
circ_064_intron(+)_down	1521	circ_064_intron(+)_up	672	9	346	354	300	292	5.3	17.5	100	9	0	0	TGATCGGGA	TGATCGGGA	minus	1/-1
circ_064_intron(+)_down	1521	circ_064_intron(+)_up	672	14	1191	1204	406	393	5.3	17.5	85.714	12	2	0	TTCACTGCTTTCAT	TTCACTACTTCCAT	minus	1/-1
circ_065_intron(+)_down	2237	circ_065_intron(+)_up	6278	21	1761	1781	1674	1654	0.5	25.6	85.714	18	3	0	ACATTAATTACACATAAATAG	ACATTAATTACTTATAAACAG	minus	1/-1
circ_065_intron(+)_down	2237	circ_065_intron(+)_up	6278	14	573	586	1617	1604	6.1	22	92.857	13	1	0	AATTATTTAAACTT	AATTCTTTAAACTT	minus	1/-1
circ_065_intron(+)_down	2237	circ_065_intron(+)_up	6278	11	1994	2004	2090	2080	6.1	21.1	100	11	0	0	TCCTAGTAAAT	TCCTAGTAAAT	minus	1/-1
circ_065_intron(+)_down	2237	circ_065_intron(+)_up	6278	11	128	138	3839	3829	6.1	21.1	100	11	0	0	AGAAACAGAGG	AGAAACAGAGG	minus	1/-1
circ_065_intron(+)_down	2237	circ_065_intron(+)_up	6278	11	1178	1188	4626	4616	6.1	21.1	100	11	0	0	CCCTTACAAAT	CCCTTACAAAT	minus	1/-1
circ_065_intron(+)_down	2237	circ_065_intron(+)_up	6278	11	64	74	5390	5380	6.1	21.1	100	11	0	0	TTTATTTACTA	TTTATTTACTA	minus	1/-1
circ_065_intron(+)_down	2237	circ_065_intron(+)_up	6278	11	128	138	5538	5528	6.1	21.1	100	11	0	0	AGAAACAGAGG	AGAAACAGAGG	minus	1/-1
circ_065_intron(+)_down	2237	circ_065_intron(+)_up	6278	16	1346	1361	6036	6021	6.1	21.1	87.5	14	2	0	TAGGTAGTACCAATTA	TAGGTAGCACCCATTA	minus	1/-1
circ_066_intron(+)_down	253	circ_066_intron(+)_up	323	10	137	146	285	276	4.9	14.8	90	9	1	0	AATACATTGC	AATACAATGC	minus	1/-1
circ_066_intron(+)_down	253	circ_066_intron(+)_up	323	7	18	24	52	46	4.9	13.9	100	7	0	0	AATATTT	AATATTT	minus	1/-1
circ_066_intron(+)_down	253	circ_066_intron(+)_up	323	7	246	252	73	67	4.9	13.9	100	7	0	0	TCATTCA	TCATTCA	minus	1/-1
circ_066_intron(+)_down	253	circ_066_intron(+)_up	323	7	162	168	184	178	4.9	13.9	100	7	0	0	TAGTTAA	TAGTTAA	minus	1/-1
circ_067_intron(+)_down	551	circ_067_intron(+)_up	3818	51	208	258	436	386	1.72e-22	93.3	100	51	0	0	ACCCCACCTAGTGGGATAAGGCGTTGTTGTTGTTGTTGTTGTTGTTGTTGT	ACCCCACCTAGTGGGATAAGGCGTTGTTGTTGTTGTTGTTGTTGTTGTTGT	minus	1/-1
circ_067_intron(+)_down	551	circ_067_intron(+)_up	3818	17	156	172	3614	3598	0.26	22.9	88.235	15	2	0	TTTAACATGGTAAATAT	TTTTACATGGAAAATAT	minus	1/-1
circ_067_intron(+)_down	551	circ_067_intron(+)_up	3818	17	49	65	3614	3598	0.26	22.9	88.235	15	2	0	TTTAACATGGTAAATAT	TTTTACATGGAAAATAT	minus	1/-1
circ_067_intron(+)_down	551	circ_067_intron(+)_up	3818	16	344	359	2661	2646	0.89	21.1	87.5	14	2	0	TCAGATATATTCCTTC	TCAGATAGATTTCTTC	minus	1/-1
circ_067_intron(+)_down	551	circ_067_intron(+)_up	3818	20	528	547	345	327	3.1	20.2	85	17	2	1	AAAACAAATGTCAATATTTT	AAAAAAAATGTC-CTATTTT	minus	1/-1
circ_067_intron(+)_down	551	circ_067_intron(+)_up	3818	41	151	189	3247	3209	3.1	20.2	73.171	30	7	2	GCACATTTAACATGGTAAAT--ATGTAAATAGTTGTTGCTA	GCACACTTAC--TGGAAAATCTATGGAAATAGTGGATGTTA	minus	1/-1
circ_067_intron(+)_down	551	circ_067_intron(+)_up	3818	41	44	82	3247	3209	3.1	20.2	73.171	30	7	2	GCACATTTAACATGGTAAAT--ATGTAAATAGTTGTTGCTA	GCACACTTAC--TGGAAAATCTATGGAAATAGTGGATGTTA	minus	1/-1
circ_067_intron(+)_down	551	circ_067_intron(+)_up	3818	10	17	26	382	373	3.1	19.3	100	10	0	0	ATATGTTTTT	ATATGTTTTT	minus	1/-1
circ_067_intron(+)_down	551	circ_067_intron(+)_up	3818	10	17	26	3584	3575	3.1	19.3	100	10	0	0	ATATGTTTTT	ATATGTTTTT	minus	1/-1
circ_068_intron(-)_down	2889	circ_068_intron(-)_up	87	14	2124	2136	15	2	1.2	18.4	92.857	13	0	1	ATCTT-CTTTGTTA	ATCTTGCTTTGTTA	minus	1/-1
circ_068_intron(-)_down	2889	circ_068_intron(-)_up	87	9	2703	2711	33	25	1.2	17.5	100	9	0	0	CAAAGAAAC	CAAAGAAAC	minus	1/-1
circ_068_intron(-)_down	2889	circ_068_intron(-)_up	87	9	126	134	33	25	1.2	17.5	100	9	0	0	CAAAGAAAC	CAAAGAAAC	minus	1/-1
circ_068_intron(-)_down	2889	circ_068_intron(-)_up	87	8	505	512	9	2	4	15.7	100	8	0	0	CTTTGTTA	CTTTGTTA	minus	1/-1
circ_068_intron(-)_down	2889	circ_068_intron(-)_up	87	8	2641	2648	40	33	4	15.7	100	8	0	0	AAATTAAC	AAATTAAC	minus	1/-1
circ_068_intron(-)_down	2889	circ_068_intron(-)_up	87	8	64	71	40	33	4	15.7	100	8	0	0	AAATTAAC	AAATTAAC	minus	1/-1
circ_068_intron(-)_down	2889	circ_068_intron(-)_up	87	8	1098	1105	87	80	4	15.7	100	8	0	0	CTGTTGGG	CTGTTGGG	minus	1/-1
circ_070_intron(+)_down	6291	circ_070_intron(+)_up	4441	16	1823	1838	3749	3734	1	25.6	93.75	15	1	0	AAAGAGAGAAAATAAA	AAAGAGAGAAAATGAA	minus	1/-1
circ_070_intron(+)_down	6291	circ_070_intron(+)_up	4441	23	2567	2589	74	52	1	24.7	82.609	19	4	0	TCATTAGTAATGATTACACTATG	TCAGTAGTAATGATGAAACTCTG	minus	1/-1
circ_070_intron(+)_down	6291	circ_070_intron(+)_up	4441	22	1914	1935	797	776	3.5	22.9	81.818	18	4	0	CTAATTTTCTCTTACACTTTCT	CTCATCTTCTCAAACACTTTCT	minus	1/-1
circ_070_intron(+)_down	6291	circ_070_intron(+)_up	4441	24	2840	2862	3243	3220	3.5	22.9	83.333	20	3	1	TTCAAGATCTGTCAGAATT-GCTT	TTCAATATCTCTTAGAATTCGCTT	minus	1/-1
circ_070_intron(+)_down	6291	circ_070_intron(+)_up	4441	32	5568	5599	3680	3649	3.5	22.9	75	24	8	0	GAGATACTAAGTTAACATATTAGTCAACTGAT	GAGAGGCTTAGTTAATATGTCAGCCCACTGAT	minus	1/-1
circ_071_intron(-)_down	339	circ_071_intron(-)_up	287	15	42	56	221	207	0.011	23.8	93.333	14	1	0	ATTCTTTCTTTAAAT	ATTGTTTCTTTAAAT	minus	1/-1
circ_071_intron(-)_down	339	circ_071_intron(-)_up	287	11	38	48	221	211	1.7	16.6	90.909	10	1	0	ATTGATTCTTT	ATTGTTTCTTT	minus	1/-1
circ_071_intron(-)_down	339	circ_071_intron(-)_up	287	8	212	219	175	168	1.7	15.7	100	8	0	0	TAAACCTA	TAAACCTA	minus	1/-1
circ_071_intron(-)_down	339	circ_071_intron(-)_up	287	10	85	94	57	48	5.9	14.8	90	9	1	0	TTTATAGACA	TTTATACACA	minus	1/-1
circ_071_intron(-)_down	339	circ_071_intron(-)_up	287	7	265	271	51	45	5.9	13.9	100	7	0	0	CACATTA	CACATTA	minus	1/-1
circ_071_intron(-)_down	339	circ_071_intron(-)_up	287	7	319	325	59	53	5.9	13.9	100	7	0	0	ATTTTAT	ATTTTAT	minus	1/-1
circ_071_intron(-)_down	339	circ_071_intron(-)_up	287	7	272	278	72	66	5.9	13.9	100	7	0	0	CAATATG	CAATATG	minus	1/-1
circ_071_intron(-)_down	339	circ_071_intron(-)_up	287	7	322	328	119	113	5.9	13.9	100	7	0	0	TTATGTA	TTATGTA	minus	1/-1
circ_072_intron(-)_down	10222	circ_072_intron(-)_up	9085	28	3255	3282	5819	5792	0.27	29.2	82.143	23	5	0	ACATGCAGACCCACTCTCACCTTATATC	ACCTGAAGTCTCACTCTCACCTTGTATC	minus	1/-1
circ_072_intron(-)_down	10222	circ_072_intron(-)_up	9085	15	3002	3016	2083	2069	0.27	28.3	100	15	0	0	CCACTGGGTAATAGC	CCACTGGGTAATAGC	minus	1/-1
circ_072_intron(-)_down	10222	circ_072_intron(-)_up	9085	14	9949	9962	20	7	0.95	26.5	100	14	0	0	AAAATAAACAAAGC	AAAATAAACAAAGC	minus	1/-1
circ_072_intron(-)_down	10222	circ_072_intron(-)_up	9085	23	10057	10079	3686	3664	3.3	24.7	82.609	19	4	0	AAGGCTTTTAAGTATCACTTTTA	AAGTCTTTTAATTTTCTCTTTTA	minus	1/-1
circ_072_intron(-)_down	10222	circ_072_intron(-)_up	9085	13	9585	9597	6186	6174	3.3	24.7	100	13	0	0	AATGGAAAAACAA	AATGGAAAAACAA	minus	1/-1
circ_072_intron(-)_down	10222	circ_072_intron(-)_up	9085	18	152	169	6684	6667	3.3	24.7	88.889	16	2	0	AATATATACATATAAATA	AATATATATATATATATA	minus	1/-1
circ_072_intron(-)_down	10222	circ_072_intron(-)_up	9085	18	9102	9119	7907	7890	3.3	24.7	88.889	16	2	0	TTCTCTCTTCCCTTATCT	TTCTCTCTACCCTTGTCT	minus	1/-1
circ_072_intron(-)_down	10222	circ_072_intron(-)_up	9085	23	9388	9410	7962	7940	3.3	24.7	82.609	19	4	0	AGAGTGCTCTAGTTGTTGGTTTT	AGTGTGTTCCAGGTGTTGGTTTT	minus	1/-1
circ_072_intron(-)_down	10222	circ_072_intron(-)_up	9085	18	9532	9549	9074	9057	3.3	24.7	88.889	16	2	0	GAAATAACAGAATAAAAA	GAAATAAAAGATTAAAAA	minus	1/-1
circ_073_intron(+)_down	2383	circ_073_intron(+)_up	7181	27	908	931	2212	2186	0.014	30.1	85.185	23	1	1	TCTATAAATA---AGACAGGCTTGTTG	TCAATAAATATATAGACAGGCTTGTTG	minus	1/-1
circ_073_intron(+)_down	2383	circ_073_intron(+)_up	7181	19	1280	1298	5340	5322	0.17	26.5	89.474	17	2	0	ACAGTTCACATAAACGTCA	ACAGTTCATATAAACCTCA	minus	1/-1
circ_073_intron(+)_down	2383	circ_073_intron(+)_up	7181	18	1973	1990	5041	5024	0.61	24.7	88.889	16	2	0	AAAGACAAAGTTCAATGC	AAATACAAAGTTTAATGC	minus	1/-1
circ_073_intron(+)_down	2383	circ_073_intron(+)_up	7181	15	2254	2268	837	823	2.1	23.8	93.333	14	1	0	TTTGGTTACTCAGTT	TTTAGTTACTCAGTT	minus	1/-1
circ_073_intron(+)_down	2383	circ_073_intron(+)_up	7181	17	521	537	601	585	2.1	22.9	88.235	15	2	0	TTACAGAATATTTAAAA	TTACAGAATATAGAAAA	minus	1/-1
circ_073_intron(+)_down	2383	circ_073_intron(+)_up	7181	12	127	138	3146	3135	2.1	22.9	100	12	0	0	AAATGGTGTAGT	AAATGGTGTAGT	minus	1/-1
circ_073_intron(+)_down	2383	circ_073_intron(+)_up	7181	19	467	485	28	10	7.4	22	84.211	16	3	0	AAAAATATAAAGAAAGAAG	AAAAATTTAGAGAAGGAAG	minus	1/-1
circ_073_intron(+)_down	2383	circ_073_intron(+)_up	7181	14	2128	2141	79	66	7.4	22	92.857	13	1	0	AAAATTCACTTCTT	AAAATTCTCTTCTT	minus	1/-1
circ_073_intron(+)_down	2383	circ_073_intron(+)_up	7181	19	1144	1162	797	779	7.4	22	84.211	16	3	0	AAAACGAGCAGATATTGAT	AAACCGAGCATGTATTGAT	minus	1/-1
circ_073_intron(+)_down	2383	circ_073_intron(+)_up	7181	14	874	887	4430	4417	7.4	22	92.857	13	1	0	GCTGCTGTTATTTT	GCTCCTGTTATTTT	minus	1/-1
circ_073_intron(+)_down	2383	circ_073_intron(+)_up	7181	14	2150	2163	5135	5122	7.4	22	92.857	13	1	0	CAATAAACTCCAAT	CAATATACTCCAAT	minus	1/-1
circ_073_intron(+)_down	2383	circ_073_intron(+)_up	7181	19	525	543	5632	5614	7.4	22	84.211	16	3	0	AGAATATTTAAAAGCAAAA	AGAATATGCAAAACCAAAA	minus	1/-1
circ_073_intron(+)_down	2383	circ_073_intron(+)_up	7181	24	2303	2326	6957	6934	7.4	22	79.167	19	5	0	ATTTGATCTAGAGCTATTTTTGCT	ATGTGATCTATATTTTTTTTTGCT	minus	1/-1
circ_073_intron(+)_down	2383	circ_073_intron(+)_up	7181	21	1776	1796	708	688	7.4	21.1	80.952	17	4	0	AACCACTTATCCTTACTAAGA	AACCACTGATCCTAAATCAGA	minus	1/-1
circ_073_intron(+)_down	2383	circ_073_intron(+)_up	7181	16	2216	2231	2487	2472	7.4	21.1	87.5	14	2	0	CTTCACACCTTTCCAT	CTTCACAGCCTTCCAT	minus	1/-1
circ_073_intron(+)_down	2383	circ_073_intron(+)_up	7181	11	151	161	4855	4845	7.4	21.1	100	11	0	0	CTATTAAATAA	CTATTAAATAA	minus	1/-1
circ_073_intron(+)_down	2383	circ_073_intron(+)_up	7181	11	357	367	4885	4875	7.4	21.1	100	11	0	0	AAAATAACAAT	AAAATAACAAT	minus	1/-1
circ_073_intron(+)_down	2383	circ_073_intron(+)_up	7181	26	1903	1928	5320	5295	7.4	21.1	76.923	20	6	0	CATCCTAAAAAAAGACAAGTAAAATA	CATCATCAAAGAAGGAATGTAAAATA	minus	1/-1
circ_073_intron(+)_down	2383	circ_073_intron(+)_up	7181	11	450	460	5996	5986	7.4	21.1	100	11	0	0	AGGTACAAGTT	AGGTACAAGTT	minus	1/-1
circ_073_intron(+)_down	2383	circ_073_intron(+)_up	7181	11	1484	1494	6957	6947	7.4	21.1	100	11	0	0	ATGTGATCTAT	ATGTGATCTAT	minus	1/-1
circ_073_intron(+)_down	2383	circ_073_intron(+)_up	7181	11	945	955	7031	7021	7.4	21.1	100	11	0	0	CTGAATGATAA	CTGAATGATAA	minus	1/-1
circ_074_intron(-)_down	776	circ_074_intron(-)_up	79	17	630	646	42	26	0.28	18.4	82.353	14	3	0	GATTATGTGGAATGAAA	GATGATGATGAATGAAA	minus	1/-1
circ_074_intron(-)_down	776	circ_074_intron(-)_up	79	22	91	110	56	36	0.98	16.6	81.818	18	1	2	GAGATAC--TACTAGGATGATG	GAGATACATTAC-ATGATGATG	minus	1/-1
circ_074_intron(-)_down	776	circ_074_intron(-)_up	79	13	641	653	35	23	0.98	15.7	84.615	11	2	0	ATGAAATAAAGTG	ATGAATGAAAGTG	minus	1/-1
circ_074_intron(-)_down	776	circ_074_intron(-)_up	79	10	523	532	35	26	3.4	14.8	90	9	1	0	ATGCATGAAA	ATGAATGAAA	minus	1/-1
circ_074_intron(-)_down	776	circ_074_intron(-)_up	79	10	617	626	66	57	3.4	14.8	90	9	1	0	ATACAGCAAA	ATGCAGCAAA	minus	1/-1
circ_074_intron(-)_down	776	circ_074_intron(-)_up	79	10	527	536	74	65	3.4	14.8	90	9	1	0	ATGAAATAAT	ATGCAATAAT	minus	1/-1
circ_074_intron(-)_down	776	circ_074_intron(-)_up	79	7	104	110	39	33	3.4	13.9	100	7	0	0	GATGATG	GATGATG	minus	1/-1
circ_074_intron(-)_down	776	circ_074_intron(-)_up	79	17	16	32	68	52	3.4	13.9	76.471	13	4	0	TAATGCCCAAAACAGAT	TAATGCAGCAAAGAGAT	minus	1/-1
circ_074_intron(-)_down	776	circ_074_intron(-)_up	79	7	611	617	68	62	3.4	13.9	100	7	0	0	TAATGCA	TAATGCA	minus	1/-1
circ_074_intron(-)_down	776	circ_074_intron(-)_up	79	12	669	680	77	66	3.4	13.9	83.333	10	2	0	GCAATGTAGTAA	GCAATGCAATAA	minus	1/-1
circ_075_intron(+)_down	395	circ_075_intron(+)_up	175	17	40	56	123	108	0.008	23.8	94.118	16	0	1	CTGTTTGGGACATGTAT	CTGTTTGGGA-ATGTAT	minus	1/-1
circ_075_intron(+)_down	395	circ_075_intron(+)_up	175	8	342	349	171	164	1.2	15.7	100	8	0	0	ATAAAATT	ATAAAATT	minus	1/-1
circ_075_intron(+)_down	395	circ_075_intron(+)_up	175	7	68	74	67	61	4.1	13.9	100	7	0	0	AGTATAA	AGTATAA	minus	1/-1
circ_075_intron(+)_down	395	circ_075_intron(+)_up	175	7	122	128	93	87	4.1	13.9	100	7	0	0	ATTTATG	ATTTATG	minus	1/-1
circ_076_intron(-)_down	8052	circ_076_intron(-)_up	2894	20	1378	1397	2399	2380	0.068	28.3	90	18	2	0	AAAATAAAAAAATAAAATAA	AAATTAAAAAAATAGAATAA	minus	1/-1
circ_076_intron(-)_down	8052	circ_076_intron(-)_up	2894	26	5868	5893	2626	2602	0.24	26.5	84.615	22	3	1	GAGAAATTGGGGTGAAAATTGTGTTT	GAGATATTGGGTTG-AAATTGAGTTT	minus	1/-1
circ_076_intron(-)_down	8052	circ_076_intron(-)_up	2894	13	2408	2420	1781	1769	0.83	24.7	100	13	0	0	AGTATATTTGTGT	AGTATATTTGTGT	minus	1/-1
circ_076_intron(-)_down	8052	circ_076_intron(-)_up	2894	20	1593	1612	64	45	2.9	23.8	85	17	3	0	AAAATAAATTATGGAAGTAT	AAAATAAATAATGACAGTAT	minus	1/-1
circ_076_intron(-)_down	8052	circ_076_intron(-)_up	2894	20	7452	7471	1128	1109	2.9	23.8	85	17	3	0	AAAATTTCATCTATTTAAAA	AAAATTTCATGAATTTATAA	minus	1/-1
circ_076_intron(-)_down	8052	circ_076_intron(-)_up	2894	15	4719	4733	1195	1181	2.9	23.8	93.333	14	1	0	GACCCAAAGCAGAAA	GACCCAAAGCAAAAA	minus	1/-1
circ_076_intron(-)_down	8052	circ_076_intron(-)_up	2894	17	5247	5263	61	45	2.9	22.9	88.235	15	2	0	ATAGATAATGTCAGTAT	ATAAATAATGACAGTAT	minus	1/-1
circ_076_intron(-)_down	8052	circ_076_intron(-)_up	2894	17	4642	4658	1544	1528	2.9	22.9	88.235	15	2	0	AACATTGTTGGTCATGT	AACATTCTTTGTCATGT	minus	1/-1
circ_076_intron(-)_down	8052	circ_076_intron(-)_up	2894	17	1286	1302	2510	2494	2.9	22.9	88.235	15	2	0	TAATATTACCAAATAAA	TAATATTAAAAAATAAA	minus	1/-1
circ_076_intron(-)_down	8052	circ_076_intron(-)_up	2894	17	5291	5307	2573	2557	2.9	22.9	88.235	15	2	0	AATAGAATTTAGAAATT	AATAGTTTTTAGAAATT	minus	1/-1
circ_076_intron(-)_down	8052	circ_076_intron(-)_up	2894	17	369	385	2626	2610	2.9	22.9	88.235	15	2	0	GAGAAATTGGGGTGAAA	GAGATATTGGGTTGAAA	minus	1/-1
circ_077_intron(+)_down	1489	circ_077_intron(+)_up	6883	27	1267	1293	6624	6598	1.3	22.9	77.778	21	6	0	TAACTGTTAATCCCTATAATTGTGCTA	TAACTGTTAATAGCCACGATTGTGTTA	minus	1/-1
circ_077_intron(+)_down	1489	circ_077_intron(+)_up	6883	14	1315	1328	6267	6254	4.4	22	92.857	13	1	0	AGAGAATATTTACA	AGAGAATATTTGCA	minus	1/-1
circ_077_intron(+)_down	1489	circ_077_intron(+)_up	6883	11	205	215	743	733	4.4	21.1	100	11	0	0	CATTAAAAACT	CATTAAAAACT	minus	1/-1
circ_077_intron(+)_down	1489	circ_077_intron(+)_up	6883	16	553	568	5298	5283	4.4	21.1	87.5	14	2	0	TAAATTATTTTTACCA	TAAATTAGTTTTCCCA	minus	1/-1
circ_078_intron(-)_down	1236	circ_078_intron(-)_up	1938	11	582	592	527	517	1	21.1	100	11	0	0	ATACATTTTTA	ATACATTTTTA	minus	1/-1
circ_078_intron(-)_down	1236	circ_078_intron(-)_up	1938	13	190	202	1615	1603	3.6	20.2	92.308	12	1	0	TCTTTATTGAATG	TCTTTATTGGATG	minus	1/-1
circ_078_intron(-)_down	1236	circ_078_intron(-)_up	1938	13	697	709	1720	1708	3.6	20.2	92.308	12	1	0	TATATCATTTGTA	TATATTATTTGTA	minus	1/-1
circ_078_intron(-)_down	1236	circ_078_intron(-)_up	1938	10	505	514	1160	1151	3.6	19.3	100	10	0	0	GAGATAGGTG	GAGATAGGTG	minus	1/-1
circ_078_intron(-)_down	1236	circ_078_intron(-)_up	1938	15	582	596	1448	1434	3.6	19.3	86.667	13	2	0	ATACATTTTTAGGAC	ATAAATTTTTAAGAC	minus	1/-1
circ_080_intron(+)_down	1189	circ_080_intron(+)_up	5374	18	341	358	4109	4092	0.019	29.2	94.444	17	1	0	AATAACAATTAGAAAAAT	AAGAACAATTAGAAAAAT	minus	1/-1
circ_080_intron(+)_down	1189	circ_080_intron(+)_up	5374	16	954	969	365	350	0.23	25.6	93.75	15	1	0	ATTTTTAATGAAAATG	ATTTTTCATGAAAATG	minus	1/-1
circ_080_intron(+)_down	1189	circ_080_intron(+)_up	5374	18	743	760	1016	999	0.23	24.7	88.889	16	2	0	ATTAATTCAAAAAGAAAG	ATTATTTTAAAAAGAAAG	minus	1/-1
circ_080_intron(+)_down	1189	circ_080_intron(+)_up	5374	12	949	960	1060	1049	0.79	22.9	100	12	0	0	TTTTTATTTTTA	TTTTTATTTTTA	minus	1/-1
circ_080_intron(+)_down	1189	circ_080_intron(+)_up	5374	17	316	332	2751	2735	0.79	22.9	88.235	15	2	0	ATCATCATTAATACAAG	ATCAGCATTGATACAAG	minus	1/-1
circ_080_intron(+)_down	1189	circ_080_intron(+)_up	5374	22	63	84	3884	3863	0.79	22.9	81.818	18	4	0	ATTTCCAAGGAAATTGTGAGCA	ATTTCCCAGCAATTTATGAGCA	minus	1/-1
circ_080_intron(+)_down	1189	circ_080_intron(+)_up	5374	19	986	1004	3545	3527	2.8	22	84.211	16	3	0	CATATTATTATTTGATTGA	CAGATTAGCATTTGATTGA	minus	1/-1
circ_080_intron(+)_down	1189	circ_080_intron(+)_up	5374	33	1083	1114	4691	4660	2.8	22	78.788	26	5	2	ATATTTGTGTTTGATTATGC-ATTTTCAGTTAT	ATATTT-TATTTATTTATTCCATTTTCATTTAT	minus	1/-1
circ_080_intron(+)_down	1189	circ_080_intron(+)_up	5374	11	654	664	140	130	2.8	21.1	100	11	0	0	TGAAAAACAAA	TGAAAAACAAA	minus	1/-1
circ_080_intron(+)_down	1189	circ_080_intron(+)_up	5374	13	23	35	800	788	9.6	20.2	92.308	12	1	0	AAATTAAAAGTAT	AAATTACAAGTAT	minus	1/-1
circ_080_intron(+)_down	1189	circ_080_intron(+)_up	5374	18	985	1002	4625	4608	9.6	20.2	83.333	15	3	0	TCATATTATTATTTGATT	TCATATTCTTATATGGTT	minus	1/-1
circ_080_intron(+)_down	1189	circ_080_intron(+)_up	5374	13	416	428	5031	5019	9.6	20.2	92.308	12	1	0	GGGGTGGGCTTGG	GGGGTGGGCTAGG	minus	1/-1
circ_080_intron(+)_down	1189	circ_080_intron(+)_up	5374	24	509	529	5309	5286	9.6	20.2	79.167	19	2	1	ATAAAAATGCAT---CAAATTGTA	ATAAAAATACATGAACAAAGTGTA	minus	1/-1
circ_080_intron(+)_down	1189	circ_080_intron(+)_up	5374	15	271	285	174	160	9.6	19.3	86.667	13	2	0	CATATATTCATCATT	CAGATATTCATAATT	minus	1/-1
circ_080_intron(+)_down	1189	circ_080_intron(+)_up	5374	10	210	219	729	720	9.6	19.3	100	10	0	0	ATAGCAGATA	ATAGCAGATA	minus	1/-1
circ_080_intron(+)_down	1189	circ_080_intron(+)_up	5374	15	752	766	815	801	9.6	19.3	86.667	13	2	0	AAAAGAAAGTGGAAA	AAATGAAAATGGAAA	minus	1/-1
circ_080_intron(+)_down	1189	circ_080_intron(+)_up	5374	10	960	969	814	805	9.6	19.3	100	10	0	0	AATGAAAATG	AATGAAAATG	minus	1/-1
circ_080_intron(+)_down	1189	circ_080_intron(+)_up	5374	15	947	961	1100	1086	9.6	19.3	86.667	13	2	0	AATTTTTATTTTTAA	AAGTTTTATATTTAA	minus	1/-1
circ_080_intron(+)_down	1189	circ_080_intron(+)_up	5374	15	1131	1145	1305	1291	9.6	19.3	86.667	13	2	0	ATAAATCTTATATCT	ATAATTCTTATGTCT	minus	1/-1
circ_080_intron(+)_down	1189	circ_080_intron(+)_up	5374	15	619	633	2013	1999	9.6	19.3	86.667	13	2	0	AAAATTAGTTTCCCC	AAAAGTATTTTCCCC	minus	1/-1
circ_080_intron(+)_down	1189	circ_080_intron(+)_up	5374	10	761	770	3565	3556	9.6	19.3	100	10	0	0	TGGAAACAGT	TGGAAACAGT	minus	1/-1
circ_080_intron(+)_down	1189	circ_080_intron(+)_up	5374	10	1164	1173	3637	3628	9.6	19.3	100	10	0	0	ACTTTTTCCC	ACTTTTTCCC	minus	1/-1
circ_080_intron(+)_down	1189	circ_080_intron(+)_up	5374	15	953	967	4848	4834	9.6	19.3	86.667	13	2	0	TATTTTTAATGAAAA	TATTTTTTGTGAAAA	minus	1/-1
circ_082_intron(-)_down	278	circ_082_intron(-)_up	427	18	54	71	230	213	0.000328	29.2	94.444	17	1	0	CTCAAGAAATTTCCATTA	CTCATGAAATTTCCATTA	minus	1/-1
circ_082_intron(-)_down	278	circ_082_intron(-)_up	427	18	140	157	125	108	0.17	20.2	83.333	15	3	0	AACATACAATGAATTTGA	AAAATGCAATGCATTTGA	minus	1/-1
circ_082_intron(-)_down	278	circ_082_intron(-)_up	427	8	125	132	25	18	2.1	15.7	100	8	0	0	CAAAATAA	CAAAATAA	minus	1/-1
circ_082_intron(-)_down	278	circ_082_intron(-)_up	427	8	116	123	208	201	2.1	15.7	100	8	0	0	AAGATATT	AAGATATT	minus	1/-1
circ_082_intron(-)_down	278	circ_082_intron(-)_up	427	8	46	53	362	355	2.1	15.7	100	8	0	0	TTATTTTT	TTATTTTT	minus	1/-1
circ_082_intron(-)_down	278	circ_082_intron(-)_up	427	10	126	135	45	36	7.2	14.8	90	9	1	0	AAAATAAATT	AAACTAAATT	minus	1/-1
circ_082_intron(-)_down	278	circ_082_intron(-)_up	427	10	232	241	347	338	7.2	14.8	90	9	1	0	TTGTAATTTT	TTGTAAATTT	minus	1/-1
circ_082_intron(-)_down	278	circ_082_intron(-)_up	427	10	235	244	361	352	7.2	14.8	90	9	1	0	TAATTTTGTT	TATTTTTGTT	minus	1/-1
circ_082_intron(-)_down	278	circ_082_intron(-)_up	427	7	220	226	15	9	7.2	13.9	100	7	0	0	ATGCTAA	ATGCTAA	minus	1/-1
circ_082_intron(-)_down	278	circ_082_intron(-)_up	427	7	189	195	68	62	7.2	13.9	100	7	0	0	TATATAT	TATATAT	minus	1/-1
circ_082_intron(-)_down	278	circ_082_intron(-)_up	427	7	187	193	68	62	7.2	13.9	100	7	0	0	TATATAT	TATATAT	minus	1/-1
circ_082_intron(-)_down	278	circ_082_intron(-)_up	427	7	100	106	202	196	7.2	13.9	100	7	0	0	TTCTAAT	TTCTAAT	minus	1/-1
circ_082_intron(-)_down	278	circ_082_intron(-)_up	427	7	238	244	272	266	7.2	13.9	100	7	0	0	TTTTGTT	TTTTGTT	minus	1/-1
circ_082_intron(-)_down	278	circ_082_intron(-)_up	427	7	60	66	343	337	7.2	13.9	100	7	0	0	AAATTTC	AAATTTC	minus	1/-1
circ_082_intron(-)_down	278	circ_082_intron(-)_up	427	7	161	167	389	383	7.2	13.9	100	7	0	0	AAGATGA	AAGATGA	minus	1/-1
circ_083_intron(+)_down	5801	circ_083_intron(+)_up	5103	20	2912	2931	3177	3158	0.087	28.3	90	18	2	0	GATGACAATTTTTCCTTTCT	GATGATAATTTTTCCTTGCT	minus	1/-1
circ_083_intron(+)_down	5801	circ_083_intron(+)_up	5103	15	864	878	609	595	3.7	23.8	93.333	14	1	0	CTTTGCAGAATTTTA	CTTTTCAGAATTTTA	minus	1/-1
circ_083_intron(+)_down	5801	circ_083_intron(+)_up	5103	15	1644	1658	3340	3326	3.7	23.8	93.333	14	1	0	AAAGTTGAACAATAT	AAAGGTGAACAATAT	minus	1/-1
circ_083_intron(+)_down	5801	circ_083_intron(+)_up	5103	15	3741	3755	4186	4172	3.7	23.8	93.333	14	1	0	AAAAATATGATTAGA	AAATATATGATTAGA	minus	1/-1
circ_083_intron(+)_down	5801	circ_083_intron(+)_up	5103	12	5663	5674	2293	2282	3.7	22.9	100	12	0	0	GATATAAGACAA	GATATAAGACAA	minus	1/-1
circ_085_intron(-)_down	1236	circ_085_intron(-)_up	1896	19	1126	1144	1170	1152	1	22	84.211	16	3	0	AGTTATTATAAGGAGAACT	AGTTATAGTAAGGAGTACT	minus	1/-1
circ_085_intron(-)_down	1236	circ_085_intron(-)_up	1896	14	651	664	1215	1202	1	22	92.857	13	1	0	CTAACTTAATCGCA	CTAACTTAATCCCA	minus	1/-1
circ_085_intron(-)_down	1236	circ_085_intron(-)_up	1896	11	1179	1189	906	896	1	21.1	100	11	0	0	TTATATGTTAT	TTATATGTTAT	minus	1/-1
circ_085_intron(-)_down	1236	circ_085_intron(-)_up	1896	16	162	177	1354	1339	1	21.1	87.5	14	2	0	TTCTTTCAATTTGGAA	TTTTTTCAAATTGGAA	minus	1/-1
circ_085_intron(-)_down	1236	circ_085_intron(-)_up	1896	13	192	204	1400	1388	3.5	20.2	92.308	12	1	0	CATTTGTTAGTGA	CATTTGATAGTGA	minus	1/-1
circ_085_intron(-)_down	1236	circ_085_intron(-)_up	1896	10	784	793	37	28	3.5	19.3	100	10	0	0	AAAATGGAAG	AAAATGGAAG	minus	1/-1
circ_085_intron(-)_down	1236	circ_085_intron(-)_up	1896	10	610	619	1205	1196	3.5	19.3	100	10	0	0	CCCAACAACT	CCCAACAACT	minus	1/-1
circ_085_intron(-)_down	1236	circ_085_intron(-)_up	1896	10	1033	1042	1323	1314	3.5	19.3	100	10	0	0	ACATTGGAGG	ACATTGGAGG	minus	1/-1
circ_085_intron(-)_down	1236	circ_085_intron(-)_up	1896	10	137	146	1609	1600	3.5	19.3	100	10	0	0	AAATAAAAAA	AAATAAAAAA	minus	1/-1
circ_086_intron(-)_down	3640	circ_086_intron(-)_up	6055	23	2467	2489	4725	4705	0.23	26.5	86.957	20	1	1	TATCACTTACACACAATCTCAAT	TATCA--TACACACAAGCTCAAT	minus	1/-1
circ_086_intron(-)_down	3640	circ_086_intron(-)_up	6055	13	3613	3625	2969	2957	0.79	24.7	100	13	0	0	ATAATATGCATAT	ATAATATGCATAT	minus	1/-1
circ_086_intron(-)_down	3640	circ_086_intron(-)_up	6055	23	484	506	3143	3121	0.79	24.7	82.609	19	4	0	TATTTATATATGAATTAATTTAT	TATTTATTTATCTATTTATTTAT	minus	1/-1
circ_086_intron(-)_down	3640	circ_086_intron(-)_up	6055	33	3564	3596	5316	5284	0.79	24.7	75.758	25	8	0	TTTTAGCTGCTTGAATTGTTATTTGTTCATTCA	TTTAAGCTTCATAAGTTGTTACATGTTCCTTCA	minus	1/-1
circ_086_intron(-)_down	3640	circ_086_intron(-)_up	6055	20	301	320	533	514	2.7	23.8	85	17	3	0	GTAATAAAGCATCAATCTAA	GTCATAAAGCAGCAACCTAA	minus	1/-1
circ_086_intron(-)_down	3640	circ_086_intron(-)_up	6055	20	867	886	2068	2049	2.7	23.8	85	17	3	0	CAATTCTATTTATTCTTTCT	CAGTTTTATTTATTCTCTCT	minus	1/-1
circ_086_intron(-)_down	3640	circ_086_intron(-)_up	6055	17	155	171	192	176	2.7	22.9	88.235	15	2	0	ATACTAAAAATAGATCA	ATAATAAAGATAGATCA	minus	1/-1
circ_086_intron(-)_down	3640	circ_086_intron(-)_up	6055	12	2626	2637	1158	1147	2.7	22.9	100	12	0	0	CTACAACAATTA	CTACAACAATTA	minus	1/-1
circ_086_intron(-)_down	3640	circ_086_intron(-)_up	6055	17	3286	3302	1716	1700	2.7	22.9	88.235	15	2	0	CTCCTCCTCTAGTTGCT	CTCCTCCTCTCGTGGCT	minus	1/-1
circ_086_intron(-)_down	3640	circ_086_intron(-)_up	6055	17	3097	3113	1911	1895	2.7	22.9	88.235	15	2	0	TCACACTCAATTTAGCA	TCACACTCAATCTCGCA	minus	1/-1
circ_086_intron(-)_down	3640	circ_086_intron(-)_up	6055	19	1098	1116	2302	2285	2.7	22.9	89.474	17	1	1	ACTTGGCTTAATCATTTAG	ACTTGGCTTTATC-TTTAG	minus	1/-1
circ_086_intron(-)_down	3640	circ_086_intron(-)_up	6055	12	1604	1615	3650	3639	2.7	22.9	100	12	0	0	AACTAAACCTCT	AACTAAACCTCT	minus	1/-1
circ_086_intron(-)_down	3640	circ_086_intron(-)_up	6055	19	1120	1138	445	427	9.6	22	84.211	16	3	0	AATGATAAAATCTACTTTA	AATGATAAGATTTCCTTTA	minus	1/-1
circ_086_intron(-)_down	3640	circ_086_intron(-)_up	6055	14	1024	1037	2244	2231	9.6	22	92.857	13	1	0	AACCATAGTTAGTA	AACTATAGTTAGTA	minus	1/-1
circ_086_intron(-)_down	3640	circ_086_intron(-)_up	6055	14	1141	1154	3222	3209	9.6	22	92.857	13	1	0	TTTTCTCTCAAATT	TTTTCTCTCAATTT	minus	1/-1
circ_086_intron(-)_down	3640	circ_086_intron(-)_up	6055	21	1706	1726	212	192	9.6	21.1	80.952	17	4	0	TCACATTCTTATATAATAAAA	TCACATTCTAAGAAAACAAAA	minus	1/-1
circ_086_intron(-)_down	3640	circ_086_intron(-)_up	6055	21	1669	1689	927	907	9.6	21.1	80.952	17	4	0	TTCAGCCCAAACACAAACACA	TTCAGCCCAATCAGTATCACA	minus	1/-1
circ_086_intron(-)_down	3640	circ_086_intron(-)_up	6055	11	3624	3634	991	981	9.6	21.1	100	11	0	0	ATTATGTTCTC	ATTATGTTCTC	minus	1/-1
circ_086_intron(-)_down	3640	circ_086_intron(-)_up	6055	11	1924	1934	2035	2025	9.6	21.1	100	11	0	0	TATGGTATCAT	TATGGTATCAT	minus	1/-1
circ_086_intron(-)_down	3640	circ_086_intron(-)_up	6055	16	269	284	2215	2200	9.6	21.1	87.5	14	2	0	GTCAGTTAACTGTCAG	GTTAGTTAACTGTTAG	minus	1/-1
circ_086_intron(-)_down	3640	circ_086_intron(-)_up	6055	11	1003	1013	2349	2339	9.6	21.1	100	11	0	0	AAAAGCTAGCT	AAAAGCTAGCT	minus	1/-1
circ_086_intron(-)_down	3640	circ_086_intron(-)_up	6055	21	199	219	2540	2520	9.6	21.1	80.952	17	4	0	ATTGTTAGAGTATTCTTATTC	ATTATAAGAGTATACTTACTC	minus	1/-1
circ_086_intron(-)_down	3640	circ_086_intron(-)_up	6055	16	144	159	2540	2525	9.6	21.1	87.5	14	2	0	ATTATAAGTGGATACT	ATTATAAGAGTATACT	minus	1/-1
circ_086_intron(-)_down	3640	circ_086_intron(-)_up	6055	26	484	509	3139	3114	9.6	21.1	76.923	20	6	0	TATTTATATATGAATTAATTTATAAC	TATTTATCTATTTATTTATTGGTAAC	minus	1/-1
circ_086_intron(-)_down	3640	circ_086_intron(-)_up	6055	11	330	340	3135	3125	9.6	21.1	100	11	0	0	TATCTATTTAT	TATCTATTTAT	minus	1/-1
circ_086_intron(-)_down	3640	circ_086_intron(-)_up	6055	16	8	23	3239	3224	9.6	21.1	87.5	14	2	0	CTTTATTTTTCTTCTG	CTCTATTTTTCCTCTG	minus	1/-1
circ_086_intron(-)_down	3640	circ_086_intron(-)_up	6055	11	1798	1808	4296	4286	9.6	21.1	100	11	0	0	CATATTATTTA	CATATTATTTA	minus	1/-1
circ_086_intron(-)_down	3640	circ_086_intron(-)_up	6055	11	1552	1562	5195	5185	9.6	21.1	100	11	0	0	AATAAAATTCT	AATAAAATTCT	minus	1/-1
circ_086_intron(-)_down	3640	circ_086_intron(-)_up	6055	16	270	285	5272	5257	9.6	21.1	87.5	14	2	0	TCAGTTAACTGTCAGT	TCAGTTAAGTGTGAGT	minus	1/-1
circ_086_intron(-)_down	3640	circ_086_intron(-)_up	6055	16	1926	1941	5688	5673	9.6	21.1	87.5	14	2	0	TGGTATCATTTTTCAG	TGATATCAGTTTTCAG	minus	1/-1
circ_088_intron(-)_down	201	circ_088_intron(-)_up	397	17	167	183	111	95	0.39	18.4	82.353	14	3	0	TTTCCTTTTTCACTAAG	TTTCCTATAACACTAAG	minus	1/-1
circ_088_intron(-)_down	201	circ_088_intron(-)_up	397	9	31	39	118	110	0.39	17.5	100	9	0	0	AGCAAAATT	AGCAAAATT	minus	1/-1
circ_088_intron(-)_down	201	circ_088_intron(-)_up	397	17	8	22	315	299	1.4	15.7	82.353	14	1	1	ATTAGGGAT--GATAGT	ATTAGGGGTCAGATAGT	minus	1/-1
circ_088_intron(-)_down	201	circ_088_intron(-)_up	397	10	22	31	392	383	4.8	14.8	90	9	1	0	TTAATCCATA	TTTATCCATA	minus	1/-1
circ_088_intron(-)_down	201	circ_088_intron(-)_up	397	7	95	101	110	104	4.8	13.9	100	7	0	0	TTCCTAT	TTCCTAT	minus	1/-1
circ_088_intron(-)_down	201	circ_088_intron(-)_up	397	7	187	193	240	234	4.8	13.9	100	7	0	0	TAATTAT	TAATTAT	minus	1/-1
circ_088_intron(-)_down	201	circ_088_intron(-)_up	397	7	35	41	326	320	4.8	13.9	100	7	0	0	AAATTCT	AAATTCT	minus	1/-1
circ_088_intron(-)_down	201	circ_088_intron(-)_up	397	7	70	76	351	345	4.8	13.9	100	7	0	0	TCTTTGG	TCTTTGG	minus	1/-1
circ_089_intron(+)_down	167	circ_089_intron(+)_up	75	6	133	138	16	11	2.4	12.1	100	6	0	0	AAGCAT	AAGCAT	minus	1/-1
circ_089_intron(+)_down	167	circ_089_intron(+)_up	75	6	94	99	21	16	2.4	12.1	100	6	0	0	TGTTAA	TGTTAA	minus	1/-1
circ_090_intron(+)_down	71	circ_090_intron(+)_up	180	6	44	49	48	43	2.5	12.1	100	6	0	0	TTAGAA	TTAGAA	minus	1/-1
circ_090_intron(+)_down	71	circ_090_intron(+)_up	180	6	42	47	63	58	2.5	12.1	100	6	0	0	GCTTAG	GCTTAG	minus	1/-1
circ_090_intron(+)_down	71	circ_090_intron(+)_up	180	6	65	70	148	143	2.5	12.1	100	6	0	0	TTTGCA	TTTGCA	minus	1/-1
circ_090_intron(+)_down	71	circ_090_intron(+)_up	180	6	38	43	149	144	2.5	12.1	100	6	0	0	ATTTGC	ATTTGC	minus	1/-1
circ_090_intron(+)_down	71	circ_090_intron(+)_up	180	6	4	9	170	165	2.5	12.1	100	6	0	0	AGATTC	AGATTC	minus	1/-1
circ_091_intron(+)_down	4272	circ_091_intron(+)_up	2994	16	3856	3871	459	444	0.011	30.1	100	16	0	0	CATATAAACTGTCCAG	CATATAAACTGTCCAG	minus	1/-1
circ_091_intron(+)_down	4272	circ_091_intron(+)_up	2994	16	886	901	44	29	0.46	25.6	93.75	15	1	0	AAAAACAATATTAAAA	AAAAACAATAATAAAA	minus	1/-1
circ_091_intron(+)_down	4272	circ_091_intron(+)_up	2994	16	4177	4192	1213	1198	0.46	25.6	93.75	15	1	0	GATTTTGAAAAAATAA	GATTTTGAAAAAAAAA	minus	1/-1
circ_091_intron(+)_down	4272	circ_091_intron(+)_up	2994	18	876	893	1297	1280	0.46	24.7	88.889	16	2	0	TTTTTTTTGTAAAAACAA	TTTTGTTAGTAAAAACAA	minus	1/-1
circ_091_intron(+)_down	4272	circ_091_intron(+)_up	2994	20	2259	2278	746	727	1.6	23.8	85	17	3	0	ATCATCTTCTGTGAGAAATT	ATCATCATGTCTGAGAAATT	minus	1/-1
circ_091_intron(+)_down	4272	circ_091_intron(+)_up	2994	15	4188	4202	875	861	1.6	23.8	93.333	14	1	0	AATAATTGAAGTTTG	AAGAATTGAAGTTTG	minus	1/-1
circ_091_intron(+)_down	4272	circ_091_intron(+)_up	2994	22	903	924	1216	1195	1.6	22.9	81.818	18	4	0	TTTGATTTTAGAAAAAAATAAA	TTAGATTTTGAAAAAAAAAAAA	minus	1/-1
circ_091_intron(+)_down	4272	circ_091_intron(+)_up	2994	22	1777	1798	2222	2201	1.6	22.9	81.818	18	4	0	CATTACCTTTATATGAGCTTCC	CATTTCCTTTATATAAAATTCC	minus	1/-1
circ_091_intron(+)_down	4272	circ_091_intron(+)_up	2994	14	889	902	70	57	5.5	22	92.857	13	1	0	AACAATATTAAAAA	AACAATACTAAAAA	minus	1/-1
circ_091_intron(+)_down	4272	circ_091_intron(+)_up	2994	14	1358	1371	834	821	5.5	22	92.857	13	1	0	GTTATGTTGAGATT	GTTATGTTGTGATT	minus	1/-1
circ_091_intron(+)_down	4272	circ_091_intron(+)_up	2994	14	3505	3518	2685	2672	5.5	22	92.857	13	1	0	TAATATTCTAATAT	TATTATTCTAATAT	minus	1/-1
circ_091_intron(+)_down	4272	circ_091_intron(+)_up	2994	16	1923	1938	79	64	5.5	21.1	87.5	14	2	0	TAGACCTTGAAGAATA	TAGAACTTGAACAATA	minus	1/-1
circ_091_intron(+)_down	4272	circ_091_intron(+)_up	2994	11	4159	4169	92	82	5.5	21.1	100	11	0	0	TATTATTGACT	TATTATTGACT	minus	1/-1
circ_091_intron(+)_down	4272	circ_091_intron(+)_up	2994	11	3811	3821	134	124	5.5	21.1	100	11	0	0	AAGGTAAAGAA	AAGGTAAAGAA	minus	1/-1
circ_091_intron(+)_down	4272	circ_091_intron(+)_up	2994	16	654	669	315	300	5.5	21.1	87.5	14	2	0	CTTATATAAAAAGATG	CTTATATAACAAGTTG	minus	1/-1
circ_091_intron(+)_down	4272	circ_091_intron(+)_up	2994	11	3503	3513	400	390	5.5	21.1	100	11	0	0	TCTAATATTCT	TCTAATATTCT	minus	1/-1
circ_091_intron(+)_down	4272	circ_091_intron(+)_up	2994	11	3508	3518	403	393	5.5	21.1	100	11	0	0	TATTCTAATAT	TATTCTAATAT	minus	1/-1
circ_091_intron(+)_down	4272	circ_091_intron(+)_up	2994	16	4214	4229	965	950	5.5	21.1	87.5	14	2	0	AAGCAAATTATAGATG	AAGCAAAATATAGTTG	minus	1/-1
circ_091_intron(+)_down	4272	circ_091_intron(+)_up	2994	11	2908	2918	1527	1517	5.5	21.1	100	11	0	0	TCCATCAGTTT	TCCATCAGTTT	minus	1/-1
circ_092_intron(+)_down	389	circ_092_intron(+)_up	169	11	65	75	25	15	1.1	16.6	90.909	10	1	0	CAAAAACAAAG	CAAAAAAAAAG	minus	1/-1
circ_092_intron(+)_down	389	circ_092_intron(+)_up	169	8	161	168	77	70	1.1	15.7	100	8	0	0	AAAGGGAT	AAAGGGAT	minus	1/-1
circ_092_intron(+)_down	389	circ_092_intron(+)_up	169	10	101	110	102	93	3.9	14.8	90	9	1	0	TCCTTATACA	TCCATATACA	minus	1/-1
circ_092_intron(+)_down	389	circ_092_intron(+)_up	169	7	66	72	48	42	3.9	13.9	100	7	0	0	AAAAACA	AAAAACA	minus	1/-1
circ_092_intron(+)_down	389	circ_092_intron(+)_up	169	7	11	17	58	52	3.9	13.9	100	7	0	0	AAACTAT	AAACTAT	minus	1/-1
circ_092_intron(+)_down	389	circ_092_intron(+)_up	169	7	361	367	71	65	3.9	13.9	100	7	0	0	ATTTCTC	ATTTCTC	minus	1/-1
circ_092_intron(+)_down	389	circ_092_intron(+)_up	169	7	55	61	146	140	3.9	13.9	100	7	0	0	TCAGCTA	TCAGCTA	minus	1/-1
circ_092_intron(+)_down	389	circ_092_intron(+)_up	169	7	258	264	160	154	3.9	13.9	100	7	0	0	TCACAAA	TCACAAA	minus	1/-1
circ_093_intron(-)_down	11839	circ_093_intron(-)_up	7327	117	10543	10659	1449	1334	6.83e-15	73.4	74.359	87	29	1	ATGGTACCAGAGCCTATCCTAGGTCTATTAAACAGGCCACCCACCATGTCATCCATGCACCAAGTCCAATAATGCTGGGCGTGAAGGGGTGTGTTGGAAAAAACTCGACTCCCACAT	ATGGTCCCAAAGCCTATCTTAGATCCTTTAAAG-GGCAACCCACCATGTTATCCACACACTAAGCCCATAAATGTCGAGCATGAGGGGGTGTATTTCGAAAAACCTAAGACCCACAT	minus	1/-1
circ_093_intron(-)_down	11839	circ_093_intron(-)_up	7327	52	6185	6236	1502	1451	1.23e-11	63.5	86.538	45	7	0	GGGAGACAAATCTCACCCTATGAGCTAGCTTTTGGGGTTGAGTTAGGCCCAA	GGGGGGCAATTCTCACCCTATGAGCTAACTTTTGGGGTTGAATTAAGTCCAA	minus	1/-1
circ_093_intron(-)_down	11839	circ_093_intron(-)_up	7327	48	10699	10746	1498	1451	4.31e-11	60.8	87.5	42	6	0	GGCAACTCTCATCCTATGAGCTAGCTTTTGGGGTTGAGTTAGGCCCAA	GGCAATTCTCACCCTATGAGCTAACTTTTGGGGTTGAATTAAGTCCAA	minus	1/-1
circ_093_intron(-)_down	11839	circ_093_intron(-)_up	7327	56	5073	5128	1603	1553	0.006	34.6	75	42	9	2	TCAATGAAAGCACCAAATTGTTATGAAGAGCAAGGATAACCCTAGAATTCGAGTAC	TCAATGAAAGCACCAATTGGT----AAGGGCGTGGATATTCCT-GAATTAGAGGAC	minus	1/-1
circ_093_intron(-)_down	11839	circ_093_intron(-)_up	7327	21	903	922	103	83	0.89	26.5	90.476	19	1	1	AAAAGAAAATAAC-AGAAAAA	AACAGAAAATAACAAGAAAAA	minus	1/-1
circ_093_intron(-)_down	11839	circ_093_intron(-)_up	7327	16	1976	1991	772	757	3.1	25.6	93.75	15	1	0	ACTTGCGAAAAATCAA	ACTTGCTAAAAATCAA	minus	1/-1
circ_093_intron(-)_down	11839	circ_093_intron(-)_up	7327	21	7335	7355	843	823	3.1	25.6	85.714	18	3	0	TAAAAATCTAGAATCAAATGG	TAAACATCTAGACTCTAATGG	minus	1/-1
circ_093_intron(-)_down	11839	circ_093_intron(-)_up	7327	13	11507	11519	692	680	3.1	24.7	100	13	0	0	TTCTTTTTATCTT	TTCTTTTTATCTT	minus	1/-1
circ_094_intron(+)_down	7491	circ_094_intron(+)_up	1763	16	1302	1317	219	204	0.47	25.6	93.75	15	1	0	AAAAAGGCCCTACAAG	AAATAGGCCCTACAAG	minus	1/-1
circ_094_intron(+)_down	7491	circ_094_intron(+)_up	1763	15	7414	7428	44	30	1.6	23.8	93.333	14	1	0	ATAAGAATGATGGCA	ATAAGAATGACGGCA	minus	1/-1
circ_094_intron(+)_down	7491	circ_094_intron(+)_up	1763	12	2019	2030	329	318	1.6	22.9	100	12	0	0	GATTTTTAACTT	GATTTTTAACTT	minus	1/-1
circ_094_intron(+)_down	7491	circ_094_intron(+)_up	1763	12	2378	2389	660	649	1.6	22.9	100	12	0	0	TTTGGCCTAATT	TTTGGCCTAATT	minus	1/-1
circ_094_intron(+)_down	7491	circ_094_intron(+)_up	1763	12	1219	1230	836	825	1.6	22.9	100	12	0	0	CTTCTTTCTGCC	CTTCTTTCTGCC	minus	1/-1
circ_094_intron(+)_down	7491	circ_094_intron(+)_up	1763	14	681	694	906	893	5.7	22	92.857	13	1	0	ATTCACATTTTCTT	ATTCATATTTTCTT	minus	1/-1
circ_094_intron(+)_down	7491	circ_094_intron(+)_up	1763	14	5055	5068	1050	1037	5.7	22	92.857	13	1	0	AAAAGGGTTACAAA	AAAAGGGTAACAAA	minus	1/-1
circ_094_intron(+)_down	7491	circ_094_intron(+)_up	1763	19	1104	1122	1383	1365	5.7	22	84.211	16	3	0	TACATGTGTGACACAGAAG	TACATGGGTGACATAAAAG	minus	1/-1
circ_094_intron(+)_down	7491	circ_094_intron(+)_up	1763	26	607	632	522	497	5.7	21.1	76.923	20	6	0	TAAACCACCCAACCCTCTAAAATAAT	TAAACCATCCAAAATTCCAAATTAAT	minus	1/-1
circ_094_intron(+)_down	7491	circ_094_intron(+)_up	1763	16	786	801	757	742	5.7	21.1	87.5	14	2	0	CTACTATTCTCATCTT	CTACTACTCTCAACTT	minus	1/-1
circ_094_intron(+)_down	7491	circ_094_intron(+)_up	1763	11	5380	5390	788	778	5.7	21.1	100	11	0	0	TCCTACTTCCT	TCCTACTTCCT	minus	1/-1
circ_094_intron(+)_down	7491	circ_094_intron(+)_up	1763	21	7380	7400	910	890	5.7	21.1	80.952	17	4	0	CTCAATTCTTTTTTACTTCTT	CTTAATTCATATTTTCTTCTT	minus	1/-1
circ_094_intron(+)_down	7491	circ_094_intron(+)_up	1763	16	1677	1692	1301	1286	5.7	21.1	87.5	14	2	0	GTTTTATGAACCAACA	GTTTTAAGAACCCACA	minus	1/-1
circ_094_intron(+)_down	7491	circ_094_intron(+)_up	1763	11	5133	5143	1630	1620	5.7	21.1	100	11	0	0	CAATTTTCTCA	CAATTTTCTCA	minus	1/-1
circ_095_intron(+)_down	1179	circ_095_intron(+)_up	1085	12	363	374	1007	996	0.16	22.9	100	12	0	0	TTATCACAAATA	TTATCACAAATA	minus	1/-1
circ_095_intron(+)_down	1179	circ_095_intron(+)_up	1085	14	124	137	1017	1004	0.55	22	92.857	13	1	0	CTATGATAAATTAT	CTATGATAACTTAT	minus	1/-1
circ_095_intron(+)_down	1179	circ_095_intron(+)_up	1085	13	1094	1106	409	397	1.9	20.2	92.308	12	1	0	TCAACTCATGGAG	TCAACTCATGAAG	minus	1/-1
circ_095_intron(+)_down	1179	circ_095_intron(+)_up	1085	20	3	22	116	97	1.9	19.3	80	16	4	0	AATTATCAATGATTATTTAT	AATTATCATAGGCTATTTAT	minus	1/-1
circ_095_intron(+)_down	1179	circ_095_intron(+)_up	1085	20	452	471	263	244	1.9	19.3	80	16	4	0	TCTTTATATGGACCCTTTTT	TCTCTATATGAAAACTTTTT	minus	1/-1
circ_095_intron(+)_down	1179	circ_095_intron(+)_up	1085	10	973	982	298	289	1.9	19.3	100	10	0	0	GGAAAAGAAA	GGAAAAGAAA	minus	1/-1
circ_095_intron(+)_down	1179	circ_095_intron(+)_up	1085	10	530	539	424	415	1.9	19.3	100	10	0	0	AATGATAAGA	AATGATAAGA	minus	1/-1
circ_095_intron(+)_down	1179	circ_095_intron(+)_up	1085	10	351	360	843	834	1.9	19.3	100	10	0	0	AATAAATATT	AATAAATATT	minus	1/-1
circ_095_intron(+)_down	1179	circ_095_intron(+)_up	1085	17	1081	1096	910	894	1.9	19.3	88.235	15	1	1	TACA-AAATTAGCATCA	TACAGAAATTAGCAACA	minus	1/-1
circ_095_intron(+)_down	1179	circ_095_intron(+)_up	1085	10	468	477	970	961	1.9	19.3	100	10	0	0	TTTTATACAC	TTTTATACAC	minus	1/-1
circ_095_intron(+)_down	1179	circ_095_intron(+)_up	1085	9	104	112	225	217	6.7	17.5	100	9	0	0	AAACTACTG	AAACTACTG	minus	1/-1
circ_095_intron(+)_down	1179	circ_095_intron(+)_up	1085	19	494	512	296	278	6.7	17.5	78.947	15	4	0	AAAATCAAATTGTGAACTG	AAAAGAAAATTGCCAACTG	minus	1/-1
circ_095_intron(+)_down	1179	circ_095_intron(+)_up	1085	9	484	492	487	479	6.7	17.5	100	9	0	0	TCCTACTTT	TCCTACTTT	minus	1/-1
circ_095_intron(+)_down	1179	circ_095_intron(+)_up	1085	14	501	514	576	563	6.7	17.5	85.714	12	2	0	AATTGTGAACTGAT	AATTGTGATCTTAT	minus	1/-1
circ_095_intron(+)_down	1179	circ_095_intron(+)_up	1085	14	1115	1128	635	622	6.7	17.5	85.714	12	2	0	TAATTATTATTTTT	TAATTTATATTTTT	minus	1/-1
circ_095_intron(+)_down	1179	circ_095_intron(+)_up	1085	14	126	139	976	963	6.7	17.5	85.714	12	2	0	ATGATAAATTATAC	ATGATATTTTATAC	minus	1/-1
circ_095_intron(+)_down	1179	circ_095_intron(+)_up	1085	14	9	22	978	965	6.7	17.5	85.714	12	2	0	CAATGATTATTTAT	CAATGATATTTTAT	minus	1/-1
circ_096_intron(-)_down	523	circ_096_intron(-)_up	1190	15	473	487	170	156	0.075	23.8	93.333	14	1	0	TTGCATTCAAGTATT	TTGCATCCAAGTATT	minus	1/-1
circ_096_intron(-)_down	523	circ_096_intron(-)_up	1190	15	152	166	1049	1035	0.92	19.3	86.667	13	2	0	TTTGGAAGTTGGAAC	TTTGAAAATTGGAAC	minus	1/-1
circ_096_intron(-)_down	523	circ_096_intron(-)_up	1190	10	269	278	1097	1088	0.92	19.3	100	10	0	0	ATTTCTAATG	ATTTCTAATG	minus	1/-1
circ_096_intron(-)_down	523	circ_096_intron(-)_up	1190	14	118	131	180	167	3.2	17.5	85.714	12	2	0	ACATCACCTATTGC	ACATAAGCTATTGC	minus	1/-1
circ_097_intron(+)_down	1590	circ_097_intron(+)_up	1557	350	1067	1396	1030	684	5.49e-55	202	72.571	254	73	4	TATTAGGAAAAAATTCAAGTCCCATATCTGCTAAAGGTGAGGCCAAGAAAAGATATACAAGTGGGAGACAACCCTCACCTTATAAGCTAGCTTTTGGGGTTGAATTAGACCCAAACCTACGTTCTAAGATGGTATCAGAGCTTATTCTAGATCCATTAAATGGGCCACCCATCATGTCGTCCACGCACCAAGTCTAATA--------------------GTATTGGAAAAAATTCAAGTCTCACATCTGCTAGAGATAAAGTCAAGATTAAATATATAAGTGGGAGATAATCCCTTATCCTATGAGTTAACTTTTGGGATTGAGTTAGACCTAAACTTACATTCTAAGAA	TATTGGGAAAAACC-CAAGTCCCACGTCAACTAGAGATAGTGCCAAGATATAATATATAAGTGGAGGAAAACCCTTGCCCTATGAGCTAGCTTTTGGGGTTGAGTTAGGCTGAAACTTACATTCTAAGATGATATCAAAGCCTATCCTAGATCCATT-AACGAGCCACCCACCATATTATCCACACACCAAGCCCAAAAGTACTTGGGCGTGAGGGGGTGTATTGGAAAAAATCCAAATCTCGCATTGGCTAGAGATAGTGCTAAGATATAGTATATAAGTGGGGGACAA-CCCTAACCTTATGAGCTAGCTTTAGAAGTTGAGTTAGGCTCAAACCCATATCCTAAGAA	minus	1/-1
circ_097_intron(+)_down	1590	circ_097_intron(+)_up	1557	129	1267	1395	1030	903	4.23e-31	122	81.395	105	23	1	TATTGGAAAAAATTCAAGTCTCACATCTGCTAGAGATAAAGTCAAGATTAAATATATAAGTGGGAGATAATCCCTTATCCTATGAGTTAACTTTTGGGATTGAGTTAGACCTAAACTTACATTCTAAGA	TATTGGGAAAAACCCAAGTCCCACGTCAACTAGAGATAGTGCCAAGATATAATATATAAGTGGAGGAAAA-CCCTTGCCCTATGAGCTAGCTTTTGGGGTTGAGTTAGGCTGAAACTTACATTCTAAGA	minus	1/-1
circ_097_intron(+)_down	1590	circ_097_intron(+)_up	1557	129	1067	1195	812	685	3.04e-20	86	75.194	97	31	1	TATTAGGAAAAAATTCAAGTCCCATATCTGCTAAAGGTGAGGCCAAGAAAAGATATACAAGTGGGAGACAACCCTCACCTTATAAGCTAGCTTTTGGGGTTGAATTAGACCCAAACCTACGTTCTAAGA	TATT-GGAAAAAATCCAAATCTCGCATTGGCTAGAGATAGTGCTAAGATATAGTATATAAGTGGGGGACAACCCTAACCTTATGAGCTAGCTTTAGAAGTTGAGTTAGGCTCAAACCCATATCCTAAGA	minus	1/-1
circ_097_intron(+)_down	1590	circ_097_intron(+)_up	1557	15	732	746	635	621	0.3	23.8	93.333	14	1	0	AAAAAAGTTATACTA	AAAAAAATTATACTA	minus	1/-1
circ_097_intron(+)_down	1590	circ_097_intron(+)_up	1557	12	114	125	1052	1041	0.3	22.9	100	12	0	0	GAATTGATTTTG	GAATTGATTTTG	minus	1/-1
circ_097_intron(+)_down	1590	circ_097_intron(+)_up	1557	11	63	73	1053	1043	1.1	21.1	100	11	0	0	GGAATTGATTT	GGAATTGATTT	minus	1/-1
circ_097_intron(+)_down	1590	circ_097_intron(+)_up	1557	11	32	42	1288	1278	1.1	21.1	100	11	0	0	CTTTTGAGTAT	CTTTTGAGTAT	minus	1/-1
circ_097_intron(+)_down	1590	circ_097_intron(+)_up	1557	13	1495	1507	344	332	3.7	20.2	92.308	12	1	0	TTATATTTTACTT	TTATATTTAACTT	minus	1/-1
circ_097_intron(+)_down	1590	circ_097_intron(+)_up	1557	13	891	903	458	446	3.7	20.2	92.308	12	1	0	TAATTAATTAATG	TAATTCATTAATG	minus	1/-1
circ_097_intron(+)_down	1590	circ_097_intron(+)_up	1557	20	127	146	351	332	3.7	19.3	80	16	4	0	AATCCTTTTGGATTTAACTT	AATGCCTTTATATTTAACTT	minus	1/-1
circ_097_intron(+)_down	1590	circ_097_intron(+)_up	1557	10	840	849	506	497	3.7	19.3	100	10	0	0	TACAAAATTA	TACAAAATTA	minus	1/-1
circ_097_intron(+)_down	1590	circ_097_intron(+)_up	1557	10	980	989	586	577	3.7	19.3	100	10	0	0	ATCCAAACAT	ATCCAAACAT	minus	1/-1
circ_097_intron(+)_down	1590	circ_097_intron(+)_up	1557	10	542	551	1345	1336	3.7	19.3	100	10	0	0	TCAATACAAT	TCAATACAAT	minus	1/-1
circ_097_intron(+)_down	1590	circ_097_intron(+)_up	1557	15	346	360	1556	1542	3.7	19.3	86.667	13	2	0	TGAAAAAGAATGGAA	TGAAAATGAATAGAA	minus	1/-1
circ_098_intron(-)_down	318	circ_098_intron(-)_up	673	37	120	154	576	541	0.007	25.6	81.081	30	4	3	ATCTCATCACTTCACTCCTTA-TAC-AGCTCGGGGAA	ATTTCAT-ACTTCACTCCGTACCACTAGCTCAGGGAA	minus	1/-1
circ_098_intron(-)_down	318	circ_098_intron(-)_up	673	12	83	94	226	215	1.1	18.4	91.667	11	1	0	TTAATTCATAGG	TTAATTAATAGG	minus	1/-1
circ_098_intron(-)_down	318	circ_098_intron(-)_up	673	12	168	179	294	283	1.1	18.4	91.667	11	1	0	ATAATAATAGAA	ATAATAATAAAA	minus	1/-1
circ_098_intron(-)_down	318	circ_098_intron(-)_up	673	9	166	174	293	285	1.1	17.5	100	9	0	0	TAATAATAA	TAATAATAA	minus	1/-1
circ_098_intron(-)_down	318	circ_098_intron(-)_up	673	11	257	267	36	26	3.8	16.6	90.909	10	1	0	TTCAGTGACTA	TTCAGTAACTA	minus	1/-1
circ_098_intron(-)_down	318	circ_098_intron(-)_up	673	11	161	171	267	257	3.8	16.6	90.909	10	1	0	AAAACTAATAA	AAAATTAATAA	minus	1/-1
circ_098_intron(-)_down	318	circ_098_intron(-)_up	673	11	116	126	313	303	3.8	16.6	90.909	10	1	0	CATGATCTCAT	CATAATCTCAT	minus	1/-1
circ_098_intron(-)_down	318	circ_098_intron(-)_up	673	8	186	193	45	38	3.8	15.7	100	8	0	0	TTTGATTG	TTTGATTG	minus	1/-1
circ_098_intron(-)_down	318	circ_098_intron(-)_up	673	8	137	144	464	457	3.8	15.7	100	8	0	0	CTTATACA	CTTATACA	minus	1/-1
circ_098_intron(-)_down	318	circ_098_intron(-)_up	673	13	187	199	527	515	3.8	15.7	84.615	11	2	0	TTGATTGCATGAA	TTGATTACATTAA	minus	1/-1
circ_098_intron(-)_down	318	circ_098_intron(-)_up	673	8	8	15	537	530	3.8	15.7	100	8	0	0	ATTCCTTA	ATTCCTTA	minus	1/-1
circ_100_intron(+)_down	1844	circ_100_intron(+)_up	7780	126	523	648	408	283	7.07e-31	124	81.746	103	23	0	TCTTGGAATGTGGGTTTGGGCCTAACTCAACCCCAAAAGCAAGCTCATGGGGTGAGGGTTGTCCCCCACTCATGTATTCTATCTTTGTCTTATCTCTAGTCAATGTAGGACTTAGGTTTTTCTCAA	TCTTAAAATGTGGGTTTGGACCTAACTCAACCCCAAAAGCTAGCTCATAGGGTGAGAGTTGCCCCGCACTTACATATTATATCTTGGCCTTATCTCTAGCCGATGTGAAACTTGGATTTTCCCCAA	minus	1/-1
circ_100_intron(+)_down	1844	circ_100_intron(+)_up	7780	134	741	873	409	283	1.56e-26	110	78.358	105	21	2	ATCTTAGAATGTGGGTTTAGGT-TAACTCAATCCCAAAAGCTGGCTCAGGGGGTGAGGGTTTCCCTCCACTGTCCACTTATATATTCTATGTTTGCCTTATCTCTAGTCAATGTGTGACTTGGATTTTTCCCAA	ATCTTAAAATGTGGGTTTGGACCTAACTCAACCCCAAAAGCTAGCTCATAGGGTGAGAGTTGCCCCGCACT-------TACATATTATATCTTGGCCTTATCTCTAGCCGATGTGAAACTTGGATTTTCCCCAA	minus	1/-1
circ_100_intron(+)_down	1844	circ_100_intron(+)_up	7780	15	1076	1090	2964	2950	1.8	23.8	93.333	14	1	0	CCAAAGTAATTTGAA	CCAAACTAATTTGAA	minus	1/-1
circ_100_intron(+)_down	1844	circ_100_intron(+)_up	7780	26	505	530	975	952	1.8	22.9	80.769	21	3	1	TCTATTACTTCCGACTATTCTTGGAA	TCTATCCCTTCCGCCTAT--TTGGAA	minus	1/-1
circ_100_intron(+)_down	1844	circ_100_intron(+)_up	7780	12	546	557	1323	1312	1.8	22.9	100	12	0	0	AACTCAACCCCA	AACTCAACCCCA	minus	1/-1
circ_100_intron(+)_down	1844	circ_100_intron(+)_up	7780	17	1098	1114	2186	2170	1.8	22.9	88.235	15	2	0	TTGCTAATATTAAAAAG	TTGCTACTATTATAAAG	minus	1/-1
circ_100_intron(+)_down	1844	circ_100_intron(+)_up	7780	19	1053	1071	1632	1614	6.2	22	84.211	16	3	0	TTAATAAAATTATAATTAA	TTAATGAATTTAAAATTAA	minus	1/-1
circ_100_intron(+)_down	1844	circ_100_intron(+)_up	7780	24	1730	1753	1835	1812	6.2	22	79.167	19	5	0	TTTTAAATCTCTTGACAAAAGTTT	TTTTAACCTTCTTGACAAGATTTT	minus	1/-1
circ_100_intron(+)_down	1844	circ_100_intron(+)_up	7780	11	300	310	1885	1875	6.2	21.1	100	11	0	0	CCTTCCAAAAA	CCTTCCAAAAA	minus	1/-1
circ_100_intron(+)_down	1844	circ_100_intron(+)_up	7780	16	142	157	3135	3120	6.2	21.1	87.5	14	2	0	TGAGAAAAATGAAACT	TGAGAATCATGAAACT	minus	1/-1
circ_100_intron(+)_down	1844	circ_100_intron(+)_up	7780	16	1605	1620	4632	4617	6.2	21.1	87.5	14	2	0	TGAATCTGAAATTTGA	TGATTCTGAACTTTGA	minus	1/-1
circ_100_intron(+)_down	1844	circ_100_intron(+)_up	7780	16	568	583	7357	7342	6.2	21.1	87.5	14	2	0	CATGGGGTGAGGGTTG	CATGTGGTGAGGGATG	minus	1/-1
circ_102_intron(+)_down	387	circ_102_intron(+)_up	431	9	9	17	410	402	0.84	17.5	100	9	0	0	AATATATTA	AATATATTA	minus	1/-1
circ_102_intron(+)_down	387	circ_102_intron(+)_up	431	8	284	291	78	71	2.9	15.7	100	8	0	0	AGTGAAAC	AGTGAAAC	minus	1/-1
circ_102_intron(+)_down	387	circ_102_intron(+)_up	431	8	316	323	292	285	2.9	15.7	100	8	0	0	TTGCAAAT	TTGCAAAT	minus	1/-1
circ_102_intron(+)_down	387	circ_102_intron(+)_up	431	8	169	176	350	343	2.9	15.7	100	8	0	0	ATGGCAAA	ATGGCAAA	minus	1/-1
circ_103_intron(-)_down	5827	circ_103_intron(-)_up	1211	242	3782	4003	1153	914	1.06e-18	83.3	68.595	166	54	7	AATCTTATGATTCACTATTCAAATCATATGATTT--GATATGATTCAGCTACCTATCGATTCATATCAAAAAATGAATCTCAAATGACTTTGAATTTTACGATACATGAATGAATTGGTACAT----------CCTAAAC-AATCACATGATTCAA----TTTTTTTTTTTATAGTTTTCTTTAACCAATTCTCATGAAA-AAATTGAAAAGTCA--TAAGATTTAATTGTTAAATGAAAAA	AATCTTACAATTTGCAATTTGAATCACATGATTCACGATATAATTGGACTAGTCAGTGGTTCGTATCATGCGATGAATCACATATGATTTTGA--TGCACAATACATGGATGAATCAGTGCAATTCCATACCACCAAAACTAATCATACAATTCAACAATTTGTATTTTTTTTTCTTTGCTTCCACCAATTTTCATCAAAGAAACTGAAAAGTCAGATAAGTTCTACTTCTTAAATGAAAAA	minus	1/-1
circ_103_intron(-)_down	5827	circ_103_intron(-)_up	1211	108	4109	4215	878	777	2.66e-07	44.6	70.37	76	25	3	CTTTGTTTCCATCCTTCTAAATAGATAGATGTTTTACTAACTTAGACATAACTAATAATTTTGTTTTATGAGACTTATCC-TTAAGTTGTTTTATCTATTTCTAGTTT	CTCTGTTTTCATTCTTCTGAA---ACAAAGGCTTCACATAATTGGTAATAATTTATGATTTTGTTTCATCAGA---ATCTGTTAATTTGTTTTGTCAATTTCTACTTT	minus	1/-1
circ_103_intron(-)_down	5827	circ_103_intron(-)_up	1211	14	3910	3923	1132	1119	0.071	26.5	100	14	0	0	AATCACATGATTCA	AATCACATGATTCA	minus	1/-1
circ_103_intron(-)_down	5827	circ_103_intron(-)_up	1211	25	826	849	397	374	0.25	25.6	88	22	1	2	AATTCTCAAACC-CTTTCACCAAAA	AATTC-CACACCACTTTCACCAAAA	minus	1/-1
circ_103_intron(-)_down	5827	circ_103_intron(-)_up	1211	18	4914	4931	1136	1119	0.25	24.7	88.889	16	2	0	TTTGAATCTTATGATTCA	TTTGAATCACATGATTCA	minus	1/-1
circ_103_intron(-)_down	5827	circ_103_intron(-)_up	1211	19	3150	3168	53	36	0.87	22.9	89.474	17	1	1	AAGAAGAAAATAAAAAATG	AAGAAGAAAA-AAAACATG	minus	1/-1
circ_103_intron(-)_down	5827	circ_103_intron(-)_up	1211	17	3323	3339	1147	1131	0.87	22.9	88.235	15	2	0	ACAACTGGCAATTTGAA	ACAATTTGCAATTTGAA	minus	1/-1
circ_103_intron(-)_down	5827	circ_103_intron(-)_up	1211	14	2663	2676	932	919	3	22	92.857	13	1	0	CTACTTGTTAAATG	CTACTTCTTAAATG	minus	1/-1
circ_103_intron(-)_down	5827	circ_103_intron(-)_up	1211	14	5681	5694	992	979	3	22	92.857	13	1	0	TATTTTTTGTTCTT	TATTTTTTTTTCTT	minus	1/-1
circ_103_intron(-)_down	5827	circ_103_intron(-)_up	1211	11	3089	3099	53	43	3	21.1	100	11	0	0	AAGAAGAAAAA	AAGAAGAAAAA	minus	1/-1
circ_103_intron(-)_down	5827	circ_103_intron(-)_up	1211	11	209	219	170	160	3	21.1	100	11	0	0	TCCAGTGACAA	TCCAGTGACAA	minus	1/-1
circ_103_intron(-)_down	5827	circ_103_intron(-)_up	1211	11	3041	3051	232	222	3	21.1	100	11	0	0	TCCACCATTCA	TCCACCATTCA	minus	1/-1
circ_103_intron(-)_down	5827	circ_103_intron(-)_up	1211	11	115	125	744	734	3	21.1	100	11	0	0	ATCATACATTT	ATCATACATTT	minus	1/-1
circ_103_intron(-)_down	5827	circ_103_intron(-)_up	1211	16	5730	5745	785	770	3	21.1	87.5	14	2	0	TTCTATTTTCTAATTT	TTCTACTTTCTAGTTT	minus	1/-1
circ_103_intron(-)_down	5827	circ_103_intron(-)_up	1211	16	88	103	797	782	3	21.1	87.5	14	2	0	TGTTGTGTGAATTTCT	TGTTTTGTCAATTTCT	minus	1/-1
circ_103_intron(-)_down	5827	circ_103_intron(-)_up	1211	11	611	621	1015	1005	3	21.1	100	11	0	0	TAATCATACAA	TAATCATACAA	minus	1/-1
circ_103_intron(-)_down	5827	circ_103_intron(-)_up	1211	16	1755	1770	1156	1141	3	21.1	87.5	14	2	0	TAAAATCCTACAATTT	TATAATCTTACAATTT	minus	1/-1
circ_105_intron(-)_down	2034	circ_105_intron(-)_up	7626	16	1438	1453	308	293	0.55	25.6	93.75	15	1	0	GTCTTCTTAATATACC	GTCATCTTAATATACC	minus	1/-1
circ_105_intron(-)_down	2034	circ_105_intron(-)_up	7626	16	342	357	6500	6485	0.55	25.6	93.75	15	1	0	GGTAGTGAAAATACAA	GGTACTGAAAATACAA	minus	1/-1
circ_105_intron(-)_down	2034	circ_105_intron(-)_up	7626	16	166	181	7211	7196	0.55	25.6	93.75	15	1	0	TTCTTTCAATTTGGAA	TTCTTTCAAATTGGAA	minus	1/-1
circ_105_intron(-)_down	2034	circ_105_intron(-)_up	7626	23	183	205	6803	6781	0.55	24.7	82.609	19	4	0	GACTTTTCACTTACATTTGTTAG	GACCTTTCACTTAGAACTGTTAG	minus	1/-1
circ_105_intron(-)_down	2034	circ_105_intron(-)_up	7626	15	34	48	3191	3177	1.9	23.8	93.333	14	1	0	GAAATCTATTCATTG	GAAATCCATTCATTG	minus	1/-1
circ_105_intron(-)_down	2034	circ_105_intron(-)_up	7626	20	509	528	4395	4376	1.9	23.8	85	17	3	0	TCACCCTTTTTTCCTCCTCC	TCCCCCTTTTTGTCTCCTCC	minus	1/-1
circ_105_intron(-)_down	2034	circ_105_intron(-)_up	7626	17	441	457	304	288	1.9	22.9	88.235	15	2	0	TCTTAAAATACCCATTC	TCTTAATATACCCCTTC	minus	1/-1
circ_105_intron(-)_down	2034	circ_105_intron(-)_up	7626	17	513	529	1261	1245	1.9	22.9	88.235	15	2	0	CCTTTTTTCCTCCTCCT	CCATTTATCCTCCTCCT	minus	1/-1
circ_105_intron(-)_down	2034	circ_105_intron(-)_up	7626	12	412	423	2644	2633	1.9	22.9	100	12	0	0	TGCCTCCTCTCT	TGCCTCCTCTCT	minus	1/-1
circ_105_intron(-)_down	2034	circ_105_intron(-)_up	7626	17	1785	1801	4406	4390	1.9	22.9	88.235	15	2	0	GCATGGTTTTTTGCCCC	GCAGGGTTTTTTCCCCC	minus	1/-1
circ_105_intron(-)_down	2034	circ_105_intron(-)_up	7626	24	40	63	2680	2657	6.7	22	79.167	19	5	0	TATTCATTGTGTCTTGTTTTTGTT	TATTCATGGTGGAGTATTTTTGTT	minus	1/-1
circ_105_intron(-)_down	2034	circ_105_intron(-)_up	7626	14	489	502	6971	6958	6.7	22	92.857	13	1	0	AGTCTACCCCCAAA	AGTCTCCCCCCAAA	minus	1/-1
circ_105_intron(-)_down	2034	circ_105_intron(-)_up	7626	19	1614	1632	7591	7573	6.7	22	84.211	16	3	0	AGTTTCACCATTAAATTTT	AGTATCAACATCAAATTTT	minus	1/-1
circ_105_intron(-)_down	2034	circ_105_intron(-)_up	7626	11	804	814	221	211	6.7	21.1	100	11	0	0	CATGACAAGAT	CATGACAAGAT	minus	1/-1
circ_105_intron(-)_down	2034	circ_105_intron(-)_up	7626	11	932	942	353	343	6.7	21.1	100	11	0	0	AAATTACATGC	AAATTACATGC	minus	1/-1
circ_105_intron(-)_down	2034	circ_105_intron(-)_up	7626	11	1060	1070	863	853	6.7	21.1	100	11	0	0	TCTCTCTCACA	TCTCTCTCACA	minus	1/-1
circ_105_intron(-)_down	2034	circ_105_intron(-)_up	7626	11	512	522	2170	2160	6.7	21.1	100	11	0	0	CCCTTTTTTCC	CCCTTTTTTCC	minus	1/-1
circ_105_intron(-)_down	2034	circ_105_intron(-)_up	7626	11	542	552	3491	3481	6.7	21.1	100	11	0	0	CAACCCCTTAG	CAACCCCTTAG	minus	1/-1
circ_105_intron(-)_down	2034	circ_105_intron(-)_up	7626	11	1565	1575	4709	4699	6.7	21.1	100	11	0	0	TTTCCCAACTA	TTTCCCAACTA	minus	1/-1
circ_105_intron(-)_down	2034	circ_105_intron(-)_up	7626	16	595	610	4867	4852	6.7	21.1	87.5	14	2	0	ATTGCCCAACAACTGC	ATTGCCCCACATCTGC	minus	1/-1
circ_105_intron(-)_down	2034	circ_105_intron(-)_up	7626	11	1900	1910	5594	5584	6.7	21.1	100	11	0	0	TTGCTATTGTT	TTGCTATTGTT	minus	1/-1
circ_105_intron(-)_down	2034	circ_105_intron(-)_up	7626	16	508	523	6368	6353	6.7	21.1	87.5	14	2	0	ATCACCCTTTTTTCCT	ATTACCCTTCTTTCCT	minus	1/-1
circ_105_intron(-)_down	2034	circ_105_intron(-)_up	7626	11	1013	1023	7421	7411	6.7	21.1	100	11	0	0	ATCATTTGAAT	ATCATTTGAAT	minus	1/-1
circ_106_intron(+)_down	5927	circ_106_intron(+)_up	10495	114	158	258	10044	9931	4.29e-22	96.9	78.07	89	12	2	AAAAGAACAGAAAATAGGAGAGAAA-------ACTCTCCTCCAAGGGTTTCCCCTTCACAAAAGATTTCTCCT------TTCACAAAGCGCTAATGCTCAATCTACAAATGATA	AAAAGAACAGAAAATAGGAGAGATATTCTCATATTCTCCTCCAAGGTTTTTCCCTTCACAAACAATTTCTCCTTTCAGTTTCACGAAGAGAAAAAGCTCAATCTAAAAATGATA	minus	1/-1
circ_106_intron(+)_down	5927	circ_106_intron(+)_up	10495	114	1758	1853	10044	9931	4.89e-15	74.3	72.807	83	13	2	AAAAAAACAGAAAATAGGAGAAAAAA------------CTCCAAGGGTTTCCCCTTCACAAAGGATTTCTCCT------TTCACAAAGAGCTAATGCTCAATCTACAAATGATA	AAAAGAACAGAAAATAGGAGAGATATTCTCATATTCTCCTCCAAGGTTTTTCCCTTCACAAACAATTTCTCCTTTCAGTTTCACGAAGAGAAAAAGCTCAATCTAAAAATGATA	minus	1/-1
circ_106_intron(+)_down	5927	circ_106_intron(+)_up	10495	37	1882	1918	9890	9855	0.18	28.3	78.378	29	7	1	TCTATTTGTATCTAATAAACCCCTCTAACTAACTAAC	TCTATTTACCTCTCA-AATCCCATCTAACTGACTAAC	minus	1/-1
circ_106_intron(+)_down	5927	circ_106_intron(+)_up	10495	14	1125	1138	394	381	0.64	26.5	100	14	0	0	TCTATCAAAGTTGG	TCTATCAAAGTTGG	minus	1/-1
circ_106_intron(+)_down	5927	circ_106_intron(+)_up	10495	14	1243	1256	10385	10372	0.64	26.5	100	14	0	0	TTTTCATTCAATAT	TTTTCATTCAATAT	minus	1/-1
circ_106_intron(+)_down	5927	circ_106_intron(+)_up	10495	16	2366	2381	7185	7170	2.2	25.6	93.75	15	1	0	ATTCTTGACAGAGGAA	ATTATTGACAGAGGAA	minus	1/-1
circ_106_intron(+)_down	5927	circ_106_intron(+)_up	10495	16	4655	4670	9588	9573	2.2	25.6	93.75	15	1	0	AAAATAGGGGATGAAA	AAAATAGGGGAAGAAA	minus	1/-1
circ_106_intron(+)_down	5927	circ_106_intron(+)_up	10495	23	1856	1878	631	609	2.2	24.7	82.609	19	4	0	ATCCCCCTCTCTCCTATCCTTCT	ATCCGCCTCTCACCTTTTCTTCT	minus	1/-1
circ_106_intron(+)_down	5927	circ_106_intron(+)_up	10495	13	5126	5138	2742	2730	2.2	24.7	100	13	0	0	CACTTTATAGAAA	CACTTTATAGAAA	minus	1/-1
circ_106_intron(+)_down	5927	circ_106_intron(+)_up	10495	23	2452	2474	4062	4040	2.2	24.7	82.609	19	4	0	GCGTCCTATTTCCACATTCCAGT	GCCTCCCTTTTCCACATTTCAGT	minus	1/-1
circ_106_intron(+)_down	5927	circ_106_intron(+)_up	10495	13	1201	1213	4261	4249	2.2	24.7	100	13	0	0	TCCATGCTATTTT	TCCATGCTATTTT	minus	1/-1
circ_106_intron(+)_down	5927	circ_106_intron(+)_up	10495	18	5821	5838	5262	5245	2.2	24.7	88.889	16	2	0	CATATTATTCCCTTGTTT	CATATTATTCCTTTGCTT	minus	1/-1
circ_106_intron(+)_down	5927	circ_106_intron(+)_up	10495	15	465	479	3075	3061	7.8	23.8	93.333	14	1	0	TCTGATTGTTGGAAG	TCTGATTCTTGGAAG	minus	1/-1
circ_106_intron(+)_down	5927	circ_106_intron(+)_up	10495	20	1422	1441	3346	3327	7.8	23.8	85	17	3	0	GATCAAAGCTGTGAAAAATG	GATTAAAGCTATGAAAGATG	minus	1/-1
circ_106_intron(+)_down	5927	circ_106_intron(+)_up	10495	22	4376	4397	160	139	7.8	22.9	81.818	18	4	0	CTTTTAAAATATCTGCTATTTT	CTTTTATAATATATATTATTTT	minus	1/-1
circ_106_intron(+)_down	5927	circ_106_intron(+)_up	10495	12	801	812	355	344	7.8	22.9	100	12	0	0	GACTTGGTTGAA	GACTTGGTTGAA	minus	1/-1
circ_106_intron(+)_down	5927	circ_106_intron(+)_up	10495	17	5231	5247	2577	2561	7.8	22.9	88.235	15	2	0	CCTGAAGGGCTTGATTT	CCTGATGGGCTTAATTT	minus	1/-1
circ_106_intron(+)_down	5927	circ_106_intron(+)_up	10495	22	3861	3882	4529	4508	7.8	22.9	81.818	18	4	0	ATTGTGTTCATCCTTGACACAC	ATTGTGTTCTTCAGTGACTCAC	minus	1/-1
circ_106_intron(+)_down	5927	circ_106_intron(+)_up	10495	12	1277	1288	5940	5929	7.8	22.9	100	12	0	0	GCTTTGAAATGT	GCTTTGAAATGT	minus	1/-1
circ_106_intron(+)_down	5927	circ_106_intron(+)_up	10495	12	4622	4633	8699	8688	7.8	22.9	100	12	0	0	AAAAAATGGGGA	AAAAAATGGGGA	minus	1/-1
circ_106_intron(+)_down	5927	circ_106_intron(+)_up	10495	42	719	760	9476	9435	7.8	22.9	71.429	30	12	0	TGTTGTTCCAACCACCTTCATGAATGATTTTTGTTTCACCAT	TGTTGTACCAGCCTAGTTCAAGAAAAGTATGTGTTCCACCAT	minus	1/-1
circ_106_intron(+)_down	5927	circ_106_intron(+)_up	10495	17	5565	5581	9454	9438	7.8	22.9	88.235	15	2	0	AAAAGTTTATGTTCCAC	AAAAGTATGTGTTCCAC	minus	1/-1
circ_106_intron(+)_down	5927	circ_106_intron(+)_up	10495	12	158	169	10312	10301	7.8	22.9	100	12	0	0	AAAAGAACAGAA	AAAAGAACAGAA	minus	1/-1
circ_107_intron(+)_down	203	circ_107_intron(+)_up	298	16	69	84	239	224	4.7e-05	30.1	100	16	0	0	ATCATAAGCAAAACAC	ATCATAAGCAAAACAC	minus	1/-1
circ_107_intron(+)_down	203	circ_107_intron(+)_up	298	11	192	202	259	249	1	16.6	90.909	10	1	0	CATGAACTGCA	CATGAACTTCA	minus	1/-1
circ_108_intron(-)_down	7327	circ_108_intron(-)_up	3669	29	288	315	2950	2922	0.006	31.9	86.207	25	3	1	TATTAGAGTATAATTACTCCA-TATGTAA	TATTAGAGTATTCTTACTCCACTAAGTAA	minus	1/-1
circ_108_intron(-)_down	7327	circ_108_intron(-)_up	3669	13	287	299	399	387	0.96	24.7	100	13	0	0	GTATTAGAGTATA	GTATTAGAGTATA	minus	1/-1
circ_108_intron(-)_down	7327	circ_108_intron(-)_up	3669	25	1573	1597	898	874	3.3	23.8	80	20	5	0	CCACGCCCTTACCAATTGGTGCTTT	CCAAGCCCTTACCTCTTCGTGCATT	minus	1/-1
circ_108_intron(-)_down	7327	circ_108_intron(-)_up	3669	12	6821	6832	949	938	3.3	22.9	100	12	0	0	ATTTCAAAGGTA	ATTTCAAAGGTA	minus	1/-1
circ_108_intron(-)_down	7327	circ_108_intron(-)_up	3669	12	6435	6446	1485	1474	3.3	22.9	100	12	0	0	GAAGTGGTTTGA	GAAGTGGTTTGA	minus	1/-1
circ_108_intron(-)_down	7327	circ_108_intron(-)_up	3669	12	288	299	1641	1630	3.3	22.9	100	12	0	0	TATTAGAGTATA	TATTAGAGTATA	minus	1/-1
circ_108_intron(-)_down	7327	circ_108_intron(-)_up	3669	17	6964	6980	3033	3017	3.3	22.9	88.235	15	2	0	TTGTAAATTTTTCTTAG	TTGTTAATTTTTGTTAG	minus	1/-1
circ_109_intron(+)_down	1607	circ_109_intron(+)_up	5989	17	824	840	697	681	1.2	22.9	88.235	15	2	0	AGAGGCTGGGGGAAGGG	AGAGGGAGGGGGAAGGG	minus	1/-1
circ_109_intron(+)_down	1607	circ_109_intron(+)_up	5989	12	1566	1577	729	718	1.2	22.9	100	12	0	0	GAAGGTTGTGAT	GAAGGTTGTGAT	minus	1/-1
circ_109_intron(+)_down	1607	circ_109_intron(+)_up	5989	14	420	433	4842	4829	4.2	22	92.857	13	1	0	TTGTAAGAGGTGCA	TTGTAGGAGGTGCA	minus	1/-1
circ_109_intron(+)_down	1607	circ_109_intron(+)_up	5989	16	670	685	4691	4676	4.2	21.1	87.5	14	2	0	TATCAGAATTGAGAGG	TATCAGACTGGAGAGG	minus	1/-1
circ_109_intron(+)_down	1607	circ_109_intron(+)_up	5989	11	1472	1482	5579	5569	4.2	21.1	100	11	0	0	TTTTCTTTCTT	TTTTCTTTCTT	minus	1/-1
circ_110_intron(+)_down	1878	circ_110_intron(+)_up	2386	20	766	785	1034	1015	0.55	23.8	85	17	3	0	CTTTTGGATAAATGGTGTTT	CTTTTGGAGAATTTGTGTTT	minus	1/-1
circ_110_intron(+)_down	1878	circ_110_intron(+)_up	2386	20	1735	1754	1180	1161	0.55	23.8	85	17	3	0	ATCTACCCTAAATTTTTCAA	ATCTACACTCAATGTTTCAA	minus	1/-1
circ_110_intron(+)_down	1878	circ_110_intron(+)_up	2386	14	379	392	752	739	1.9	22	92.857	13	1	0	AATTTTCTTTGGTG	AATTTTCTTTGTTG	minus	1/-1
circ_110_intron(+)_down	1878	circ_110_intron(+)_up	2386	11	378	388	992	982	1.9	21.1	100	11	0	0	TAATTTTCTTT	TAATTTTCTTT	minus	1/-1
circ_110_intron(+)_down	1878	circ_110_intron(+)_up	2386	13	1295	1307	216	204	6.7	20.2	92.308	12	1	0	AATATTAGCAAAG	AATATTAGAAAAG	minus	1/-1
circ_110_intron(+)_down	1878	circ_110_intron(+)_up	2386	13	1144	1156	399	387	6.7	20.2	92.308	12	1	0	ATTTGTTATAATA	ATTTATTATAATA	minus	1/-1
circ_110_intron(+)_down	1878	circ_110_intron(+)_up	2386	28	1840	1867	1118	1091	6.7	20.2	75	21	7	0	TGATATAGAATATAAGTAGACTAACCAA	TGATATAGAGTAGTGGTAGTCCAAACAA	minus	1/-1
circ_110_intron(+)_down	1878	circ_110_intron(+)_up	2386	15	202	216	21	7	6.7	19.3	86.667	13	2	0	AAATGCATAAGGTAG	AAATGCAAAAGGAAG	minus	1/-1
circ_110_intron(+)_down	1878	circ_110_intron(+)_up	2386	15	1531	1545	394	380	6.7	19.3	86.667	13	2	0	TTAAAATATAGGGAT	TTATAATAAAGGGAT	minus	1/-1
circ_110_intron(+)_down	1878	circ_110_intron(+)_up	2386	15	1075	1089	565	551	6.7	19.3	86.667	13	2	0	CTTTTTTCCTATTAG	CTATTTTCCTAATAG	minus	1/-1
circ_110_intron(+)_down	1878	circ_110_intron(+)_up	2386	15	1490	1504	576	562	6.7	19.3	86.667	13	2	0	TTCACTGTATTCTAT	TTCACTTTTTTCTAT	minus	1/-1
circ_110_intron(+)_down	1878	circ_110_intron(+)_up	2386	10	225	234	754	745	6.7	19.3	100	10	0	0	ACAATTTTCT	ACAATTTTCT	minus	1/-1
circ_110_intron(+)_down	1878	circ_110_intron(+)_up	2386	10	1473	1482	872	863	6.7	19.3	100	10	0	0	TAGTAATATT	TAGTAATATT	minus	1/-1
circ_110_intron(+)_down	1878	circ_110_intron(+)_up	2386	10	372	381	1770	1761	6.7	19.3	100	10	0	0	CAAACCTAAT	CAAACCTAAT	minus	1/-1
circ_110_intron(+)_down	1878	circ_110_intron(+)_up	2386	10	1386	1395	2282	2273	6.7	19.3	100	10	0	0	AGGTTTTGAT	AGGTTTTGAT	minus	1/-1
circ_111_intron(+)_down	2366	circ_111_intron(+)_up	4441	22	1288	1309	2027	2008	0.37	24.7	86.364	19	1	1	CTGAAATCCTGGTTGTGAAACA	CTGAAATA--GGTTGTGAAACA	minus	1/-1
circ_111_intron(+)_down	2366	circ_111_intron(+)_up	4441	39	574	610	3011	2974	0.37	24.7	79.487	31	5	3	ATTTTAGTCTCTTTGTGCCAGC-CA-AAACATATAAATT	ATTTTAGTTT-TTTGTAGCAGATCACAAACATACAAATT	minus	1/-1
circ_111_intron(+)_down	2366	circ_111_intron(+)_up	4441	26	597	620	4387	4362	1.3	22.9	80.769	21	3	1	AAAACATATAAATTAATCA--CAAAT	AAACCACATAAATTAAGCATTCAAAT	minus	1/-1
circ_111_intron(+)_down	2366	circ_111_intron(+)_up	4441	14	735	748	1329	1316	4.5	22	92.857	13	1	0	ATCCTTCCCCCACA	ATCCCTCCCCCACA	minus	1/-1
circ_111_intron(+)_down	2366	circ_111_intron(+)_up	4441	14	2239	2252	2183	2170	4.5	22	92.857	13	1	0	GTGTACTAGAAGAA	GTGCACTAGAAGAA	minus	1/-1
circ_111_intron(+)_down	2366	circ_111_intron(+)_up	4441	30	1035	1062	95	66	4.5	21.1	76.667	23	5	1	TGATAGTATTAGAATA--TAATCAGTACTA	TGATAAAATGATAATACATAATCAGTAGTA	minus	1/-1
circ_111_intron(+)_down	2366	circ_111_intron(+)_up	4441	16	2012	2027	1623	1608	4.5	21.1	87.5	14	2	0	TACCTCTGTGATTCAG	TACCTCTCTAATTCAG	minus	1/-1
circ_111_intron(+)_down	2366	circ_111_intron(+)_up	4441	16	1290	1305	3557	3542	4.5	21.1	87.5	14	2	0	GAAATCCTGGTTGTGA	GAAAACCGGGTTGTGA	minus	1/-1
circ_111_intron(+)_down	2366	circ_111_intron(+)_up	4441	11	114	124	4168	4158	4.5	21.1	100	11	0	0	ATTAGAATTCA	ATTAGAATTCA	minus	1/-1
circ_113_intron(-)_down	84	circ_113_intron(-)_up	75	10	49	58	12	3	0.34	14.8	90	9	1	0	TAAACAATTA	TAAACAACTA	minus	1/-1
circ_113_intron(-)_down	84	circ_113_intron(-)_up	75	12	4	14	74	63	0.34	14.8	91.667	11	0	1	TGTATAA-TATA	TGTATAAATATA	minus	1/-1
circ_114_intron(-)_down	632	circ_114_intron(-)_up	387	15	395	409	296	282	0.029	23.8	93.333	14	1	0	AATTTTCATCTTTTT	AATTTTCTTCTTTTT	minus	1/-1
circ_114_intron(-)_down	632	circ_114_intron(-)_up	387	11	477	487	104	94	0.1	21.1	100	11	0	0	CTCTAAGTTGG	CTCTAAGTTGG	minus	1/-1
circ_114_intron(-)_down	632	circ_114_intron(-)_up	387	30	23	52	173	146	0.1	21.1	76.667	23	5	1	TTTAAATATTTTAGAAAACTTAATGATCTT	TTTAAAT--TTTAAAAATCTTGTTCATCTT	minus	1/-1
circ_114_intron(-)_down	632	circ_114_intron(-)_up	387	12	388	399	270	259	1.2	18.4	91.667	11	1	0	TGAAGTAAATTT	TGAATTAAATTT	minus	1/-1
circ_114_intron(-)_down	632	circ_114_intron(-)_up	387	8	394	401	78	71	4.3	15.7	100	8	0	0	AAATTTTC	AAATTTTC	minus	1/-1
circ_114_intron(-)_down	632	circ_114_intron(-)_up	387	8	565	572	89	82	4.3	15.7	100	8	0	0	CTTCTAGT	CTTCTAGT	minus	1/-1
circ_114_intron(-)_down	632	circ_114_intron(-)_up	387	8	399	406	153	146	4.3	15.7	100	8	0	0	TTCATCTT	TTCATCTT	minus	1/-1
circ_114_intron(-)_down	632	circ_114_intron(-)_up	387	8	393	400	171	164	4.3	15.7	100	8	0	0	TAAATTTT	TAAATTTT	minus	1/-1
circ_114_intron(-)_down	632	circ_114_intron(-)_up	387	8	84	91	200	193	4.3	15.7	100	8	0	0	TATTTTTA	TATTTTTA	minus	1/-1
circ_115_intron(-)_down	3758	circ_115_intron(-)_up	1112	20	2011	2029	453	434	0.15	24.7	90	18	1	1	TATTA-AATCACAAATTTCA	TATTATAATCAGAAATTTCA	minus	1/-1
circ_115_intron(-)_down	3758	circ_115_intron(-)_up	1112	14	18	31	237	224	1.8	22	92.857	13	1	0	TATCTAATCAATCT	TATCAAATCAATCT	minus	1/-1
circ_115_intron(-)_down	3758	circ_115_intron(-)_up	1112	13	2045	2057	471	459	6.3	20.2	92.308	12	1	0	GCACAAATTCTAA	GCCCAAATTCTAA	minus	1/-1
circ_115_intron(-)_down	3758	circ_115_intron(-)_up	1112	13	1246	1258	804	792	6.3	20.2	92.308	12	1	0	TGGTTCCTAAATA	TGGTTCCTAAGTA	minus	1/-1
circ_115_intron(-)_down	3758	circ_115_intron(-)_up	1112	18	1598	1615	1036	1019	6.3	20.2	83.333	15	3	0	ACACTCATGTTTCAAACA	ACACTCAAGTTAAAAACA	minus	1/-1
circ_115_intron(-)_down	3758	circ_115_intron(-)_up	1112	15	923	937	246	232	6.3	19.3	86.667	13	2	0	AGGAGTACATAACAA	AGTAGTACATATCAA	minus	1/-1
circ_115_intron(-)_down	3758	circ_115_intron(-)_up	1112	15	1239	1253	277	263	6.3	19.3	86.667	13	2	0	TTAACACTGGTTCCT	TTATCACTGGTTTCT	minus	1/-1
circ_115_intron(-)_down	3758	circ_115_intron(-)_up	1112	10	1507	1516	453	444	6.3	19.3	100	10	0	0	TATTATAATC	TATTATAATC	minus	1/-1
circ_115_intron(-)_down	3758	circ_115_intron(-)_up	1112	10	2048	2057	722	713	6.3	19.3	100	10	0	0	CAAATTCTAA	CAAATTCTAA	minus	1/-1
circ_115_intron(-)_down	3758	circ_115_intron(-)_up	1112	15	465	479	964	950	6.3	19.3	86.667	13	2	0	AATATAAAACTTATG	AATATAATACATATG	minus	1/-1
circ_115_intron(-)_down	3758	circ_115_intron(-)_up	1112	15	1548	1562	985	971	6.3	19.3	86.667	13	2	0	CATATTTCATTTATA	CATATTGCTTTTATA	minus	1/-1
circ_115_intron(-)_down	3758	circ_115_intron(-)_up	1112	10	3549	3558	1076	1067	6.3	19.3	100	10	0	0	TTTAGAAGAA	TTTAGAAGAA	minus	1/-1
circ_116_intron(+)_down	2759	circ_116_intron(+)_up	2572	14	819	832	2195	2182	0.072	26.5	100	14	0	0	AGCTTGTTGCCTTG	AGCTTGTTGCCTTG	minus	1/-1
circ_116_intron(+)_down	2759	circ_116_intron(+)_up	2572	23	2625	2646	155	133	0.25	25.6	86.957	20	2	1	ACATTTATAT-CTCTGTTTTGTT	ACATATATATTCTCTGTTTTTTT	minus	1/-1
circ_116_intron(+)_down	2759	circ_116_intron(+)_up	2572	23	844	866	250	228	0.25	24.7	82.609	19	4	0	ATGTATATTATCCTTTCACATAT	ATGTATGTTTTCATTTCTCATAT	minus	1/-1
circ_116_intron(+)_down	2759	circ_116_intron(+)_up	2572	22	1215	1236	1068	1047	0.88	22.9	81.818	18	4	0	TGAAGATATGTAAAACACTAAA	TGAAGAAAAGTAATACATTAAA	minus	1/-1
circ_116_intron(+)_down	2759	circ_116_intron(+)_up	2572	14	1643	1656	418	405	3.1	22	92.857	13	1	0	TTCTCTATTTTATT	TTCTTTATTTTATT	minus	1/-1
circ_116_intron(+)_down	2759	circ_116_intron(+)_up	2572	11	346	356	1097	1087	3.1	21.1	100	11	0	0	TTTTCCAAGGA	TTTTCCAAGGA	minus	1/-1
circ_116_intron(+)_down	2759	circ_116_intron(+)_up	2572	16	682	697	1554	1539	3.1	21.1	87.5	14	2	0	TTGTAGCTCTTGCTGA	TTCTACCTCTTGCTGA	minus	1/-1
circ_116_intron(+)_down	2759	circ_116_intron(+)_up	2572	16	2387	2402	2082	2067	3.1	21.1	87.5	14	2	0	AACTGAGCAGTGTCAT	AACTGAACAGTTTCAT	minus	1/-1
circ_116_intron(+)_down	2759	circ_116_intron(+)_up	2572	16	2125	2140	2492	2477	3.1	21.1	87.5	14	2	0	AAATGGCAAAAATAAA	AAATCACAAAAATAAA	minus	1/-1
circ_117_intron(-)_down	14711	circ_117_intron(-)_up	6103	22	7227	7248	2851	2830	0.92	27.4	86.364	19	3	0	TGTCTTAATTCTTCCCACAAAA	TGTCTAAATTCCTCCGACAAAA	minus	1/-1
circ_117_intron(-)_down	14711	circ_117_intron(-)_up	6103	17	11334	11350	3343	3327	0.92	27.4	94.118	16	1	0	ATGTTATGAAAAGAATA	ATGTTATGAAAAAAATA	minus	1/-1
circ_117_intron(-)_down	14711	circ_117_intron(-)_up	6103	16	11967	11982	1904	1889	3.2	25.6	93.75	15	1	0	CTCTTCCAGAACCACC	CTCTTCCACAACCACC	minus	1/-1
circ_117_intron(-)_down	14711	circ_117_intron(-)_up	6103	26	10498	10523	2292	2267	3.2	25.6	80.769	21	5	0	GGGAGTTGGTGGAAGGTATTTGGGAA	GGGAGGTGGTGGAGTGCATGTGGGAA	minus	1/-1
circ_117_intron(-)_down	14711	circ_117_intron(-)_up	6103	35	7668	7702	3453	3421	3.2	25.6	77.143	27	6	1	TCATCAGGTCTCTAACCTTTTGAGTTTCCTGACCA	TCAGCAAGTCACT--CCTTTTGAGGGTCCAGACCA	minus	1/-1
circ_117_intron(-)_down	14711	circ_117_intron(-)_up	6103	16	8160	8175	3622	3607	3.2	25.6	93.75	15	1	0	ATACTTCCCTTTCCTG	ATACTTCCCTTTCATG	minus	1/-1
circ_117_intron(-)_down	14711	circ_117_intron(-)_up	6103	16	12805	12820	4115	4100	3.2	25.6	93.75	15	1	0	CACTTTCAAACCATTG	CACTTTCAATCCATTG	minus	1/-1
circ_117_intron(-)_down	14711	circ_117_intron(-)_up	6103	37	2199	2232	4241	4205	3.2	25.6	75.676	28	6	1	TATCGTTAC---GAGAAATTGGATCAATTTCTTCTCT	TATCGTTTCTGGGAGCAAGAGGATCAATTTTTCCTCT	minus	1/-1
circ_117_intron(-)_down	14711	circ_117_intron(-)_up	6103	16	13323	13338	5054	5039	3.2	25.6	93.75	15	1	0	CTTTGATTTTGTGAAG	CTTTGATTATGTGAAG	minus	1/-1
circ_117_intron(-)_down	14711	circ_117_intron(-)_up	6103	13	5273	5285	661	649	3.2	24.7	100	13	0	0	TTTGCTGATCAAA	TTTGCTGATCAAA	minus	1/-1
circ_117_intron(-)_down	14711	circ_117_intron(-)_up	6103	13	548	560	1807	1795	3.2	24.7	100	13	0	0	TGTATCAGTTATT	TGTATCAGTTATT	minus	1/-1
circ_117_intron(-)_down	14711	circ_117_intron(-)_up	6103	18	12509	12526	4566	4549	3.2	24.7	88.889	16	2	0	TCTCTCTCATTGTCTTTT	TCTCTCTCTTTCTCTTTT	minus	1/-1
circ_117_intron(-)_down	14711	circ_117_intron(-)_up	6103	18	13317	13334	5958	5941	3.2	24.7	88.889	16	2	0	CTTAGCCTTTGATTTTGT	CTTCGCCTTCGATTTTGT	minus	1/-1
circ_118_intron(+)_down	1554	circ_118_intron(+)_up	2784	12	775	786	782	771	0.53	22.9	100	12	0	0	TTTGCACAATTT	TTTGCACAATTT	minus	1/-1
circ_118_intron(+)_down	1554	circ_118_intron(+)_up	2784	14	999	1012	2781	2768	1.9	22	92.857	13	1	0	CAAACAAAAGTTTC	CAATCAAAAGTTTC	minus	1/-1
circ_118_intron(+)_down	1554	circ_118_intron(+)_up	2784	13	682	694	397	385	6.5	20.2	92.308	12	1	0	CACACTTTGCTTG	CACACTTTACTTG	minus	1/-1
circ_118_intron(+)_down	1554	circ_118_intron(+)_up	2784	18	128	145	438	421	6.5	20.2	83.333	15	3	0	ATATTTTTCAAGCAGTAA	ATCTTTTTCATGCACTAA	minus	1/-1
circ_118_intron(+)_down	1554	circ_118_intron(+)_up	2784	13	1395	1407	447	435	6.5	20.2	92.308	12	1	0	TTTCTTGATATCT	TTCCTTGATATCT	minus	1/-1
circ_118_intron(+)_down	1554	circ_118_intron(+)_up	2784	13	356	368	804	792	6.5	20.2	92.308	12	1	0	CAAGAGCTTGATT	CATGAGCTTGATT	minus	1/-1
circ_118_intron(+)_down	1554	circ_118_intron(+)_up	2784	13	793	805	1250	1238	6.5	20.2	92.308	12	1	0	AGGATGCATCTCA	AGCATGCATCTCA	minus	1/-1
circ_118_intron(+)_down	1554	circ_118_intron(+)_up	2784	13	236	248	2608	2596	6.5	20.2	92.308	12	1	0	ATCAAATTGATAG	ATCCAATTGATAG	minus	1/-1
circ_118_intron(+)_down	1554	circ_118_intron(+)_up	2784	13	1531	1543	2737	2725	6.5	20.2	92.308	12	1	0	ATTATATTGAAAA	ATTATATTGACAA	minus	1/-1
circ_118_intron(+)_down	1554	circ_118_intron(+)_up	2784	15	15	29	565	551	6.5	19.3	86.667	13	2	0	CCTGTTTCTCTATCC	CCTGTTTCTGAATCC	minus	1/-1
circ_118_intron(+)_down	1554	circ_118_intron(+)_up	2784	10	547	556	1228	1219	6.5	19.3	100	10	0	0	CTTGGATTTG	CTTGGATTTG	minus	1/-1
circ_118_intron(+)_down	1554	circ_118_intron(+)_up	2784	10	371	380	1681	1672	6.5	19.3	100	10	0	0	CTACTTTATT	CTACTTTATT	minus	1/-1
circ_118_intron(+)_down	1554	circ_118_intron(+)_up	2784	10	990	999	1884	1875	6.5	19.3	100	10	0	0	TTGTCTTCTC	TTGTCTTCTC	minus	1/-1
circ_121_intron(-)_down	10056	circ_121_intron(-)_up	6400	905	5401	6301	2606	1706	7.5e-70	256	66.74	604	293	6	ATATTCTGGTGGCCCCTTTTTAGGAGGAGGAAATTAAGGAAGCTATTTGGGACTGTGGGAGTCAAAGAAGCCCAGGGCCGGATGGCTTCAATTTCAAATTTATAAAGCAATTCTGGGAACTGCTTAAGCCTGATGTGCTTCGCTTTTTGGATGAGTTTCATGCAAATGGAGTGTTCCC-AAGGGATTGTAACGCATCTTTCTTAGCGTTAATCCCAAAGGTGCCTGATCCTCAAATTTTAAACGATTACAGACCCATATCTCTTATTGGGTGCATGTATAAGATAGTTGCTAAATTGCTGGCTAAGAGATTGAAGAAGGTGATGTCTTCTATCATTA-ATGAGTCCCAATCTGCCTTCATTGAAGGGAGACAGCTACTTCATAGTGTAATCATAGCAAA…	ATATGATGGTGGAACCTTTCAAAGAGGAGGAGATCTCTAGTGCTGTGTGGGCTTGTGGGAGTGACAAAAGTCCAGGGCCAGATGGACTTAATTTTAGGTTCATAAAGCACTTCTGGAACGAGCTGAAGCCTGAGTTCCTAAGGTTCTTCTCAGAATTTTATGTGAATGCAGTATTTTCTAAGGGCCT-TAACTCATCATTCATTGCCCTCATTCCCAAGATCAAGGACCCCCAACTTATTAGTGACTTCAGACCTATATCCCTCATTGACTGCGTTTACAAAATCATTGCTAAAGTCCTATCAAATAGGCTAAGCAAGGTCATGAAC-CACTTATTAGATGAAAGGCAACTAGCTTTTGTTAAGAGCAGACAGCTGCTACATGGAGTTTTGATTGCAAA…	minus	1/-1
circ_121_intron(-)_down	10056	circ_121_intron(-)_up	6400	156	2038	2192	5821	5667	1.12e-10	59	69.231	108	46	2	GAAATTACGTCCTTCTACTTCACCCGATTTGGAGATGACAT-AACAAAAAGGGAGCTGTGGTATCATTTTAAGAAATGGGGGGATGTTAGAGAAGTGTTTATAGCAAAATGCAGGAACAATACGGGCAGGAGGTATGGATTTGTTAGGTTTAAGGG	GATATCACTTCCTTCTATTTCACTCATTTTCCTGAAGAAGTTAACGAAGAGCT-GCTATGGGGCTATTTTAAAAAGTGGGGCGATGTTCGTGAAGTATATATTGCTAAAAGGCTCAACAAGGAAGGTAGGAGATATGGCTTCGTGCGGTTTAAGGG	minus	1/-1
circ_121_intron(-)_down	10056	circ_121_intron(-)_up	6400	117	6622	6737	1385	1270	1.36e-09	56.3	71.795	84	31	2	AAAAGAAGATTGCTTGGATAAGCTGGGAGAAAGTTTGCTTACCAAAAGAAAGAGGAGGGCTTGGTATTAAGGATGTCAAAGCTTTTAATATTGC-CTTGTTAGGCAAATGGAAGTGG	AAAAAAAGATAGCTTGGGTTGCATGGAACCAAGTGTGTGCTCCTAAAGAAAAGGGAGGGTTGGGTATCAAAGATATCAAGGCTTTTAATAGAGCTCTCCTTA-TCAAGTGGAAATGG	minus	1/-1
circ_121_intron(-)_down	10056	circ_121_intron(-)_up	6400	50	4527	4576	3416	3367	7.04e-07	46.4	80	40	10	0	GGTGACTTTAACTCAATTAGAGACCCTGAAGAAAGATTAGGTAGCAGCCA	GGAGACTTTAACTGCATTAGACACCCAGCTGAAAGAATGGGAAGCAGCCA	minus	1/-1
circ_121_intron(-)_down	10056	circ_121_intron(-)_up	6400	166	4103	4263	3840	3682	2.46e-06	45.5	66.867	111	43	4	TTTAATGAATATTCTCTCATATAATGTAAAGGGACTGGGGAGGGGCATATAGTGGGCAGCAATAAGAA----GATTAAGAAA-ATTGGAGGGACCAGATATGATTTGCCTTCAAGAAACGAAGAAAGAATTCATAGACAAAGCCATGTGTCAGGCGATTTGGGGGG	TTAAATGAATATCCTGTCATATAACATTAGAGGGCTGGGTAGAGGTATCAAGTGGGCCTCTATCAGGAGTTTGGTTGGGAAACATAAGATAGACC-----TTCTTTGCTTGCAAGAAACTAAGAGGGACTTTCTGGATAAGGCAGTGTGCCAGGC--TTTGTGGGG	minus	1/-1
circ_121_intron(-)_down	10056	circ_121_intron(-)_up	6400	51	4817	4867	3187	3137	8.58e-06	43.7	78.431	40	11	0	TGATTGGGGCCCTCGACCATTTAGGGTCCTGGATTGTTGGCTCTCATATAA	TGATTGGGGCCCTAAGCCTTTTAGGGTCTTTGATGCTTGGCTGTCTAATAA	minus	1/-1
circ_121_intron(-)_down	10056	circ_121_intron(-)_up	6400	73	7684	7756	326	254	0.000365	38.3	71.233	52	21	0	ATGCAGTATTTTTAGCTTGGACATGGCTCACAAATTTGGACAAAGATTTCAAACTTCACTTTAACCAATGGTC	ATGCAATCTTTCTCACTTGGTCATGGCTGAGGGGGTGGGAAAAGGACTTCAATGTTCCTTTTCACCAATGGTC	minus	1/-1
circ_121_intron(-)_down	10056	circ_121_intron(-)_up	6400	45	7065	7109	945	901	0.000365	37.4	77.778	35	10	0	TGGGAGTGGCATTTTACTTGGAGGAGAAATCTGTTTGACAGTGAA	TGGGAGTGGAAATTCTCCTGGAGAAGATGTCTATTTGACAATGAA	minus	1/-1
circ_121_intron(-)_down	10056	circ_121_intron(-)_up	6400	66	7900	7958	128	63	0.001	36.5	74.242	49	10	3	TTTTAGTACCTCTGGTACTTTTATCA--ATATAT-TAATA----GTTTTGCTGATAAAAAAAAAAA	TTGTAGTACCCCTGGTACTATTCTTATCATATATATAATATTATCTTTGGCCGTTCAAAAAAAAAA	minus	1/-1
circ_121_intron(-)_down	10056	circ_121_intron(-)_up	6400	76	5135	5210	2872	2797	0.004	34.6	69.737	53	23	0	TCATGAATCGTTGCTAAGACAGAAAGCAAGGGCTAGGTGGATTAAGGGGGGTGATTGTAATTCACGTTACTTTCAC	TCATGAATCAATAGTGAGACAGAAGTCTAGGAGCAAGTGGATCAAAGAGGGTGATGGCAACACCTCTTATTTTCAC	minus	1/-1
circ_121_intron(-)_down	10056	circ_121_intron(-)_up	6400	25	1870	1894	6187	6163	0.016	32.8	88	22	3	0	AGAGAGATGGTTAGAGAGAGAAACA	AGAGAGAGAGTTAGAGAGAGACACA	minus	1/-1
circ_121_intron(-)_down	10056	circ_121_intron(-)_up	6400	114	4604	4716	3339	3226	0.66	27.4	65.789	75	38	1	TGAATTTAATGACTGGATTCACGAATTGGAGATGCTCGAGGTTCCTTGGCTGGGCAGGAAGTTTACCTGGATCAGACCCAATGGTGCCTCTAGGAGTAGGCTGGACAG-GTGCT	TGAATTTAATGATTGGCTCGCTCAAATGGAGGTAGATGATATTCCCTGTGTGGGGAAGCCTTTTACTTGGGTTAGGCCTAATGGCTCTTGCAAGAGCAAGCTAGATAGAGTGCT	minus	1/-1
circ_121_intron(-)_down	10056	circ_121_intron(-)_up	6400	24	3362	3385	4428	4405	0.66	26.5	83.333	20	4	0	CTCTCCTAACAATGGAACAGAGCC	CTCTTCTAACATTGGGACAGACCC	minus	1/-1
circ_121_intron(-)_down	10056	circ_121_intron(-)_up	6400	16	3571	3586	4381	4366	2.3	25.6	93.75	15	1	0	AATAAAGGCCCAAATA	AATAAGGGCCCAAATA	minus	1/-1
circ_121_intron(-)_down	10056	circ_121_intron(-)_up	6400	13	6932	6944	1744	1732	2.3	24.7	100	13	0	0	TAGAATTAATTTT	TAGAATTAATTTT	minus	1/-1
circ_121_intron(-)_down	10056	circ_121_intron(-)_up	6400	18	2848	2865	1929	1912	2.3	24.7	88.889	16	2	0	TTGACATGGATGATGAGG	TTGACAGGTATGATGAGG	minus	1/-1
circ_121_intron(-)_down	10056	circ_121_intron(-)_up	6400	18	3038	3055	4847	4830	2.3	24.7	88.889	16	2	0	GGGATCGTCGGAGGAAAT	GGGATGGTCGGAGGAGAT	minus	1/-1
circ_121_intron(-)_down	10056	circ_121_intron(-)_up	6400	15	7434	7448	576	562	8	23.8	93.333	14	1	0	TCCCACTTATTTTTC	TCCCACCTATTTTTC	minus	1/-1
circ_121_intron(-)_down	10056	circ_121_intron(-)_up	6400	20	4794	4813	2281	2262	8	23.8	85	17	3	0	CCACTTCTTCGATCAAAGGC	CCACTTATTAGATGAAAGGC	minus	1/-1
circ_121_intron(-)_down	10056	circ_121_intron(-)_up	6400	15	2727	2741	5196	5182	8	23.8	93.333	14	1	0	AGATGGAATTCGGAA	AGATGGAATCCGGAA	minus	1/-1
circ_121_intron(-)_down	10056	circ_121_intron(-)_up	6400	12	459	470	2259	2248	8	22.9	100	12	0	0	CTAGCTTTTGTT	CTAGCTTTTGTT	minus	1/-1
circ_121_intron(-)_down	10056	circ_121_intron(-)_up	6400	12	7684	7695	2441	2430	8	22.9	100	12	0	0	ATGCAGTATTTT	ATGCAGTATTTT	minus	1/-1
circ_121_intron(-)_down	10056	circ_121_intron(-)_up	6400	17	4669	4685	2666	2650	8	22.9	88.235	15	2	0	CCTGGATCAGACCCAAT	CCTTGAACAGACCCAAT	minus	1/-1
circ_121_intron(-)_down	10056	circ_121_intron(-)_up	6400	12	1124	1135	3338	3327	8	22.9	100	12	0	0	GAATTTAATGAT	GAATTTAATGAT	minus	1/-1
circ_121_intron(-)_down	10056	circ_121_intron(-)_up	6400	22	4083	4104	4246	4225	8	22.9	81.818	18	4	0	GAGGGGTGTCAGCATAAGGTTT	GAGGGGTGTAATCAGGAGGTTT	minus	1/-1
circ_121_intron(-)_down	10056	circ_121_intron(-)_up	6400	12	733	744	4495	4484	8	22.9	100	12	0	0	GGAACAGGATCA	GGAACAGGATCA	minus	1/-1
circ_121_intron(-)_down	10056	circ_121_intron(-)_up	6400	12	2425	2436	4661	4650	8	22.9	100	12	0	0	CGAAAAGTCAAA	CGAAAAGTCAAA	minus	1/-1
circ_121_intron(-)_down	10056	circ_121_intron(-)_up	6400	12	7180	7191	4914	4903	8	22.9	100	12	0	0	GGGTATGGATTG	GGGTATGGATTG	minus	1/-1
circ_121_intron(-)_down	10056	circ_121_intron(-)_up	6400	22	7662	7683	5539	5518	8	22.9	81.818	18	4	0	AATGGTAGCAAGCTTTTTGACG	AATGGGAGGAAGTCTTTTGACG	minus	1/-1
circ_121_intron(-)_down	10056	circ_121_intron(-)_up	6400	12	9363	9374	5911	5900	8	22.9	100	12	0	0	AAGAAGCAATCA	AAGAAGCAATCA	minus	1/-1
circ_121_intron(-)_down	10056	circ_121_intron(-)_up	6400	17	9815	9831	5947	5931	8	22.9	88.235	15	2	0	ACTACTGTGGTTAGTAG	ACTACGGTGGTTACTAG	minus	1/-1
circ_122_intron(+)_down	10656	circ_122_intron(+)_up	2580	13	5051	5063	1419	1407	0.98	24.7	100	13	0	0	GCCGGTGTGACCC	GCCGGTGTGACCC	minus	1/-1
circ_122_intron(+)_down	10656	circ_122_intron(+)_up	2580	13	9618	9630	1598	1586	0.98	24.7	100	13	0	0	TCCCCAATGGTTT	TCCCCAATGGTTT	minus	1/-1
circ_122_intron(+)_down	10656	circ_122_intron(+)_up	2580	20	1433	1452	587	568	3.4	23.8	85	17	3	0	AATCAGTACTTGCTTGCTCT	AATCAGTAATTGATTGATCT	minus	1/-1
circ_122_intron(+)_down	10656	circ_122_intron(+)_up	2580	15	4843	4857	647	633	3.4	23.8	93.333	14	1	0	CCACATTTGAAACAA	CCACATTTGTAACAA	minus	1/-1
circ_122_intron(+)_down	10656	circ_122_intron(+)_up	2580	17	409	425	2310	2294	3.4	22.9	88.235	15	2	0	TTTCTCTCTCAGACTAG	TTTCACTTTCAGACTAG	minus	1/-1
circ_123_intron(-)_down	1274	circ_123_intron(-)_up	2159	23	336	358	696	676	0.028	26.5	86.957	20	1	1	TAAATTCTAATGTATTCTTTTGG	TAAATTCTA--GTATTCTATTGG	minus	1/-1
circ_123_intron(-)_down	1274	circ_123_intron(-)_up	2159	14	463	476	187	174	1.2	22	92.857	13	1	0	TTAAATTTACATGA	TTAAATTTCCATGA	minus	1/-1
circ_123_intron(-)_down	1274	circ_123_intron(-)_up	2159	14	950	963	1141	1128	1.2	22	92.857	13	1	0	AATCTTTTATTATT	AATATTTTATTATT	minus	1/-1
circ_123_intron(-)_down	1274	circ_123_intron(-)_up	2159	16	951	966	1017	1002	1.2	21.1	87.5	14	2	0	ATCTTTTATTATTTCT	ATTTTTTATTTTTTCT	minus	1/-1
circ_123_intron(-)_down	1274	circ_123_intron(-)_up	2159	18	991	1008	137	120	4.1	20.2	83.333	15	3	0	AACATTACACAATAGTAA	AATATTTCATAATAGTAA	minus	1/-1
circ_123_intron(-)_down	1274	circ_123_intron(-)_up	2159	18	953	970	1022	1005	4.1	20.2	83.333	15	3	0	CTTTTATTATTTCTTCTT	CTTTTATTTTTTATTTTT	minus	1/-1
circ_123_intron(-)_down	1274	circ_123_intron(-)_up	2159	15	432	445	1753	1739	4.1	20.2	93.333	14	0	1	GTGTTGTGCC-TATT	GTGTTGTGCCATATT	minus	1/-1
circ_123_intron(-)_down	1274	circ_123_intron(-)_up	2159	13	120	132	2034	2022	4.1	20.2	92.308	12	1	0	AAAGAAATGTAAT	AAAGACATGTAAT	minus	1/-1
circ_123_intron(-)_down	1274	circ_123_intron(-)_up	2159	10	353	362	173	164	4.1	19.3	100	10	0	0	TTTTGGATAT	TTTTGGATAT	minus	1/-1
circ_123_intron(-)_down	1274	circ_123_intron(-)_up	2159	10	304	313	438	429	4.1	19.3	100	10	0	0	TATATGTATT	TATATGTATT	minus	1/-1
circ_123_intron(-)_down	1274	circ_123_intron(-)_up	2159	10	379	388	523	514	4.1	19.3	100	10	0	0	TGGATTATGT	TGGATTATGT	minus	1/-1
circ_123_intron(-)_down	1274	circ_123_intron(-)_up	2159	15	396	410	600	586	4.1	19.3	86.667	13	2	0	GTCTTTTTTCTTTAA	GTCTTTATTTTTTAA	minus	1/-1
circ_123_intron(-)_down	1274	circ_123_intron(-)_up	2159	10	666	675	780	771	4.1	19.3	100	10	0	0	TATAATGTCT	TATAATGTCT	minus	1/-1
circ_123_intron(-)_down	1274	circ_123_intron(-)_up	2159	15	955	969	1016	1002	4.1	19.3	86.667	13	2	0	TTTATTATTTCTTCT	TTTTTTATTTTTTCT	minus	1/-1
circ_123_intron(-)_down	1274	circ_123_intron(-)_up	2159	10	400	409	1043	1034	4.1	19.3	100	10	0	0	TTTTTCTTTA	TTTTTCTTTA	minus	1/-1
circ_123_intron(-)_down	1274	circ_123_intron(-)_up	2159	30	442	471	1174	1145	4.1	19.3	73.333	22	8	0	TATTTTAGTTCAAGTTACTACTTAAATTTA	TATTTAACTTCTAATAAATAATAAAATTTA	minus	1/-1
circ_123_intron(-)_down	1274	circ_123_intron(-)_up	2159	10	273	282	1165	1156	4.1	19.3	100	10	0	0	TCTAATAAAT	TCTAATAAAT	minus	1/-1
circ_123_intron(-)_down	1274	circ_123_intron(-)_up	2159	10	151	160	1190	1181	4.1	19.3	100	10	0	0	TACATAATTA	TACATAATTA	minus	1/-1
circ_123_intron(-)_down	1274	circ_123_intron(-)_up	2159	10	316	325	1612	1603	4.1	19.3	100	10	0	0	AATGAAATGA	AATGAAATGA	minus	1/-1
circ_123_intron(-)_down	1274	circ_123_intron(-)_up	2159	10	316	325	1617	1608	4.1	19.3	100	10	0	0	AATGAAATGA	AATGAAATGA	minus	1/-1
circ_124_intron(+)_down	1430	circ_124_intron(+)_up	7074	17	1256	1272	1285	1269	0.1	27.4	94.118	16	1	0	ATTTAACAACACACTAT	ATTTATCAACACACTAT	minus	1/-1
circ_124_intron(+)_down	1430	circ_124_intron(+)_up	7074	13	830	842	5022	5010	0.36	24.7	100	13	0	0	AGGCATGGAAGGA	AGGCATGGAAGGA	minus	1/-1
circ_124_intron(+)_down	1430	circ_124_intron(+)_up	7074	17	1192	1208	3002	2986	1.3	22.9	88.235	15	2	0	GTTGAAATTTATGATAT	GTTGAAATTGGTGATAT	minus	1/-1
circ_124_intron(+)_down	1430	circ_124_intron(+)_up	7074	12	1369	1380	5738	5727	1.3	22.9	100	12	0	0	ATTTAATTTCTA	ATTTAATTTCTA	minus	1/-1
circ_124_intron(+)_down	1430	circ_124_intron(+)_up	7074	11	786	796	860	850	4.4	21.1	100	11	0	0	TTAGTAGAGGG	TTAGTAGAGGG	minus	1/-1
circ_124_intron(+)_down	1430	circ_124_intron(+)_up	7074	16	1307	1322	1853	1838	4.4	21.1	87.5	14	2	0	ATATTTTATGTTGTAA	ATATTTTTTGTAGTAA	minus	1/-1
circ_124_intron(+)_down	1430	circ_124_intron(+)_up	7074	16	978	993	5138	5123	4.4	21.1	87.5	14	2	0	CAATGAGAACATAGAC	CAATGAAATCATAGAC	minus	1/-1
circ_124_intron(+)_down	1430	circ_124_intron(+)_up	7074	11	1362	1372	6471	6461	4.4	21.1	100	11	0	0	CACTATTATTT	CACTATTATTT	minus	1/-1
circ_125_intron(+)_down	338	circ_125_intron(+)_up	186	12	35	46	96	85	0.31	18.4	91.667	11	1	0	TCTTATTACTTA	TCTTATTTCTTA	minus	1/-1
circ_125_intron(+)_down	338	circ_125_intron(+)_up	186	18	141	156	142	125	0.31	17.5	83.333	15	1	1	CAGTTCAG--TCAAAATA	CAGTACAGCATCAAAATA	minus	1/-1
circ_125_intron(+)_down	338	circ_125_intron(+)_up	186	11	211	221	157	147	1.1	16.6	90.909	10	1	0	AATACTAAACA	AATAGTAAACA	minus	1/-1
circ_125_intron(+)_down	338	circ_125_intron(+)_up	186	8	325	332	13	6	1.1	15.7	100	8	0	0	ATTTCTTT	ATTTCTTT	minus	1/-1
circ_125_intron(+)_down	338	circ_125_intron(+)_up	186	8	79	86	75	68	1.1	15.7	100	8	0	0	CCAATCCT	CCAATCCT	minus	1/-1
circ_125_intron(+)_down	338	circ_125_intron(+)_up	186	10	322	331	95	86	3.8	14.8	90	9	1	0	CTGATTTCTT	CTTATTTCTT	minus	1/-1
circ_125_intron(+)_down	338	circ_125_intron(+)_up	186	10	198	207	135	126	3.8	14.8	90	9	1	0	GCATCAATAT	GCATCAAAAT	minus	1/-1
circ_125_intron(+)_down	338	circ_125_intron(+)_up	186	12	146	157	42	31	3.8	13.9	83.333	10	2	0	CAGTCAAAATAT	CAGTGCAAATAT	minus	1/-1
circ_125_intron(+)_down	338	circ_125_intron(+)_up	186	7	198	204	50	44	3.8	13.9	100	7	0	0	GCATCAA	GCATCAA	minus	1/-1
circ_125_intron(+)_down	338	circ_125_intron(+)_up	186	7	183	189	145	139	3.8	13.9	100	7	0	0	TTGCAGT	TTGCAGT	minus	1/-1
circ_126_intron(-)_down	212	circ_126_intron(-)_up	267	8	32	39	105	98	0.97	15.7	100	8	0	0	CTTCTTGT	CTTCTTGT	minus	1/-1
circ_126_intron(-)_down	212	circ_126_intron(-)_up	267	7	33	39	22	16	3.4	13.9	100	7	0	0	TTCTTGT	TTCTTGT	minus	1/-1
circ_126_intron(-)_down	212	circ_126_intron(-)_up	267	7	158	164	263	257	3.4	13.9	100	7	0	0	TAAAAAA	TAAAAAA	minus	1/-1
circ_127_intron(+)_down	2383	circ_127_intron(+)_up	5080	27	908	931	2212	2186	0.01	30.1	85.185	23	1	1	TCTATAAATA---AGACAGGCTTGTTG	TCAATAAATATATAGACAGGCTTGTTG	minus	1/-1
circ_127_intron(+)_down	2383	circ_127_intron(+)_up	5080	18	1973	1990	5041	5024	0.43	24.7	88.889	16	2	0	AAAGACAAAGTTCAATGC	AAATACAAAGTTTAATGC	minus	1/-1
circ_127_intron(+)_down	2383	circ_127_intron(+)_up	5080	15	2254	2268	837	823	1.5	23.8	93.333	14	1	0	TTTGGTTACTCAGTT	TTTAGTTACTCAGTT	minus	1/-1
circ_127_intron(+)_down	2383	circ_127_intron(+)_up	5080	17	521	537	601	585	1.5	22.9	88.235	15	2	0	TTACAGAATATTTAAAA	TTACAGAATATAGAAAA	minus	1/-1
circ_127_intron(+)_down	2383	circ_127_intron(+)_up	5080	12	127	138	3146	3135	1.5	22.9	100	12	0	0	AAATGGTGTAGT	AAATGGTGTAGT	minus	1/-1
circ_127_intron(+)_down	2383	circ_127_intron(+)_up	5080	19	467	485	28	10	5.2	22	84.211	16	3	0	AAAAATATAAAGAAAGAAG	AAAAATTTAGAGAAGGAAG	minus	1/-1
circ_127_intron(+)_down	2383	circ_127_intron(+)_up	5080	14	2128	2141	79	66	5.2	22	92.857	13	1	0	AAAATTCACTTCTT	AAAATTCTCTTCTT	minus	1/-1
circ_127_intron(+)_down	2383	circ_127_intron(+)_up	5080	19	1144	1162	797	779	5.2	22	84.211	16	3	0	AAAACGAGCAGATATTGAT	AAACCGAGCATGTATTGAT	minus	1/-1
circ_127_intron(+)_down	2383	circ_127_intron(+)_up	5080	14	874	887	4430	4417	5.2	22	92.857	13	1	0	GCTGCTGTTATTTT	GCTCCTGTTATTTT	minus	1/-1
circ_127_intron(+)_down	2383	circ_127_intron(+)_up	5080	21	1776	1796	708	688	5.2	21.1	80.952	17	4	0	AACCACTTATCCTTACTAAGA	AACCACTGATCCTAAATCAGA	minus	1/-1
circ_127_intron(+)_down	2383	circ_127_intron(+)_up	5080	16	2216	2231	2487	2472	5.2	21.1	87.5	14	2	0	CTTCACACCTTTCCAT	CTTCACAGCCTTCCAT	minus	1/-1
circ_127_intron(+)_down	2383	circ_127_intron(+)_up	5080	11	151	161	4855	4845	5.2	21.1	100	11	0	0	CTATTAAATAA	CTATTAAATAA	minus	1/-1
circ_127_intron(+)_down	2383	circ_127_intron(+)_up	5080	11	357	367	4885	4875	5.2	21.1	100	11	0	0	AAAATAACAAT	AAAATAACAAT	minus	1/-1
circ_129_intron(-)_down	1462	circ_129_intron(-)_up	815	27	97	123	460	434	5.42e-07	41	92.593	25	2	0	TTACCTACATGAATCATGAAACACTCA	TTAGCTCCATGAATCATGAAACACTCA	minus	1/-1
circ_129_intron(-)_down	1462	circ_129_intron(-)_up	815	18	173	190	106	89	1.8	20.2	83.333	15	3	0	TAATAATTTTTCTATTTA	TAAGATTTTTTCCATTTA	minus	1/-1
circ_129_intron(-)_down	1462	circ_129_intron(-)_up	815	10	704	713	215	206	1.8	19.3	100	10	0	0	AAAATATGAA	AAAATATGAA	minus	1/-1
circ_129_intron(-)_down	1462	circ_129_intron(-)_up	815	15	150	164	407	393	1.8	19.3	86.667	13	2	0	GTTAATTAAGCAATC	GTTAATTTAGAAATC	minus	1/-1
circ_129_intron(-)_down	1462	circ_129_intron(-)_up	815	10	1289	1298	467	458	1.8	19.3	100	10	0	0	AAATATATTA	AAATATATTA	minus	1/-1
circ_129_intron(-)_down	1462	circ_129_intron(-)_up	815	10	370	379	719	710	1.8	19.3	100	10	0	0	CCTATTTGGG	CCTATTTGGG	minus	1/-1
circ_129_intron(-)_down	1462	circ_129_intron(-)_up	815	12	935	946	657	646	6.2	18.4	91.667	11	1	0	ATTTGGCCTCAT	ATTTGGCATCAT	minus	1/-1
circ_129_intron(-)_down	1462	circ_129_intron(-)_up	815	24	699	722	124	101	6.2	17.5	75	18	6	0	AAGATAAAATATGAAACTTAAGAT	AAAATAAATAAAGACAGTTAAGAT	minus	1/-1
circ_129_intron(-)_down	1462	circ_129_intron(-)_up	815	9	633	641	126	118	6.2	17.5	100	9	0	0	AGAAAATAA	AGAAAATAA	minus	1/-1
circ_129_intron(-)_down	1462	circ_129_intron(-)_up	815	14	1402	1415	318	305	6.2	17.5	85.714	12	2	0	TATTCTCTTTCAAT	TAATCACTTTCAAT	minus	1/-1
circ_129_intron(-)_down	1462	circ_129_intron(-)_up	815	9	597	605	468	460	6.2	17.5	100	9	0	0	GAAATATAT	GAAATATAT	minus	1/-1
circ_129_intron(-)_down	1462	circ_129_intron(-)_up	815	14	41	54	506	493	6.2	17.5	85.714	12	2	0	CAGCAACTTCAAAA	CAACAACTTCTAAA	minus	1/-1
circ_129_intron(-)_down	1462	circ_129_intron(-)_up	815	9	453	461	504	496	6.2	17.5	100	9	0	0	ACAACTTCT	ACAACTTCT	minus	1/-1
circ_129_intron(-)_down	1462	circ_129_intron(-)_up	815	14	280	293	597	584	6.2	17.5	85.714	12	2	0	GGTCAGAGATATTA	GGGCAGAAATATTA	minus	1/-1
circ_129_intron(-)_down	1462	circ_129_intron(-)_up	815	9	595	603	594	586	6.2	17.5	100	9	0	0	CAGAAATAT	CAGAAATAT	minus	1/-1
circ_130_intron(-)_down	7644	circ_130_intron(-)_up	1584	68	171	238	672	610	1.31e-07	47.3	77.941	53	10	3	TTTTTTTTTTGGAAGGCAAACATATATATATATTATTAATGAGATCATAGCAGTACCAGAGGTACTGA	TTTTTTTTTTGCTCAGCAAAGATAAGTAATTAT-ATTAATGAAA-CA---CAGTACCAGAGGTACTGA	minus	1/-1
circ_130_intron(-)_down	7644	circ_130_intron(-)_up	1584	31	179	209	55	25	0.43	25.6	77.419	24	7	0	TTGGAAGGCAAACATATATATATATTATTAA	TTTGATGGCAAACATACATAGAAACTATAAA	minus	1/-1
circ_130_intron(-)_down	7644	circ_130_intron(-)_up	1584	17	6582	6598	1317	1301	1.5	22.9	88.235	15	2	0	TCAATTTTAAATTCATC	TCAAATTAAAATTCATC	minus	1/-1
circ_130_intron(-)_down	7644	circ_130_intron(-)_up	1584	19	2455	2473	299	281	5.2	22	84.211	16	3	0	TAAGGCCAGGCACCACCAT	TACGGCCAGCCACCAACAT	minus	1/-1
circ_130_intron(-)_down	7644	circ_130_intron(-)_up	1584	11	6553	6563	92	82	5.2	21.1	100	11	0	0	TAGTGATAAAA	TAGTGATAAAA	minus	1/-1
circ_130_intron(-)_down	7644	circ_130_intron(-)_up	1584	11	1816	1826	391	381	5.2	21.1	100	11	0	0	AATAGAAAGGA	AATAGAAAGGA	minus	1/-1
circ_130_intron(-)_down	7644	circ_130_intron(-)_up	1584	21	1891	1911	1236	1216	5.2	21.1	80.952	17	4	0	AAATCCCAAATTGGCTTTTTG	AAATCCCAACTTGCATGTTTG	minus	1/-1
circ_130_intron(-)_down	7644	circ_130_intron(-)_up	1584	11	2688	2698	1315	1305	5.2	21.1	100	11	0	0	AAATTAAAATT	AAATTAAAATT	minus	1/-1
circ_130_intron(-)_down	7644	circ_130_intron(-)_up	1584	26	2620	2645	1562	1537	5.2	21.1	76.923	20	6	0	CATGCACATGGAATTCATCCACAAAT	CATGCACATGAAAAACAATCAAAAAT	minus	1/-1
circ_132_intron(-)_down	2846	circ_132_intron(-)_up	12440	96	516	611	3536	3449	1.44e-12	64.4	77.083	74	14	4	ATAATTAAAAAGTTTGATAAATATATTAAGGATATATATATATATATATATATATATATATATATATATATATATATATATATATATATATATATA	ATAATATAAAATTAT-ATATATATAT-----ATATATATATATATATATATTCATAATTATCT-TATATAT-TTTTTACATATATACATATATATA	minus	1/-1
circ_132_intron(-)_down	2846	circ_132_intron(-)_up	12440	97	2466	2562	2092	2003	0.0002	38.3	70.103	68	22	3	AAAATATTAAAAAAAATGGATTTTTAAGAATAAAGAACTAAAACAAAATTTTGGTACAAATATAAAAGACTAAATAATTAAGGATATGTTTAGATAA	AAAATAATAATAAAAAT--AGTTTTACTTATAA--AATGACAAAAAAATATTTGAACAAAAATTA---ACTAAATTAATTAGGGTATGCTTTGTTAA	minus	1/-1
circ_132_intron(-)_down	2846	circ_132_intron(-)_up	12440	61	778	838	11162	11106	0.002	33.7	73.77	45	12	2	ATCACCATGGGTGCAAAGAAAAAAATAAAAATGTCAACTGGTCTTTAATTTTTATATATTT	ATCATCATGAATGCAAAGATAGAAATAATA--GTCAA--GGAAGTAAAATTTTATATTTTT	minus	1/-1
circ_132_intron(-)_down	2846	circ_132_intron(-)_up	12440	29	1270	1298	115	87	0.03	31	82.759	24	5	0	ATAATCAATTTAATAATGTTTTTTTTAAA	ATAATTTTTTTAATAATTTTTTTCTTAAA	minus	1/-1
circ_132_intron(-)_down	2846	circ_132_intron(-)_up	12440	27	24	48	741	715	0.1	29.2	88.889	24	1	2	ACCAAATCT-CTTATTTT-GTAATATT	ACAAAATCTTCTTATTTTTGTAATATT	minus	1/-1
circ_132_intron(-)_down	2846	circ_132_intron(-)_up	12440	32	1093	1124	269	239	0.1	28.3	81.25	26	5	1	ATTAATCATTTCTATACTTGTATTATCTTTTT	ATTAATTATTCAT-TACTTGTATTATGTATTT	minus	1/-1
circ_132_intron(-)_down	2846	circ_132_intron(-)_up	12440	40	2341	2380	359	320	0.1	28.3	75	30	10	0	TAAGATGCTTTAATAATTTATAAGGTAACTAATTTATAGA	TAACATTTTTTAATAAGTATTAAGGAATATAATTTATTGA	minus	1/-1
circ_132_intron(-)_down	2846	circ_132_intron(-)_up	12440	25	1272	1296	8956	8932	0.1	28.3	84	21	4	0	AATCAATTTAATAATGTTTTTTTTA	AATCAAATTTTTAATATTTTTTTTA	minus	1/-1
circ_132_intron(-)_down	2846	circ_132_intron(-)_up	12440	39	247	284	335	297	0.36	27.4	76.923	30	8	1	GAATATAATTTGCTCAATTTTTAA-AAGACTTTACATAA	GAATATAATTTATTGAATTTTAAAGAAAATATTAGATAA	minus	1/-1
circ_132_intron(-)_down	2846	circ_132_intron(-)_up	12440	29	2212	2240	1330	1303	0.36	27.4	82.759	24	4	1	TATTTCTTGAAATGATCTTATTTAATTAT	TATTTTTTTAATT-ATTTTATTTAATTAT	minus	1/-1
circ_132_intron(-)_down	2846	circ_132_intron(-)_up	12440	19	2389	2406	8955	8937	0.36	27.4	94.737	18	0	1	ATCAAATTTTT-ATATTTT	ATCAAATTTTTAATATTTT	minus	1/-1
circ_132_intron(-)_down	2846	circ_132_intron(-)_up	12440	19	2325	2343	2816	2798	0.36	26.5	89.474	17	2	0	ATAGAGTGTTTTTTAATAA	ATAGAGTATTTTTTTATAA	minus	1/-1
circ_132_intron(-)_down	2846	circ_132_intron(-)_up	12440	14	91	104	3436	3423	0.36	26.5	100	14	0	0	AATTAATAAATATA	AATTAATAAATATA	minus	1/-1
circ_132_intron(-)_down	2846	circ_132_intron(-)_up	12440	19	2715	2733	4486	4468	0.36	26.5	89.474	17	2	0	TTAATTATTATCATTTTTA	TTAATTATCATAATTTTTA	minus	1/-1
circ_132_intron(-)_down	2846	circ_132_intron(-)_up	12440	29	2720	2748	9340	9312	0.36	26.5	79.31	23	6	0	TATTATCATTTTTATACATGGAAAGGAAA	TATTATCATGATTAGACATGACAAGAAAA	minus	1/-1
circ_132_intron(-)_down	2846	circ_132_intron(-)_up	12440	16	2717	2732	2628	2613	1.3	25.6	93.75	15	1	0	AATTATTATCATTTTT	AATTATTAACATTTTT	minus	1/-1
circ_132_intron(-)_down	2846	circ_132_intron(-)_up	12440	16	2295	2310	2973	2958	1.3	25.6	93.75	15	1	0	TTTTTATGTACAAAAA	TTTTTATTTACAAAAA	minus	1/-1
circ_132_intron(-)_down	2846	circ_132_intron(-)_up	12440	16	2466	2481	3817	3802	1.3	25.6	93.75	15	1	0	AAAATATTAAAAAAAA	AAAATATTAAAATAAA	minus	1/-1
circ_132_intron(-)_down	2846	circ_132_intron(-)_up	12440	21	2280	2300	3922	3902	1.3	25.6	85.714	18	3	0	TTCACAAAATCTATCTTTTTA	TTCACAAAATTTATTTATTTA	minus	1/-1
circ_132_intron(-)_down	2846	circ_132_intron(-)_up	12440	23	1007	1028	4472	4450	1.3	25.6	86.957	20	2	1	TTTTAAAA-TCCTTATTAAAATA	TTTTAAAAGTTCTTATTATAATA	minus	1/-1
circ_132_intron(-)_down	2846	circ_132_intron(-)_up	12440	35	1266	1299	4535	4502	1.3	25.6	80	28	5	2	AGAAATAATCAATTTAATAATG-TTTTTTTTAAAT	AGAAATATATAATT-AATAATGATTTTAATTAAAT	minus	1/-1
circ_132_intron(-)_down	2846	circ_132_intron(-)_up	12440	21	2582	2602	6701	6681	1.3	25.6	85.714	18	3	0	AATTTTTTTCATATAAGTTAT	AATTACTTTCATATAAATTAT	minus	1/-1
circ_132_intron(-)_down	2846	circ_132_intron(-)_up	12440	40	2369	2406	7903	7864	1.3	25.6	77.5	31	7	2	CTAATTTATAGATTA-ATTTGATCAAATT-TTTATATTTT	CTAATTTTTAGTTTATTTTTTATCACATTAATTATATATT	minus	1/-1
circ_132_intron(-)_down	2846	circ_132_intron(-)_up	12440	21	2803	2823	11333	11313	1.3	25.6	85.714	18	3	0	TATCTAAGTAAAAATTAATAA	TATGTAAGTAATAATAAATAA	minus	1/-1
circ_132_intron(-)_down	2846	circ_132_intron(-)_up	12440	18	1281	1298	183	166	1.3	24.7	88.889	16	2	0	AATAATGTTTTTTTTAAA	AATAATTTTTTTTATAAA	minus	1/-1
circ_132_intron(-)_down	2846	circ_132_intron(-)_up	12440	23	374	396	226	204	1.3	24.7	82.609	19	4	0	ATTTGGTAAAACTAGTTAACATA	ATTAGGAAAAACTATTTAATATA	minus	1/-1
circ_132_intron(-)_down	2846	circ_132_intron(-)_up	12440	13	1254	1266	1398	1386	1.3	24.7	100	13	0	0	AAATGCAGAAGAA	AAATGCAGAAGAA	minus	1/-1
circ_132_intron(-)_down	2846	circ_132_intron(-)_up	12440	18	283	300	2761	2744	1.3	24.7	88.889	16	2	0	AAATGTTTTTTTAAACAA	AAATGCTTTTTGAAACAA	minus	1/-1
circ_132_intron(-)_down	2846	circ_132_intron(-)_up	12440	38	1644	1681	3777	3740	1.3	24.7	73.684	28	10	0	TTAGAGAACATTTGACAATTAAGTTCTATTTTTTAAAA	TTAAAAAATATTTTAAAAATATTTTTTATTTTTGAAAA	minus	1/-1
circ_132_intron(-)_down	2846	circ_132_intron(-)_up	12440	13	2621	2633	4315	4303	1.3	24.7	100	13	0	0	AAATTGTTTTATA	AAATTGTTTTATA	minus	1/-1
circ_132_intron(-)_down	2846	circ_132_intron(-)_up	12440	25	1570	1593	4725	4701	1.3	24.7	84	21	3	1	TTAGAGATGATAATACAAAT-TGAA	TTAGAGATTAAAATAAAAATATGAA	minus	1/-1
circ_132_intron(-)_down	2846	circ_132_intron(-)_up	12440	13	969	981	7404	7392	1.3	24.7	100	13	0	0	TATGAATTATTAT	TATGAATTATTAT	minus	1/-1
circ_132_intron(-)_down	2846	circ_132_intron(-)_up	12440	13	975	987	7622	7610	1.3	24.7	100	13	0	0	TTATTATTTAATT	TTATTATTTAATT	minus	1/-1
circ_132_intron(-)_down	2846	circ_132_intron(-)_up	12440	47	2512	2556	7670	7624	1.3	24.7	74.468	35	10	2	AATTTTGGTACAA-ATA-TAAAAGACTAAATAATTAAGGATATGTTT	AATTTTTTTAAAATATAATAAAATATGAATTAATTAATTATATTTTT	minus	1/-1
circ_132_intron(-)_down	2846	circ_132_intron(-)_up	12440	23	2465	2487	7662	7640	1.3	24.7	82.609	19	4	0	TAAAATATTAAAAAAAATGGATT	TAAAATATAATAAAATATGAATT	minus	1/-1
circ_132_intron(-)_down	2846	circ_132_intron(-)_up	12440	23	2579	2601	7761	7739	1.3	24.7	82.609	19	4	0	AATAATTTTTTTCATATAAGTTA	AAAAATTCTTTTTATATAAATTA	minus	1/-1
circ_132_intron(-)_down	2846	circ_132_intron(-)_up	12440	35	2214	2248	7957	7924	1.3	24.7	77.143	27	7	1	TTTCTTGAAATGATCTTATTTAATTATACTTTATC	TTTTTTGGAATAATCATATTTATATAT-CTTAATC	minus	1/-1
circ_132_intron(-)_down	2846	circ_132_intron(-)_up	12440	13	2808	2820	8009	7997	1.3	24.7	100	13	0	0	AAGTAAAAATTAA	AAGTAAAAATTAA	minus	1/-1
circ_132_intron(-)_down	2846	circ_132_intron(-)_up	12440	18	1751	1768	11983	11966	1.3	24.7	88.889	16	2	0	AAGAAATGTGTATTTTCA	AAGAAAGGCGTATTTTCA	minus	1/-1
circ_132_intron(-)_down	2846	circ_132_intron(-)_up	12440	23	2562	2584	12404	12382	1.3	24.7	82.609	19	4	0	AATTTCTTCGTAAAAAAAATAAT	AATTTCTTGATAAAAGAAAAAAT	minus	1/-1
circ_132_intron(-)_down	2846	circ_132_intron(-)_up	12440	15	889	903	109	95	4.4	23.8	93.333	14	1	0	TTTTTAATCATTTTT	TTTTTAATAATTTTT	minus	1/-1
circ_132_intron(-)_down	2846	circ_132_intron(-)_up	12440	22	1134	1154	413	392	4.4	23.8	86.364	19	2	1	TTATATATTTAAAAATC-TATT	TTAAATACTTAAAAATCATATT	minus	1/-1
circ_132_intron(-)_down	2846	circ_132_intron(-)_up	12440	20	748	767	413	394	4.4	23.8	85	17	3	0	TTAAAAACTTAAATGTCATA	TTAAATACTTAAAAATCATA	minus	1/-1
circ_132_intron(-)_down	2846	circ_132_intron(-)_up	12440	17	737	753	1059	1044	4.4	23.8	94.118	16	0	1	ATAATAAGAAGTTAAAA	ATAA-AAGAAGTTAAAA	minus	1/-1
circ_132_intron(-)_down	2846	circ_132_intron(-)_up	12440	30	2333	2362	1327	1298	4.4	23.8	76.667	23	7	0	TTTTTTAATAAGATGCTTTAATAATTTATA	TTTTTTAATTATTTTATTTAATTATTTTTA	minus	1/-1
circ_132_intron(-)_down	2846	circ_132_intron(-)_up	12440	15	2619	2633	2130	2116	4.4	23.8	93.333	14	1	0	AAAAATTGTTTTATA	AATAATTGTTTTATA	minus	1/-1
circ_132_intron(-)_down	2846	circ_132_intron(-)_up	12440	15	2496	2510	2649	2635	4.4	23.8	93.333	14	1	0	TAAAGAACTAAAACA	TAAAGAACAAAAACA	minus	1/-1
circ_132_intron(-)_down	2846	circ_132_intron(-)_up	12440	15	2227	2241	2675	2661	4.4	23.8	93.333	14	1	0	TCTTATTTAATTATA	TCTTATATAATTATA	minus	1/-1
circ_132_intron(-)_down	2846	circ_132_intron(-)_up	12440	25	2466	2490	2775	2751	4.4	23.8	80	20	5	0	AAAATATTAAAAAAAATGGATTTTT	AAAATAACAAAAAAAAATGCTTTTT	minus	1/-1
circ_132_intron(-)_down	2846	circ_132_intron(-)_up	12440	15	370	384	4307	4293	4.4	23.8	93.333	14	1	0	TTATATTTGGTAAAA	TTATATTTGGTTAAA	minus	1/-1
circ_132_intron(-)_down	2846	circ_132_intron(-)_up	12440	15	891	905	5895	5881	4.4	23.8	93.333	14	1	0	TTTAATCATTTTTGG	TTTAATCTTTTTTGG	minus	1/-1
circ_132_intron(-)_down	2846	circ_132_intron(-)_up	12440	15	2383	2397	6233	6219	4.4	23.8	93.333	14	1	0	AATTTGATCAAATTT	AATTTGATCAAAATT	minus	1/-1
circ_132_intron(-)_down	2846	circ_132_intron(-)_up	12440	24	1276	1299	7796	7775	4.4	23.8	83.333	20	2	1	AATTTAATAATGTTTTTTTTAAAT	AATTGAATAA--TTTTTTTAAAAT	minus	1/-1
circ_132_intron(-)_down	2846	circ_132_intron(-)_up	12440	30	1654	1683	8982	8953	4.4	23.8	76.667	23	7	0	TTTGACAATTAAGTTCTATTTTTTAAAATC	TTTAACAATCAATTTATTTATTCTAAAATC	minus	1/-1
circ_132_intron(-)_down	2846	circ_132_intron(-)_up	12440	15	821	835	10155	10141	4.4	23.8	93.333	14	1	0	TTTAATTTTTATATA	TTTAATTATTATATA	minus	1/-1
circ_132_intron(-)_down	2846	circ_132_intron(-)_up	12440	15	2392	2406	11121	11107	4.4	23.8	93.333	14	1	0	AAATTTTTATATTTT	AAAATTTTATATTTT	minus	1/-1
circ_132_intron(-)_down	2846	circ_132_intron(-)_up	12440	17	2109	2124	11947	11931	4.4	23.8	94.118	16	0	1	ATTCTTT-AAATAAACT	ATTCTTTTAAATAAACT	minus	1/-1
circ_132_intron(-)_down	2846	circ_132_intron(-)_up	12440	12	2333	2344	354	343	4.4	22.9	100	12	0	0	TTTTTTAATAAG	TTTTTTAATAAG	minus	1/-1
circ_132_intron(-)_down	2846	circ_132_intron(-)_up	12440	17	2289	2305	584	568	4.4	22.9	88.235	15	2	0	TCTATCTTTTTATGTAC	TCTATTTTTTTATTTAC	minus	1/-1
circ_132_intron(-)_down	2846	circ_132_intron(-)_up	12440	12	2523	2534	1063	1052	4.4	22.9	100	12	0	0	AAATATAAAAGA	AAATATAAAAGA	minus	1/-1
circ_132_intron(-)_down	2846	circ_132_intron(-)_up	12440	22	1276	1297	1341	1320	4.4	22.9	81.818	18	4	0	AATTTAATAATGTTTTTTTTAA	AATTTAAATATTATTTTTTTAA	minus	1/-1
circ_132_intron(-)_down	2846	circ_132_intron(-)_up	12440	12	1668	1679	1742	1731	4.4	22.9	100	12	0	0	TCTATTTTTTAA	TCTATTTTTTAA	minus	1/-1
circ_132_intron(-)_down	2846	circ_132_intron(-)_up	12440	17	27	43	2711	2695	4.4	22.9	88.235	15	2	0	AAATCTCTTATTTTGTA	AAATCTTATATTTTGTA	minus	1/-1
circ_132_intron(-)_down	2846	circ_132_intron(-)_up	12440	17	2391	2407	2713	2697	4.4	22.9	88.235	15	2	0	CAAATTTTTATATTTTG	CAAAATCTTATATTTTG	minus	1/-1
circ_132_intron(-)_down	2846	circ_132_intron(-)_up	12440	12	1132	1143	3482	3471	4.4	22.9	100	12	0	0	TCTTATATATTT	TCTTATATATTT	minus	1/-1
circ_132_intron(-)_down	2846	circ_132_intron(-)_up	12440	27	227	253	3838	3812	4.4	22.9	77.778	21	6	0	AAAATAAACATACTTTTCATGAATATA	AAAGTAAAATTATTTTTCAAGAAAATA	minus	1/-1
circ_132_intron(-)_down	2846	circ_132_intron(-)_up	12440	12	730	741	3945	3934	4.4	22.9	100	12	0	0	TTTTTAGATAAT	TTTTTAGATAAT	minus	1/-1
circ_132_intron(-)_down	2846	circ_132_intron(-)_up	12440	12	262	273	4475	4464	4.4	22.9	100	12	0	0	AATTTTTAAAAG	AATTTTTAAAAG	minus	1/-1
circ_132_intron(-)_down	2846	circ_132_intron(-)_up	12440	22	2511	2532	4545	4524	4.4	22.9	81.818	18	4	0	AAATTTTGGTACAAATATAAAA	AAAATTTGATAGAAATATATAA	minus	1/-1
circ_132_intron(-)_down	2846	circ_132_intron(-)_up	12440	17	1314	1330	4799	4783	4.4	22.9	88.235	15	2	0	AAACTACAATAAAATAA	AAACTAAAATAAGATAA	minus	1/-1
circ_132_intron(-)_down	2846	circ_132_intron(-)_up	12440	17	2715	2731	5604	5588	4.4	22.9	88.235	15	2	0	TTAATTATTATCATTTT	TTAAAAATTATCATTTT	minus	1/-1
circ_132_intron(-)_down	2846	circ_132_intron(-)_up	12440	22	2295	2316	6146	6125	4.4	22.9	81.818	18	4	0	TTTTTATGTACAAAAAAAAATA	TTTTTATGTAAAAAGTAATATA	minus	1/-1
circ_132_intron(-)_down	2846	circ_132_intron(-)_up	12440	17	1670	1686	7117	7101	4.4	22.9	88.235	15	2	0	TATTTTTTAAAATCTCT	TATTATTTAAAATCCCT	minus	1/-1
circ_132_intron(-)_down	2846	circ_132_intron(-)_up	12440	12	974	985	7119	7108	4.4	22.9	100	12	0	0	ATTATTATTTAA	ATTATTATTTAA	minus	1/-1
circ_132_intron(-)_down	2846	circ_132_intron(-)_up	12440	17	2718	2734	7128	7112	4.4	22.9	88.235	15	2	0	ATTATTATCATTTTTAT	ATTATTATTATTATTAT	minus	1/-1
circ_132_intron(-)_down	2846	circ_132_intron(-)_up	12440	22	245	266	7221	7200	4.4	22.9	81.818	18	4	0	ATGAATATAATTTGCTCAATTT	ATGAATATGCTTTGTTGAATTT	minus	1/-1
circ_132_intron(-)_down	2846	circ_132_intron(-)_up	12440	12	1168	1179	7492	7481	4.4	22.9	100	12	0	0	CAATAATTTAAT	CAATAATTTAAT	minus	1/-1
circ_132_intron(-)_down	2846	circ_132_intron(-)_up	12440	37	2370	2406	7567	7531	4.4	22.9	72.973	27	10	0	TAATTTATAGATTAATTTGATCAAATTTTTATATTTT	TAATTTAACGGTTAAATTAATAAAAATCATATTTTTT	minus	1/-1
circ_132_intron(-)_down	2846	circ_132_intron(-)_up	12440	22	2554	2575	7611	7590	4.4	22.9	81.818	18	4	0	TTTAGATAAATTTCTTCGTAAA	TTTAGATAAAATTCGACATAAA	minus	1/-1
circ_132_intron(-)_down	2846	circ_132_intron(-)_up	12440	17	2229	2245	7641	7625	4.4	22.9	88.235	15	2	0	TTATTTAATTATACTTT	TTAATTAATTATATTTT	minus	1/-1
circ_132_intron(-)_down	2846	circ_132_intron(-)_up	12440	17	1313	1329	7662	7646	4.4	22.9	88.235	15	2	0	TAAACTACAATAAAATA	TAAAATATAATAAAATA	minus	1/-1
circ_132_intron(-)_down	2846	circ_132_intron(-)_up	12440	24	1001	1023	7725	7702	4.4	22.9	83.333	20	3	1	ATACTATTTTAAAATC-CTTATTA	ATACTAATCTAAAATCATTTATTA	minus	1/-1
circ_132_intron(-)_down	2846	circ_132_intron(-)_up	12440	12	2544	2555	8804	8793	4.4	22.9	100	12	0	0	TAAGGATATGTT	TAAGGATATGTT	minus	1/-1
circ_132_intron(-)_down	2846	circ_132_intron(-)_up	12440	17	1050	1066	10212	10196	4.4	22.9	88.235	15	2	0	ATGTGTCACTAATTTTT	ATGTGACAATAATTTTT	minus	1/-1
circ_132_intron(-)_down	2846	circ_132_intron(-)_up	12440	12	1076	1087	12026	12015	4.4	22.9	100	12	0	0	CTTTATTTTTAA	CTTTATTTTTAA	minus	1/-1
circ_133_intron(+)_down	84	circ_133_intron(+)_up	268	15	43	57	91	77	0.03	19.3	86.667	13	2	0	TCAAGTATTGACGAA	TCAGGTATTGATGAA	minus	1/-1
circ_133_intron(+)_down	84	circ_133_intron(+)_up	268	8	44	51	22	15	0.36	15.7	100	8	0	0	CAAGTATT	CAAGTATT	minus	1/-1
circ_133_intron(+)_down	84	circ_133_intron(+)_up	268	12	4	14	20	9	1.3	14.8	91.667	11	0	1	AGTAT-CAAGAG	AGTATTCAAGAG	minus	1/-1
circ_133_intron(+)_down	84	circ_133_intron(+)_up	268	10	2	11	133	124	1.3	14.8	90	9	1	0	TGAGTATCAA	TGAATATCAA	minus	1/-1
circ_133_intron(+)_down	84	circ_133_intron(+)_up	268	7	25	31	244	238	1.3	13.9	100	7	0	0	AATATTA	AATATTA	minus	1/-1
circ_133_intron(+)_down	84	circ_133_intron(+)_up	268	9	56	64	166	158	4.4	13	88.889	8	1	0	AAATTTTAT	AAATTTAAT	minus	1/-1
circ_133_intron(+)_down	84	circ_133_intron(+)_up	268	6	42	47	16	11	4.4	12.1	100	6	0	0	TTCAAG	TTCAAG	minus	1/-1
circ_133_intron(+)_down	84	circ_133_intron(+)_up	268	6	23	28	100	95	4.4	12.1	100	6	0	0	CCAATA	CCAATA	minus	1/-1
circ_133_intron(+)_down	84	circ_133_intron(+)_up	268	6	58	63	144	139	4.4	12.1	100	6	0	0	ATTTTA	ATTTTA	minus	1/-1
circ_133_intron(+)_down	84	circ_133_intron(+)_up	268	6	59	64	148	143	4.4	12.1	100	6	0	0	TTTTAT	TTTTAT	minus	1/-1
circ_133_intron(+)_down	84	circ_133_intron(+)_up	268	6	15	20	150	145	4.4	12.1	100	6	0	0	TCTTTT	TCTTTT	minus	1/-1
circ_133_intron(+)_down	84	circ_133_intron(+)_up	268	6	10	15	181	176	4.4	12.1	100	6	0	0	AAGAGT	AAGAGT	minus	1/-1
circ_134_intron(+)_down	15007	circ_134_intron(+)_up	2300	26	7032	7057	1265	1240	1.2	25.6	80.769	21	5	0	CTTTTTTTTTGTCAGATCTACTTCTT	CTTTTTTTTTCTAAAAACTACTTATT	minus	1/-1
circ_134_intron(+)_down	15007	circ_134_intron(+)_up	2300	18	4053	4070	776	759	1.2	24.7	88.889	16	2	0	CATTTTCTTCAACTTTGA	CATTTTCTTCAAGATTGA	minus	1/-1
circ_134_intron(+)_down	15007	circ_134_intron(+)_up	2300	20	9891	9910	26	7	4.3	23.8	85	17	3	0	ACAAAAAAGACATCAATCTC	ACACAACAGCCATCAATCTC	minus	1/-1
circ_134_intron(+)_down	15007	circ_134_intron(+)_up	2300	20	14034	14053	699	680	4.3	23.8	85	17	3	0	TATTAACTCAAATGCACAGA	TACTATCTCAAATACACAGA	minus	1/-1
circ_134_intron(+)_down	15007	circ_134_intron(+)_up	2300	19	4272	4290	495	478	4.3	22.9	89.474	17	1	1	AAGAGAAACTAAGTTGAAA	AAGAGAAAATAAG-TGAAA	minus	1/-1
circ_134_intron(+)_down	15007	circ_134_intron(+)_up	2300	17	13440	13456	712	696	4.3	22.9	88.235	15	2	0	AATTGCATCAACATACT	AATTCCGTCAACATACT	minus	1/-1
circ_134_intron(+)_down	15007	circ_134_intron(+)_up	2300	12	9335	9346	776	765	4.3	22.9	100	12	0	0	CATTTTCTTCAA	CATTTTCTTCAA	minus	1/-1
circ_134_intron(+)_down	15007	circ_134_intron(+)_up	2300	12	2687	2698	898	887	4.3	22.9	100	12	0	0	CAATTTCACCAT	CAATTTCACCAT	minus	1/-1
circ_134_intron(+)_down	15007	circ_134_intron(+)_up	2300	17	3418	3434	1139	1123	4.3	22.9	88.235	15	2	0	CAAAATAAGTACAACCA	CAAAATAAGGCCAACCA	minus	1/-1
circ_134_intron(+)_down	15007	circ_134_intron(+)_up	2300	12	1592	1603	1925	1914	4.3	22.9	100	12	0	0	AAGTTCTTGGAG	AAGTTCTTGGAG	minus	1/-1
circ_134_intron(+)_down	15007	circ_134_intron(+)_up	2300	12	173	184	2068	2057	4.3	22.9	100	12	0	0	AAATTCCAATTG	AAATTCCAATTG	minus	1/-1
circ_136_intron(-)_down	3569	circ_136_intron(-)_up	1909	22	3063	3084	282	261	0.002	31.9	90.909	20	2	0	TATATATTTATTTCTAATTTAT	TATATATTTATTTATTATTTAT	minus	1/-1
circ_136_intron(-)_down	3569	circ_136_intron(-)_up	1909	30	3067	3096	182	154	0.02	29.2	83.333	25	4	1	TATTTATTTCTAATTTATATGCATACGTAT	TATTTATTTATTATTTATAATC-TACGTAT	minus	1/-1
circ_136_intron(-)_down	3569	circ_136_intron(-)_up	1909	18	2150	2167	823	806	0.02	29.2	94.444	17	1	0	TGTTGTTTTGGGTTTTCT	TGTTGTTTTGGATTTTCT	minus	1/-1
circ_136_intron(-)_down	3569	circ_136_intron(-)_up	1909	23	2619	2641	45	24	0.24	25.6	86.957	20	2	1	CAATGCAAAAAACTACAAAGCTG	CAATACAAAAAACT-CAAAGGTG	minus	1/-1
circ_136_intron(-)_down	3569	circ_136_intron(-)_up	1909	27	3529	3555	285	259	0.84	22.9	77.778	21	6	0	GTTTATCTTTGTAATTTTTATTTCTTT	GTTTATATATTTATTTATTATTTATTT	minus	1/-1
circ_136_intron(-)_down	3569	circ_136_intron(-)_up	1909	22	3061	3082	280	259	0.84	22.9	81.818	18	4	0	TATATATATTTATTTCTAATTT	TATATTTATTTATTATTTATTT	minus	1/-1
circ_136_intron(-)_down	3569	circ_136_intron(-)_up	1909	22	8	29	1682	1661	0.84	22.9	81.818	18	4	0	TTTCTTTTATGAAACATTTATA	TTTCTTAAATGAGATATTTATA	minus	1/-1
circ_136_intron(-)_down	3569	circ_136_intron(-)_up	1909	21	2584	2603	304	284	2.9	22	85.714	18	2	1	ATTGATGTGAAG-ATGTTGGT	ATTGTTGTGAAGAATATTGGT	minus	1/-1
circ_136_intron(-)_down	3569	circ_136_intron(-)_up	1909	14	3061	3074	1262	1249	2.9	22	92.857	13	1	0	TATATATATTTATT	TATATATATATATT	minus	1/-1
circ_136_intron(-)_down	3569	circ_136_intron(-)_up	1909	14	2325	2338	1655	1642	2.9	22	92.857	13	1	0	ACATGCTTTTAGAG	ACATGCTTCTAGAG	minus	1/-1
circ_136_intron(-)_down	3569	circ_136_intron(-)_up	1909	11	2351	2361	125	115	2.9	21.1	100	11	0	0	TTTTCTACAAT	TTTTCTACAAT	minus	1/-1
circ_136_intron(-)_down	3569	circ_136_intron(-)_up	1909	16	521	536	1282	1267	2.9	21.1	87.5	14	2	0	ATATTTTTTATAAGCA	ATTTTTTTTATCAGCA	minus	1/-1
circ_136_intron(-)_down	3569	circ_136_intron(-)_up	1909	11	3494	3504	1441	1431	2.9	21.1	100	11	0	0	GTACATTTTTG	GTACATTTTTG	minus	1/-1
circ_136_intron(-)_down	3569	circ_136_intron(-)_up	1909	11	1343	1353	1522	1512	2.9	21.1	100	11	0	0	TGATTCTTCTT	TGATTCTTCTT	minus	1/-1
circ_137_intron(+)_down	1000	circ_137_intron(+)_up	1055	19	272	290	611	593	0.011	26.5	89.474	17	2	0	AATTTCTCATTTTAGATAC	AATTTCTCATTTTGGCTAC	minus	1/-1
circ_137_intron(+)_down	1000	circ_137_intron(+)_up	1055	19	790	808	478	461	0.13	22.9	89.474	17	1	1	TGACCAAATCATACATAAA	TGACCAAATCCT-CATAAA	minus	1/-1
circ_137_intron(+)_down	1000	circ_137_intron(+)_up	1055	28	592	619	800	775	0.45	22	78.571	22	4	1	AATTATAAATTCATAAGAATAAGAATTT	AATTATCAATTC--AAGATAAACAATTT	minus	1/-1
circ_137_intron(+)_down	1000	circ_137_intron(+)_up	1055	16	979	994	649	634	0.45	21.1	87.5	14	2	0	TATTCTTGTTATCTTT	TATTCTGGTTATGTTT	minus	1/-1
circ_137_intron(+)_down	1000	circ_137_intron(+)_up	1055	16	841	856	853	838	0.45	21.1	87.5	14	2	0	TCAACATAGGATTAAT	TCAACATAGCATTCAT	minus	1/-1
circ_137_intron(+)_down	1000	circ_137_intron(+)_up	1055	11	39	49	899	889	0.45	21.1	100	11	0	0	TATATTATAAT	TATATTATAAT	minus	1/-1
circ_137_intron(+)_down	1000	circ_137_intron(+)_up	1055	33	608	640	919	887	1.6	20.2	72.727	24	9	0	GAATAAGAATTTACCTAATATAAATTATAAAAA	GAATAAGAAAGCATGAAAAATATATTATAATAA	minus	1/-1
circ_137_intron(+)_down	1000	circ_137_intron(+)_up	1055	13	802	814	1051	1039	1.6	20.2	92.308	12	1	0	ACATAAACTCAAA	ACATAAACACAAA	minus	1/-1
circ_137_intron(+)_down	1000	circ_137_intron(+)_up	1055	10	851	860	614	605	1.6	19.3	100	10	0	0	ATTAATTTCT	ATTAATTTCT	minus	1/-1
circ_137_intron(+)_down	1000	circ_137_intron(+)_up	1055	15	857	871	621	607	1.6	19.3	86.667	13	2	0	TTCTTTAAATAATTT	TTCTTTTATTAATTT	minus	1/-1
circ_137_intron(+)_down	1000	circ_137_intron(+)_up	1055	10	121	130	654	645	1.6	19.3	100	10	0	0	CTGTATATTC	CTGTATATTC	minus	1/-1
circ_137_intron(+)_down	1000	circ_137_intron(+)_up	1055	15	771	785	734	720	1.6	19.3	86.667	13	2	0	CATGATCAAACTAAA	CATAATCAAAATAAA	minus	1/-1
circ_137_intron(+)_down	1000	circ_137_intron(+)_up	1055	15	898	912	740	726	1.6	19.3	86.667	13	2	0	TGGTTTCAAAAACAA	TGGTTTCATAATCAA	minus	1/-1
circ_137_intron(+)_down	1000	circ_137_intron(+)_up	1055	12	113	124	429	418	5.5	18.4	91.667	11	1	0	TTTCTCCACTGT	TTTCTCCAATGT	minus	1/-1
circ_137_intron(+)_down	1000	circ_137_intron(+)_up	1055	12	901	912	552	541	5.5	18.4	91.667	11	1	0	TTTCAAAAACAA	TTTCAACAACAA	minus	1/-1
circ_137_intron(+)_down	1000	circ_137_intron(+)_up	1055	12	712	723	728	717	5.5	18.4	91.667	11	1	0	CAAAATAAAGTA	CAAAATAAACTA	minus	1/-1
circ_137_intron(+)_down	1000	circ_137_intron(+)_up	1055	22	407	428	752	731	5.5	18.4	77.273	17	5	0	TTGTGGGCCCAATTGTTTAATA	TTGTGGCCACCATGGTTTCATA	minus	1/-1
circ_137_intron(+)_down	1000	circ_137_intron(+)_up	1055	9	942	950	230	222	5.5	17.5	100	9	0	0	TTAAAGTCA	TTAAAGTCA	minus	1/-1
circ_137_intron(+)_down	1000	circ_137_intron(+)_up	1055	9	764	772	253	245	5.5	17.5	100	9	0	0	TAATAAACA	TAATAAACA	minus	1/-1
circ_137_intron(+)_down	1000	circ_137_intron(+)_up	1055	9	875	883	255	247	5.5	17.5	100	9	0	0	CCTAATAAA	CCTAATAAA	minus	1/-1
circ_137_intron(+)_down	1000	circ_137_intron(+)_up	1055	14	152	165	576	563	5.5	17.5	85.714	12	2	0	ATCCTGATGGTTTT	ATACTGGTGGTTTT	minus	1/-1
circ_137_intron(+)_down	1000	circ_137_intron(+)_up	1055	14	225	238	653	640	5.5	17.5	85.714	12	2	0	TGTTTATTCTGTTT	TGTATATTCTGGTT	minus	1/-1
circ_137_intron(+)_down	1000	circ_137_intron(+)_up	1055	19	878	896	944	926	5.5	17.5	78.947	15	4	0	AATAAAATGTTACATTATG	AAAAAAAGATAACATTATG	minus	1/-1
circ_138_intron(+)_down	275	circ_138_intron(+)_up	284	18	160	177	18	2	1.3	16.6	83.333	15	2	1	AACTTCATGTTTCACTCA	AACTT-ATGTCCCACTCA	minus	1/-1
circ_138_intron(+)_down	275	circ_138_intron(+)_up	284	11	212	222	91	81	1.3	16.6	90.909	10	1	0	GGGAGGCGAGG	GGTAGGCGAGG	minus	1/-1
circ_138_intron(+)_down	275	circ_138_intron(+)_up	284	8	214	221	84	77	1.3	15.7	100	8	0	0	GAGGCGAG	GAGGCGAG	minus	1/-1
circ_138_intron(+)_down	275	circ_138_intron(+)_up	284	8	152	159	124	117	1.3	15.7	100	8	0	0	ATAAAAAC	ATAAAAAC	minus	1/-1
circ_138_intron(+)_down	275	circ_138_intron(+)_up	284	8	155	162	166	159	1.3	15.7	100	8	0	0	AAAACAAC	AAAACAAC	minus	1/-1
circ_138_intron(+)_down	275	circ_138_intron(+)_up	284	10	245	254	164	155	4.7	14.8	90	9	1	0	AACCACAGAA	AACAACAGAA	minus	1/-1
circ_138_intron(+)_down	275	circ_138_intron(+)_up	284	10	113	122	181	172	4.7	14.8	90	9	1	0	CCCTCAAATT	CCCTCATATT	minus	1/-1
circ_138_intron(+)_down	275	circ_138_intron(+)_up	284	15	186	200	221	207	4.7	14.8	80	12	3	0	AAATAGAATAAATTA	AAATATATAAAATTA	minus	1/-1
circ_138_intron(+)_down	275	circ_138_intron(+)_up	284	15	42	56	234	220	4.7	14.8	80	12	3	0	TTTTGAAATTTAAAA	TTTTTATTTTTAAAA	minus	1/-1
circ_139_intron(+)_down	354	circ_139_intron(+)_up	250	35	110	144	182	150	5.69e-06	34.6	82.857	29	4	1	GACATACAACAACCACAACAAAGCTTTATCCCACC	GACATACAACAACAACA--ATAGCCTTATTCCACC	minus	1/-1
circ_139_intron(+)_down	354	circ_139_intron(+)_up	250	9	228	236	196	188	0.44	17.5	100	9	0	0	AAAGGATGC	AAAGGATGC	minus	1/-1
circ_139_intron(+)_down	354	circ_139_intron(+)_up	250	8	264	271	20	13	1.5	15.7	100	8	0	0	AAAATAGA	AAAATAGA	minus	1/-1
circ_139_intron(+)_down	354	circ_139_intron(+)_up	250	8	89	96	28	21	1.5	15.7	100	8	0	0	AGTTAAAA	AGTTAAAA	minus	1/-1
circ_139_intron(+)_down	354	circ_139_intron(+)_up	250	8	261	268	48	41	1.5	15.7	100	8	0	0	TCCAAAAT	TCCAAAAT	minus	1/-1
circ_139_intron(+)_down	354	circ_139_intron(+)_up	250	8	343	350	66	59	1.5	15.7	100	8	0	0	TTCCTTTT	TTCCTTTT	minus	1/-1
circ_139_intron(+)_down	354	circ_139_intron(+)_up	250	8	43	50	66	59	1.5	15.7	100	8	0	0	TTCCTTTT	TTCCTTTT	minus	1/-1
circ_139_intron(+)_down	354	circ_139_intron(+)_up	250	8	89	96	110	103	1.5	15.7	100	8	0	0	AGTTAAAA	AGTTAAAA	minus	1/-1
circ_139_intron(+)_down	354	circ_139_intron(+)_up	250	23	67	89	227	205	1.5	15.7	73.913	17	6	0	TTCTTTGTAAAATTGATAATATA	TTATTTTCAAAATTTAGAGTATA	minus	1/-1
circ_139_intron(+)_down	354	circ_139_intron(+)_up	250	8	318	325	231	224	1.5	15.7	100	8	0	0	GTAGTTAT	GTAGTTAT	minus	1/-1
circ_139_intron(+)_down	354	circ_139_intron(+)_up	250	7	242	248	96	90	5.3	13.9	100	7	0	0	TTCTCAA	TTCTCAA	minus	1/-1
circ_139_intron(+)_down	354	circ_139_intron(+)_up	250	7	32	38	219	213	5.3	13.9	100	7	0	0	AAAATTT	AAAATTT	minus	1/-1
circ_139_intron(+)_down	354	circ_139_intron(+)_up	250	7	282	288	227	221	5.3	13.9	100	7	0	0	TTATTTT	TTATTTT	minus	1/-1
circ_140_intron(-)_down	597	circ_140_intron(-)_up	7141	15	298	312	3949	3935	0.52	23.8	93.333	14	1	0	ATTTTATTTTGAATG	ATGTTATTTTGAATG	minus	1/-1
circ_140_intron(-)_down	597	circ_140_intron(-)_up	7141	26	67	92	4050	4025	1.8	21.1	76.923	20	6	0	TAAAATACAATTTTTGGTCCCCCTAT	TAAGATACAATCTATGGTATCTCTAT	minus	1/-1
circ_140_intron(-)_down	597	circ_140_intron(-)_up	7141	11	402	412	4056	4046	1.8	21.1	100	11	0	0	ATGATATAAGA	ATGATATAAGA	minus	1/-1
circ_140_intron(-)_down	597	circ_140_intron(-)_up	7141	11	536	546	5520	5510	1.8	21.1	100	11	0	0	TCAAGTTTGTT	TCAAGTTTGTT	minus	1/-1
circ_140_intron(-)_down	597	circ_140_intron(-)_up	7141	13	76	88	3189	3177	6.3	20.2	92.308	12	1	0	ATTTTTGGTCCCC	ATTTTTGGACCCC	minus	1/-1
circ_140_intron(-)_down	597	circ_140_intron(-)_up	7141	13	398	410	3669	3657	6.3	20.2	92.308	12	1	0	TTTTATGATATAA	TTTTATGATCTAA	minus	1/-1
circ_140_intron(-)_down	597	circ_140_intron(-)_up	7141	13	359	371	4031	4019	6.3	20.2	92.308	12	1	0	TCTGTATGCTGTT	TCTCTATGCTGTT	minus	1/-1
circ_140_intron(-)_down	597	circ_140_intron(-)_up	7141	18	55	72	6845	6828	6.3	20.2	83.333	15	3	0	TTTATTTTAGGCTAAAAT	TTTCTTCTAGTCTAAAAT	minus	1/-1
circ_140_intron(-)_down	597	circ_140_intron(-)_up	7141	15	36	50	274	260	6.3	19.3	86.667	13	2	0	ATGTCCTTATTTTCA	ATTTCCTTCTTTTCA	minus	1/-1
circ_140_intron(-)_down	597	circ_140_intron(-)_up	7141	10	546	555	4050	4041	6.3	19.3	100	10	0	0	TAAGATACAA	TAAGATACAA	minus	1/-1
circ_140_intron(-)_down	597	circ_140_intron(-)_up	7141	25	534	558	5067	5043	6.3	19.3	76	19	6	0	ATTCAAGTTTGTTAAGATACAAATA	ATTCAAGAACCTCAAGAGACAAATA	minus	1/-1
circ_140_intron(-)_down	597	circ_140_intron(-)_up	7141	20	53	72	6896	6877	6.3	19.3	80	16	4	0	AATTTATTTTAGGCTAAAAT	AATTGATTTTGAGATAAAAT	minus	1/-1
circ_142_intron(-)_down	10820	circ_142_intron(-)_up	12791	161	2797	2956	3675	3515	8.39e-10	58.1	68.323	110	50	1	GACCATTGATTGAAATGAATATGGAAGTCTTTGTCCATACATTTTAACCATGACCACGTATGGAATAAAGCTTCATCCATGACTTTTCGGGGTTGAAAATCTG-GTTATTAAAAACCACAGAATTTCTATGCTTCCAAATAGTCATGGATAAAGCTATCCA	GACCAATGGTTAAATGGAATATTAAAACCTTTTTCTGAAACTTTAAGCCAAGACCAAGCATGAAATAGAGCATCATCCAACACTTTGGGAGGTTCAAATGGTGTGCCCTTAAACAGGAGGGAATTCCTGTGTTGCCAAATAGTACTAGTTAGAGCAATCCA	minus	1/-1
circ_142_intron(-)_down	10820	circ_142_intron(-)_up	12791	189	3749	3935	2722	2537	4.34e-07	49.1	67.725	128	56	5	CAATCCTCCATATTTAGACACTAAGGT-TCTTGCCCAAAGCTGGTGCAGATTATTTGCCAACTGCCAACCCCATTTGCCTAGCAATGTCTCATTAAACTTGTTCAAGTCTTTAATTTCTAACCCCCCTCTGATTTTAGGAAGGCAAACTGT-ATCCCATTTGACCCAAGGGATCTTAGTTATGTCGTTG	CAAACCTCCATATTTGGAGG-TAAGAAGTCTGGCCCAAAGCTGGTTGTGATTAGAAGCTAGTCCCCAGATCCATCTTCCCCTTAAGGCTGCATTGAAATTGGACAGGTCTTTGATTCCCAATCCCCCATCAATCTTCGGATTGCAGA-TGTCAGCCCACTTGACCCAAGGAAT-TCTGTTATGGTGTTG	minus	1/-1
circ_142_intron(-)_down	10820	circ_142_intron(-)_up	12791	103	3163	3263	3308	3208	0.000785	37.4	68.932	71	28	2	GTAGAGCCACCTGCCTCCTTCTTAGATTAGCCTTAGTAGGCAATCTGTTTTTAAAAATTCTCCAAGAGAAGGCACTT--GCTCTTGGAGGAATTTTCAGATTC	GTAGAACCACATTTCTCCTAAGCAAATTGGCCCTGGTAGGAAGTCTATCCCTAAACAATCTCCAAGAAAA--CATGTCAGCCCTTGGGGGGATTTTAAGCTTC	minus	1/-1
circ_142_intron(-)_down	10820	circ_142_intron(-)_up	12791	51	3311	3361	3160	3110	0.12	30.1	72.549	37	14	0	CATGAATAGGTTGTATGCTGACTTTGTGGAATAGGACCCACTAGGATCAGC	CATCAAGAGCCTATAAGCTGACTTGGTAGAATAGAGTCCATTAGGTTCTGC	minus	1/-1
circ_142_intron(-)_down	10820	circ_142_intron(-)_up	12791	16	1980	1995	11322	11307	0.12	30.1	100	16	0	0	TAATAAGTTGTTACAT	TAATAAGTTGTTACAT	minus	1/-1
circ_142_intron(-)_down	10820	circ_142_intron(-)_up	12791	60	3411	3470	3060	3001	0.41	28.3	70	42	18	0	ATTTCATCCATGAAAGCTGCCACCATGTCAATTTCATGATCAAAGAAATTTCTCCTCCAT	ATATCTTCCATGAAAGCTATGGCTTGCTCATTCTCATAATCAAATAGGTTCCTTCTCCAT	minus	1/-1
circ_142_intron(-)_down	10820	circ_142_intron(-)_up	12791	17	6412	6428	11913	11897	1.4	27.4	94.118	16	1	0	CTAACTTAACACTAAAA	CTAACTTAACCCTAAAA	minus	1/-1
circ_142_intron(-)_down	10820	circ_142_intron(-)_up	12791	31	77	107	1441	1412	1.4	26.5	80.645	25	5	1	AAATATTCTATACTACCTTAAATTGCTTCTC	AATTATTCTATTCTAATTCAAATTG-TTCTC	minus	1/-1
circ_142_intron(-)_down	10820	circ_142_intron(-)_up	12791	67	2613	2676	3851	3786	1.4	26.5	71.642	48	15	3	TTTTTTTTTTGCACAGCAAAA--ATCAGATTTATATATTATATATAATA-CAGTACTAGGTGTACTG	TTTTTTTTTTGGAAGGCAAAATTATATTATTAATA-ATATTAAAGCATAGCAGTACCAGAGGTACTG	minus	1/-1
circ_142_intron(-)_down	10820	circ_142_intron(-)_up	12791	19	7683	7701	9824	9806	1.4	26.5	89.474	17	2	0	ATAATGCTCTAATGAGAAA	ATAATGCTCAAATGAGCAA	minus	1/-1
circ_142_intron(-)_down	10820	circ_142_intron(-)_up	12791	19	7683	7701	11386	11368	1.4	26.5	89.474	17	2	0	ATAATGCTCTAATGAGAAA	ATAATGCTCAAATGAGCAA	minus	1/-1
circ_142_intron(-)_down	10820	circ_142_intron(-)_up	12791	21	6221	6241	3708	3688	5	25.6	85.714	18	3	0	ACAAATTCACCACAGGTCTCC	ACAAGTTAACCAAAGGTCTCC	minus	1/-1
circ_142_intron(-)_down	10820	circ_142_intron(-)_up	12791	21	114	134	5793	5773	5	25.6	85.714	18	3	0	AATTAAATTTTCAGGACTATT	AATGAAATTTTCAGACCTATT	minus	1/-1
circ_142_intron(-)_down	10820	circ_142_intron(-)_up	12791	16	8898	8913	7586	7571	5	25.6	93.75	15	1	0	ATTACATGTTTCTTTT	ATTACATGTTTTTTTT	minus	1/-1
circ_142_intron(-)_down	10820	circ_142_intron(-)_up	12791	16	10176	10191	9371	9356	5	25.6	93.75	15	1	0	TTTGAAACAGTCTCAA	TTTGAAACAGACTCAA	minus	1/-1
circ_142_intron(-)_down	10820	circ_142_intron(-)_up	12791	16	1980	1995	9760	9745	5	25.6	93.75	15	1	0	TAATAAGTTGTTACAT	TAGTAAGTTGTTACAT	minus	1/-1
circ_142_intron(-)_down	10820	circ_142_intron(-)_up	12791	18	2337	2354	85	68	5	24.7	88.889	16	2	0	ATTTCTTCATCTAATAAA	ATTTCATCATTTAATAAA	minus	1/-1
circ_142_intron(-)_down	10820	circ_142_intron(-)_up	12791	18	6408	6425	6007	5990	5	24.7	88.889	16	2	0	AACTCTAACTTAACACTA	AACTGTAACTTAACTCTA	minus	1/-1
circ_142_intron(-)_down	10820	circ_142_intron(-)_up	12791	13	3670	3682	7894	7882	5	24.7	100	13	0	0	TCTGCTGCTGGAA	TCTGCTGCTGGAA	minus	1/-1
circ_142_intron(-)_down	10820	circ_142_intron(-)_up	12791	13	5344	5356	8584	8572	5	24.7	100	13	0	0	AGTAAGCAGAATT	AGTAAGCAGAATT	minus	1/-1
circ_143_intron(+)_down	680	circ_143_intron(+)_up	739	12	596	607	131	120	2.6	18.4	91.667	11	1	0	GATGAATGATTG	GATGAATGAATG	minus	1/-1
circ_143_intron(+)_down	680	circ_143_intron(+)_up	739	12	449	460	338	327	2.6	18.4	91.667	11	1	0	TTCAAAGGGCCA	TTTAAAGGGCCA	minus	1/-1
circ_143_intron(+)_down	680	circ_143_intron(+)_up	739	11	125	135	23	13	9	16.6	90.909	10	1	0	AATTTTTTGCT	AATTTTGTGCT	minus	1/-1
circ_143_intron(+)_down	680	circ_143_intron(+)_up	739	11	597	607	126	116	9	16.6	90.909	10	1	0	ATGAATGATTG	ATGAATGCTTG	minus	1/-1
circ_143_intron(+)_down	680	circ_143_intron(+)_up	739	11	655	665	167	157	9	16.6	90.909	10	1	0	AGTTTCTCATT	AGTTTCTTATT	minus	1/-1
circ_143_intron(+)_down	680	circ_143_intron(+)_up	739	8	2	9	10	3	9	15.7	100	8	0	0	TAAGTATT	TAAGTATT	minus	1/-1
circ_143_intron(+)_down	680	circ_143_intron(+)_up	739	8	627	634	152	145	9	15.7	100	8	0	0	TACAATTT	TACAATTT	minus	1/-1
circ_143_intron(+)_down	680	circ_143_intron(+)_up	739	8	280	287	195	188	9	15.7	100	8	0	0	TTCCAAGT	TTCCAAGT	minus	1/-1
circ_143_intron(+)_down	680	circ_143_intron(+)_up	739	8	368	375	256	249	9	15.7	100	8	0	0	TCATCCTA	TCATCCTA	minus	1/-1
circ_143_intron(+)_down	680	circ_143_intron(+)_up	739	8	104	111	270	263	9	15.7	100	8	0	0	AAATACAA	AAATACAA	minus	1/-1
circ_143_intron(+)_down	680	circ_143_intron(+)_up	739	8	99	106	566	559	9	15.7	100	8	0	0	ATGTTAAA	ATGTTAAA	minus	1/-1
circ_143_intron(+)_down	680	circ_143_intron(+)_up	739	8	160	167	570	563	9	15.7	100	8	0	0	AATAATGT	AATAATGT	minus	1/-1
circ_143_intron(+)_down	680	circ_143_intron(+)_up	739	8	111	118	713	706	9	15.7	100	8	0	0	AGTACAAG	AGTACAAG	minus	1/-1
circ_144_intron(-)_down	309	circ_144_intron(-)_up	446	25	109	133	418	395	0.005	24.7	84	21	3	1	TTAGAACTATAAGTAAAAAACACAC	TTAGA-CTATAACTAAAAGAAACAC	minus	1/-1
circ_144_intron(-)_down	309	circ_144_intron(-)_up	446	12	162	173	409	398	0.69	18.4	91.667	11	1	0	AACTTAAAGAAA	AACTAAAAGAAA	minus	1/-1
circ_144_intron(-)_down	309	circ_144_intron(-)_up	446	8	77	84	379	372	2.4	15.7	100	8	0	0	TAATTGTA	TAATTGTA	minus	1/-1
circ_144_intron(-)_down	309	circ_144_intron(-)_up	446	10	256	265	62	53	8.4	14.8	90	9	1	0	TCTTTTGTCT	TCATTTGTCT	minus	1/-1
circ_144_intron(-)_down	309	circ_144_intron(-)_up	446	15	259	273	148	134	8.4	14.8	80	12	3	0	TTTGTCTTGTTCAAA	TTTGTCCTTTTAAAA	minus	1/-1
circ_144_intron(-)_down	309	circ_144_intron(-)_up	446	10	278	287	236	227	8.4	14.8	90	9	1	0	TAATATAATA	TAGTATAATA	minus	1/-1
circ_144_intron(-)_down	309	circ_144_intron(-)_up	446	10	136	145	361	352	8.4	14.8	90	9	1	0	ATGTAGAATT	ATGAAGAATT	minus	1/-1
circ_144_intron(-)_down	309	circ_144_intron(-)_up	446	10	194	203	401	392	8.4	14.8	90	9	1	0	GAAGCACATA	GAAACACATA	minus	1/-1
circ_144_intron(-)_down	309	circ_144_intron(-)_up	446	7	195	201	80	74	8.4	13.9	100	7	0	0	AAGCACA	AAGCACA	minus	1/-1
circ_144_intron(-)_down	309	circ_144_intron(-)_up	446	7	112	118	154	148	8.4	13.9	100	7	0	0	GAACTAT	GAACTAT	minus	1/-1
circ_144_intron(-)_down	309	circ_144_intron(-)_up	446	7	62	68	221	215	8.4	13.9	100	7	0	0	TTGTATT	TTGTATT	minus	1/-1
circ_144_intron(-)_down	309	circ_144_intron(-)_up	446	12	39	50	237	226	8.4	13.9	83.333	10	2	0	TTAGTAAACTAA	TTAGTATAATAA	minus	1/-1
circ_144_intron(-)_down	309	circ_144_intron(-)_up	446	7	99	105	241	235	8.4	13.9	100	7	0	0	TTCCTTA	TTCCTTA	minus	1/-1
circ_144_intron(-)_down	309	circ_144_intron(-)_up	446	7	157	163	268	262	8.4	13.9	100	7	0	0	TTGAAAA	TTGAAAA	minus	1/-1
circ_144_intron(-)_down	309	circ_144_intron(-)_up	446	7	193	199	367	361	8.4	13.9	100	7	0	0	TGAAGCA	TGAAGCA	minus	1/-1
circ_144_intron(-)_down	309	circ_144_intron(-)_up	446	7	61	67	377	371	8.4	13.9	100	7	0	0	ATTGTAT	ATTGTAT	minus	1/-1
circ_145_intron(-)_down	9286	circ_145_intron(-)_up	5113	16	7050	7065	2501	2486	1.7	25.6	93.75	15	1	0	AACCAGCCCTGGGCTA	AACCAGCCATGGGCTA	minus	1/-1
circ_145_intron(-)_down	9286	circ_145_intron(-)_up	5113	12	1119	1130	125	114	5.9	22.9	100	12	0	0	TTACTTTCTCTC	TTACTTTCTCTC	minus	1/-1
circ_145_intron(-)_down	9286	circ_145_intron(-)_up	5113	17	6652	6668	138	122	5.9	22.9	88.235	15	2	0	ATTTTCCTTTTTCTTAC	ATTTTCTTTCTTCTTAC	minus	1/-1
circ_145_intron(-)_down	9286	circ_145_intron(-)_up	5113	22	980	1001	565	544	5.9	22.9	81.818	18	4	0	GAGCAAATCCGAGAAGATATCA	GACCAAATCCTCAAAGATATCA	minus	1/-1
circ_145_intron(-)_down	9286	circ_145_intron(-)_up	5113	12	8746	8757	1179	1168	5.9	22.9	100	12	0	0	TTATTTTGAACT	TTATTTTGAACT	minus	1/-1
circ_145_intron(-)_down	9286	circ_145_intron(-)_up	5113	22	8019	8040	1608	1587	5.9	22.9	81.818	18	4	0	AAATGATATGATATTTAAAAAT	AAATGATTTGGTATTTGAAGAT	minus	1/-1
circ_145_intron(-)_down	9286	circ_145_intron(-)_up	5113	17	8475	8491	1800	1784	5.9	22.9	88.235	15	2	0	ATTAATTCCAAAAATAA	ATTCATTCCAAAAAAAA	minus	1/-1
circ_145_intron(-)_down	9286	circ_145_intron(-)_up	5113	17	751	767	1951	1935	5.9	22.9	88.235	15	2	0	CTTCAATATGTGGATGA	CTTCAAGATGTGAATGA	minus	1/-1
circ_147_intron(-)_down	1201	circ_147_intron(-)_up	623	102	759	859	528	427	1.26e-31	123	87.255	89	12	1	TATATGTATATATATGAAATGAATCCAAGTACCTGAGGTACCATGATTACACTAAAAACCAGTGGAATGGTTCCC-AATACAGACTACACAGCAGTCTCGAT	TATATATATATATAAGAAATGAAGCCAAGTACCAGGGGTACCATGGTTACAATAAGATCCAGTGAAATGGTTCCCAAAGACAGACTAGACAGCAGTCTCGAT	minus	1/-1
circ_147_intron(-)_down	1201	circ_147_intron(-)_up	623	56	243	294	577	525	1.44e-05	36.5	75	42	7	2	CAATTTTTTCAGGTGTGGT----ACTGGTATGTATATATATATATATATATATATA	CAATTTTTT---TTTTGGTCAGCAAAGATAAATATATATATATATATATATATATA	minus	1/-1
circ_147_intron(-)_down	1201	circ_147_intron(-)_up	623	25	733	757	573	550	5.01e-05	33.7	92	23	1	1	TTTTTTTTTGTTCAGCAAAAGATAA	TTTTTTTTTGGTCAGCAAA-GATAA	minus	1/-1
circ_147_intron(-)_down	1201	circ_147_intron(-)_up	623	13	620	632	160	148	1.1	20.2	92.308	12	1	0	TCCTTTTCAACAT	TCATTTTCAACAT	minus	1/-1
circ_147_intron(-)_down	1201	circ_147_intron(-)_up	623	17	750	766	280	265	1.1	19.3	88.235	15	1	1	AAAGATAAGTATATGTA	AAAG-TAAGAATATGTA	minus	1/-1
circ_147_intron(-)_down	1201	circ_147_intron(-)_up	623	19	453	471	164	147	3.9	18.4	84.211	16	2	1	AGAATCAATTTTAAATATT	AGAATC-ATTTTCAACATT	minus	1/-1
circ_147_intron(-)_down	1201	circ_147_intron(-)_up	623	12	1022	1033	190	179	3.9	18.4	91.667	11	1	0	TTGTCATCATCT	TTGTGATCATCT	minus	1/-1
circ_147_intron(-)_down	1201	circ_147_intron(-)_up	623	14	1022	1035	205	193	3.9	18.4	92.857	13	0	1	TTGTCATCATCTTT	TTGTCATCA-CTTT	minus	1/-1
circ_147_intron(-)_down	1201	circ_147_intron(-)_up	623	12	1044	1055	327	316	3.9	18.4	91.667	11	1	0	ATTGTACTGAGT	ATTGTAATGAGT	minus	1/-1
circ_147_intron(-)_down	1201	circ_147_intron(-)_up	623	9	50	58	229	221	3.9	17.5	100	9	0	0	GGCTTTTCA	GGCTTTTCA	minus	1/-1
circ_147_intron(-)_down	1201	circ_147_intron(-)_up	623	14	134	147	312	299	3.9	17.5	85.714	12	2	0	AATATTTTTCTCAT	AAAATCTTTCTCAT	minus	1/-1
circ_147_intron(-)_down	1201	circ_147_intron(-)_up	623	9	514	522	314	306	3.9	17.5	100	9	0	0	ACAAAATCT	ACAAAATCT	minus	1/-1
circ_147_intron(-)_down	1201	circ_147_intron(-)_up	623	9	832	840	392	384	3.9	17.5	100	9	0	0	CCAATACAG	CCAATACAG	minus	1/-1
circ_147_intron(-)_down	1201	circ_147_intron(-)_up	623	19	30	48	407	389	3.9	17.5	78.947	15	4	0	ATAATTTTAGAACTGCCAA	ATATTTATACAGCTGCCAA	minus	1/-1
circ_147_intron(-)_down	1201	circ_147_intron(-)_up	623	14	858	871	529	516	3.9	17.5	85.714	12	2	0	ATATATATGTGTAT	ATATATATATATAT	minus	1/-1
circ_147_intron(-)_down	1201	circ_147_intron(-)_up	623	14	858	871	531	518	3.9	17.5	85.714	12	2	0	ATATATATGTGTAT	ATATATATATATAT	minus	1/-1
circ_147_intron(-)_down	1201	circ_147_intron(-)_up	623	14	858	871	533	520	3.9	17.5	85.714	12	2	0	ATATATATGTGTAT	ATATATATATATAT	minus	1/-1
circ_147_intron(-)_down	1201	circ_147_intron(-)_up	623	14	858	871	535	522	3.9	17.5	85.714	12	2	0	ATATATATGTGTAT	ATATATATATATAT	minus	1/-1
circ_147_intron(-)_down	1201	circ_147_intron(-)_up	623	14	858	871	537	524	3.9	17.5	85.714	12	2	0	ATATATATGTGTAT	ATATATATATATAT	minus	1/-1
circ_147_intron(-)_down	1201	circ_147_intron(-)_up	623	14	858	871	539	526	3.9	17.5	85.714	12	2	0	ATATATATGTGTAT	ATATATATATATAT	minus	1/-1
circ_147_intron(-)_down	1201	circ_147_intron(-)_up	623	14	858	871	541	528	3.9	17.5	85.714	12	2	0	ATATATATGTGTAT	ATATATATATATAT	minus	1/-1
circ_147_intron(-)_down	1201	circ_147_intron(-)_up	623	14	858	871	543	530	3.9	17.5	85.714	12	2	0	ATATATATGTGTAT	ATATATATATATAT	minus	1/-1
circ_147_intron(-)_down	1201	circ_147_intron(-)_up	623	14	858	871	545	532	3.9	17.5	85.714	12	2	0	ATATATATGTGTAT	ATATATATATATAT	minus	1/-1
circ_147_intron(-)_down	1201	circ_147_intron(-)_up	623	14	858	871	547	534	3.9	17.5	85.714	12	2	0	ATATATATGTGTAT	ATATATATATATAT	minus	1/-1
circ_147_intron(-)_down	1201	circ_147_intron(-)_up	623	14	858	871	549	536	3.9	17.5	85.714	12	2	0	ATATATATGTGTAT	ATATATATATATAT	minus	1/-1
circ_148_intron(+)_down	4326	circ_148_intron(+)_up	8998	230	3156	3365	475	250	9.36e-22	95.1	71.739	165	41	11	GAGGGAGGAGGAGA-AGTG--GAAGCCATGAATGAAGGCTAGGTTTCGACCTATGCTCTGAAT---ACCATAATGGAGTTGAGAGAAAAGGAGAGAG-----AAGAGAAAACTGAGATTGAGAAATCTTGTATTATTTAGCCCAACTGAAAA-AGTTGTTAAAAGACTTTATATAG--ACAGTTATGTTAACTGTCAACTAAC---TCT---AACAAACCTGAGTTAGTT	GAGGAAGGAGGAGTCAATGCAGAAGCCATGAAAAAAG-CTTGGTTTCAACCTAAGCTACGTATACCACCATATTAGATTTCAAAGAGTTTGAGAGAGAGAGAAAGAGAAGATTGAGATTGAGAAA-CTGTTAATATTCAACCCAACTGAAAACAGTTACAAAGAAAGATTATATAGTTGCAGTGA--GTAACTGCCAAATAACCTATCTGTCAACTAACCAGAGTTAGTT	minus	1/-1
circ_148_intron(+)_down	4326	circ_148_intron(+)_up	8998	149	114	253	388	250	8.76e-16	75.2	74.497	111	19	9	TTGAGAGAAAACGAGAGAGAAGAGAAAACTGAGATTGAGAAATCTTGTATTATTCAACCCAACTGAAAAAGTTGTTAC-AAGGCTGTTTATATAG--ACAGTTATGCTAACTGTCAACTAAC---TCT---AACAAACTTGAGTTAGTT	TTGAGAGA----GAGAGA-AAGAGAAGATTGAGATTGAGAAA-CTGTTAATATTCAACCCAACTGAAAA--CAGTTACAAAGAAAGATTATATAGTTGCAGTGA--GTAACTGCCAAATAACCTATCTGTCAACTAACCAGAGTTAGTT	minus	1/-1
circ_148_intron(+)_down	4326	circ_148_intron(+)_up	8998	75	2759	2833	2432	2358	0.00022	37.4	70.667	53	22	0	AGTAGCTTTAAGTTTGTCAAACCAGGCCCTAGGTGCCTGCTTTAGACCATAAATAGCTTTGTGTAATCTGCACAC	AGTAGAATTTAGCCTGTCAAAACACTGCCTTGGAGCCTGTTTTAAGCCATAAATGACTTGGTTGAGTTTGCAGAC	minus	1/-1
circ_148_intron(+)_down	4326	circ_148_intron(+)_up	8998	44	2887	2930	2305	2262	0.000769	35.6	77.273	34	10	0	TCTTCAAGAATGCCATTGAGGAAGGCATTGTTGACATCTAGTTG	TCTTCAAGTGACCCATTCAGAAAAGCATTATTTACATCAAGTTG	minus	1/-1
circ_148_intron(+)_down	4326	circ_148_intron(+)_up	8998	31	3432	3462	209	179	0.003	34.6	83.871	26	5	0	AAAAACACAAGAAGTAAAGTATACTCTTATA	AAAAATACTTGAGGTACAGTATACTCTTATA	minus	1/-1
circ_148_intron(+)_down	4326	circ_148_intron(+)_up	8998	26	157	181	6203	6178	0.033	31	88.462	23	2	1	CTTGTATTATTCAACCCAA-CTGAAA	CTTGTATTGTTCATCCCAAGCTGAAA	minus	1/-1
circ_148_intron(+)_down	4326	circ_148_intron(+)_up	8998	23	1558	1580	4271	4249	0.11	29.2	86.957	20	3	0	CTTGTTTTTTATCTTTGTAATTT	CTCGTTTTTTATATTTGTTATTT	minus	1/-1
circ_148_intron(+)_down	4326	circ_148_intron(+)_up	8998	17	2135	2151	8587	8571	0.4	27.4	94.118	16	1	0	ATAGCAGCACCAGAGGT	ATAACAGCACCAGAGGT	minus	1/-1
circ_148_intron(+)_down	4326	circ_148_intron(+)_up	8998	24	3711	3734	2791	2768	0.4	26.5	83.333	20	4	0	TCTCATTCATAATATTACAATCAA	TCTCATTTATTTTATTGCAATCAA	minus	1/-1
circ_148_intron(+)_down	4326	circ_148_intron(+)_up	8998	26	3271	3295	6203	6178	0.4	26.5	84.615	22	3	1	CTTGTATTATTTAGCCCAA-CTGAAA	CTTGTATTGTTCATCCCAAGCTGAAA	minus	1/-1
circ_148_intron(+)_down	4326	circ_148_intron(+)_up	8998	18	3130	3147	612	595	1.4	24.7	88.889	16	2	0	TAAAGATGTAACTTTCAA	TAATGATGTAACCTTCAA	minus	1/-1
circ_148_intron(+)_down	4326	circ_148_intron(+)_up	8998	22	3703	3724	1380	1361	1.4	24.7	86.364	19	1	1	AGGTTATTTCTCATTCATAATA	AGGTTATGTC--ATTCATAATA	minus	1/-1
circ_148_intron(+)_down	4326	circ_148_intron(+)_up	8998	20	4212	4231	3702	3684	1.4	24.7	90	18	1	1	TGATCCCAAAAAAAGAATCC	TGATCC-AAAACAAGAATCC	minus	1/-1
circ_148_intron(+)_down	4326	circ_148_intron(+)_up	8998	13	4290	4302	3734	3722	1.4	24.7	100	13	0	0	ATTGTCATCATCA	ATTGTCATCATCA	minus	1/-1
circ_148_intron(+)_down	4326	circ_148_intron(+)_up	8998	13	628	640	6017	6005	1.4	24.7	100	13	0	0	CAGCATCAGTTTC	CAGCATCAGTTTC	minus	1/-1
circ_148_intron(+)_down	4326	circ_148_intron(+)_up	8998	23	1090	1112	6551	6529	1.4	24.7	82.609	19	4	0	ACTGCCTTCTTATATTTGTCCTT	ACTTCTTCCTTATCTTTGTCCTT	minus	1/-1
circ_148_intron(+)_down	4326	circ_148_intron(+)_up	8998	15	441	455	2145	2131	4.9	23.8	93.333	14	1	0	TGGCTAACAATCGAG	TGGCTACCAATCGAG	minus	1/-1
circ_148_intron(+)_down	4326	circ_148_intron(+)_up	8998	20	3290	3309	3590	3571	4.9	23.8	85	17	3	0	CTGAAAAAGTTGTTAAAAGA	CTCAAAAAGTTTTTAAAGGA	minus	1/-1
circ_148_intron(+)_down	4326	circ_148_intron(+)_up	8998	15	467	481	4772	4758	4.9	23.8	93.333	14	1	0	TCTAGAATTTTAATC	TCTAGACTTTTAATC	minus	1/-1
circ_148_intron(+)_down	4326	circ_148_intron(+)_up	8998	25	3722	3746	6595	6571	4.9	23.8	80	20	5	0	ATATTACAATCAAAGTAGTCAGTTG	ATATTACAAAAAAAAAAGTCATTTG	minus	1/-1
circ_148_intron(+)_down	4326	circ_148_intron(+)_up	8998	20	264	283	8020	8001	4.9	23.8	85	17	3	0	AGAAAGAGAACTCACTACTT	AGAAAGTGAACTCAGCACTT	minus	1/-1
circ_148_intron(+)_down	4326	circ_148_intron(+)_up	8998	12	326	337	3100	3089	4.9	22.9	100	12	0	0	AAGATTCCTTGG	AAGATTCCTTGG	minus	1/-1
circ_148_intron(+)_down	4326	circ_148_intron(+)_up	8998	22	1087	1108	4275	4254	4.9	22.9	81.818	18	4	0	CACACTGCCTTCTTATATTTGT	CACACTCGTTTTTTATATTTGT	minus	1/-1
circ_148_intron(+)_down	4326	circ_148_intron(+)_up	8998	22	34	55	5162	5141	4.9	22.9	81.818	18	4	0	TTTGTTCAATGTTAGATGTCTT	TTTGTTCAAGTTAAGAGGTCTT	minus	1/-1
circ_148_intron(+)_down	4326	circ_148_intron(+)_up	8998	12	2080	2091	8225	8214	4.9	22.9	100	12	0	0	AGCCATCACAGA	AGCCATCACAGA	minus	1/-1
circ_148_intron(+)_down	4326	circ_148_intron(+)_up	8998	12	3944	3955	8508	8497	4.9	22.9	100	12	0	0	AAGATAGGAAAA	AAGATAGGAAAA	minus	1/-1
circ_149_intron(+)_down	4228	circ_149_intron(+)_up	1606	18	2344	2361	299	282	0.24	24.7	88.889	16	2	0	TAACAAAACTATAATTCT	TAAAAAAACTATAAATCT	minus	1/-1
circ_149_intron(+)_down	4228	circ_149_intron(+)_up	1606	13	581	593	334	322	0.24	24.7	100	13	0	0	TTTCTCTTGTTTT	TTTCTCTTGTTTT	minus	1/-1
circ_149_intron(+)_down	4228	circ_149_intron(+)_up	1606	22	3888	3909	1510	1489	0.84	22.9	81.818	18	4	0	AGAGACACAAATAATTTTTGAA	AGAGATCAAAATAATTTGTGAA	minus	1/-1
circ_149_intron(+)_down	4228	circ_149_intron(+)_up	1606	14	1256	1269	877	864	2.9	22	92.857	13	1	0	TAAATCTATAAATT	TAAATCTCTAAATT	minus	1/-1
circ_149_intron(+)_down	4228	circ_149_intron(+)_up	1606	16	1253	1268	299	284	2.9	21.1	87.5	14	2	0	TAATAAATCTATAAAT	TAAAAAAACTATAAAT	minus	1/-1
circ_149_intron(+)_down	4228	circ_149_intron(+)_up	1606	16	3717	3732	362	347	2.9	21.1	87.5	14	2	0	TCAATGTAGTGTTTTC	TCAATGTAATTTTTTC	minus	1/-1
circ_149_intron(+)_down	4228	circ_149_intron(+)_up	1606	16	318	333	1028	1013	2.9	21.1	87.5	14	2	0	CCTATTCATTCTCTTC	CCTCTTCATTCTGTTC	minus	1/-1
circ_149_intron(+)_down	4228	circ_149_intron(+)_up	1606	11	321	331	1162	1152	2.9	21.1	100	11	0	0	ATTCATTCTCT	ATTCATTCTCT	minus	1/-1
circ_152_intron(-)_down	2449	circ_152_intron(-)_up	310	48	197	243	259	217	0.000609	30.1	79.167	38	4	4	TTATATTTCATCCTCAAATTAGATTACAT-ATTGAATTGACTCATGAT	TTATAATTCAT--TCAAC--AG-TTACATTATCAAATTGACTCATGAT	minus	1/-1
circ_152_intron(-)_down	2449	circ_152_intron(-)_up	310	14	1572	1585	306	293	0.32	22	92.857	13	1	0	AATAACAAAATCAC	AATAAAAAAATCAC	minus	1/-1
circ_152_intron(-)_down	2449	circ_152_intron(-)_up	310	16	1410	1425	260	245	0.32	21.1	87.5	14	2	0	ATTATTATTGATTCAA	ATTATAATTCATTCAA	minus	1/-1
circ_152_intron(-)_down	2449	circ_152_intron(-)_up	310	28	438	465	306	279	1.1	20.2	75	21	7	0	AATAGACAAATCACTACAATCCAATTAT	AATAAAAAAATCACGTCCATCAAACTAT	minus	1/-1
circ_152_intron(-)_down	2449	circ_152_intron(-)_up	310	9	360	368	10	2	3.8	17.5	100	9	0	0	ATTGAAATA	ATTGAAATA	minus	1/-1
circ_152_intron(-)_down	2449	circ_152_intron(-)_up	310	14	397	410	105	92	3.8	17.5	85.714	12	2	0	AACAAAATAGATTA	AAAAAAATAGTTTA	minus	1/-1
circ_152_intron(-)_down	2449	circ_152_intron(-)_up	310	9	2029	2037	119	111	3.8	17.5	100	9	0	0	CTTAACAAG	CTTAACAAG	minus	1/-1
circ_152_intron(-)_down	2449	circ_152_intron(-)_up	310	9	2086	2094	164	156	3.8	17.5	100	9	0	0	TACAAAACA	TACAAAACA	minus	1/-1
circ_152_intron(-)_down	2449	circ_152_intron(-)_up	310	9	1468	1476	271	263	3.8	17.5	100	9	0	0	ATAGAGAAA	ATAGAGAAA	minus	1/-1
circ_152_intron(-)_down	2449	circ_152_intron(-)_up	310	24	415	438	300	277	3.8	17.5	75	18	6	0	AATATCAAATCTATGAAACTAGAA	AAAATCACGTCCATCAAACTATAA	minus	1/-1
circ_153_intron(+)_down	205	circ_153_intron(+)_up	261	11	36	46	13	3	0.91	16.6	90.909	10	1	0	TTGTCTCACTC	TTGTCTTACTC	minus	1/-1
circ_153_intron(+)_down	205	circ_153_intron(+)_up	261	10	145	154	122	113	3.2	14.8	90	9	1	0	AAATTTAAAA	AAATTTCAAA	minus	1/-1
circ_153_intron(+)_down	205	circ_153_intron(+)_up	261	7	33	39	22	16	3.2	13.9	100	7	0	0	TTCTTGT	TTCTTGT	minus	1/-1
circ_153_intron(+)_down	205	circ_153_intron(+)_up	261	7	113	119	112	106	3.2	13.9	100	7	0	0	CTTTTTG	CTTTTTG	minus	1/-1
circ_153_intron(+)_down	205	circ_153_intron(+)_up	261	7	140	146	148	142	3.2	13.9	100	7	0	0	ACTAAAA	ACTAAAA	minus	1/-1
circ_153_intron(+)_down	205	circ_153_intron(+)_up	261	7	55	61	240	234	3.2	13.9	100	7	0	0	GAACAAG	GAACAAG	minus	1/-1
circ_155_intron(-)_down	2941	circ_155_intron(-)_up	3586	34	1418	1451	384	351	0.009	31	79.412	27	7	0	AGATTTAATCGAAATTTCATGGATTTAACGGAAT	AGATTTATTCCAAATTTCCAGCATTAAACAGAAT	minus	1/-1
circ_155_intron(-)_down	2941	circ_155_intron(-)_up	3586	17	6	22	58	42	0.11	27.4	94.118	16	1	0	ATTTATTTTATATTCAT	ATTTATTTTAAATTCAT	minus	1/-1
circ_155_intron(-)_down	2941	circ_155_intron(-)_up	3586	23	1783	1805	3109	3087	0.37	24.7	82.609	19	4	0	AAAGAGTGAATTCATTCAGTTCA	AAAGAGTTAATTTCTTCAATTCA	minus	1/-1
circ_155_intron(-)_down	2941	circ_155_intron(-)_up	3586	15	60	74	88	74	1.3	23.8	93.333	14	1	0	TTTACATGATTTAAA	TTTACATGATATAAA	minus	1/-1
circ_155_intron(-)_down	2941	circ_155_intron(-)_up	3586	45	2417	2461	369	329	1.3	22.9	71.111	32	9	1	TTCCATATTTAAACAAAAACATTTATAAATGTACAATATATAAAA	TTCCAGCATTAAACAGAATCATCT----ATGTACCAAATAAAAAA	minus	1/-1
circ_155_intron(-)_down	2941	circ_155_intron(-)_up	3586	14	1292	1305	1745	1732	4.6	22	92.857	13	1	0	AAACTTTTGGCAAG	AAACTTTAGGCAAG	minus	1/-1
circ_155_intron(-)_down	2941	circ_155_intron(-)_up	3586	14	503	516	2503	2490	4.6	22	92.857	13	1	0	AAAAAGGATGCTAT	AAAAAGAATGCTAT	minus	1/-1
circ_155_intron(-)_down	2941	circ_155_intron(-)_up	3586	19	1326	1344	3257	3239	4.6	22	84.211	16	3	0	TTACAAATTTTATAAAAGA	TTTCAAATTTCATAATAGA	minus	1/-1
circ_155_intron(-)_down	2941	circ_155_intron(-)_up	3586	16	2893	2908	48	33	4.6	21.1	87.5	14	2	0	AATTCATTTCTTCTTT	AATTCATCTCATCTTT	minus	1/-1
circ_155_intron(-)_down	2941	circ_155_intron(-)_up	3586	11	1710	1720	369	359	4.6	21.1	100	11	0	0	TTCCAGCATTA	TTCCAGCATTA	minus	1/-1
circ_155_intron(-)_down	2941	circ_155_intron(-)_up	3586	21	1090	1110	1223	1203	4.6	21.1	80.952	17	4	0	TGTTGGGCCTATTAGAAGAAA	TGTTAGACCTATTGCAAGAAA	minus	1/-1
circ_155_intron(-)_down	2941	circ_155_intron(-)_up	3586	16	734	749	1425	1410	4.6	21.1	87.5	14	2	0	TAATCAAAAAAGCTAA	TAAGCAAAAATGCTAA	minus	1/-1
circ_155_intron(-)_down	2941	circ_155_intron(-)_up	3586	11	2343	2353	1604	1594	4.6	21.1	100	11	0	0	AACACTCTTCA	AACACTCTTCA	minus	1/-1
circ_155_intron(-)_down	2941	circ_155_intron(-)_up	3586	23	2444	2466	2203	2182	4.6	21.1	82.609	19	3	1	AATGTACAATATATAAAACAACT	AATGCACAATA-AAAAAAAAACT	minus	1/-1
circ_155_intron(-)_down	2941	circ_155_intron(-)_up	3586	11	1657	1667	2212	2202	4.6	21.1	100	11	0	0	GAGAATCCTAA	GAGAATCCTAA	minus	1/-1
circ_155_intron(-)_down	2941	circ_155_intron(-)_up	3586	21	554	574	2429	2409	4.6	21.1	80.952	17	4	0	TATTATCTCAAAAGTTAAATT	TATTATCCCAAAGTTTCAATT	minus	1/-1
circ_155_intron(-)_down	2941	circ_155_intron(-)_up	3586	16	1930	1945	3253	3238	4.6	21.1	87.5	14	2	0	AAATATCAAAATAGAT	AAATTTCATAATAGAT	minus	1/-1
circ_155_intron(-)_down	2941	circ_155_intron(-)_up	3586	16	1824	1839	3406	3391	4.6	21.1	87.5	14	2	0	TTGTCAAACATAAAAT	TTATCAAACTTAAAAT	minus	1/-1
circ_157_intron(-)_down	3335	circ_157_intron(-)_up	10586	27	444	470	678	652	0.008	31.9	85.185	23	4	0	GCTGCCAAAGCTCTTCCCTCGTTGGGT	GCTGCCAAAGCTCCTCCTCCGTTGTGT	minus	1/-1
circ_157_intron(-)_down	3335	circ_157_intron(-)_up	10586	16	3023	3038	8247	8232	1.3	25.6	93.75	15	1	0	GGGCAACATCTCCAGG	GGGCTACATCTCCAGG	minus	1/-1
circ_157_intron(-)_down	3335	circ_157_intron(-)_up	10586	21	1605	1625	10047	10027	1.3	25.6	85.714	18	3	0	TTACACTGTAGTTTATATAGA	TTACACAATGGTTTATATAGA	minus	1/-1
circ_157_intron(-)_down	3335	circ_157_intron(-)_up	10586	20	2155	2174	1477	1458	4.4	23.8	85	17	3	0	AGCATCCTTACCCATTCCAT	AGGATCCTTACCCTATCCAT	minus	1/-1
circ_157_intron(-)_down	3335	circ_157_intron(-)_up	10586	20	1722	1741	9684	9665	4.4	23.8	85	17	3	0	GACAGCTGGATTACTAACTT	GACAGCTGGAGTAGTAATTT	minus	1/-1
circ_157_intron(-)_down	3335	circ_157_intron(-)_up	10586	19	68	85	176	158	4.4	22.9	89.474	17	1	1	TTAC-TAGTTATAGTAATT	TTACATAATTATAGTAATT	minus	1/-1
circ_157_intron(-)_down	3335	circ_157_intron(-)_up	10586	12	192	203	443	432	4.4	22.9	100	12	0	0	GTTAGTTAGTAA	GTTAGTTAGTAA	minus	1/-1
circ_157_intron(-)_down	3335	circ_157_intron(-)_up	10586	12	2577	2588	1147	1136	4.4	22.9	100	12	0	0	GTTGCTATGTTT	GTTGCTATGTTT	minus	1/-1
circ_157_intron(-)_down	3335	circ_157_intron(-)_up	10586	12	40	51	2866	2855	4.4	22.9	100	12	0	0	ACATTATATATC	ACATTATATATC	minus	1/-1
circ_157_intron(-)_down	3335	circ_157_intron(-)_up	10586	12	2290	2301	9665	9654	4.4	22.9	100	12	0	0	TTAATTCGGATT	TTAATTCGGATT	minus	1/-1
circ_157_intron(-)_down	3335	circ_157_intron(-)_up	10586	17	512	528	10105	10089	4.4	22.9	88.235	15	2	0	GAGAAGAAGAGACAACT	GAGAACAAGAGAAAACT	minus	1/-1
circ_158_intron(-)_down	71	circ_158_intron(-)_up	78	17	33	49	69	53	0.024	18.4	82.353	14	3	0	GAATAAATCACAAATTA	GAGTAAATCTCACATTA	minus	1/-1
circ_160_intron(+)_down	294	circ_160_intron(+)_up	2136	10	18	27	457	448	0.91	19.3	100	10	0	0	TTTCTTGTTT	TTTCTTGTTT	minus	1/-1
circ_160_intron(+)_down	294	circ_160_intron(+)_up	2136	15	51	65	1451	1437	0.91	19.3	86.667	13	2	0	GTTTCATTGGTTAGA	GTATCAATGGTTAGA	minus	1/-1
circ_160_intron(+)_down	294	circ_160_intron(+)_up	2136	15	51	65	1629	1615	0.91	19.3	86.667	13	2	0	GTTTCATTGGTTAGA	GTATCAATGGTTAGA	minus	1/-1
circ_160_intron(+)_down	294	circ_160_intron(+)_up	2136	27	152	178	1089	1063	3.2	18.4	74.074	20	7	0	TTTCTATCCTTGCCAATAAATTTTACA	TTTCTATCTAACCAAAAAAATTATACA	minus	1/-1
circ_160_intron(+)_down	294	circ_160_intron(+)_up	2136	12	57	68	1421	1410	3.2	18.4	91.667	11	1	0	TTGGTTAGACAG	TTGGTTAGAGAG	minus	1/-1
circ_160_intron(+)_down	294	circ_160_intron(+)_up	2136	19	60	78	1464	1447	3.2	18.4	84.211	16	2	1	GTTAGACAGTGAAGCTATC	GTTAGAGAGTAAAG-TATC	minus	1/-1
circ_160_intron(+)_down	294	circ_160_intron(+)_up	2136	12	221	232	1826	1815	3.2	18.4	91.667	11	1	0	ATCTTATTTTCA	ATGTTATTTTCA	minus	1/-1
circ_160_intron(+)_down	294	circ_160_intron(+)_up	2136	19	175	193	108	90	3.2	17.5	78.947	15	4	0	TACACTTGCAGTTATGCAT	TACACATGCAAACATGCAT	minus	1/-1
circ_160_intron(+)_down	294	circ_160_intron(+)_up	2136	14	142	155	198	185	3.2	17.5	85.714	12	2	0	TATATAAAACTTTC	TAAATAAAACTCTC	minus	1/-1
circ_160_intron(+)_down	294	circ_160_intron(+)_up	2136	9	123	131	325	317	3.2	17.5	100	9	0	0	AATTTAACA	AATTTAACA	minus	1/-1
circ_160_intron(+)_down	294	circ_160_intron(+)_up	2136	14	221	234	391	378	3.2	17.5	85.714	12	2	0	ATCTTATTTTCATG	ATATTATTTTAATG	minus	1/-1
circ_160_intron(+)_down	294	circ_160_intron(+)_up	2136	14	79	92	403	390	3.2	17.5	85.714	12	2	0	TTAGGTGTTTTTAT	TTAGGTATTTTAAT	minus	1/-1
circ_160_intron(+)_down	294	circ_160_intron(+)_up	2136	9	209	217	1334	1326	3.2	17.5	100	9	0	0	TAATGTAGT	TAATGTAGT	minus	1/-1
circ_160_intron(+)_down	294	circ_160_intron(+)_up	2136	14	81	94	1770	1757	3.2	17.5	85.714	12	2	0	AGGTGTTTTTATTG	AGTTGTTTTCATTG	minus	1/-1
circ_161_intron(-)_down	1512	circ_161_intron(-)_up	816	14	1377	1390	326	313	0.53	22	92.857	13	1	0	TTAGCTGTAACAAA	TTAACTGTAACAAA	minus	1/-1
circ_161_intron(-)_down	1512	circ_161_intron(-)_up	816	18	156	173	394	378	0.53	21.1	88.889	16	1	1	GACAGAAGATAGTTACAA	GACA-AAGATAGTGACAA	minus	1/-1
circ_161_intron(-)_down	1512	circ_161_intron(-)_up	816	16	13	28	699	684	0.53	21.1	87.5	14	2	0	CATGGACATATGCTAT	CATGAACATATGATAT	minus	1/-1
circ_161_intron(-)_down	1512	circ_161_intron(-)_up	816	15	365	379	341	327	1.8	19.3	86.667	13	2	0	AACAAATCTCATCAA	AACAAATATCAGCAA	minus	1/-1
circ_161_intron(-)_down	1512	circ_161_intron(-)_up	816	12	649	660	389	378	6.4	18.4	91.667	11	1	0	AGATAGTGGCAA	AGATAGTGACAA	minus	1/-1
circ_161_intron(-)_down	1512	circ_161_intron(-)_up	816	17	1335	1351	527	511	6.4	18.4	82.353	14	3	0	CTATTAATTGGTTTCAC	CTATTAATTTCTGTCAC	minus	1/-1
circ_161_intron(-)_down	1512	circ_161_intron(-)_up	816	9	724	732	273	265	6.4	17.5	100	9	0	0	CCCAAACCC	CCCAAACCC	minus	1/-1
circ_161_intron(-)_down	1512	circ_161_intron(-)_up	816	9	13	21	369	361	6.4	17.5	100	9	0	0	CATGGACAT	CATGGACAT	minus	1/-1
circ_161_intron(-)_down	1512	circ_161_intron(-)_up	816	9	1491	1499	528	520	6.4	17.5	100	9	0	0	TCTATTAAT	TCTATTAAT	minus	1/-1
circ_161_intron(-)_down	1512	circ_161_intron(-)_up	816	9	803	811	659	651	6.4	17.5	100	9	0	0	TAGAGCAAA	TAGAGCAAA	minus	1/-1
circ_161_intron(-)_down	1512	circ_161_intron(-)_up	816	9	205	213	799	791	6.4	17.5	100	9	0	0	AAAATAAAA	AAAATAAAA	minus	1/-1
circ_162_intron(-)_down	372	circ_162_intron(-)_up	68	10	32	41	24	15	1.4	14.8	90	9	1	0	CTAGAACGAT	CTAGAACAAT	minus	1/-1
circ_162_intron(-)_down	372	circ_162_intron(-)_up	68	7	35	41	60	54	1.4	13.9	100	7	0	0	GAACGAT	GAACGAT	minus	1/-1
circ_162_intron(-)_down	372	circ_162_intron(-)_up	68	6	144	149	42	37	4.9	12.1	100	6	0	0	ATTTCT	ATTTCT	minus	1/-1
circ_162_intron(-)_down	372	circ_162_intron(-)_up	68	6	215	220	45	40	4.9	12.1	100	6	0	0	TTAATT	TTAATT	minus	1/-1
circ_162_intron(-)_down	372	circ_162_intron(-)_up	68	6	312	317	47	42	4.9	12.1	100	6	0	0	AATTAA	AATTAA	minus	1/-1
circ_162_intron(-)_down	372	circ_162_intron(-)_up	68	6	357	362	55	50	4.9	12.1	100	6	0	0	ATTCAC	ATTCAC	minus	1/-1
circ_162_intron(-)_down	372	circ_162_intron(-)_up	68	6	180	185	68	63	4.9	12.1	100	6	0	0	CTATCA	CTATCA	minus	1/-1
circ_162_intron(-)_down	372	circ_162_intron(-)_up	68	6	127	132	68	63	4.9	12.1	100	6	0	0	CTATCA	CTATCA	minus	1/-1
circ_163_intron(+)_down	894	circ_163_intron(+)_up	905	19	153	171	71	53	0.34	22	84.211	16	3	0	CAATTACATAAAAAGACAA	CAGTTCCATAAAAAGAAAA	minus	1/-1
circ_163_intron(+)_down	894	circ_163_intron(+)_up	905	16	177	192	483	468	0.34	21.1	87.5	14	2	0	AAATAGTTTTTTTTTA	AAATAGATTTTTGTTA	minus	1/-1
circ_163_intron(+)_down	894	circ_163_intron(+)_up	905	10	311	320	841	832	1.2	19.3	100	10	0	0	ATTCAAATAA	ATTCAAATAA	minus	1/-1
circ_163_intron(+)_down	894	circ_163_intron(+)_up	905	9	583	591	168	160	4.2	17.5	100	9	0	0	TTCACAGGA	TTCACAGGA	minus	1/-1
circ_163_intron(+)_down	894	circ_163_intron(+)_up	905	14	94	107	246	233	4.2	17.5	85.714	12	2	0	AGAATCTTACTAAT	AGAATCTCAATAAT	minus	1/-1
circ_163_intron(+)_down	894	circ_163_intron(+)_up	905	9	258	266	259	251	4.2	17.5	100	9	0	0	AAATGAAAC	AAATGAAAC	minus	1/-1
circ_163_intron(+)_down	894	circ_163_intron(+)_up	905	14	156	169	343	330	4.2	17.5	85.714	12	2	0	TTACATAAAAAGAC	TTAAAAAAAAAGAC	minus	1/-1
circ_163_intron(+)_down	894	circ_163_intron(+)_up	905	14	168	181	394	381	4.2	17.5	85.714	12	2	0	ACAAGTATTAAATA	ACAAGATTTAAATA	minus	1/-1
circ_163_intron(+)_down	894	circ_163_intron(+)_up	905	14	50	63	526	513	4.2	17.5	85.714	12	2	0	AATTTTGAAAATTT	AAGTTAGAAAATTT	minus	1/-1
circ_163_intron(+)_down	894	circ_163_intron(+)_up	905	9	313	321	740	732	4.2	17.5	100	9	0	0	TCAAATAAC	TCAAATAAC	minus	1/-1
circ_164_intron(-)_down	89	circ_164_intron(-)_up	67	8	11	18	17	10	0.092	15.7	100	8	0	0	TTATTCAT	TTATTCAT	minus	1/-1
circ_164_intron(-)_down	89	circ_164_intron(-)_up	67	9	15	23	10	2	1.1	13	88.889	8	1	0	TCATTCTTA	TCATTCATA	minus	1/-1
circ_164_intron(-)_down	89	circ_164_intron(-)_up	67	6	13	18	8	3	1.1	12.1	100	6	0	0	ATTCAT	ATTCAT	minus	1/-1
circ_164_intron(-)_down	89	circ_164_intron(-)_up	67	6	25	30	18	13	1.1	12.1	100	6	0	0	ATTATT	ATTATT	minus	1/-1
circ_165_intron(-)_down	1679	circ_165_intron(-)_up	1104	13	1088	1100	413	401	0.065	24.7	100	13	0	0	TCAACTCATGGAG	TCAACTCATGGAG	minus	1/-1
circ_165_intron(-)_down	1679	circ_165_intron(-)_up	1104	31	1514	1544	564	537	0.23	23.8	80.645	25	3	2	AAATTTTATCTAGTAAAATGCAATCTTTCAC	AAATGTT-TCTA--AAAGTCCAATCTTTCAC	minus	1/-1
circ_165_intron(-)_down	1679	circ_165_intron(-)_up	1104	17	489	505	300	284	0.23	22.9	88.235	15	2	0	AAAATCAAATTGTGAAC	AAAAGAAAATTGTGAAC	minus	1/-1
circ_165_intron(-)_down	1679	circ_165_intron(-)_up	1104	13	916	928	615	603	2.8	20.2	92.308	12	1	0	AACATCTGTGAAT	AACATCTTTGAAT	minus	1/-1
circ_165_intron(-)_down	1679	circ_165_intron(-)_up	1104	13	1078	1090	921	909	2.8	20.2	92.308	12	1	0	AAAATTAGCATCA	AAAATTAGCAACA	minus	1/-1
circ_165_intron(-)_down	1679	circ_165_intron(-)_up	1104	10	904	913	31	22	2.8	19.3	100	10	0	0	AAGTATAAGT	AAGTATAAGT	minus	1/-1
circ_165_intron(-)_down	1679	circ_165_intron(-)_up	1104	10	968	977	302	293	2.8	19.3	100	10	0	0	GGAAAAGAAA	GGAAAAGAAA	minus	1/-1
circ_165_intron(-)_down	1679	circ_165_intron(-)_up	1104	10	496	505	622	613	2.8	19.3	100	10	0	0	AATTGTGAAC	AATTGTGAAC	minus	1/-1
circ_165_intron(-)_down	1679	circ_165_intron(-)_up	1104	10	1052	1061	658	649	2.8	19.3	100	10	0	0	TAGTTAGATT	TAGTTAGATT	minus	1/-1
circ_165_intron(-)_down	1679	circ_165_intron(-)_up	1104	10	357	366	858	849	2.8	19.3	100	10	0	0	AATAAATATT	AATAAATATT	minus	1/-1
circ_165_intron(-)_down	1679	circ_165_intron(-)_up	1104	12	574	585	131	120	9.7	18.4	91.667	11	1	0	AAGTTGGAAATT	AATTTGGAAATT	minus	1/-1
circ_165_intron(-)_down	1679	circ_165_intron(-)_up	1104	17	464	480	219	203	9.7	18.4	82.353	14	3	0	TTTATACACCTTGCATC	TTTATATACCTGACATC	minus	1/-1
circ_165_intron(-)_down	1679	circ_165_intron(-)_up	1104	12	491	502	364	353	9.7	18.4	91.667	11	1	0	AATCAAATTGTG	AATCAGATTGTG	minus	1/-1
circ_165_intron(-)_down	1679	circ_165_intron(-)_up	1104	17	858	874	462	446	9.7	18.4	82.353	14	3	0	ACAATATATGTCAGAAA	ACCATATAGATCAGAAA	minus	1/-1
circ_165_intron(-)_down	1679	circ_165_intron(-)_up	1104	22	77	98	687	666	9.7	18.4	77.273	17	5	0	TTCCATATCATTTTGACTCCAT	TTCCATTTCAGTTAGCTTCCAT	minus	1/-1
circ_165_intron(-)_down	1679	circ_165_intron(-)_up	1104	12	886	897	1004	993	9.7	18.4	91.667	11	1	0	TCTGTCTTTGCC	TCTGTCTCTGCC	minus	1/-1
circ_165_intron(-)_down	1679	circ_165_intron(-)_up	1104	12	119	130	1032	1021	9.7	18.4	91.667	11	1	0	CTATGATAAATT	CTATGATAACTT	minus	1/-1
circ_165_intron(-)_down	1679	circ_165_intron(-)_up	1104	9	99	107	229	221	9.7	17.5	100	9	0	0	AAACTACTG	AAACTACTG	minus	1/-1
circ_165_intron(-)_down	1679	circ_165_intron(-)_up	1104	9	327	335	254	246	9.7	17.5	100	9	0	0	ACTTCTTGC	ACTTCTTGC	minus	1/-1
circ_165_intron(-)_down	1679	circ_165_intron(-)_up	1104	9	1620	1628	486	478	9.7	17.5	100	9	0	0	ATTATTTTT	ATTATTTTT	minus	1/-1
circ_165_intron(-)_down	1679	circ_165_intron(-)_up	1104	9	480	488	503	495	9.7	17.5	100	9	0	0	CCTACTTTT	CCTACTTTT	minus	1/-1
circ_165_intron(-)_down	1679	circ_165_intron(-)_up	1104	9	964	972	532	524	9.7	17.5	100	9	0	0	AAATGGAAA	AAATGGAAA	minus	1/-1
circ_165_intron(-)_down	1679	circ_165_intron(-)_up	1104	9	1010	1018	692	684	9.7	17.5	100	9	0	0	TTATCTTCC	TTATCTTCC	minus	1/-1
circ_165_intron(-)_down	1679	circ_165_intron(-)_up	1104	14	1579	1592	716	703	9.7	17.5	85.714	12	2	0	AATTCAATTTCTTT	AACTCAATTTATTT	minus	1/-1
circ_165_intron(-)_down	1679	circ_165_intron(-)_up	1104	9	1262	1270	925	917	9.7	17.5	100	9	0	0	TAGAAAAAT	TAGAAAAAT	minus	1/-1
circ_165_intron(-)_down	1679	circ_165_intron(-)_up	1104	9	463	471	985	977	9.7	17.5	100	9	0	0	TTTTATACA	TTTTATACA	minus	1/-1
circ_165_intron(-)_down	1679	circ_165_intron(-)_up	1104	9	309	317	1086	1078	9.7	17.5	100	9	0	0	TGTTCAGTA	TGTTCAGTA	minus	1/-1
circ_166_intron(-)_down	5913	circ_166_intron(-)_up	1982	91	3225	3312	1285	1197	2.62e-16	75.2	80.22	73	13	3	GGATCAAATCTGACCTGTATTATGTACTTTTAGTACCACTGGTACTC-ATTAATATAATATTATTTTTGCAGA--AAAAAAAATTAAATAG	GGACCAATTCTGAGTTATATATTGTACTTCTAGTACCTCTGGTACTCTATTAATATA--ATTATTTTTGCTGATCAAAAAAAAAAAAACAG	minus	1/-1
circ_166_intron(-)_down	5913	circ_166_intron(-)_up	1982	22	5838	5859	240	219	0.12	27.4	86.364	19	3	0	CCGCTTTTGACAACACTGGTAA	CCACTATTGACAACACTGGAAA	minus	1/-1
circ_166_intron(-)_down	5913	circ_166_intron(-)_up	1982	41	3271	3311	487	447	0.42	25.6	73.171	30	11	0	CATTAATATAATATTATTTTTGCAGAAAAAAAAATTAAATA	CATTTGTTTAAAATTATTTCTAAGAAAAAAAAATTTGAATA	minus	1/-1
circ_166_intron(-)_down	5913	circ_166_intron(-)_up	1982	23	3123	3145	420	398	0.42	24.7	82.609	19	4	0	AATTGTTTTTTCAAATTGGTTTT	AAGTGTTTGTTTAAATTGCTTTT	minus	1/-1
circ_166_intron(-)_down	5913	circ_166_intron(-)_up	1982	25	453	477	409	385	1.5	23.8	80	20	5	0	TAAATTCTTTGTTCTTGAAAAGAAA	TAAATTGCTTTTTCTTTAAAAAAAA	minus	1/-1
circ_166_intron(-)_down	5913	circ_166_intron(-)_up	1982	24	1073	1096	385	362	5.1	22	79.167	19	5	0	AACAACAGTTTGCTTCTTGCTTTT	AAAAACAGTTTTCTACTTTTTTTT	minus	1/-1
circ_166_intron(-)_down	5913	circ_166_intron(-)_up	1982	14	618	631	1613	1600	5.1	22	92.857	13	1	0	GAGAGAGACAACTT	GAGAGAGAAAACTT	minus	1/-1
circ_166_intron(-)_down	5913	circ_166_intron(-)_up	1982	21	162	182	311	291	5.1	21.1	80.952	17	4	0	TTTTTTATAGACAAATTACAA	TTTTTTATATAAAAAATAAAA	minus	1/-1
circ_166_intron(-)_down	5913	circ_166_intron(-)_up	1982	16	3896	3911	322	307	5.1	21.1	87.5	14	2	0	TAAAAGAGGACTTGTT	TAAAAAAGGACTTTTT	minus	1/-1
circ_166_intron(-)_down	5913	circ_166_intron(-)_up	1982	16	4087	4102	598	583	5.1	21.1	87.5	14	2	0	TCTAATTTTTCTGTTT	TCTTATTATTCTGTTT	minus	1/-1
circ_166_intron(-)_down	5913	circ_166_intron(-)_up	1982	11	3502	3512	770	760	5.1	21.1	100	11	0	0	AAATTCTCCAG	AAATTCTCCAG	minus	1/-1
circ_166_intron(-)_down	5913	circ_166_intron(-)_up	1982	11	2533	2543	1180	1170	5.1	21.1	100	11	0	0	ACATTTTGGTT	ACATTTTGGTT	minus	1/-1
circ_166_intron(-)_down	5913	circ_166_intron(-)_up	1982	11	671	681	1563	1553	5.1	21.1	100	11	0	0	AACAGAAAAAC	AACAGAAAAAC	minus	1/-1
circ_166_intron(-)_down	5913	circ_166_intron(-)_up	1982	11	508	518	1590	1580	5.1	21.1	100	11	0	0	AATTGAAGAAG	AATTGAAGAAG	minus	1/-1
circ_166_intron(-)_down	5913	circ_166_intron(-)_up	1982	11	5380	5390	1599	1589	5.1	21.1	100	11	0	0	CTAAACAGAAA	CTAAACAGAAA	minus	1/-1
circ_166_intron(-)_down	5913	circ_166_intron(-)_up	1982	11	668	678	1599	1589	5.1	21.1	100	11	0	0	CTAAACAGAAA	CTAAACAGAAA	minus	1/-1
circ_167_intron(+)_down	399	circ_167_intron(+)_up	132	8	123	130	91	84	0.88	15.7	100	8	0	0	ATTTAAAT	ATTTAAAT	minus	1/-1
circ_167_intron(+)_down	399	circ_167_intron(+)_up	132	7	161	167	108	102	3.1	13.9	100	7	0	0	GATAAAA	GATAAAA	minus	1/-1
circ_168_intron(+)_down	70	circ_168_intron(+)_up	96	13	47	59	27	15	0.1	15.7	84.615	11	2	0	TAATGGTGATTTT	TAATAATGATTTT	minus	1/-1
circ_169_intron(+)_down	602	circ_169_intron(+)_up	1082	20	30	48	520	501	0.96	20.2	85	17	2	1	TTTTCAATTTGCA-GTAACA	TTTGCAATTTGTAGGTAACA	minus	1/-1
circ_169_intron(+)_down	602	circ_169_intron(+)_up	1082	12	490	501	298	287	3.4	18.4	91.667	11	1	0	GACAAAAATTAT	GAAAAAAATTAT	minus	1/-1
circ_169_intron(+)_down	602	circ_169_intron(+)_up	1082	17	460	476	953	937	3.4	18.4	82.353	14	3	0	GTCAAATTGAAACCTAA	GTCAAGTTTTAACCTAA	minus	1/-1
circ_169_intron(+)_down	602	circ_169_intron(+)_up	1082	9	52	60	59	51	3.4	17.5	100	9	0	0	GTCTTTTGT	GTCTTTTGT	minus	1/-1
circ_169_intron(+)_down	602	circ_169_intron(+)_up	1082	9	542	550	198	190	3.4	17.5	100	9	0	0	TTGTTTATT	TTGTTTATT	minus	1/-1
circ_169_intron(+)_down	602	circ_169_intron(+)_up	1082	9	31	39	266	258	3.4	17.5	100	9	0	0	TTTCAATTT	TTTCAATTT	minus	1/-1
circ_169_intron(+)_down	602	circ_169_intron(+)_up	1082	9	535	543	649	641	3.4	17.5	100	9	0	0	AGTTAATTT	AGTTAATTT	minus	1/-1
circ_169_intron(+)_down	602	circ_169_intron(+)_up	1082	9	416	424	823	815	3.4	17.5	100	9	0	0	ATCATAATA	ATCATAATA	minus	1/-1
circ_169_intron(+)_down	602	circ_169_intron(+)_up	1082	9	570	578	862	854	3.4	17.5	100	9	0	0	CTTTTTACT	CTTTTTACT	minus	1/-1
circ_169_intron(+)_down	602	circ_169_intron(+)_up	1082	9	416	424	999	991	3.4	17.5	100	9	0	0	ATCATAATA	ATCATAATA	minus	1/-1
circ_170_intron(+)_down	160	circ_170_intron(+)_up	209	7	110	116	126	120	1.9	13.9	100	7	0	0	ACCTATC	ACCTATC	minus	1/-1
circ_171_intron(+)_down	2524	circ_171_intron(+)_up	2783	16	261	276	1140	1125	0.25	25.6	93.75	15	1	0	ATCAATAATACAAAAT	ATCAATACTACAAAAT	minus	1/-1
circ_171_intron(+)_down	2524	circ_171_intron(+)_up	2783	18	383	400	132	115	0.25	24.7	88.889	16	2	0	AGTATATTGTAAATTACT	AGTGTAATGTAAATTACT	minus	1/-1
circ_171_intron(+)_down	2524	circ_171_intron(+)_up	2783	18	2235	2252	368	351	0.25	24.7	88.889	16	2	0	TTTCTGTCAACTCATATT	TTTCTGTGAACTCCTATT	minus	1/-1
circ_171_intron(+)_down	2524	circ_171_intron(+)_up	2783	25	417	441	2390	2367	0.25	24.7	84	21	3	1	AGATAAATATTAAATATTACATAAA	AGATAAAAAATAAATA-TAAATAAA	minus	1/-1
circ_171_intron(+)_down	2524	circ_171_intron(+)_up	2783	19	2290	2308	2433	2416	0.87	22.9	89.474	17	1	1	TATACTATATAATCATATA	TATA-TATATAATTATATA	minus	1/-1
circ_171_intron(+)_down	2524	circ_171_intron(+)_up	2783	14	263	276	954	941	3	22	92.857	13	1	0	CAATAATACAAAAT	CAAAAATACAAAAT	minus	1/-1
circ_171_intron(+)_down	2524	circ_171_intron(+)_up	2783	14	481	494	2429	2416	3	22	92.857	13	1	0	TATTTAATTATATA	TATATAATTATATA	minus	1/-1
circ_171_intron(+)_down	2524	circ_171_intron(+)_up	2783	14	1424	1437	2691	2678	3	22	92.857	13	1	0	AAAATCAAAATAAC	AAAATCAAATTAAC	minus	1/-1
circ_171_intron(+)_down	2524	circ_171_intron(+)_up	2783	11	419	429	2410	2400	3	21.1	100	11	0	0	ATAAATATTAA	ATAAATATTAA	minus	1/-1
circ_172_intron(-)_down	647	circ_172_intron(-)_up	848	13	324	336	385	373	0.81	20.2	92.308	12	1	0	ATGTTATATCAAA	ATCTTATATCAAA	minus	1/-1
circ_172_intron(-)_down	647	circ_172_intron(-)_up	848	15	147	160	395	381	0.81	20.2	93.333	14	0	1	AAAAGTA-TAATCTT	AAAAGTAATAATCTT	minus	1/-1
circ_172_intron(-)_down	647	circ_172_intron(-)_up	848	15	404	418	388	374	0.81	19.3	86.667	13	2	0	ATTATGTTATATCAA	ATAATCTTATATCAA	minus	1/-1
circ_172_intron(-)_down	647	circ_172_intron(-)_up	848	10	144	153	848	839	0.81	19.3	100	10	0	0	CTGAAAAGTA	CTGAAAAGTA	minus	1/-1
circ_172_intron(-)_down	647	circ_172_intron(-)_up	848	12	541	552	96	85	2.8	18.4	91.667	11	1	0	AATTCCATCTTT	AATTCCAGCTTT	minus	1/-1
circ_172_intron(-)_down	647	circ_172_intron(-)_up	848	22	560	581	518	497	2.8	18.4	77.273	17	5	0	TAACAATTTTCCTTCAATGTCT	TAAGAATTTTAGTTGAATGGCT	minus	1/-1
circ_172_intron(-)_down	647	circ_172_intron(-)_up	848	12	524	535	635	624	2.8	18.4	91.667	11	1	0	TCTCCCCTACTG	TCTCCCTTACTG	minus	1/-1
circ_172_intron(-)_down	647	circ_172_intron(-)_up	848	12	304	315	644	633	2.8	18.4	91.667	11	1	0	ACACAATCATCT	ACAGAATCATCT	minus	1/-1
circ_172_intron(-)_down	647	circ_172_intron(-)_up	848	9	221	229	720	712	2.8	17.5	100	9	0	0	AATGCTAGG	AATGCTAGG	minus	1/-1
circ_172_intron(-)_down	647	circ_172_intron(-)_up	848	11	382	392	466	456	9.9	16.6	90.909	10	1	0	CCAAATGATTG	CCACATGATTG	minus	1/-1
circ_172_intron(-)_down	647	circ_172_intron(-)_up	848	8	297	304	110	103	9.9	15.7	100	8	0	0	AATTTTCA	AATTTTCA	minus	1/-1
circ_172_intron(-)_down	647	circ_172_intron(-)_up	848	8	255	262	411	404	9.9	15.7	100	8	0	0	AATTAGTT	AATTAGTT	minus	1/-1
circ_172_intron(-)_down	647	circ_172_intron(-)_up	848	8	279	286	544	537	9.9	15.7	100	8	0	0	ATATTTGG	ATATTTGG	minus	1/-1
circ_172_intron(-)_down	647	circ_172_intron(-)_up	848	8	107	114	596	589	9.9	15.7	100	8	0	0	GCTTTGTC	GCTTTGTC	minus	1/-1
circ_172_intron(-)_down	647	circ_172_intron(-)_up	848	8	382	389	668	661	9.9	15.7	100	8	0	0	CCAAATGA	CCAAATGA	minus	1/-1
circ_172_intron(-)_down	647	circ_172_intron(-)_up	848	13	379	391	687	675	9.9	15.7	84.615	11	2	0	ATACCAAATGATT	ATACCATATGCTT	minus	1/-1
circ_175_intron(+)_down	1542	circ_175_intron(+)_up	74	12	897	908	33	22	0.51	18.4	91.667	11	1	0	GAAATGAATTGA	GAAATGAATAGA	minus	1/-1
circ_175_intron(+)_down	1542	circ_175_intron(+)_up	74	8	1282	1289	9	2	1.8	15.7	100	8	0	0	TGATGTTA	TGATGTTA	minus	1/-1
circ_175_intron(+)_down	1542	circ_175_intron(+)_up	74	8	6	13	9	2	1.8	15.7	100	8	0	0	TGATGTTA	TGATGTTA	minus	1/-1
circ_175_intron(+)_down	1542	circ_175_intron(+)_up	74	8	1155	1162	17	10	1.8	15.7	100	8	0	0	AATGTTGT	AATGTTGT	minus	1/-1
circ_175_intron(+)_down	1542	circ_175_intron(+)_up	74	15	1424	1437	26	12	1.8	15.7	86.667	13	1	1	ATAG-GATAAATGTT	ATAGAGAGAAATGTT	minus	1/-1
circ_175_intron(+)_down	1542	circ_175_intron(+)_up	74	10	952	961	33	24	6.3	14.8	90	9	1	0	GAAATGTATA	GAAATGAATA	minus	1/-1
circ_175_intron(+)_down	1542	circ_175_intron(+)_up	74	7	629	635	10	4	6.3	13.9	100	7	0	0	TTGATGT	TTGATGT	minus	1/-1
circ_175_intron(+)_down	1542	circ_175_intron(+)_up	74	7	952	958	19	13	6.3	13.9	100	7	0	0	GAAATGT	GAAATGT	minus	1/-1
circ_175_intron(+)_down	1542	circ_175_intron(+)_up	74	7	407	413	26	20	6.3	13.9	100	7	0	0	ATAGAGA	ATAGAGA	minus	1/-1
circ_175_intron(+)_down	1542	circ_175_intron(+)_up	74	7	584	590	57	51	6.3	13.9	100	7	0	0	AAAAGGT	AAAAGGT	minus	1/-1
circ_175_intron(+)_down	1542	circ_175_intron(+)_up	74	7	580	586	60	54	6.3	13.9	100	7	0	0	GTGAAAA	GTGAAAA	minus	1/-1
circ_175_intron(+)_down	1542	circ_175_intron(+)_up	74	7	1326	1332	73	67	6.3	13.9	100	7	0	0	TGGTTGA	TGGTTGA	minus	1/-1
circ_177_intron(+)_down	3253	circ_177_intron(+)_up	2585	19	74	92	680	662	0.086	26.5	89.474	17	2	0	CTATTACTTTTTGGTTTGC	CTATAAGTTTTTGGTTTGC	minus	1/-1
circ_177_intron(+)_down	3253	circ_177_intron(+)_up	2585	37	3212	3245	1990	1954	0.3	25.6	75.676	28	6	1	GTAAA---TTGATTATGCTTCTTTTTTTTTTTTTTTT	GTAAATATTTTAACATTCTTCTTTCTTTTTCTTTTTT	minus	1/-1
circ_177_intron(+)_down	3253	circ_177_intron(+)_up	2585	13	2735	2747	2568	2556	0.3	24.7	100	13	0	0	AAAGGATTTGATA	AAAGGATTTGATA	minus	1/-1
circ_177_intron(+)_down	3253	circ_177_intron(+)_up	2585	20	178	197	1606	1587	1	23.8	85	17	3	0	AAATTCCTAATACCTTAAGA	AAACTACTATTACCTTAAGA	minus	1/-1
circ_177_intron(+)_down	3253	circ_177_intron(+)_up	2585	17	2595	2611	122	106	1	22.9	88.235	15	2	0	TAAACTTGACATGCATT	TAAACTCCACATGCATT	minus	1/-1
circ_177_intron(+)_down	3253	circ_177_intron(+)_up	2585	17	879	895	1385	1369	1	22.9	88.235	15	2	0	TTGGGATAAGTTCATCT	TTAGGATAATTTCATCT	minus	1/-1
circ_177_intron(+)_down	3253	circ_177_intron(+)_up	2585	26	1296	1321	1852	1829	1	22.9	80.769	21	3	1	TTTTTTAGTGTGTAGTTTGGATTGTT	TTTTTTGGTGTGT--GTTGGATCGTT	minus	1/-1
circ_177_intron(+)_down	3253	circ_177_intron(+)_up	2585	19	166	184	2160	2142	3.6	22	84.211	16	3	0	TTTCTTTTATCTAAATTCC	TTTGTTTTTTCCAAATTCC	minus	1/-1
circ_177_intron(+)_down	3253	circ_177_intron(+)_up	2585	11	799	809	941	931	3.6	21.1	100	11	0	0	GGAGATTGTGG	GGAGATTGTGG	minus	1/-1
circ_177_intron(+)_down	3253	circ_177_intron(+)_up	2585	16	739	754	1136	1121	3.6	21.1	87.5	14	2	0	AAGCTTCTTCAGTTTT	AACCTTTTTCAGTTTT	minus	1/-1
circ_177_intron(+)_down	3253	circ_177_intron(+)_up	2585	16	1351	1366	2398	2383	3.6	21.1	87.5	14	2	0	TAATATAAAGAAAATT	TAAAATAAAGTAAATT	minus	1/-1
circ_177_intron(+)_down	3253	circ_177_intron(+)_up	2585	16	3065	3080	2542	2527	3.6	21.1	87.5	14	2	0	ATGACAGTGTATGCAT	ATAACATTGTATGCAT	minus	1/-1
circ_178_intron(+)_down	3039	circ_178_intron(+)_up	7128	21	2499	2519	528	508	0.77	25.6	85.714	18	3	0	TGTTGTAATATGTTAAAAATA	TGTTGTAACATGTGTAAAATA	minus	1/-1
circ_178_intron(+)_down	3039	circ_178_intron(+)_up	7128	16	2578	2593	691	676	0.77	25.6	93.75	15	1	0	TTAAATTATATTTATA	TTTAATTATATTTATA	minus	1/-1
circ_178_intron(+)_down	3039	circ_178_intron(+)_up	7128	26	2016	2041	2354	2329	0.77	25.6	80.769	21	5	0	TGGTCTCCCGTGTAATAATTAATTTT	TGGTTTCTGGTTTAAAAATTAATTTT	minus	1/-1
circ_178_intron(+)_down	3039	circ_178_intron(+)_up	7128	13	2768	2780	185	173	0.77	24.7	100	13	0	0	TGTAAAATATTTA	TGTAAAATATTTA	minus	1/-1
circ_178_intron(+)_down	3039	circ_178_intron(+)_up	7128	23	1295	1317	543	521	0.77	24.7	82.609	19	4	0	CAGCTTGAGGGGGAGTGTTGAAA	CAGCTTGAAGTGGAATGTTGTAA	minus	1/-1
circ_178_intron(+)_down	3039	circ_178_intron(+)_up	7128	18	970	987	6211	6194	0.77	24.7	88.889	16	2	0	AGATGCATTAGTCTTGTC	AGAAGCATTAGTCATGTC	minus	1/-1
circ_178_intron(+)_down	3039	circ_178_intron(+)_up	7128	20	1181	1200	3239	3220	2.7	23.8	85	17	3	0	GAGTTGCTTTTCAAACTATT	GAATTCCTTTTCAAACCATT	minus	1/-1
circ_178_intron(+)_down	3039	circ_178_intron(+)_up	7128	17	1318	1334	325	309	2.7	22.9	88.235	15	2	0	ATTAGAATATAATATTC	ATCAGAAAATAATATTC	minus	1/-1
circ_178_intron(+)_down	3039	circ_178_intron(+)_up	7128	17	109	125	325	309	2.7	22.9	88.235	15	2	0	ATCATAATATAATATTC	ATCAGAAAATAATATTC	minus	1/-1
circ_178_intron(+)_down	3039	circ_178_intron(+)_up	7128	17	454	470	2418	2402	2.7	22.9	88.235	15	2	0	TTTTTTGGCGAGGCCAC	TTTTTTGGAGAGGCTAC	minus	1/-1
circ_178_intron(+)_down	3039	circ_178_intron(+)_up	7128	12	851	862	2767	2756	2.7	22.9	100	12	0	0	CCTTGTTTTCAA	CCTTGTTTTCAA	minus	1/-1
circ_178_intron(+)_down	3039	circ_178_intron(+)_up	7128	21	1417	1435	7077	7057	2.7	22.9	85.714	18	1	1	TATTGA--ATAAGTAAAGATA	TATTGACAATAAGGAAAGATA	minus	1/-1
circ_178_intron(+)_down	3039	circ_178_intron(+)_up	7128	14	2136	2149	760	747	9.4	22	92.857	13	1	0	CTTTTGTTGGCTGC	CTTTTGTTGTCTGC	minus	1/-1
circ_178_intron(+)_down	3039	circ_178_intron(+)_up	7128	14	2789	2802	2345	2332	9.4	22	92.857	13	1	0	GTTAAAAAATTAAT	GTTTAAAAATTAAT	minus	1/-1
circ_178_intron(+)_down	3039	circ_178_intron(+)_up	7128	14	2774	2787	2554	2541	9.4	22	92.857	13	1	0	ATATTTATTTAACA	ATTTTTATTTAACA	minus	1/-1
circ_178_intron(+)_down	3039	circ_178_intron(+)_up	7128	14	2372	2385	2754	2741	9.4	22	92.857	13	1	0	GTTTATTATGAAAA	GTTGATTATGAAAA	minus	1/-1
circ_178_intron(+)_down	3039	circ_178_intron(+)_up	7128	29	1077	1105	3968	3940	9.4	22	75.862	22	7	0	TGGACATTGCTTTGCTTGCCATGAATTTT	TGGAGGTTCCTTGGCTGGGCAGGAATTTT	minus	1/-1
circ_178_intron(+)_down	3039	circ_178_intron(+)_up	7128	19	310	328	5147	5129	9.4	22	84.211	16	3	0	ACAGAGGTATCATGAAAAT	ACAGGAGTATCATCAAAAT	minus	1/-1
circ_178_intron(+)_down	3039	circ_178_intron(+)_up	7128	11	2043	2053	117	107	9.4	21.1	100	11	0	0	AAGCTAACATT	AAGCTAACATT	minus	1/-1
circ_178_intron(+)_down	3039	circ_178_intron(+)_up	7128	16	2577	2592	476	461	9.4	21.1	87.5	14	2	0	ATTAAATTATATTTAT	ATTTAATTAGATTTAT	minus	1/-1
circ_178_intron(+)_down	3039	circ_178_intron(+)_up	7128	16	1858	1873	2179	2164	9.4	21.1	87.5	14	2	0	TAATATCCAACAATTT	TATTATCCAAAAATTT	minus	1/-1
circ_178_intron(+)_down	3039	circ_178_intron(+)_up	7128	11	383	393	2336	2326	9.4	21.1	100	11	0	0	TTAATTTTGCT	TTAATTTTGCT	minus	1/-1
circ_178_intron(+)_down	3039	circ_178_intron(+)_up	7128	16	2027	2042	6876	6861	9.4	21.1	87.5	14	2	0	GTAATAATTAATTTTA	GTAATAAATAGTTTTA	minus	1/-1
circ_178_intron(+)_down	3039	circ_178_intron(+)_up	7128	16	2502	2517	6967	6952	9.4	21.1	87.5	14	2	0	TGTAATATGTTAAAAA	TGTAATATGATACAAA	minus	1/-1
circ_179_intron(-)_down	1491	circ_179_intron(-)_up	2741	21	1204	1224	2378	2358	0.14	25.6	85.714	18	3	0	GGAAAATGAATGTTTTATTCT	GGGAAAGGAATGTTTGATTCT	minus	1/-1
circ_179_intron(-)_down	1491	circ_179_intron(-)_up	2741	15	1070	1084	1928	1914	0.5	23.8	93.333	14	1	0	TATTAGGATTCTGAA	TATTGGGATTCTGAA	minus	1/-1
circ_179_intron(-)_down	1491	circ_179_intron(-)_up	2741	17	690	706	2028	2012	0.5	22.9	88.235	15	2	0	CTCTCAGCTACAAGTGA	CTTTCAGCTATAAGTGA	minus	1/-1
circ_179_intron(-)_down	1491	circ_179_intron(-)_up	2741	14	204	217	480	467	1.8	22	92.857	13	1	0	TGCATTAAAAAACT	TGCAATAAAAAACT	minus	1/-1
circ_179_intron(-)_down	1491	circ_179_intron(-)_up	2741	11	123	133	277	267	1.8	21.1	100	11	0	0	TGATCATATAT	TGATCATATAT	minus	1/-1
circ_179_intron(-)_down	1491	circ_179_intron(-)_up	2741	16	731	746	1799	1784	1.8	21.1	87.5	14	2	0	ATTATATTATTTGCTT	ATTATATTGCTTGCTT	minus	1/-1
circ_179_intron(-)_down	1491	circ_179_intron(-)_up	2741	11	669	679	2416	2406	1.8	21.1	100	11	0	0	AGCTTTTCACC	AGCTTTTCACC	minus	1/-1
circ_179_intron(-)_down	1491	circ_179_intron(-)_up	2741	11	356	366	2422	2412	1.8	21.1	100	11	0	0	TATTCAAGCTT	TATTCAAGCTT	minus	1/-1
circ_179_intron(-)_down	1491	circ_179_intron(-)_up	2741	16	304	319	2441	2426	1.8	21.1	87.5	14	2	0	ATTGTAAAGTGTCAGC	ATTGTAAAGGATCAGC	minus	1/-1
circ_179_intron(-)_down	1491	circ_179_intron(-)_up	2741	13	278	290	1651	1639	6.1	20.2	92.308	12	1	0	ATGGGACACAACA	ATGGGAAACAACA	minus	1/-1
circ_179_intron(-)_down	1491	circ_179_intron(-)_up	2741	13	730	742	1991	1979	6.1	20.2	92.308	12	1	0	CATTATATTATTT	CATTATATGATTT	minus	1/-1
circ_179_intron(-)_down	1491	circ_179_intron(-)_up	2741	10	210	219	444	435	6.1	19.3	100	10	0	0	AAAAAACTTT	AAAAAACTTT	minus	1/-1
circ_179_intron(-)_down	1491	circ_179_intron(-)_up	2741	20	1216	1235	525	506	6.1	19.3	80	16	4	0	TTTTATTCTTAAGCACTGTA	TTTCACTCTCAAACACTGTA	minus	1/-1
circ_179_intron(-)_down	1491	circ_179_intron(-)_up	2741	15	900	914	1046	1032	6.1	19.3	86.667	13	2	0	TATAAAGAGAGTCAA	TAGAAAGAGAGTGAA	minus	1/-1
circ_179_intron(-)_down	1491	circ_179_intron(-)_up	2741	15	1169	1183	1584	1570	6.1	19.3	86.667	13	2	0	TAACAGAAACTGTTA	TAACAGATTCTGTTA	minus	1/-1
circ_179_intron(-)_down	1491	circ_179_intron(-)_up	2741	10	935	944	1677	1668	6.1	19.3	100	10	0	0	GAAATGGCAA	GAAATGGCAA	minus	1/-1
circ_179_intron(-)_down	1491	circ_179_intron(-)_up	2741	10	954	963	1817	1808	6.1	19.3	100	10	0	0	AGGAAAGGAA	AGGAAAGGAA	minus	1/-1
circ_179_intron(-)_down	1491	circ_179_intron(-)_up	2741	10	28	37	2511	2502	6.1	19.3	100	10	0	0	TTTACTGAAA	TTTACTGAAA	minus	1/-1
circ_180_intron(+)_down	77	circ_180_intron(+)_up	73	6	4	9	43	38	1	12.1	100	6	0	0	AATTCT	AATTCT	minus	1/-1
circ_182_intron(-)_down	798	circ_182_intron(-)_up	2543	19	659	677	143	125	0.87	22	84.211	16	3	0	TCATTATACCTCCAATGTT	TCAATGTACTTCCAATGTT	minus	1/-1
circ_182_intron(-)_down	798	circ_182_intron(-)_up	2543	21	755	775	2406	2387	0.87	22	85.714	18	2	1	TGTATAAATAAGTTGACATTT	TGTATAAACAATTTGA-ATTT	minus	1/-1
circ_182_intron(-)_down	798	circ_182_intron(-)_up	2543	11	576	586	40	30	0.87	21.1	100	11	0	0	AAGTGATGATT	AAGTGATGATT	minus	1/-1
circ_182_intron(-)_down	798	circ_182_intron(-)_up	2543	10	621	630	78	69	3	19.3	100	10	0	0	TTTTGCATTT	TTTTGCATTT	minus	1/-1
circ_182_intron(-)_down	798	circ_182_intron(-)_up	2543	10	154	163	417	408	3	19.3	100	10	0	0	ATAGCGAAGA	ATAGCGAAGA	minus	1/-1
circ_182_intron(-)_down	798	circ_182_intron(-)_up	2543	10	7	16	754	745	3	19.3	100	10	0	0	ATCATGATTA	ATCATGATTA	minus	1/-1
circ_182_intron(-)_down	798	circ_182_intron(-)_up	2543	10	607	616	1406	1397	3	19.3	100	10	0	0	ATATTAGTGG	ATATTAGTGG	minus	1/-1
circ_182_intron(-)_down	798	circ_182_intron(-)_up	2543	10	630	639	1952	1943	3	19.3	100	10	0	0	TTTTGAAATT	TTTTGAAATT	minus	1/-1
circ_182_intron(-)_down	798	circ_182_intron(-)_up	2543	10	765	774	2519	2510	3	19.3	100	10	0	0	AGTTGACATT	AGTTGACATT	minus	1/-1
circ_183_intron(-)_down	288	circ_183_intron(-)_up	235	16	131	146	151	136	0.002	25.6	93.75	15	1	0	AAAGTTCTATATGAAA	AAAGTTCTAAATGAAA	minus	1/-1
circ_183_intron(-)_down	288	circ_183_intron(-)_up	235	15	31	45	47	33	0.096	19.3	86.667	13	2	0	GCAATATAAGGGAAA	GCAATATATAGGAAA	minus	1/-1
circ_183_intron(-)_down	288	circ_183_intron(-)_up	235	12	104	115	91	80	0.33	18.4	91.667	11	1	0	TGAAAGTTAAAT	TGAAAGTTATAT	minus	1/-1
circ_183_intron(-)_down	288	circ_183_intron(-)_up	235	11	252	262	150	140	1.2	16.6	90.909	10	1	0	AAGTTCTGAAT	AAGTTCTAAAT	minus	1/-1
circ_183_intron(-)_down	288	circ_183_intron(-)_up	235	10	131	140	89	80	4.1	14.8	90	9	1	0	AAAGTTCTAT	AAAGTTATAT	minus	1/-1
circ_183_intron(-)_down	288	circ_183_intron(-)_up	235	10	137	146	96	87	4.1	14.8	90	9	1	0	CTATATGAAA	CTTTATGAAA	minus	1/-1
circ_183_intron(-)_down	288	circ_183_intron(-)_up	235	14	105	116	152	139	4.1	14.8	85.714	12	0	1	GAAAGT--TAAATG	GAAAGTTCTAAATG	minus	1/-1
circ_183_intron(-)_down	288	circ_183_intron(-)_up	235	10	137	146	235	226	4.1	14.8	90	9	1	0	CTATATGAAA	CTAAATGAAA	minus	1/-1
circ_183_intron(-)_down	288	circ_183_intron(-)_up	235	7	269	275	110	104	4.1	13.9	100	7	0	0	ATTAATG	ATTAATG	minus	1/-1
circ_184_intron(-)_down	922	circ_184_intron(-)_up	82	17	284	299	37	21	0.099	19.3	88.235	15	1	1	ACATAGAATGGA-AATT	ACAGAGAATGGAGAATT	minus	1/-1
circ_184_intron(-)_down	922	circ_184_intron(-)_up	82	15	428	442	51	37	0.099	19.3	86.667	13	2	0	GATTTGTAATTGAAA	GATTTGGAAATGAAA	minus	1/-1
circ_184_intron(-)_down	922	circ_184_intron(-)_up	82	8	394	401	13	6	1.2	15.7	100	8	0	0	TGAAGATA	TGAAGATA	minus	1/-1
circ_184_intron(-)_down	922	circ_184_intron(-)_up	82	10	189	198	14	5	4.2	14.8	90	9	1	0	ATGAAGGTAG	ATGAAGATAG	minus	1/-1
circ_184_intron(-)_down	922	circ_184_intron(-)_up	82	15	31	45	63	49	4.2	14.8	80	12	3	0	TTATGTGTGTGTGAT	TTATTAGAGTGTGAT	minus	1/-1
circ_184_intron(-)_down	922	circ_184_intron(-)_up	82	7	105	111	24	18	4.2	13.9	100	7	0	0	AATTTGA	AATTTGA	minus	1/-1
circ_184_intron(-)_down	922	circ_184_intron(-)_up	82	7	345	351	26	20	4.2	13.9	100	7	0	0	AGAATTT	AGAATTT	minus	1/-1
circ_184_intron(-)_down	922	circ_184_intron(-)_up	82	7	887	893	43	37	4.2	13.9	100	7	0	0	AATGAAA	AATGAAA	minus	1/-1
circ_184_intron(-)_down	922	circ_184_intron(-)_up	82	7	831	837	44	38	4.2	13.9	100	7	0	0	AAATGAA	AAATGAA	minus	1/-1
circ_184_intron(-)_down	922	circ_184_intron(-)_up	82	7	292	298	47	41	4.2	13.9	100	7	0	0	TGGAAAT	TGGAAAT	minus	1/-1
circ_184_intron(-)_down	922	circ_184_intron(-)_up	82	7	17	23	69	63	4.2	13.9	100	7	0	0	TGAAACT	TGAAACT	minus	1/-1
circ_184_intron(-)_down	922	circ_184_intron(-)_up	82	7	504	510	82	76	4.2	13.9	100	7	0	0	CTGCAAC	CTGCAAC	minus	1/-1
circ_186_intron(+)_down	1649	circ_186_intron(+)_up	1199	130	140	264	429	301	2.59e-26	105	79.231	103	21	3	CTTAGAATTTGGGCTTAGGGCCTAACTCAACCCTACAAACCCTGTTTGTAAGGTGAGGACTGCC-CAAACTTTATAAGCTCTAA----GTCATATCTCTAGTTGACGTGGGACTAAACCACTACTCTTGA	CTTAGAATGTGGGGTTTAGACCTAAGTTAACCCTACAAAACCGGCTTTTAAGGTGAGGGTTGCCTCCCACTT-ATATACTTTAACTTGGTCATATCTCTAGTTGATGTAGGACTAAACCACCACTCTTGA	minus	1/-1
circ_186_intron(+)_down	1649	circ_186_intron(+)_up	1199	61	587	646	340	281	1.43e-10	54.5	81.967	50	9	2	CATATCTCCTAGC-GATGTGGGACTAAACCACTACACTTGAGGCTACAAATAAGGCAATCC	CATATCTC-TAGTTGATGTAGGACTAAACCACCACTCTTGACGTTGCAATTAAGGCAACCC	minus	1/-1
circ_186_intron(+)_down	1649	circ_186_intron(+)_up	1199	57	282	338	431	375	7.42e-08	45.5	77.193	44	13	0	ATCTTTGAATTTGAGCTTAGGGCCTAACTCAATCCCACAAAATCGGCTTGTAAGGTG	ATCTTAGAATGTGGGGTTTAGACCTAAGTTAACCCTACAAAACCGGCTTTTAAGGTG	minus	1/-1
circ_186_intron(+)_down	1649	circ_186_intron(+)_up	1199	61	278	338	128	69	7.42e-08	44.6	77.049	47	13	1	TACCATCTTTGAATTTGAGCTTAGGGCCTAACTCAATCCCACAAAATCGGCTTGTAAGGTG	TACCATCTTAAAATATGAGTTT-GGGTCTAACTCAACCATATCAAACCAACTTGTAAGGTG	minus	1/-1
circ_186_intron(+)_down	1649	circ_186_intron(+)_up	1199	56	140	195	122	68	3.16e-06	40.1	76.786	43	12	1	CTTAGAATTTGGGCTTAGGGCCTAACTCAACCCTACAAACCCTGTTTGTAAGGTGA	CTTAAAATATGAGTTT-GGGTCTAACTCAACCATATCAAACCAACTTGTAAGGTGA	minus	1/-1
circ_186_intron(+)_down	1649	circ_186_intron(+)_up	1199	21	1447	1467	258	238	0.07	25.6	85.714	18	3	0	CCAAAAGAGGTCGCAACTAAG	CCTAAAGAGGCTGCAACTAAG	minus	1/-1
circ_186_intron(+)_down	1649	circ_186_intron(+)_up	1199	18	648	665	1007	990	0.07	24.7	88.889	16	2	0	TAATGGATTTAGAGAGTA	TAATGGAAGTAGAGAGTA	minus	1/-1
circ_186_intron(+)_down	1649	circ_186_intron(+)_up	1199	22	1446	1467	569	548	0.24	22.9	81.818	18	4	0	CCCAAAAGAGGTCGCAACTAAG	CCCTAAAGAGACCACAACTAAG	minus	1/-1
circ_186_intron(+)_down	1649	circ_186_intron(+)_up	1199	16	625	640	252	237	0.85	21.1	87.5	14	2	0	GAGGCTACAAATAAGG	GAGGCTGCAACTAAGG	minus	1/-1
circ_186_intron(+)_down	1649	circ_186_intron(+)_up	1199	13	532	544	873	861	3	20.2	92.308	12	1	0	ACAATACTCACAC	ACCATACTCACAC	minus	1/-1
circ_186_intron(+)_down	1649	circ_186_intron(+)_up	1199	10	688	697	799	790	3	19.3	100	10	0	0	TTCAACACAA	TTCAACACAA	minus	1/-1
circ_186_intron(+)_down	1649	circ_186_intron(+)_up	1199	10	1144	1153	1131	1122	3	19.3	100	10	0	0	CACAGAAGAT	CACAGAAGAT	minus	1/-1
circ_188_intron(+)_down	6833	circ_188_intron(+)_up	14597	76	4254	4327	9723	9648	3.81e-06	45.5	73.684	56	18	1	GAGGATGCAACACACCTATTCTTTTATTGCAGCAAGGTAATGCCACTCTGGTGGGAATCAATATCGTGG--ACAAA	GAGGATGCGTCACACATTTTCTTTCAGTGCCCAAAGGTGTTGCCTATGTGGTGGGAATGTCTATCTTGGGTACAAA	minus	1/-1
circ_188_intron(+)_down	6833	circ_188_intron(+)_up	14597	47	3741	3787	10178	10132	0.002	36.5	76.596	36	11	0	TGGAAAATGGGTTGTGGAGAAAAGGCCAAATTTTGGGAGGATGGATG	TGGAAATTGGGGAGTGGTAAAAAGATAAAGTTTTGGGAAGATGGTTG	minus	1/-1
circ_188_intron(+)_down	6833	circ_188_intron(+)_up	14597	78	4521	4598	9456	9379	0.007	33.7	69.231	54	24	0	TTTCTTTGCTGGACTTAGCAAAAAAATCTGAATAAAGATTTTGAGATATCGTTTCAACACTGGTCCAGCAATATGAAG	TTTTTTTGCTGGCTGTGGTTAAAAAATTTCGAGAGAAACTTCAATATACCTTTCCATTACTGGTCCAGCAACATTAAG	minus	1/-1
circ_188_intron(+)_down	6833	circ_188_intron(+)_up	14597	20	4793	4812	6292	6273	0.024	32.8	95	19	1	0	TTTGCTGAGTAAAAAAAAAA	TTTGCTGATTAAAAAAAAAA	minus	1/-1
circ_188_intron(+)_down	6833	circ_188_intron(+)_up	14597	84	4984	5066	13586	13504	0.024	32.8	70.238	59	23	2	AGATTATCACAAACAAGCTCCTAAGACCTAACTCTTA-AAACATGCAAGTCTTGAAGCAAGTGTTTTAGCCATGGAAGTTCACA	AGATTATCACACACAAGCTTC-ATGAATTTCTATTTACAAACACCTAACTCCTTAAGAAACTATTTTAGCCATACGAATTCACA	minus	1/-1
circ_188_intron(+)_down	6833	circ_188_intron(+)_up	14597	25	5417	5441	14401	14377	0.024	32.8	88	22	3	0	ATCTTCATTTTAATCAGTGGTCTAC	ATATTCCTTTTAACCAGTGGTCTAC	minus	1/-1
circ_188_intron(+)_down	6833	circ_188_intron(+)_up	14597	29	4667	4695	2051	2025	0.29	28.3	82.759	24	3	1	AGAATTATGGTTTCCTAATTCAATTTAGA	AGAATTA--GTTCCCTAATTCTATTTTGA	minus	1/-1
circ_188_intron(+)_down	6833	circ_188_intron(+)_up	14597	30	4154	4183	9823	9794	0.29	28.3	80	24	6	0	ATGGAGACTACTCAGGGACAGATTACCAAC	ATGGAGACTGGTTCAGGACAGGTTACCAAC	minus	1/-1
circ_188_intron(+)_down	6833	circ_188_intron(+)_up	14597	22	5883	5904	8916	8895	1	27.4	86.364	19	3	0	TGAAATCATACACATGAATTCA	TGAAAACCTACACAAGAATTCA	minus	1/-1
circ_188_intron(+)_down	6833	circ_188_intron(+)_up	14597	36	211	245	4542	4507	1	26.5	77.778	28	7	1	AAGAATATCAAATACAAAAACAA-AATAAATATAAT	AATAATATCATCTACATAAACAAGAATGTAGATAAT	minus	1/-1
circ_188_intron(+)_down	6833	circ_188_intron(+)_up	14597	14	5906	5919	14167	14154	1	26.5	100	14	0	0	AAAAAATGAATTTA	AAAAAATGAATTTA	minus	1/-1
circ_188_intron(+)_down	6833	circ_188_intron(+)_up	14597	21	5355	5375	9475	9455	3.6	25.6	85.714	18	3	0	AGTCATGGATGAAGCTCTATT	AGTCTTGGAACAAGCTCTATT	minus	1/-1
circ_188_intron(+)_down	6833	circ_188_intron(+)_up	14597	46	3812	3857	10107	10062	3.6	25.6	71.739	33	13	0	GGCGAAATACCCCACACTGTTCTCTGTGTCCAAACAGCAACAACAT	GGGGAAATACCCGAGACTCTACAGCATTTCAGAACAGCAACATCAT	minus	1/-1
circ_188_intron(+)_down	6833	circ_188_intron(+)_up	14597	13	6115	6127	744	732	3.6	24.7	100	13	0	0	TTCTAACAGCTGC	TTCTAACAGCTGC	minus	1/-1
circ_188_intron(+)_down	6833	circ_188_intron(+)_up	14597	13	896	908	7640	7628	3.6	24.7	100	13	0	0	GGTGGTGTATCTC	GGTGGTGTATCTC	minus	1/-1
circ_188_intron(+)_down	6833	circ_188_intron(+)_up	14597	38	5540	5577	8700	8663	3.6	24.7	73.684	28	10	0	ATTATATATACCATTTTCAGTACACCTAGTACTGAAGT	ATTATATATATGAAATAGAGTACAGGTGGTACTAAAGT	minus	1/-1
circ_189_intron(+)_down	1187	circ_189_intron(+)_up	1538	15	916	930	944	930	0.22	23.8	93.333	14	1	0	ATTTAACTCAATACT	ATTTAACTAAATACT	minus	1/-1
circ_189_intron(+)_down	1187	circ_189_intron(+)_up	1538	17	973	989	1470	1454	0.22	22.9	88.235	15	2	0	TGATAAAATTATCTTTT	TGATAAAATAATCTATT	minus	1/-1
circ_189_intron(+)_down	1187	circ_189_intron(+)_up	1538	18	905	922	153	136	2.7	20.2	83.333	15	3	0	AAATCACTAGCATTTAAC	AAATCATTAACATTCAAC	minus	1/-1
circ_189_intron(+)_down	1187	circ_189_intron(+)_up	1538	13	932	944	998	986	2.7	20.2	92.308	12	1	0	TAAAATATGCATC	TAAAATATACATC	minus	1/-1
circ_189_intron(+)_down	1187	circ_189_intron(+)_up	1538	10	758	767	59	50	2.7	19.3	100	10	0	0	TATATTAGTT	TATATTAGTT	minus	1/-1
circ_189_intron(+)_down	1187	circ_189_intron(+)_up	1538	12	651	662	268	257	9.5	18.4	91.667	11	1	0	AATCTTCCTCCA	AACCTTCCTCCA	minus	1/-1
circ_189_intron(+)_down	1187	circ_189_intron(+)_up	1538	12	902	913	1076	1065	9.5	18.4	91.667	11	1	0	CCAAAATCACTA	CCAAAATCAATA	minus	1/-1
circ_189_intron(+)_down	1187	circ_189_intron(+)_up	1538	12	430	441	1142	1131	9.5	18.4	91.667	11	1	0	TTCTGAGGTCAA	TTCTGAGTTCAA	minus	1/-1
circ_189_intron(+)_down	1187	circ_189_intron(+)_up	1538	14	190	203	191	178	9.5	17.5	85.714	12	2	0	TCTTTATTGATTTC	TCTTTATTACTTTC	minus	1/-1
circ_189_intron(+)_down	1187	circ_189_intron(+)_up	1538	14	1164	1177	193	180	9.5	17.5	85.714	12	2	0	AATCTTTTTTCCTT	AATCTTTATTACTT	minus	1/-1
circ_189_intron(+)_down	1187	circ_189_intron(+)_up	1538	9	156	164	368	360	9.5	17.5	100	9	0	0	GTTCTTGAA	GTTCTTGAA	minus	1/-1
circ_189_intron(+)_down	1187	circ_189_intron(+)_up	1538	14	801	814	740	727	9.5	17.5	85.714	12	2	0	AAGGGGAGGGAATT	AAAGGGAGGGGATT	minus	1/-1
circ_189_intron(+)_down	1187	circ_189_intron(+)_up	1538	14	1144	1157	778	765	9.5	17.5	85.714	12	2	0	ATGATGATGGGGAA	ATGAAGAAGGGGAA	minus	1/-1
circ_189_intron(+)_down	1187	circ_189_intron(+)_up	1538	9	731	739	773	765	9.5	17.5	100	9	0	0	GAAGGGGAA	GAAGGGGAA	minus	1/-1
circ_189_intron(+)_down	1187	circ_189_intron(+)_up	1538	9	584	592	994	986	9.5	17.5	100	9	0	0	ATATACATC	ATATACATC	minus	1/-1
circ_189_intron(+)_down	1187	circ_189_intron(+)_up	1538	9	980	988	1213	1205	9.5	17.5	100	9	0	0	ATTATCTTT	ATTATCTTT	minus	1/-1
circ_189_intron(+)_down	1187	circ_189_intron(+)_up	1538	9	986	994	1309	1301	9.5	17.5	100	9	0	0	TTTTTGTAA	TTTTTGTAA	minus	1/-1
circ_189_intron(+)_down	1187	circ_189_intron(+)_up	1538	9	131	139	1311	1303	9.5	17.5	100	9	0	0	ATTTTTTGT	ATTTTTTGT	minus	1/-1
circ_189_intron(+)_down	1187	circ_189_intron(+)_up	1538	14	1103	1116	1335	1322	9.5	17.5	85.714	12	2	0	ATATATGGCTATAG	ATATAGGTCTATAG	minus	1/-1
circ_189_intron(+)_down	1187	circ_189_intron(+)_up	1538	9	514	522	1356	1348	9.5	17.5	100	9	0	0	CAATAAAGA	CAATAAAGA	minus	1/-1
circ_191_intron(-)_down	276	circ_191_intron(-)_up	770	11	172	182	290	280	0.088	21.1	100	11	0	0	TATTCATAAAA	TATTCATAAAA	minus	1/-1
circ_191_intron(-)_down	276	circ_191_intron(-)_up	770	9	207	215	344	336	1.1	17.5	100	9	0	0	TTTTCATGT	TTTTCATGT	minus	1/-1
circ_191_intron(-)_down	276	circ_191_intron(-)_up	770	9	179	187	630	622	1.1	17.5	100	9	0	0	AAAATTGAA	AAAATTGAA	minus	1/-1
circ_191_intron(-)_down	276	circ_191_intron(-)_up	770	9	81	89	700	692	1.1	17.5	100	9	0	0	ATAAAAGCA	ATAAAAGCA	minus	1/-1
circ_191_intron(-)_down	276	circ_191_intron(-)_up	770	21	67	87	290	270	3.7	16.6	76.19	16	5	0	TAGTCATCATAATCATAAAAG	TATTCATAAAAAAAATAAAAG	minus	1/-1
circ_191_intron(-)_down	276	circ_191_intron(-)_up	770	11	103	113	770	760	3.7	16.6	90.909	10	1	0	CTGGATGTTCA	CTGGATGTACA	minus	1/-1
circ_191_intron(-)_down	276	circ_191_intron(-)_up	770	8	125	132	11	4	3.7	15.7	100	8	0	0	CAGATACT	CAGATACT	minus	1/-1
circ_191_intron(-)_down	276	circ_191_intron(-)_up	770	8	247	254	258	251	3.7	15.7	100	8	0	0	ATTCAATA	ATTCAATA	minus	1/-1
circ_191_intron(-)_down	276	circ_191_intron(-)_up	770	18	49	66	401	384	3.7	15.7	77.778	14	4	0	AATTTCAACGATTTTGTA	AATTTTCACAAATTTGTA	minus	1/-1
circ_192_intron(+)_down	3481	circ_192_intron(+)_up	969	16	88	103	643	628	0.12	25.6	93.75	15	1	0	TGTTGTGTCAATTTCT	TGTTTTGTCAATTTCT	minus	1/-1
circ_192_intron(+)_down	3481	circ_192_intron(+)_up	969	16	2248	2263	529	514	1.4	21.1	87.5	14	2	0	AATATATAAAAGTATT	AATATAAAAAAGTTTT	minus	1/-1
circ_192_intron(+)_down	3481	circ_192_intron(+)_up	969	10	2147	2156	94	85	5	19.3	100	10	0	0	TAGCATAAAA	TAGCATAAAA	minus	1/-1
circ_192_intron(+)_down	3481	circ_192_intron(+)_up	969	15	2148	2162	112	98	5	19.3	86.667	13	2	0	AGCATAAAATTAAAA	AGCACAAGATTAAAA	minus	1/-1
circ_192_intron(+)_down	3481	circ_192_intron(+)_up	969	15	2660	2674	254	240	5	19.3	86.667	13	2	0	CCAATAAAAACGAAA	CCAACACAAACGAAA	minus	1/-1
circ_192_intron(+)_down	3481	circ_192_intron(+)_up	969	15	1347	1361	514	500	5	19.3	86.667	13	2	0	TGATAGAACAGAGTC	TGGTAGCACAGAGTC	minus	1/-1
circ_192_intron(+)_down	3481	circ_192_intron(+)_up	969	10	3064	3073	705	696	5	19.3	100	10	0	0	AAACAAAGGC	AAACAAAGGC	minus	1/-1
circ_192_intron(+)_down	3481	circ_192_intron(+)_up	969	10	1061	1070	740	731	5	19.3	100	10	0	0	CTATTTAATT	CTATTTAATT	minus	1/-1
circ_193_intron(-)_down	83	circ_193_intron(-)_up	634	13	9	21	538	526	0.07	20.2	92.308	12	1	0	AATGCACAAATTA	AATGCACCAATTA	minus	1/-1
circ_193_intron(-)_down	83	circ_193_intron(-)_up	634	16	6	21	136	121	0.85	16.6	81.25	13	3	0	TTTAATGCACAAATTA	TTTAATCCACTGATTA	minus	1/-1
circ_193_intron(-)_down	83	circ_193_intron(-)_up	634	13	6	18	370	358	0.85	15.7	84.615	11	2	0	TTTAATGCACAAA	TTTGATTCACAAA	minus	1/-1
circ_193_intron(-)_down	83	circ_193_intron(-)_up	634	15	40	54	572	558	3	14.8	80	12	3	0	ATGAAAGTGAAATTA	ATGAAACAGAAAATA	minus	1/-1
circ_193_intron(-)_down	83	circ_193_intron(-)_up	634	7	45	51	12	6	3	13.9	100	7	0	0	AGTGAAA	AGTGAAA	minus	1/-1
circ_193_intron(-)_down	83	circ_193_intron(-)_up	634	7	53	59	232	226	3	13.9	100	7	0	0	TAATACC	TAATACC	minus	1/-1
circ_193_intron(-)_down	83	circ_193_intron(-)_up	634	12	43	54	272	261	3	13.9	83.333	10	2	0	AAAGTGAAATTA	AAAATAAAATTA	minus	1/-1
circ_193_intron(-)_down	83	circ_193_intron(-)_up	634	7	65	71	317	311	3	13.9	100	7	0	0	ATTATCA	ATTATCA	minus	1/-1
circ_193_intron(-)_down	83	circ_193_intron(-)_up	634	7	37	43	353	347	3	13.9	100	7	0	0	TATATGA	TATATGA	minus	1/-1
circ_193_intron(-)_down	83	circ_193_intron(-)_up	634	7	21	27	387	381	3	13.9	100	7	0	0	AATATGT	AATATGT	minus	1/-1
circ_195_intron(+)_down	67	circ_195_intron(+)_up	70	14	30	43	58	45	0.02	17.5	85.714	12	2	0	TTTTGGTATAAATA	TTTTGGTTGAAATA	minus	1/-1
circ_195_intron(+)_down	67	circ_195_intron(+)_up	70	9	37	45	63	55	0.86	13	88.889	8	1	0	ATAAATATT	ATAAATTTT	minus	1/-1
circ_195_intron(+)_down	67	circ_195_intron(+)_up	70	6	36	41	36	31	0.86	12.1	100	6	0	0	TATAAA	TATAAA	minus	1/-1
circ_195_intron(+)_down	67	circ_195_intron(+)_up	70	6	51	56	56	51	0.86	12.1	100	6	0	0	TTGGTT	TTGGTT	minus	1/-1
circ_196_intron(-)_down	912	circ_196_intron(-)_up	8160	13	65	77	347	335	0.26	24.7	100	13	0	0	CATTCATTTCATT	CATTCATTTCATT	minus	1/-1
circ_196_intron(-)_down	912	circ_196_intron(-)_up	8160	15	305	319	429	415	0.91	23.8	93.333	14	1	0	TACAATTTTTAATTT	TACCATTTTTAATTT	minus	1/-1
circ_196_intron(-)_down	912	circ_196_intron(-)_up	8160	19	479	496	673	655	0.91	22.9	89.474	17	1	1	ACATAT-AATAAGGTGTAA	ACATATTAATAAGTTGTAA	minus	1/-1
circ_196_intron(-)_down	912	circ_196_intron(-)_up	8160	12	408	419	4611	4600	0.91	22.9	100	12	0	0	GTTCTTAATCTA	GTTCTTAATCTA	minus	1/-1
circ_196_intron(-)_down	912	circ_196_intron(-)_up	8160	34	867	900	2928	2895	3.2	22	73.529	25	9	0	TTTACTTTTCCAATTCATTCTATTTTGATGATTT	TTTGCATTGCCATATCATCCTAGTTTTGTGATTT	minus	1/-1
circ_196_intron(-)_down	912	circ_196_intron(-)_up	8160	34	867	900	3015	2982	3.2	22	73.529	25	9	0	TTTACTTTTCCAATTCATTCTATTTTGATGATTT	TTTGCATTGCCATATCATCCTAGTTTTGTGATTT	minus	1/-1
circ_196_intron(-)_down	912	circ_196_intron(-)_up	8160	14	813	826	4011	3998	3.2	22	92.857	13	1	0	CATTTGATCCAAAT	CATTTGATCCATAT	minus	1/-1
circ_196_intron(-)_down	912	circ_196_intron(-)_up	8160	14	40	53	4191	4178	3.2	22	92.857	13	1	0	TGTGATAACAAGAC	TGTGATAAGAAGAC	minus	1/-1
circ_196_intron(-)_down	912	circ_196_intron(-)_up	8160	19	428	446	7700	7682	3.2	22	84.211	16	3	0	GATTTGTAATTGAAAGAAG	GATATTTAATTGAAAAAAG	minus	1/-1
circ_196_intron(-)_down	912	circ_196_intron(-)_up	8160	14	134	147	7761	7748	3.2	22	92.857	13	1	0	TTATTGTTACTGTA	TTATTATTACTGTA	minus	1/-1
circ_196_intron(-)_down	912	circ_196_intron(-)_up	8160	11	658	668	1469	1459	3.2	21.1	100	11	0	0	CCTCCACCACC	CCTCCACCACC	minus	1/-1
circ_196_intron(-)_down	912	circ_196_intron(-)_up	8160	11	706	716	2400	2390	3.2	21.1	100	11	0	0	TTGCATTGTTA	TTGCATTGTTA	minus	1/-1
circ_196_intron(-)_down	912	circ_196_intron(-)_up	8160	11	102	112	6571	6561	3.2	21.1	100	11	0	0	TTCAATTTGAT	TTCAATTTGAT	minus	1/-1
circ_196_intron(-)_down	912	circ_196_intron(-)_up	8160	11	66	76	6702	6692	3.2	21.1	100	11	0	0	ATTCATTTCAT	ATTCATTTCAT	minus	1/-1
circ_197_intron(+)_down	109	circ_197_intron(+)_up	116	9	24	32	95	87	2.5	13	88.889	8	1	0	AAATTAATG	AACTTAATG	minus	1/-1
circ_197_intron(+)_down	109	circ_197_intron(+)_up	116	6	22	27	85	80	2.5	12.1	100	6	0	0	GAAAAT	GAAAAT	minus	1/-1
circ_197_intron(+)_down	109	circ_197_intron(+)_up	116	6	55	60	96	91	2.5	12.1	100	6	0	0	CAACTT	CAACTT	minus	1/-1
circ_200_intron(-)_down	1988	circ_200_intron(-)_up	73	8	961	968	67	60	2.3	15.7	100	8	0	0	GGGAAAGA	GGGAAAGA	minus	1/-1
circ_200_intron(-)_down	1988	circ_200_intron(-)_up	73	10	952	961	24	15	8	14.8	90	9	1	0	GTTAAAAGGG	GTGAAAAGGG	minus	1/-1
circ_200_intron(-)_down	1988	circ_200_intron(-)_up	73	7	1806	1812	12	6	8	13.9	100	7	0	0	ATAGAGA	ATAGAGA	minus	1/-1
circ_200_intron(-)_down	1988	circ_200_intron(-)_up	73	7	274	280	15	9	8	13.9	100	7	0	0	GAAATAG	GAAATAG	minus	1/-1
circ_200_intron(-)_down	1988	circ_200_intron(-)_up	73	7	1080	1086	26	20	8	13.9	100	7	0	0	AAGTGAA	AAGTGAA	minus	1/-1
circ_200_intron(-)_down	1988	circ_200_intron(-)_up	73	7	1080	1086	32	26	8	13.9	100	7	0	0	AAGTGAA	AAGTGAA	minus	1/-1
circ_200_intron(-)_down	1988	circ_200_intron(-)_up	73	7	120	126	65	59	8	13.9	100	7	0	0	GAAAGAG	GAAAGAG	minus	1/-1
circ_200_intron(-)_down	1988	circ_200_intron(-)_up	73	7	772	778	67	61	8	13.9	100	7	0	0	GGGAAAG	GGGAAAG	minus	1/-1
circ_201_intron(+)_down	79	circ_201_intron(+)_up	77	8	14	21	67	60	0.094	15.7	100	8	0	0	TTCCATTC	TTCCATTC	minus	1/-1
circ_201_intron(+)_down	79	circ_201_intron(+)_up	77	7	24	30	69	63	0.33	13.9	100	7	0	0	ATTTCCA	ATTTCCA	minus	1/-1
circ_202_intron(+)_down	1463	circ_202_intron(+)_up	1230	17	822	838	616	600	0.018	27.4	94.118	16	1	0	TGCATTGTCCACACTTC	TGCATTGTCTACACTTC	minus	1/-1
circ_202_intron(+)_down	1463	circ_202_intron(+)_up	1230	20	280	299	104	85	0.22	23.8	85	17	3	0	GGTCAAGTACAATTGTTGTA	GGTCAAATACAATTTTTTTA	minus	1/-1
circ_202_intron(+)_down	1463	circ_202_intron(+)_up	1230	12	1324	1335	447	436	0.22	22.9	100	12	0	0	TGATAGATTTGG	TGATAGATTTGG	minus	1/-1
circ_202_intron(+)_down	1463	circ_202_intron(+)_up	1230	16	772	787	1083	1068	0.77	21.1	87.5	14	2	0	ATGTTGTACTTATAAA	ATGTTGTACATTTAAA	minus	1/-1
circ_202_intron(+)_down	1463	circ_202_intron(+)_up	1230	28	332	359	475	448	2.7	20.2	75	21	7	0	AGTAAAAGTAATAAGAATCTGAATTCTA	AGTAAAACTAATTTATATATCAATTCTA	minus	1/-1
circ_202_intron(+)_down	1463	circ_202_intron(+)_up	1230	15	910	924	799	785	2.7	19.3	86.667	13	2	0	TTTAAGCTTGTATAA	TTTAAGCTTATTTAA	minus	1/-1
circ_202_intron(+)_down	1463	circ_202_intron(+)_up	1230	14	1383	1395	40	27	9.4	18.4	92.857	13	0	1	TTAGAATG-ACTAT	TTAGAATGAACTAT	minus	1/-1
circ_202_intron(+)_down	1463	circ_202_intron(+)_up	1230	12	790	801	279	268	9.4	18.4	91.667	11	1	0	ACCTCCATCTCC	ACCTCCAACTCC	minus	1/-1
circ_202_intron(+)_down	1463	circ_202_intron(+)_up	1230	12	686	697	297	286	9.4	18.4	91.667	11	1	0	CATCTTCCCAAT	CATCTTCCTAAT	minus	1/-1
circ_202_intron(+)_down	1463	circ_202_intron(+)_up	1230	12	1160	1171	330	319	9.4	18.4	91.667	11	1	0	GTTCTTTTCTTT	GTTCTTTTCCTT	minus	1/-1
circ_202_intron(+)_down	1463	circ_202_intron(+)_up	1230	22	324	345	559	538	9.4	18.4	77.273	17	5	0	ACAACACTAGTAAAAGTAATAA	ACAACATTCATACAAGTCATAA	minus	1/-1
circ_202_intron(+)_down	1463	circ_202_intron(+)_up	1230	12	973	984	886	875	9.4	18.4	91.667	11	1	0	AAGAGCAATTCC	AAGAGCATTTCC	minus	1/-1
circ_202_intron(+)_down	1463	circ_202_intron(+)_up	1230	9	683	691	148	140	9.4	17.5	100	9	0	0	TAACATCTT	TAACATCTT	minus	1/-1
circ_202_intron(+)_down	1463	circ_202_intron(+)_up	1230	9	668	676	171	163	9.4	17.5	100	9	0	0	CCAAGCCAA	CCAAGCCAA	minus	1/-1
circ_202_intron(+)_down	1463	circ_202_intron(+)_up	1230	14	125	138	272	259	9.4	17.5	85.714	12	2	0	ACTCCATGAAATAA	ACTCCAAGATATAA	minus	1/-1
circ_202_intron(+)_down	1463	circ_202_intron(+)_up	1230	14	1130	1143	311	298	9.4	17.5	85.714	12	2	0	TTATCAATTACACT	TTGTCAATTGCACT	minus	1/-1
circ_202_intron(+)_down	1463	circ_202_intron(+)_up	1230	9	982	990	507	499	9.4	17.5	100	9	0	0	TCCTTGAAA	TCCTTGAAA	minus	1/-1
circ_202_intron(+)_down	1463	circ_202_intron(+)_up	1230	9	1315	1323	631	623	9.4	17.5	100	9	0	0	GGTAAAATG	GGTAAAATG	minus	1/-1
circ_202_intron(+)_down	1463	circ_202_intron(+)_up	1230	9	1197	1205	790	782	9.4	17.5	100	9	0	0	ATTTAATAA	ATTTAATAA	minus	1/-1
circ_202_intron(+)_down	1463	circ_202_intron(+)_up	1230	9	1416	1424	880	872	9.4	17.5	100	9	0	0	ATTTCCAGA	ATTTCCAGA	minus	1/-1
circ_202_intron(+)_down	1463	circ_202_intron(+)_up	1230	9	1128	1136	1033	1025	9.4	17.5	100	9	0	0	ACTTATCAA	ACTTATCAA	minus	1/-1
circ_202_intron(+)_down	1463	circ_202_intron(+)_up	1230	9	293	301	1082	1074	9.4	17.5	100	9	0	0	TGTTGTACA	TGTTGTACA	minus	1/-1
circ_202_intron(+)_down	1463	circ_202_intron(+)_up	1230	14	435	448	1153	1140	9.4	17.5	85.714	12	2	0	ACAACCTCATGTTT	ACAGCATCATGTTT	minus	1/-1
circ_203_intron(+)_down	3030	circ_203_intron(+)_up	3104	30	167	196	725	696	0.027	28.3	80	24	6	0	TAGTATTTTTTTTTGCTCAGCAAAAATAAA	TATTATCTATTTTTGCTGCGCAAAAAAAAA	minus	1/-1
circ_203_intron(+)_down	3030	circ_203_intron(+)_up	3104	16	2598	2613	218	203	4.1	21.1	87.5	14	2	0	CCCACGTAAACACCCC	CCCACGTAAAAACACC	minus	1/-1
circ_203_intron(+)_down	3030	circ_203_intron(+)_up	3104	11	443	453	768	758	4.1	21.1	100	11	0	0	ATATTTTACTT	ATATTTTACTT	minus	1/-1
circ_203_intron(+)_down	3030	circ_203_intron(+)_up	3104	11	235	245	1239	1229	4.1	21.1	100	11	0	0	ATACATATATA	ATACATATATA	minus	1/-1
circ_205_intron(+)_down	11287	circ_205_intron(+)_up	3049	21	10586	10606	2402	2382	1.2	25.6	85.714	18	3	0	TATATAATGCATTTTGATAAT	TATATAATGTATGTTGAAAAT	minus	1/-1
circ_205_intron(+)_down	11287	circ_205_intron(+)_up	3049	13	10545	10557	1420	1408	1.2	24.7	100	13	0	0	ATTAAAAATCTTT	ATTAAAAATCTTT	minus	1/-1
circ_205_intron(+)_down	11287	circ_205_intron(+)_up	3049	13	8433	8445	1456	1444	1.2	24.7	100	13	0	0	CTTCTTCCCAACC	CTTCTTCCCAACC	minus	1/-1
circ_205_intron(+)_down	11287	circ_205_intron(+)_up	3049	15	4013	4027	856	842	4.3	23.8	93.333	14	1	0	GAACCTATTAATATA	GAACCTATTGATATA	minus	1/-1
circ_205_intron(+)_down	11287	circ_205_intron(+)_up	3049	20	5758	5777	2441	2422	4.3	23.8	85	17	3	0	ATATAAATATATATTTTTTG	ATATATATATATATGTCTTG	minus	1/-1
circ_205_intron(+)_down	11287	circ_205_intron(+)_up	3049	12	10790	10801	396	385	4.3	22.9	100	12	0	0	AAATTAATAAAA	AAATTAATAAAA	minus	1/-1
circ_205_intron(+)_down	11287	circ_205_intron(+)_up	3049	17	1004	1020	1486	1470	4.3	22.9	88.235	15	2	0	CTTTAACACCACCTTCT	CTTTAAGACCCCCTTCT	minus	1/-1
circ_205_intron(+)_down	11287	circ_205_intron(+)_up	3049	17	5860	5876	1951	1935	4.3	22.9	88.235	15	2	0	TCAACCATCTAACCCTT	TCAACCATCCAAACCTT	minus	1/-1
circ_205_intron(+)_down	11287	circ_205_intron(+)_up	3049	17	5755	5771	2446	2430	4.3	22.9	88.235	15	2	0	TTAATATAAATATATAT	TTTATATATATATATAT	minus	1/-1
circ_205_intron(+)_down	11287	circ_205_intron(+)_up	3049	17	8401	8417	2733	2717	4.3	22.9	88.235	15	2	0	TTATAAGTTATAATCTT	TTATAACTTATTATCTT	minus	1/-1
circ_206_intron(+)_down	949	circ_206_intron(+)_up	294	13	137	149	105	93	0.4	20.2	92.308	12	1	0	TTGATTTTCATTT	TTGATTTTTATTT	minus	1/-1
circ_206_intron(+)_down	949	circ_206_intron(+)_up	294	13	676	688	180	168	0.4	20.2	92.308	12	1	0	AGACTAGAATAGA	AGCCTAGAATAGA	minus	1/-1
circ_206_intron(+)_down	949	circ_206_intron(+)_up	294	15	829	843	138	124	0.4	19.3	86.667	13	2	0	CTTTAAGTTTTTCTT	CTTTAAATTTTTGTT	minus	1/-1
circ_206_intron(+)_down	949	circ_206_intron(+)_up	294	15	433	447	236	222	0.4	19.3	86.667	13	2	0	AGCACAAGCAAAAAA	AGCACCAGAAAAAAA	minus	1/-1
circ_206_intron(+)_down	949	circ_206_intron(+)_up	294	9	282	290	105	97	1.4	17.5	100	9	0	0	TTGATTTTT	TTGATTTTT	minus	1/-1
circ_206_intron(+)_down	949	circ_206_intron(+)_up	294	14	44	57	209	196	1.4	17.5	85.714	12	2	0	TTGTGGTACCTTTT	TTATGGTACATTTT	minus	1/-1
circ_206_intron(+)_down	949	circ_206_intron(+)_up	294	11	147	157	137	127	4.9	16.6	90.909	10	1	0	TTTGAATTTTT	TTTAAATTTTT	minus	1/-1
circ_206_intron(+)_down	949	circ_206_intron(+)_up	294	8	736	743	130	123	4.9	15.7	100	8	0	0	TTTTGTTT	TTTTGTTT	minus	1/-1
circ_206_intron(+)_down	949	circ_206_intron(+)_up	294	8	1	8	204	197	4.9	15.7	100	8	0	0	GTACATTT	GTACATTT	minus	1/-1
circ_206_intron(+)_down	949	circ_206_intron(+)_up	294	8	485	492	280	273	4.9	15.7	100	8	0	0	AAACAAAT	AAACAAAT	minus	1/-1
circ_207_intron(-)_down	1261	circ_207_intron(-)_up	4455	25	162	186	789	766	0.2	24.7	84	21	3	1	TGATTTATTTTCTCTTTCATCTTTT	TGATTAATTTTC-CCTTCCTCTTTT	minus	1/-1
circ_207_intron(-)_down	1261	circ_207_intron(-)_up	4455	28	185	209	4229	4202	0.69	22.9	78.571	22	3	1	TTATAATTTT---ATAATTATCTTATGG	TTGTAATTTTTCAATATTTATGTTATGG	minus	1/-1
circ_207_intron(-)_down	1261	circ_207_intron(-)_up	4455	11	315	325	265	255	2.4	21.1	100	11	0	0	AATGTGCAGTG	AATGTGCAGTG	minus	1/-1
circ_207_intron(-)_down	1261	circ_207_intron(-)_up	4455	16	781	796	2384	2369	2.4	21.1	87.5	14	2	0	CCCACTCACCAACTTC	CCCACCCCCCAACTTC	minus	1/-1
circ_207_intron(-)_down	1261	circ_207_intron(-)_up	4455	18	407	424	94	77	8.4	20.2	83.333	15	3	0	GTTAACAAACAACAAAAA	GTTAACAGAGAACACAAA	minus	1/-1
circ_207_intron(-)_down	1261	circ_207_intron(-)_up	4455	28	321	348	429	402	8.4	20.2	75	21	7	0	CAGTGGCTTTAAATAGTTTAGAAAACTT	CAGTGGTTAAAAAGAGTGTTGAAATCTT	minus	1/-1
circ_207_intron(-)_down	1261	circ_207_intron(-)_up	4455	20	331	350	1103	1085	8.4	20.2	85	17	2	1	AAATAGTTTAGAAAACTTAA	AAAGAGTGTAGAAAA-TTAA	minus	1/-1
circ_207_intron(-)_down	1261	circ_207_intron(-)_up	4455	20	331	350	1329	1311	8.4	20.2	85	17	2	1	AAATAGTTTAGAAAACTTAA	AAAGAGTGTAGAAAA-TTAA	minus	1/-1
circ_207_intron(-)_down	1261	circ_207_intron(-)_up	4455	18	168	185	2637	2620	8.4	20.2	83.333	15	3	0	ATTTTCTCTTTCATCTTT	ATTTTATTTTTCATATTT	minus	1/-1
circ_207_intron(-)_down	1261	circ_207_intron(-)_up	4455	13	610	622	2855	2843	8.4	20.2	92.308	12	1	0	AGTTTCCCATAGG	AGTTTCCAATAGG	minus	1/-1
circ_207_intron(-)_down	1261	circ_207_intron(-)_up	4455	13	1236	1248	3738	3726	8.4	20.2	92.308	12	1	0	GGTTTTCATGTTT	GGTTGTCATGTTT	minus	1/-1
circ_207_intron(-)_down	1261	circ_207_intron(-)_up	4455	13	1236	1248	3854	3842	8.4	20.2	92.308	12	1	0	GGTTTTCATGTTT	GGTTGTCATGTTT	minus	1/-1
circ_207_intron(-)_down	1261	circ_207_intron(-)_up	4455	13	429	441	4391	4379	8.4	20.2	92.308	12	1	0	CTTAAACCACAAA	CTTAAACCATAAA	minus	1/-1
circ_207_intron(-)_down	1261	circ_207_intron(-)_up	4455	10	411	420	176	167	8.4	19.3	100	10	0	0	ACAAACAACA	ACAAACAACA	minus	1/-1
circ_207_intron(-)_down	1261	circ_207_intron(-)_up	4455	10	537	546	233	224	8.4	19.3	100	10	0	0	ATAATAGACA	ATAATAGACA	minus	1/-1
circ_207_intron(-)_down	1261	circ_207_intron(-)_up	4455	15	363	377	920	906	8.4	19.3	86.667	13	2	0	CAAATCTTATTTTGT	CAACTCTTATGTTGT	minus	1/-1
circ_207_intron(-)_down	1261	circ_207_intron(-)_up	4455	10	1181	1190	1057	1048	8.4	19.3	100	10	0	0	TTGATTTATG	TTGATTTATG	minus	1/-1
circ_207_intron(-)_down	1261	circ_207_intron(-)_up	4455	10	1181	1190	1283	1274	8.4	19.3	100	10	0	0	TTGATTTATG	TTGATTTATG	minus	1/-1
circ_207_intron(-)_down	1261	circ_207_intron(-)_up	4455	10	372	381	2324	2315	8.4	19.3	100	10	0	0	TTTTGTGTTG	TTTTGTGTTG	minus	1/-1
circ_207_intron(-)_down	1261	circ_207_intron(-)_up	4455	15	1235	1249	2687	2673	8.4	19.3	86.667	13	2	0	AGGTTTTCATGTTTT	AGCTTTTCAAGTTTT	minus	1/-1
circ_207_intron(-)_down	1261	circ_207_intron(-)_up	4455	20	912	931	2804	2785	8.4	19.3	80	16	4	0	ACAATGTTTCCCCCTATAGT	ACAAAGTTTGCAACTATAGT	minus	1/-1
circ_209_intron(-)_down	12255	circ_209_intron(-)_up	4263	19	1168	1186	1056	1039	0.53	27.4	94.737	18	0	1	TCTGATATATTTGCTTTGA	TCTGA-ATATTTGCTTTGA	minus	1/-1
circ_209_intron(-)_down	12255	circ_209_intron(-)_up	4263	16	2747	2762	1905	1890	1.9	25.6	93.75	15	1	0	AATAATGATTCTTTTT	AATACTGATTCTTTTT	minus	1/-1
circ_209_intron(-)_down	12255	circ_209_intron(-)_up	4263	16	6867	6882	3342	3327	1.9	25.6	93.75	15	1	0	ATTTTGTATTATATAT	ATATTGTATTATATAT	minus	1/-1
circ_209_intron(-)_down	12255	circ_209_intron(-)_up	4263	18	11359	11376	438	421	1.9	24.7	88.889	16	2	0	AGAAATAACAAACCACAG	AGAAATAAAAAACAACAG	minus	1/-1
circ_209_intron(-)_down	12255	circ_209_intron(-)_up	4263	36	6730	6762	1234	1199	6.5	23.8	75	27	6	1	TGCCTTCATTGAAGGAA---GGCATCTACTACACAA	TGTCTTCATTGAAAGAAATTTGCATCTCATTCACAA	minus	1/-1
circ_209_intron(-)_down	12255	circ_209_intron(-)_up	4263	12	10926	10937	197	186	6.5	22.9	100	12	0	0	AATGAAAAGACA	AATGAAAAGACA	minus	1/-1
circ_209_intron(-)_down	12255	circ_209_intron(-)_up	4263	17	451	467	438	422	6.5	22.9	88.235	15	2	0	AGAAATAACAAACCACA	AGAAATAAAAAACAACA	minus	1/-1
circ_209_intron(-)_down	12255	circ_209_intron(-)_up	4263	17	9464	9480	1054	1038	6.5	22.9	88.235	15	2	0	TGAAGAATTGCTTTGAA	TGAATATTTGCTTTGAA	minus	1/-1
circ_209_intron(-)_down	12255	circ_209_intron(-)_up	4263	12	9947	9958	2057	2046	6.5	22.9	100	12	0	0	CTCCTTTGGTAG	CTCCTTTGGTAG	minus	1/-1
circ_209_intron(-)_down	12255	circ_209_intron(-)_up	4263	22	8832	8853	2153	2132	6.5	22.9	81.818	18	4	0	ACTATTCTGTCTGATTATGGAA	ACAATTCTCCTTGATTATGGAA	minus	1/-1
circ_209_intron(-)_down	12255	circ_209_intron(-)_up	4263	22	10390	10411	3082	3061	6.5	22.9	81.818	18	4	0	TAGGAAGTTAGAATCATCCAAC	TAGAAAGATAGCATCCTCCAAC	minus	1/-1
circ_209_intron(-)_down	12255	circ_209_intron(-)_up	4263	12	8630	8641	3162	3151	6.5	22.9	100	12	0	0	AATGCCTCTTTC	AATGCCTCTTTC	minus	1/-1
circ_209_intron(-)_down	12255	circ_209_intron(-)_up	4263	12	791	802	3804	3793	6.5	22.9	100	12	0	0	GCACCAGAGGTA	GCACCAGAGGTA	minus	1/-1
circ_210_intron(+)_down	6337	circ_210_intron(+)_up	11302	15	4204	4218	4237	4223	0.21	28.3	100	15	0	0	CTAGATTTCTGCCTT	CTAGATTTCTGCCTT	minus	1/-1
circ_210_intron(+)_down	6337	circ_210_intron(+)_up	11302	23	4550	4572	3787	3765	2.6	24.7	82.609	19	4	0	AACAATTTATCAAGCCTCTTCTT	AAGAATCTATCAAGCCTACTCTT	minus	1/-1
circ_210_intron(+)_down	6337	circ_210_intron(+)_up	11302	18	993	1010	5991	5974	2.6	24.7	88.889	16	2	0	AATTTTCCTAACCAAGTT	AATCTTCCAAACCAAGTT	minus	1/-1
circ_210_intron(+)_down	6337	circ_210_intron(+)_up	11302	23	140	162	7257	7235	2.6	24.7	82.609	19	4	0	AAAATTCATTGATCTGAAAAGAT	AAACTTCCTTGACCTGAAAGGAT	minus	1/-1
circ_210_intron(+)_down	6337	circ_210_intron(+)_up	11302	13	1214	1226	8394	8382	2.6	24.7	100	13	0	0	ATCTTGGCCACAA	ATCTTGGCCACAA	minus	1/-1
circ_210_intron(+)_down	6337	circ_210_intron(+)_up	11302	13	3620	3632	10973	10961	2.6	24.7	100	13	0	0	CATGCAAAAACTT	CATGCAAAAACTT	minus	1/-1
circ_210_intron(+)_down	6337	circ_210_intron(+)_up	11302	15	2654	2668	5663	5649	8.9	23.8	93.333	14	1	0	TTGCAGTGTTATCAA	TTGCAGTGTTACCAA	minus	1/-1
circ_210_intron(+)_down	6337	circ_210_intron(+)_up	11302	15	4899	4913	6253	6239	8.9	23.8	93.333	14	1	0	CATAGTATCCTTGAC	CATAGTATCCTTCAC	minus	1/-1
circ_210_intron(+)_down	6337	circ_210_intron(+)_up	11302	17	5792	5808	2578	2562	8.9	22.9	88.235	15	2	0	TTTTCAAGATATTAAAT	TTATCAAGTTATTAAAT	minus	1/-1
circ_210_intron(+)_down	6337	circ_210_intron(+)_up	11302	17	3282	3298	4585	4569	8.9	22.9	88.235	15	2	0	AACTCTTTAATGAGTTT	AATTCTTTAATGAATTT	minus	1/-1
circ_210_intron(+)_down	6337	circ_210_intron(+)_up	11302	17	4761	4777	6465	6449	8.9	22.9	88.235	15	2	0	TCTTGAATAATGACCTT	TCTTGGATAATGACATT	minus	1/-1
circ_210_intron(+)_down	6337	circ_210_intron(+)_up	11302	12	3764	3775	7649	7638	8.9	22.9	100	12	0	0	CTGACTTAAAAA	CTGACTTAAAAA	minus	1/-1
circ_210_intron(+)_down	6337	circ_210_intron(+)_up	11302	17	392	408	8758	8742	8.9	22.9	88.235	15	2	0	AAACATCAATGGAGCAA	AAACAACAATGGCGCAA	minus	1/-1
circ_210_intron(+)_down	6337	circ_210_intron(+)_up	11302	17	6316	6332	11081	11065	8.9	22.9	88.235	15	2	0	TTTGTCAATTCACTTTT	TTTGTCTATTCACATTT	minus	1/-1
circ_210_intron(+)_down	6337	circ_210_intron(+)_up	11302	12	990	1001	11127	11116	8.9	22.9	100	12	0	0	CTAAATTTTCCT	CTAAATTTTCCT	minus	1/-1
circ_211_intron(-)_down	95	circ_211_intron(-)_up	84	6	33	38	24	19	1.5	12.1	100	6	0	0	TTTATT	TTTATT	minus	1/-1
circ_212_intron(-)_down	4320	circ_212_intron(-)_up	190	13	1954	1966	120	108	1.2	20.2	92.308	12	1	0	AATTTCTTCCAAT	AATTGCTTCCAAT	minus	1/-1
circ_212_intron(-)_down	4320	circ_212_intron(-)_up	190	10	2514	2523	128	119	1.2	19.3	100	10	0	0	TAAGATTGAA	TAAGATTGAA	minus	1/-1
circ_212_intron(-)_down	4320	circ_212_intron(-)_up	190	12	3585	3596	92	81	4	18.4	91.667	11	1	0	AAATGTTATGCA	AAAAGTTATGCA	minus	1/-1
circ_212_intron(-)_down	4320	circ_212_intron(-)_up	190	9	3432	3440	14	6	4	17.5	100	9	0	0	AGTAAAAAA	AGTAAAAAA	minus	1/-1
circ_212_intron(-)_down	4320	circ_212_intron(-)_up	190	9	2501	2509	48	40	4	17.5	100	9	0	0	GAAAAAACA	GAAAAAACA	minus	1/-1
circ_212_intron(-)_down	4320	circ_212_intron(-)_up	190	9	211	219	58	50	4	17.5	100	9	0	0	ACAAAAAAT	ACAAAAAAT	minus	1/-1
circ_212_intron(-)_down	4320	circ_212_intron(-)_up	190	9	2364	2372	69	61	4	17.5	100	9	0	0	ATGCAAAGT	ATGCAAAGT	minus	1/-1
circ_213_intron(-)_down	850	circ_213_intron(-)_up	791	18	519	536	492	475	0.002	29.2	94.444	17	1	0	GGTAATCCAAAGCCCCCT	GGAAATCCAAAGCCCCCT	minus	1/-1
circ_213_intron(-)_down	850	circ_213_intron(-)_up	791	11	664	674	350	340	0.29	21.1	100	11	0	0	AAGACTCTTTC	AAGACTCTTTC	minus	1/-1
circ_213_intron(-)_down	850	circ_213_intron(-)_up	791	13	161	173	19	7	0.99	20.2	92.308	12	1	0	CCCACACATGCAA	CCCACATATGCAA	minus	1/-1
circ_213_intron(-)_down	850	circ_213_intron(-)_up	791	10	414	423	367	358	0.99	19.3	100	10	0	0	ACATTTGTAG	ACATTTGTAG	minus	1/-1
circ_213_intron(-)_down	850	circ_213_intron(-)_up	791	17	364	380	404	388	3.5	18.4	82.353	14	3	0	GAATGTTTTTTATATTA	GAATAGTTTTAATATTA	minus	1/-1
circ_213_intron(-)_down	850	circ_213_intron(-)_up	791	12	706	717	605	594	3.5	18.4	91.667	11	1	0	CATTGGGAAAAA	CATTGGGATAAA	minus	1/-1
circ_213_intron(-)_down	850	circ_213_intron(-)_up	791	9	704	712	243	235	3.5	17.5	100	9	0	0	AACATTGGG	AACATTGGG	minus	1/-1
circ_213_intron(-)_down	850	circ_213_intron(-)_up	791	9	40	48	267	259	3.5	17.5	100	9	0	0	ACTCATTAT	ACTCATTAT	minus	1/-1
circ_213_intron(-)_down	850	circ_213_intron(-)_up	791	9	419	427	334	326	3.5	17.5	100	9	0	0	TGTAGTACA	TGTAGTACA	minus	1/-1
circ_213_intron(-)_down	850	circ_213_intron(-)_up	791	9	666	674	385	377	3.5	17.5	100	9	0	0	GACTCTTTC	GACTCTTTC	minus	1/-1
circ_213_intron(-)_down	850	circ_213_intron(-)_up	791	9	782	790	436	428	3.5	17.5	100	9	0	0	GTTTTGCTT	GTTTTGCTT	minus	1/-1
circ_213_intron(-)_down	850	circ_213_intron(-)_up	791	9	475	483	593	585	3.5	17.5	100	9	0	0	GTATTTAGT	GTATTTAGT	minus	1/-1
circ_213_intron(-)_down	850	circ_213_intron(-)_up	791	14	765	778	681	668	3.5	17.5	85.714	12	2	0	ATATATGGTATCAT	ATATATCATATCAT	minus	1/-1
circ_213_intron(-)_down	850	circ_213_intron(-)_up	791	9	312	320	679	671	3.5	17.5	100	9	0	0	ATATCATAT	ATATCATAT	minus	1/-1
circ_213_intron(-)_down	850	circ_213_intron(-)_up	791	9	477	485	694	686	3.5	17.5	100	9	0	0	ATTTAGTTT	ATTTAGTTT	minus	1/-1
circ_214_intron(-)_down	1684	circ_214_intron(-)_up	340	12	928	939	113	102	2.9	18.4	91.667	11	1	0	ATGCATGTAAGA	ATGAATGTAAGA	minus	1/-1
circ_214_intron(-)_down	1684	circ_214_intron(-)_up	340	9	1018	1026	84	76	2.9	17.5	100	9	0	0	TGAAATTAA	TGAAATTAA	minus	1/-1
circ_214_intron(-)_down	1684	circ_214_intron(-)_up	340	24	94	117	132	109	2.9	17.5	75	18	6	0	AAGACATAACATATAATGCATGAA	AAGACAATATTTATATTCCATGAA	minus	1/-1
circ_214_intron(-)_down	1684	circ_214_intron(-)_up	340	9	802	810	145	137	2.9	17.5	100	9	0	0	ACATTAAGT	ACATTAAGT	minus	1/-1
circ_214_intron(-)_down	1684	circ_214_intron(-)_up	340	9	955	963	320	312	2.9	17.5	100	9	0	0	TATTAAGAA	TATTAAGAA	minus	1/-1
circ_215_intron(-)_down	1763	circ_215_intron(-)_up	1216	14	1441	1454	128	115	0.92	22	92.857	13	1	0	TTATAAGGGTTCAA	TTATAAGGGTGCAA	minus	1/-1
circ_215_intron(-)_down	1763	circ_215_intron(-)_up	1216	11	916	926	1127	1117	0.92	21.1	100	11	0	0	ATAATTTTCTT	ATAATTTTCTT	minus	1/-1
circ_215_intron(-)_down	1763	circ_215_intron(-)_up	1216	13	1002	1014	165	153	3.2	20.2	92.308	12	1	0	TATCAAAATAAAA	TATCAGAATAAAA	minus	1/-1
circ_215_intron(-)_down	1763	circ_215_intron(-)_up	1216	13	294	306	249	237	3.2	20.2	92.308	12	1	0	TTTATTTTATTTT	TTTTTTTTATTTT	minus	1/-1
circ_215_intron(-)_down	1763	circ_215_intron(-)_up	1216	13	1546	1558	642	630	3.2	20.2	92.308	12	1	0	CCAAAGTGATCTT	CCAAAGGGATCTT	minus	1/-1
circ_215_intron(-)_down	1763	circ_215_intron(-)_up	1216	18	1516	1533	709	692	3.2	20.2	83.333	15	3	0	GTTCTTCTACTAATATGT	GTTCTTTTAATAAAATGT	minus	1/-1
circ_215_intron(-)_down	1763	circ_215_intron(-)_up	1216	15	837	851	71	57	3.2	19.3	86.667	13	2	0	ATATGTGTGATAAAT	ATATTTGTTATAAAT	minus	1/-1
circ_215_intron(-)_down	1763	circ_215_intron(-)_up	1216	25	1125	1149	270	246	3.2	19.3	76	19	6	0	AATATACTTAAAAATGAAACACTTT	AATAAAATAAACAAAGAAACATTTT	minus	1/-1
circ_215_intron(-)_down	1763	circ_215_intron(-)_up	1216	10	86	95	364	355	3.2	19.3	100	10	0	0	CTATAATGCT	CTATAATGCT	minus	1/-1
circ_215_intron(-)_down	1763	circ_215_intron(-)_up	1216	10	199	208	402	393	3.2	19.3	100	10	0	0	TTTGAAAAAT	TTTGAAAAAT	minus	1/-1
circ_215_intron(-)_down	1763	circ_215_intron(-)_up	1216	15	225	239	1003	989	3.2	19.3	86.667	13	2	0	TTGATTTGGAAATAG	TTGATTTTGAGATAG	minus	1/-1
circ_215_intron(-)_down	1763	circ_215_intron(-)_up	1216	20	789	808	1036	1017	3.2	19.3	80	16	4	0	ATTGAAAGTGTAAAAAACTT	ATTTAAATTTTAAAAATCTT	minus	1/-1
circ_216_intron(-)_down	1348	circ_216_intron(-)_up	627	21	1027	1047	342	322	0.029	25.6	85.714	18	3	0	AAAACATTTAAATAATACAGA	AAAACATGAAAATCATACAGA	minus	1/-1
circ_216_intron(-)_down	1348	circ_216_intron(-)_up	627	11	683	693	272	262	0.36	21.1	100	11	0	0	ATTTTTAATTG	ATTTTTAATTG	minus	1/-1
circ_216_intron(-)_down	1348	circ_216_intron(-)_up	627	18	42	59	573	556	1.2	20.2	83.333	15	3	0	CCCTCCCCTGCCCCAAAA	CCCTCCCGCCCCCCAAAA	minus	1/-1
circ_216_intron(-)_down	1348	circ_216_intron(-)_up	627	13	587	599	612	600	1.2	20.2	92.308	12	1	0	AACTCTTAGAATT	AATTCTTAGAATT	minus	1/-1
circ_216_intron(-)_down	1348	circ_216_intron(-)_up	627	10	115	124	142	133	1.2	19.3	100	10	0	0	ATATATGCAA	ATATATGCAA	minus	1/-1
circ_216_intron(-)_down	1348	circ_216_intron(-)_up	627	20	508	527	422	403	1.2	19.3	80	16	4	0	ATAGAGCTCAGACCATTGAT	ATAGAAATCAGAAGATTGAT	minus	1/-1
circ_216_intron(-)_down	1348	circ_216_intron(-)_up	627	10	836	845	561	552	1.2	19.3	100	10	0	0	CCAAAACACA	CCAAAACACA	minus	1/-1
circ_216_intron(-)_down	1348	circ_216_intron(-)_up	627	14	615	627	310	297	4.4	18.4	92.857	13	0	1	ACTCAA-CCTCACA	ACTCAAACCTCACA	minus	1/-1
circ_216_intron(-)_down	1348	circ_216_intron(-)_up	627	12	436	447	359	348	4.4	18.4	91.667	11	1	0	TACTTAAATGTA	TACTTAAAGGTA	minus	1/-1
circ_216_intron(-)_down	1348	circ_216_intron(-)_up	627	12	74	85	591	580	4.4	18.4	91.667	11	1	0	TATTATGTGCTA	TATTATGAGCTA	minus	1/-1
circ_216_intron(-)_down	1348	circ_216_intron(-)_up	627	9	1142	1150	16	8	4.4	17.5	100	9	0	0	AACAAACAA	AACAAACAA	minus	1/-1
circ_216_intron(-)_down	1348	circ_216_intron(-)_up	627	14	770	783	50	37	4.4	17.5	85.714	12	2	0	TGTAGATAGTCTTT	TGTAGATATGCTTT	minus	1/-1
circ_216_intron(-)_down	1348	circ_216_intron(-)_up	627	9	1220	1228	387	379	4.4	17.5	100	9	0	0	TCAACATAA	TCAACATAA	minus	1/-1
[truncated: 80,416 more rows]
