# Supplementary material for: Circular RNAs modulate the floral fate acquisition in soybean shoot apical meristem
Source: BMC Plant Biol. 2023 Jun 16;23:322. doi: 10.1186/s12870-023-04319-3 (PMC10273651; doi:10.1186/s12870-023-04319-3)
Supplement: Supplementary file 3 — Additional file 3: Table S6. BlAST results for identification of reverse complementary sequences in 2000 bp upstream and downstream sequence of circRNAs and control exons. [file 12870_2023_4319_MOESM3_ESM.xlsx]

## Sheet: tableS6
# Table S6. BlAST results for identification of reverse complementary sequences in 2000 bp upstream and downstream sequence of circRNAs and control exons
qseqid	qlen	saccver	slen	length	qstart	qend	sstart	send	evalue	bitscore	pident	nident	mismatch	gapopen	qseq	sseq	sstrand	frames
circ_001_2000(-)_down	2000	circ_001_2000(-)_up	2000	15	720	734	930	916	0.49	23.8	93.333	14	1	0	TAGGCATGTCCATTG	TAGGCATGTGCATTG	minus	1/-1
circ_002_2000(-)_down	2000	circ_002_2000(-)_up	2000	13	642	654	588	576	0.14	24.7	100	13	0	0	AGAATTCTTGGGC	AGAATTCTTGGGC	minus	1/-1
circ_003_2000(+)_down	2000	circ_003_2000(+)_up	2000	24	1830	1853	1133	1110	1.7	22	79.167	19	5	0	CCTCTCTTGATGAAATATTGTATC	CCCCTCTTGAGGAAACATAGCATC	minus	1/-1
circ_004_2000(-)_down	2000	circ_004_2000(-)_up	2000	27	1661	1685	231	205	0.012	29.2	85.185	23	2	1	CCGCCAT--CCGCCATTAACAACATTG	CCGCCATGGCCGCTATTAACAACACTG	minus	1/-1
circ_005_2000(-)_down	2000	circ_005_2000(-)_up	2000	163	1769	1931	245	84	6.41e-44	165	82.822	135	27	1	CGTACCTTAGTGCCTGGAGGTTCCTCTCTATGTGAAGGCATGGGTGAGGGGTCATTGTACGCAACCCTACCTTTGCATATGCAAAGAGGTTGTTTCCGGATTTGAACCCATGGCCAACTGATCACCAAGGCACAACTTTACTGCTGTGTCATGGCTCGCCCTC	CGTACCCCATTGCCCAGAGGCTCTTCGCTATGCGAAGGTATGGGGGAGGGAT-ATTGTACGCAGCCTTACCCTTGCATATGCAAAGAGGCTGTTTCCGGATTCGAACCCATGACCAACAAGTCACCAAGGCACAACTTTATCGCTGCACCAGGGCTCGCCCTC	minus	1/-1
circ_006_2000(-)_down	2000	circ_006_2000(-)_up	2000	52	1846	1893	253	202	0.003	31	75	39	9	2	CCCGTTTGGATAAACTT-ATAATAA---AAGAAAATAAGAAAATAAAATGAA	CCTGTTTGGATAAACTTCATGAAAACGGAAGAAAATTAAATAGCAAGATGAA	minus	1/-1
circ_007_2000(+)_down	2000	circ_007_2000(+)_up	2000	38	1948	1985	238	202	0.14	25.6	76.316	29	8	1	TATAAATTGTATCAAACTCTCCCAATTTATGGTTATTT	TATAAATTATAACTA-CTCTCCAAATGTGGGATTATTT	minus	1/-1
circ_008_2000(+)_down	2000	circ_008_2000(+)_up	2000	14	179	192	1285	1272	1.7	22	92.857	13	1	0	CTACCTCTTGTATA	CTACCTCTTGCATA	minus	1/-1
circ_009_2000(+)_down	2000	circ_009_2000(+)_up	2000	1105	514	1606	1116	33	2.09e-75	269	66.244	732	340	16	CTGATACAGAAAACCCTATCTAATGTTACTTGACCATTGATTAAAATGGATTGTGAAGTTTTTCTCCAAGCTTCTAAGCCAAGTCCAAAGTAGGAATGTTGCATCTTCAAACAATTTGTTGCCATTGAAAGTTGCATTGGAAAACAGTATTCTATTTCTGAGCTGCCATATAGACCATGTTAAAGCCAACCACCAATATTGCCATCTCTTGATCCTTATGCCTTCAGCCTGAACATG--TGTGTTGAAGGAAATGGTGCTTTGGAGTTTGCGGGAAAGCACCTTTGATA---TTCAGCCAGGACATGGATTCCCACCAAATAGGTTGAATTTTGTTGCAGTGAATGAATAAGTGGGATGCGTCCTCCTCCTTACTTCTGCAGAAAGGGTAGGACATATC…	CTAATACACAAACCCTGATCTAAGATTGCTGGACCAGTGATTGTAGCTGATGTTAAAGTCCTTCTCTAAATTCCATAGCCACGTCCACAGTAGAAAAGATGCATCGTCCACAATTTTATTAGCATCAAATGTGTCATTGGAGAAGAGTATCTTATTCCGCTGCTGTCATATCGACCATGTAAGAGCCAACCACCACCACCTCCACCTGTTACCCCTAGCTCCCTGAGTCACTCCATGTATGTGTTGGAGGAAATGTTGTTTTGGATTTTGCGGGAAAGGAAC---GACAGAGGTCACCCAAGACAACGATTTCCACCAAAGAGGAATGACTTTGCTACAATGAAAAAACAAATGTCATGTGTCCTCCTCCATGTTGCCACACAACAGACATCTCCTATC…	minus	1/-1
circ_010_2000(-)_down	2000	circ_010_2000(-)_up	2000	18	766	783	1247	1230	0.14	24.7	88.889	16	2	0	ATAAGAATAAAGTCTTAT	ATAACAATAAAGTCTGAT	minus	1/-1
circ_011_2000(-)_down	2000	circ_011_2000(-)_up	2000	30	1264	1293	187	161	1.7	22	76.667	23	4	1	CTACATTTGCTCATCAAATTACAGAAAAAC	CTACTTTTGCTGAGCAAAATA---AAAAAC	minus	1/-1
circ_012_2000(-)_down	2000	circ_012_2000(-)_up	2000	26	1929	1954	789	764	0.14	25.6	80.769	21	5	0	TGATAGTATAATCCAATTGGCAGATA	TGATAGTATCATCTGATTAGTAGATA	minus	1/-1
circ_013_2000(-)_down	2000	circ_013_2000(-)_up	2000	68	1555	1622	1994	1934	5.63e-13	62.6	80.882	55	6	2	AGTACCTCTGGTACTTCACATATTCATATAAATATATACATATCTATTTTTGCTGATCAAAAAAAAAA	AGTACCACTGGTACTCTTCATAT--ATATAAAAA-----ATATCTATTTTTGCTGAGCAAAAAAAAAA	minus	1/-1
circ_014_2000(-)_down	2000	circ_014_2000(-)_up	2000	37	1676	1712	263	229	0.012	29.2	78.378	29	6	1	GTTTCCATTTTCCTTTGGATTTAATGTTTCAGATACA	GTTTCCATTTCCTGTCAGAT--AATGCTTCAGATACA	minus	1/-1
circ_015_2000(+)_down	2000	circ_015_2000(+)_up	2000	16	308	323	1842	1827	1.7	21.1	87.5	14	2	0	ACATTTGACAGTGTTT	ACATTTGACAAGGTTT	minus	1/-1
circ_016_2000(-)_down	2000	circ_016_2000(-)_up	2000	13	341	353	1238	1226	0.14	24.7	100	13	0	0	TTCAAAATCAACT	TTCAAAATCAACT	minus	1/-1
circ_017_2000(+)_down	2000	circ_017_2000(+)_up	2000	16	54	69	1761	1746	0.14	25.6	93.75	15	1	0	TTTTTCTTTTCATTGA	TTTTTTTTTTCATTGA	minus	1/-1
circ_018_2000(+)_down	2000	circ_018_2000(+)_up	2000	19	553	571	988	970	1.7	22	84.211	16	3	0	GTTTGAGCAAAGTTGGGAG	GTTTGAGCCCAGTTGGTAG	minus	1/-1
circ_019_2000(-)_down	2000	circ_019_2000(-)_up	2000	149	1615	1761	454	307	3.79e-34	132	80.537	120	26	2	TGTTGGGAATCAGAATATAATATTCTGAATTCATTGTAATAAATGTAGTTTATAG--ACATAATCTCTGATATAGAGGAATCTGAATATCCTCTATTTATGTGTAATTAATACTATAAGCATAAATAAACTCTCATCAATGATGTATTC	TGTTGAGAATCAGTAT-TGACAATCTGCATTCATTGTAATAAATACAGTTTATAGGCACATAATCACTGATTTAGAGGAAACCAAATATTCTCCATTTATTTGTAATTAGTGCAATAAGCCTATATAAACTCATATCCGTGCTGTATTC	minus	1/-1
circ_020_2000(+)_down	2000	circ_020_2000(+)_up	2000	19	46	64	1052	1034	1.7	22	84.211	16	3	0	AGTGTGAAAGATCTACTAA	AGTGTGAATGAACTTCTAA	minus	1/-1
circ_021_2000(-)_down	2000	circ_021_2000(-)_up	2000	118	795	908	688	575	3.55e-09	50	72.881	86	24	6	AGTCCCACATCGGCTAAAGATAAAGTCAAGTTAGAGTATATAAGT-GAG-GGGCAACCCTCACCCCTTGAGCTAGCTTTTGGGG-TTGAGTTAGGTCTA-AACTCACATTCTAACAAT	AGTCCCACATCAACTAGTGAGATGGCCAAAATAGTGTATATAAGTGGAGAGAGCAATCCCCA--CCTT--ACAAGTTGTAGGGGATTGAGTTAGGCCCATAACCCACATCCTAAGAAT	minus	1/-1
circ_022_2000(-)_down	2000	circ_022_2000(-)_up	2000	14	376	389	934	921	0.041	26.5	100	14	0	0	TTTGTTTCTTTTGT	TTTGTTTCTTTTGT	minus	1/-1
circ_023_2000(+)_down	2000	circ_023_2000(+)_up	2000	123	53	165	1670	1548	3.11e-35	137	83.74	103	10	1	ATTTTCAACATGAAACAACCAAACACATGACATTTAAAATAATCATTAAACAGTC----------TAGGTCAACTACCAAGATCATTTGTCGACATGGTTACAAAATGAACTCCATTTTGATC	ATTTTAAACATGAAACCATCAAACACATGACATTAAAAATAATCCTTAAACAGTGAAGAAATTCATAGGTCAACAACCAAGATCATTTGTGGACATGGTTACAAAATGAACTCCATTAAGATC	minus	1/-1
circ_024_2000(+)_down	2000	circ_024_2000(+)_up	2000	15	967	981	1061	1047	0.49	23.8	93.333	14	1	0	GTTGTGATAATTTGT	GTTGTGATTATTTGT	minus	1/-1
circ_025_2000(+)_down	2000	circ_025_2000(+)_up	2000	34	1214	1247	1031	1000	0.001	32.8	82.353	28	4	1	AACGTGTACATATTAACCTTTAGTCTATATATAG	AACGTGTATATATTAA--TTCAGTCTATCTAAAG	minus	1/-1
circ_026_2000(-)_down	2000	circ_026_2000(-)_up	2000	16	1942	1957	1582	1567	0.14	25.6	93.75	15	1	0	GATTAATGACAATTCA	GATTAATGACAAGTCA	minus	1/-1
circ_027_2000(-)_down	2000	circ_027_2000(-)_up	2000	25	403	427	689	665	0.49	23.8	80	20	5	0	TTTTTTTTAAAGAAAAAGCAATTTA	TTTCTTTTCAAGAACAAAGAATTTA	minus	1/-1
circ_028_2000(-)_down	2000	circ_028_2000(-)_up	2000	17	1852	1868	153	137	0.49	22.9	88.235	15	2	0	AATAGTTTGAATGTGAA	AACAGTTTGAATGTAAA	minus	1/-1
circ_029_2000(+)_down	2000	circ_029_2000(+)_up	2000	25	643	666	1488	1464	0.14	24.7	84	21	3	1	CTTCAAAAAAGCAAT-GTTAATATT	CTTCAAACAAGCTATGGTTAACATT	minus	1/-1
circ_030_2000(-)_down	2000	circ_030_2000(-)_up	2000	20	1705	1724	439	420	0.49	23.8	85	17	3	0	AGAAGAAACATATCAATAAC	AGAATAAACATTTAAATAAC	minus	1/-1
circ_031_2000(+)_down	2000	circ_031_2000(+)_up	2000	17	1832	1848	1182	1166	0.49	22.9	88.235	15	2	0	AATATTTTATATCTTTT	AATAATTTATATCTCTT	minus	1/-1
circ_032_2000(-)_down	2000	circ_032_2000(-)_up	2000	28	1119	1146	1276	1250	0.14	25.6	82.143	23	4	1	TATAAGTGAATAATAGAAGTTGAGGGAG	TACAAGTGGATTATAGAA-TTGTGGGAG	minus	1/-1
circ_033_2000(+)_down	2000	circ_033_2000(+)_up	2000	21	1925	1944	1126	1106	0.041	26.5	90.476	19	1	1	AATTTT-ATAAAGAATGATTA	AATTTTGATTAAGAATGATTA	minus	1/-1
circ_034_2000(+)_down	2000	circ_034_2000(+)_up	2000	16	763	778	1028	1013	0.14	25.6	93.75	15	1	0	TATAAAGATTTTTTTT	TATAAATATTTTTTTT	minus	1/-1
circ_035_2000(+)_down	2000	circ_035_2000(+)_up	2000	48	612	658	1292	1246	0.003	31	77.083	37	9	2	AGGACTTTCTCCCGAAC-AAAATGACAATCAATCTCAATATGCTTAGT	AGAACCTTTTCCCTAATGAAAAAGACA-TCAATCTCCATATGTCTAGT	minus	1/-1
circ_036_2000(-)_down	2000	circ_036_2000(-)_up	2000	21	748	768	1576	1556	0.14	25.6	85.714	18	3	0	GCAACCGCTTTCAAGTACGAA	GCAACAGTTTTCAAGTACAAA	minus	1/-1
circ_037_2000(-)_down	2000	circ_037_2000(-)_up	2000	108	386	484	1978	1875	1.51e-07	45.5	74.074	80	15	8	TAATAGAGTTTGATA----TTGAGAGAGA-GAGA-GAGTTTGAAAATGAAGAAGAT-ATTATTATTCAACCCCAGTGTTGAATG--ATTACCAGCTCTGTTTACATAG	TAATAGAGGTTGAGAGAATTTGAGAGAGAAGAGAAGAGATA-AGATTGAGGAATGTGAATATTATTCAACACAAGTGT--AATGTAATTATGAG-TCTGTTTATATAG	minus	1/-1
circ_038_2000(-)_down	2000	circ_038_2000(-)_up	2000	15	1435	1449	719	705	0.49	23.8	93.333	14	1	0	CCCTCTGTCCTATAT	CCCTCTATCCTATAT	minus	1/-1
circ_039_2000(+)_down	2000	circ_039_2000(+)_up	2000	15	962	976	1752	1738	0.49	23.8	93.333	14	1	0	AGTTAATTAACAAGA	AGTTAATTAACCAGA	minus	1/-1
circ_040_2000(-)_down	2000	circ_040_2000(-)_up	2000	22	708	729	361	340	0.49	22.9	81.818	18	4	0	GAATGCCAAATTCAGATGTGCT	GAATTACAAATTCAGAAGGGCT	minus	1/-1
circ_041_2000(+)_down	2000	circ_041_2000(+)_up	2000	15	1331	1345	389	375	0.49	23.8	93.333	14	1	0	TAATATCTGTAAATA	TAATAGCTGTAAATA	minus	1/-1
circ_042_2000(-)_down	2000	circ_042_2000(-)_up	2000	510	1477	1966	484	1	1.41e-96	340	74.51	380	84	8	CTAAATCAACCTATATAGGCAATCCTATACTGAGTTGACTATATTTAAAGAATGAATCCTACACACTGACACGAGCCGGCCGGCGCAGGGTGGAGGTGGGCGGCGTCATGTGCATCAAGCTTGAGGAGTGTGCAAGTGAGGAGTGCTCCAAGGAGAACACCACCATAGGAGAATGTTGCTCCAATGTGAATGAGAAACACCTCCAAAAAAACAAATGGACCATCCCTGCCTAAAGGCCGGAATTTCTCCGCCAAGCCTTGAATCATTTTACTTCTCTCCGAGAAGAAGAAACCACAAACGAGGTTCAAGAAGAAATGCAAGGGGAGCCATTCATGTCAGAGGAGAATCAGCCAC-----TGTGGTTCATGTCAGTAC---------------TTATCTG…	CTAAGTCAACCTATATAGTTAATCCTGTACTGAGTTAACTGT-----------GGATCCTACACACTGATACGAGCTGACCAGTGCAAGGTGGTGGTGGACGACGTAATGTGTGTCAATCTTGAAGAGTGTGCAAGCAAGGAGTGCTCC---TAGATCACCACTGTAGGAGAATGCTCCTCCGGTGTGAATGAGAAACACCTC---TAGAATAAATGGACAACCCCTGCCTCAAGGCCGAGATTCCAACGCCAAGCCTTGAATAATTCCATTTCACTC----TCGAAGAAACCATAAACGAGTTTCGAGAAG-AATGCAGGGGGAGCCATTCACATC----GAGAAGCAGCCACTGTGGTGTGGTTCGTGTTAGTACTTACACTTGCATGGGTTATCTG…	minus	1/-1
circ_043_2000(+)_down	2000	circ_043_2000(+)_up	2000	118	209	326	1499	1383	3.79e-34	133	85.593	101	16	1	ATCCACGCACCAAGCCCAAAAGGATTGGGCATGAGGAGGTGTATTGGGAAAAACCTAAGTTCTACATTGGCTAGTGGTAGTGCCAAGATAGAGTATATAAGTGGGGGGACAACCCTCA	ATCCACACACCAAGCCCAAAAGTGTTGGGCATAAGGGGGTGTATTGGGAATAACACAAGTCCCACATCGGCTAGAGATAGTGCCAAGACAGAGTATATAAGTGGGGGG-CAATCCACA	minus	1/-1
circ_044_2000(-)_down	2000	circ_044_2000(-)_up	2000	15	1740	1754	1892	1878	0.49	23.8	93.333	14	1	0	ATTATTAAGGAGTGA	ATTATTAAGGAGAGA	minus	1/-1
circ_045_2000(-)_down	2000	circ_045_2000(-)_up	2000	18	1825	1842	1859	1843	0.14	25.6	94.444	17	0	1	ATTATTCATTTTCAAATT	ATTATT-ATTTTCAAATT	minus	1/-1
circ_046_2000(-)_down	2000	circ_046_2000(-)_up	2000	15	947	961	860	846	0.49	23.8	93.333	14	1	0	TTATTCTTATTTTAA	TTATTCTAATTTTAA	minus	1/-1
circ_047_2000(+)_down	2000	circ_047_2000(+)_up	2000	176	75	246	1873	1707	4.93e-20	86.9	73.864	130	33	8	TGTTAGCAACTAATTTTTTTTTTTTGGTAAAATCAATGGAGACACTAGCTCCTCCAAAGAGCAGAAA-TGCAGAAAGTAAA-GATAAATCTAGAGTTTTGCAGATGTACATAACCTCTAGCCCTAGCACTTAACTCATTCC-CCTTTCCCCTCAATTCATGC-CTACCACATACTA	TGATAGGAACTCATTTTTTCTGATAATTAAAA-CAATGGAGAC--TAGCTCCTTACAAGAACATAAAATGTAGAAAATAAAAGATAAATCTAGCGTTCTGAAGATGCACATAACCACT-----TAGTCCAAAACCCACTCCTTCATTCCTC-CAATTCATGCTCTATCATGTACTA	minus	1/-1
circ_048_2000(-)_down	2000	circ_048_2000(-)_up	2000	25	1279	1303	45	22	0.14	24.7	84	21	3	1	ATTATTGTTTGACAAAATAATTAAA	ATTATTGCTTC-CAAAATAAATAAA	minus	1/-1
circ_049_2000(+)_down	2000	circ_049_2000(+)_up	2000	15	1666	1680	1532	1518	0.49	23.8	93.333	14	1	0	CTCAGCCTTCTGCTT	CTCAGCCTTCTGGTT	minus	1/-1
circ_050_2000(+)_down	2000	circ_050_2000(+)_up	2000	13	1494	1506	235	223	0.14	24.7	100	13	0	0	TTGGATGACACAC	TTGGATGACACAC	minus	1/-1
circ_051_2000(+)_down	2000	circ_051_2000(+)_up	2000	30	1594	1623	1942	1914	0.14	24.7	80	24	5	1	TTATTTCTTTTGTCTACATATTTATAATCA	TTATTTCTCTTATCTTC-TATTTCTTATCA	minus	1/-1
circ_052_2000(+)_down	2000	circ_052_2000(+)_up	2000	15	1577	1591	1560	1546	0.49	23.8	93.333	14	1	0	AAATTACAATAATTT	AAATTACAATGATTT	minus	1/-1
circ_053_2000(+)_down	2000	circ_053_2000(+)_up	2000	34	155	188	378	345	0.041	26.5	76.471	26	8	0	ATTTTGATATATTTATATTTATTCTTCATTTTTT	ATTTTGATTATTTTATTATTATTTTACTTTTTTT	minus	1/-1
circ_054_2000(-)_down	2000	circ_054_2000(-)_up	2000	12	1670	1681	326	315	0.49	22.9	100	12	0	0	TAACAAATAAGA	TAACAAATAAGA	minus	1/-1
circ_055_2000(+)_down	2000	circ_055_2000(+)_up	2000	27	1906	1931	535	509	0.49	23.8	81.481	22	4	1	GTGCGTCCT-CATTTGTCCATGACCTT	GTGAGTGCTGCATTTGTGCAGGACCTT	minus	1/-1
circ_056_2000(-)_down	2000	circ_056_2000(-)_up	2000	26	1524	1549	175	150	5.27e-07	43.7	96.154	25	1	0	TTTTTGTGTTCTCAAGGGCTTCTGTA	TTTTTGTGTTCTCAAGGGCTTCTTTA	minus	1/-1
circ_057_2000(-)_down	2000	circ_057_2000(-)_up	2000	17	911	927	415	399	0.49	22.9	88.235	15	2	0	CTTGTGAACAAGCTGCC	CTTGAGGACAAGCTGCC	minus	1/-1
circ_058_2000(-)_down	2000	circ_058_2000(-)_up	2000	17	509	525	1187	1171	0.49	22.9	88.235	15	2	0	TTGAAATAAAAATATTA	TTGGAATAAATATATTA	minus	1/-1
circ_059_2000(-)_down	2000	circ_059_2000(-)_up	2000	20	1702	1721	1034	1015	0.001	32.8	95	19	1	0	AAGTTAGTTAGAGTTAGTTA	AAGTTAGTTAGAGATAGTTA	minus	1/-1
circ_060_2000(-)_down	2000	circ_060_2000(-)_up	2000	18	25	41	1671	1654	0.14	25.6	94.444	17	0	1	TTGAAATTTT-CCTTGTT	TTGAAATTTTTCCTTGTT	minus	1/-1
circ_061_2000(-)_down	2000	circ_061_2000(-)_up	2000	16	1541	1556	1557	1542	0.14	25.6	93.75	15	1	0	TTCTTCCTCCTGCTAT	TTCTTCCTCCTCCTAT	minus	1/-1
circ_062_2000(+)_down	2000	circ_062_2000(+)_up	2000	26	1671	1695	832	807	1.7	22	80.769	21	4	1	TCATAATAGAACTTGT-TTAGATAAA	TCATGATAGAACCTGTAGTAGAAAAA	minus	1/-1
circ_063_2000(+)_down	2000	circ_063_2000(+)_up	2000	106	129	233	1890	1785	1.24e-27	112	83.962	89	16	1	TAACTCAAACCCAAAAGTTAGCTCAAAGGGTGAGGATTGTCCCCCACTTATATGCTCTATCTTGGTCTTATCTCTAGTTGATGTGGGACTT-GGTTTTTTCCAATA	TAACTCAACCTCAAAAGTTAGCTCATAGGATGATGGTTTCCCCTCACTTATATACTCTATCTTGGCCGTATCTCTAGCCAATGTGGAACTTGGGTTTTTTCCAATA	minus	1/-1
circ_064_2000(+)_down	2000	circ_064_2000(+)_up	2000	24	552	573	308	285	0.49	23.8	83.333	20	2	1	AACTCTCTTCTCC--GGTTCAAAT	AAATCTCTTCTCCAAGGTTGAAAT	minus	1/-1
circ_065_2000(+)_down	2000	circ_065_2000(+)_up	2000	11	1178	1188	348	338	1.7	21.1	100	11	0	0	CCCTTACAAAT	CCCTTACAAAT	minus	1/-1
circ_066_2000(+)_down	2000	circ_066_2000(+)_up	2000	14	1398	1411	331	318	0.041	26.5	100	14	0	0	ATTTGAATTTGAAT	ATTTGAATTTGAAT	minus	1/-1
circ_067_2000(+)_down	2000	circ_067_2000(+)_up	2000	17	156	172	1796	1780	0.49	22.9	88.235	15	2	0	TTTAACATGGTAAATAT	TTTTACATGGAAAATAT	minus	1/-1
circ_068_2000(-)_down	2000	circ_068_2000(-)_up	2000	12	1514	1525	1773	1762	0.49	22.9	100	12	0	0	CAAAAAACAATT	CAAAAAACAATT	minus	1/-1
circ_069_2000(-)_down	2000	circ_069_2000(-)_up	2000	12	1461	1472	328	317	0.49	22.9	100	12	0	0	AATAAAACTATT	AATAAAACTATT	minus	1/-1
circ_070_2000(+)_down	2000	circ_070_2000(+)_up	2000	16	1823	1838	1308	1293	0.14	25.6	93.75	15	1	0	AAAGAGAGAAAATAAA	AAAGAGAGAAAATGAA	minus	1/-1
circ_071_2000(-)_down	2000	circ_071_2000(-)_up	2000	15	1920	1934	56	42	0.49	23.8	93.333	14	1	0	ATTTAAAGAAACAAT	ATTTAAAGAAAGAAT	minus	1/-1
circ_072_2000(-)_down	2000	circ_072_2000(-)_up	2000	27	1972	1998	260	236	0.14	24.7	81.481	22	3	1	TTTTTAATCTTTTATTTCTGACTTTGT	TTTTTAAT--TTAGTTTCTGATTTTGT	minus	1/-1
circ_073_2000(+)_down	2000	circ_073_2000(+)_up	2000	37	1247	1282	660	625	0.012	29.2	81.081	30	5	2	CACAC-AATCATCCTCCAAATATTCCACACCACAACA	CACACCAATCCTCCAACAAAT-TCCCACACCTCAACA	minus	1/-1
circ_074_2000(-)_down	2000	circ_074_2000(-)_up	2000	28	1079	1106	1766	1739	0.14	24.7	78.571	22	6	0	TTTTGTTATTATCATTCTTAATTATTAC	TTTTTTTACTTTCCTTTTTAATTAATAC	minus	1/-1
circ_075_2000(+)_down	2000	circ_075_2000(+)_up	2000	16	472	487	1035	1020	0.003	30.1	100	16	0	0	TTATTGTAGGCAATAA	TTATTGTAGGCAATAA	minus	1/-1
circ_076_2000(-)_down	2000	circ_076_2000(-)_up	2000	17	1716	1732	385	369	0.49	22.9	88.235	15	2	0	TTTCAACCCAATATCTC	TTTCACCCCAATTTCTC	minus	1/-1
circ_077_2000(+)_down	2000	circ_077_2000(+)_up	2000	27	1267	1293	1741	1715	0.49	22.9	77.778	21	6	0	TAACTGTTAATCCCTATAATTGTGCTA	TAACTGTTAATAGCCACGATTGTGTTA	minus	1/-1
circ_078_2000(-)_down	2000	circ_078_2000(-)_up	2000	11	579	589	592	582	1.7	21.1	100	11	0	0	TAAAAATGTAT	TAAAAATGTAT	minus	1/-1
circ_079_2000(+)_down	2000	circ_079_2000(+)_up	2000	23	168	189	354	332	0.14	25.6	86.957	20	2	1	AGAAAATAAAATCATG-AATTCA	AGAAATTATAATCATGAAATTCA	minus	1/-1
circ_080_2000(+)_down	2000	circ_080_2000(+)_up	2000	18	341	358	735	718	0.012	29.2	94.444	17	1	0	AATAACAATTAGAAAAAT	AAGAACAATTAGAAAAAT	minus	1/-1
circ_081_2000(-)_down	2000	circ_081_2000(-)_up	2000	12	1665	1676	326	315	0.49	22.9	100	12	0	0	TAACAAATAAGA	TAACAAATAAGA	minus	1/-1
circ_082_2000(-)_down	2000	circ_082_2000(-)_up	2000	40	32	71	161	124	0.003	30.1	77.5	31	7	1	TAAATCAAATGCACTGTATTGTACTTTTATTTTAATTTGC	TAAATCAAATTCATTGTATGTTAC--CTAATTTATTTTGC	minus	1/-1
circ_083_2000(+)_down	2000	circ_083_2000(+)_up	2000	15	1644	1658	237	223	0.49	23.8	93.333	14	1	0	AAAGTTGAACAATAT	AAAGGTGAACAATAT	minus	1/-1
circ_084_2000(-)_down	2000	circ_084_2000(-)_up	2000	25	1277	1301	45	22	0.14	24.7	84	21	3	1	ATTATTGTTTGACAAAATAATTAAA	ATTATTGCTTC-CAAAATAAATAAA	minus	1/-1
circ_085_2000(-)_down	2000	circ_085_2000(-)_up	2000	14	1306	1319	664	651	1.7	22	92.857	13	1	0	TGGGATTAAGTTAG	TGCGATTAAGTTAG	minus	1/-1
circ_086_2000(-)_down	2000	circ_086_2000(-)_up	2000	16	1202	1217	285	270	1.7	21.1	87.5	14	2	0	ACTCACACTTAACTGA	ACTGACAGTTAACTGA	minus	1/-1
circ_087_2000(+)_down	2000	circ_087_2000(+)_up	2000	14	717	730	1734	1721	1.7	22	92.857	13	1	0	CATAATCACCCAAA	CAAAATCACCCAAA	minus	1/-1
circ_088_2000(-)_down	2000	circ_088_2000(-)_up	2000	12	652	663	1054	1043	0.49	22.9	100	12	0	0	AAATAAATAAAA	AAATAAATAAAA	minus	1/-1
circ_089_2000(+)_down	2000	circ_089_2000(+)_up	2000	17	1244	1260	1622	1606	0.041	27.4	94.118	16	1	0	CATTACTCTTCCTAATT	CATCACTCTTCCTAATT	minus	1/-1
circ_090_2000(+)_down	2000	circ_090_2000(+)_up	2000	17	269	285	276	260	0.041	27.4	94.118	16	1	0	ATCATTGATCCCAAGAT	ATCATTGATACCAAGAT	minus	1/-1
circ_091_2000(+)_down	2000	circ_091_2000(+)_up	2000	18	876	893	303	286	0.14	24.7	88.889	16	2	0	TTTTTTTTGTAAAAACAA	TTTTGTTAGTAAAAACAA	minus	1/-1
circ_092_2000(+)_down	2000	circ_092_2000(+)_up	2000	25	1903	1927	245	221	0.49	23.8	80	20	5	0	AGAAGGTAGTAAATATTTTATTGTT	AGAATGTAGCACATAATTTATTTTT	minus	1/-1
circ_093_2000(-)_down	2000	circ_093_2000(-)_up	2000	27	920	945	764	738	0.012	28.3	85.185	23	3	1	GTCCTCTAATTCT-GGAATATCCGTGC	GTCCTCGAATTCTAGGATTATCCTTGC	minus	1/-1
circ_094_2000(+)_down	2000	circ_094_2000(+)_up	2000	16	1302	1317	456	441	0.14	25.6	93.75	15	1	0	AAAAAGGCCCTACAAG	AAATAGGCCCTACAAG	minus	1/-1
circ_095_2000(+)_down	2000	circ_095_2000(+)_up	2000	13	1785	1797	547	535	0.14	24.7	100	13	0	0	CAGTTCATGTTTC	CAGTTCATGTTTC	minus	1/-1
circ_096_2000(-)_down	2000	circ_096_2000(-)_up	2000	16	1849	1864	1202	1187	0.14	25.6	93.75	15	1	0	CAATTTTCAAAATTAA	CAATTTTCAAAAATAA	minus	1/-1
circ_097_2000(+)_down	2000	circ_097_2000(+)_up	2000	350	1067	1396	1473	1127	8.9e-55	202	72.571	254	73	4	TATTAGGAAAAAATTCAAGTCCCATATCTGCTAAAGGTGAGGCCAAGAAAAGATATACAAGTGGGAGACAACCCTCACCTTATAAGCTAGCTTTTGGGGTTGAATTAGACCCAAACCTACGTTCTAAGATGGTATCAGAGCTTATTCTAGATCCATTAAATGGGCCACCCATCATGTCGTCCACGCACCAAGTCTAATA--------------------GTATTGGAAAAAATTCAAGTCTCACATCTGCTAGAGATAAAGTCAAGATTAAATATATAAGTGGGAGATAATCCCTTATCCTATGAGTTAACTTTTGGGATTGAGTTAGACCTAAACTTACATTCTAAGAA	TATTGGGAAAAACC-CAAGTCCCACGTCAACTAGAGATAGTGCCAAGATATAATATATAAGTGGAGGAAAACCCTTGCCCTATGAGCTAGCTTTTGGGGTTGAGTTAGGCTGAAACTTACATTCTAAGATGATATCAAAGCCTATCCTAGATCCATT-AACGAGCCACCCACCATATTATCCACACACCAAGCCCAAAAGTACTTGGGCGTGAGGGGGTGTATTGGAAAAAATCCAAATCTCGCATTGGCTAGAGATAGTGCTAAGATATAGTATATAAGTGGGGGACAA-CCCTAACCTTATGAGCTAGCTTTAGAAGTTGAGTTAGGCTCAAACCCATATCCTAAGAA	minus	1/-1
circ_098_2000(-)_down	2000	circ_098_2000(-)_up	2000	37	1868	1903	154	120	0.14	25.6	81.081	30	4	3	TTCCCTGAGCTAGTGGTACGGAGTGAAGT-ATGAAAT	TTCCCCGAGCT-GTA-TAAGGAGTGAAGTGATGAGAT	minus	1/-1
circ_099_2000(-)_down	2000	circ_099_2000(-)_up	2000	20	362	381	1574	1555	0.49	23.8	85	17	3	0	ATCAATGTTACTACAAACAA	ATCAATAATACTATAAACAA	minus	1/-1
circ_100_2000(+)_down	2000	circ_100_2000(+)_up	2000	16	568	583	1577	1562	1.7	21.1	87.5	14	2	0	CATGGGGTGAGGGTTG	CATGTGGTGAGGGATG	minus	1/-1
circ_101_2000(+)_down	2000	circ_101_2000(+)_up	2000	65	1063	1127	1654	1592	0.003	30.1	72.308	47	16	2	ATATATATATATATATATATATATATATATATATATTTATGTTACATCAGATGTTTAGTACATAA	ATATTTTTGTTTAAATATGTAAATATCTTGTTATTTTTATGTTTCAT-AGCTTTTTA-TATATAA	minus	1/-1
circ_102_2000(+)_down	2000	circ_102_2000(+)_up	2000	14	735	748	147	134	1.7	22	92.857	13	1	0	AAACCACCTTTTAT	AAGCCACCTTTTAT	minus	1/-1
circ_103_2000(-)_down	2000	circ_103_2000(-)_up	2000	25	1163	1186	849	826	0.14	25.6	88	22	1	2	TTTTGGTGAAAGTGGTGTG-GAATT	TTTTGGTGAAAG-GGTTTGAGAATT	minus	1/-1
circ_104_2000(-)_down	2000	circ_104_2000(-)_up	2000	35	805	839	1560	1526	0.49	23.8	74.286	26	9	0	GTTAAACAATATATATATATATATATATATATATA	GTTAAACAAGAGTAATATATAGATCAATAAAAATA	minus	1/-1
circ_105_2000(-)_down	2000	circ_105_2000(-)_up	2000	16	1570	1585	181	166	0.14	25.6	93.75	15	1	0	TTCCAATTTGAAAGAA	TTCCAAATTGAAAGAA	minus	1/-1
circ_106_2000(+)_down	2000	circ_106_2000(+)_up	2000	114	158	258	1549	1436	2.73e-23	96.9	78.07	89	12	2	AAAAGAACAGAAAATAGGAGAGAAA-------ACTCTCCTCCAAGGGTTTCCCCTTCACAAAAGATTTCTCCT------TTCACAAAGCGCTAATGCTCAATCTACAAATGATA	AAAAGAACAGAAAATAGGAGAGATATTCTCATATTCTCCTCCAAGGTTTTTCCCTTCACAAACAATTTCTCCTTTCAGTTTCACGAAGAGAAAAAGCTCAATCTAAAAATGATA	minus	1/-1
circ_107_2000(+)_down	2000	circ_107_2000(+)_up	2000	16	69	84	1941	1926	0.003	30.1	100	16	0	0	ATCATAAGCAAAACAC	ATCATAAGCAAAACAC	minus	1/-1
circ_108_2000(-)_down	2000	circ_108_2000(-)_up	2000	29	1253	1281	315	288	0.001	31.9	86.207	25	3	1	TTACTTAGTGGAGTAAGAATACTCTAATA	TTACATA-TGGAGTAATTATACTCTAATA	minus	1/-1
circ_109_2000(+)_down	2000	circ_109_2000(+)_up	2000	14	420	433	853	840	1.7	22	92.857	13	1	0	TTGTAAGAGGTGCA	TTGTAGGAGGTGCA	minus	1/-1
circ_110_2000(+)_down	2000	circ_110_2000(+)_up	2000	20	766	785	648	629	0.49	23.8	85	17	3	0	CTTTTGGATAAATGGTGTTT	CTTTTGGAGAATTTGTGTTT	minus	1/-1
circ_111_2000(+)_down	2000	circ_111_2000(+)_up	2000	39	574	610	570	533	0.14	24.7	79.487	31	5	3	ATTTTAGTCTCTTTGTGCCAGC-CA-AAACATATAAATT	ATTTTAGTTT-TTTGTAGCAGATCACAAACATACAAATT	minus	1/-1
circ_112_2000(+)_down	2000	circ_112_2000(+)_up	2000	17	1558	1574	1331	1315	0.49	22.9	88.235	15	2	0	TTTTATCATTATTCACT	TTTTGTCATTATTCTCT	minus	1/-1
circ_113_2000(-)_down	2000	circ_113_2000(-)_up	2000	33	830	861	1818	1789	0.49	23.8	78.788	26	3	2	CATACTT-TCTTCTTGGGCATCCCTATGCAGGA	CATACCTCTCTTCTTGGTAATCC---TGCAGGA	minus	1/-1
circ_114_2000(-)_down	2000	circ_114_2000(-)_up	1768	15	1895	1909	409	395	0.44	23.8	93.333	14	1	0	AAAAAGAAGAAAATT	AAAAAGATGAAAATT	minus	1/-1
circ_115_2000(-)_down	2000	circ_115_2000(-)_up	2000	14	1112	1125	31	18	1.7	22	92.857	13	1	0	AGATTGATTTGATA	AGATTGATTAGATA	minus	1/-1
circ_116_2000(+)_down	2000	circ_116_2000(+)_up	2000	14	819	832	1623	1610	0.041	26.5	100	14	0	0	AGCTTGTTGCCTTG	AGCTTGTTGCCTTG	minus	1/-1
circ_117_2000(-)_down	2000	circ_117_2000(-)_up	2000	27	1755	1780	1923	1897	0.012	28.3	85.185	23	3	1	CAAGAAAATGCTG-GGTTTTAGAGTTT	CAAGAAAATGATGAGGATCTAGAGTTT	minus	1/-1
circ_118_2000(+)_down	2000	circ_118_2000(+)_up	2000	14	999	1012	1997	1984	1.7	22	92.857	13	1	0	CAAACAAAAGTTTC	CAATCAAAAGTTTC	minus	1/-1
circ_119_2000(+)_down	2000	circ_119_2000(+)_up	2000	22	1456	1477	583	562	0.49	22.9	81.818	18	4	0	TGACAAGAAATGTATTTTCTTA	TGACTATAAATGTACTTTCATA	minus	1/-1
circ_120_2000(-)_down	2000	circ_120_2000(-)_up	2000	34	696	729	1977	1944	7.82e-05	35.6	82.353	28	6	0	ATTGGATAATATTAATCAAAAGTATTTTTACTTT	ATTGGATAAAATCTTTCAAAAGTTTTTTTATTTT	minus	1/-1
circ_121_2000(-)_down	2000	circ_121_2000(-)_up	2000	17	22	38	404	388	0.49	22.9	88.235	15	2	0	AGAAGAGAGTGGGATTG	AGAAGAAAGTGAGATTG	minus	1/-1
circ_122_2000(+)_down	2000	circ_122_2000(+)_up	2000	17	409	425	1730	1714	0.49	22.9	88.235	15	2	0	TTTCTCTCTCAGACTAG	TTTCACTTTCAGACTAG	minus	1/-1
circ_123_2000(-)_down	2000	circ_123_2000(-)_up	2000	14	15	28	476	463	1.7	22	92.857	13	1	0	TCATGGAAATTTAA	TCATGTAAATTTAA	minus	1/-1
circ_124_2000(+)_down	2000	circ_124_2000(+)_up	2000	12	1369	1380	664	653	0.49	22.9	100	12	0	0	ATTTAATTTCTA	ATTTAATTTCTA	minus	1/-1
circ_125_2000(+)_down	2000	circ_125_2000(+)_up	2000	17	604	620	1324	1308	0.49	22.9	88.235	15	2	0	TATAGTATCAATTATCA	TACAGTAGCAATTATCA	minus	1/-1
circ_126_2000(-)_down	2000	circ_126_2000(-)_up	2000	20	79	98	318	299	0.49	23.8	85	17	3	0	AATATATATAAAAAATCATA	AATATAAAAAAAAAAACATA	minus	1/-1
circ_127_2000(+)_down	2000	circ_127_2000(+)_up	2000	18	1973	1990	1961	1944	0.14	24.7	88.889	16	2	0	AAAGACAAAGTTCAATGC	AAATACAAAGTTTAATGC	minus	1/-1
circ_128_2000(-)_down	2000	circ_128_2000(-)_up	2000	11	1054	1064	710	700	1.7	21.1	100	11	0	0	TCTGGAAAATG	TCTGGAAAATG	minus	1/-1
circ_129_2000(-)_down	2000	circ_129_2000(-)_up	2000	27	1619	1645	123	97	1.84e-06	41	92.593	25	2	0	TGAGTGTTTCATGATTCATGGAGCTAA	TGAGTGTTTCATGATTCATGTAGGTAA	minus	1/-1
circ_130_2000(-)_down	2000	circ_130_2000(-)_up	2000	68	1026	1088	238	171	4.33e-08	47.3	77.941	53	10	3	TCAGTACCTCTGGTACTG---TG-TTTCATTAAT-ATAATTACTTATCTTTGCTGAGCAAAAAAAAAA	TCAGTACCTCTGGTACTGCTATGATCTCATTAATAATATATATATATGTTTGCCTTCCAAAAAAAAAA	minus	1/-1
circ_131_2000(-)_down	2000	circ_131_2000(-)_up	2000	16	1901	1916	433	418	0.14	25.6	93.75	15	1	0	TTGTTGAAATTACATT	TTGTTGAACTTACATT	minus	1/-1
circ_132_2000(-)_down	2000	circ_132_2000(-)_up	2000	46	1663	1707	573	528	7.82e-05	35.6	78.261	36	9	1	TACATGTATATA-ATATATTAATATCTCCTAAAAATGTATATCAAA	TATATATATATATATATATATATATATCCTTAATATATTTATCAAA	minus	1/-1
circ_133_2000(+)_down	2000	circ_133_2000(+)_up	2000	27	409	435	1898	1873	0.49	23.8	81.481	22	4	1	AAATTTAATACAGTTTTAGTTTTATTT	AAATTTAATAAAGCATT-CTTTTATTT	minus	1/-1
circ_134_2000(+)_down	2000	circ_134_2000(+)_up	2000	12	1592	1603	1625	1614	0.49	22.9	100	12	0	0	AAGTTCTTGGAG	AAGTTCTTGGAG	minus	1/-1
circ_135_2000(-)_down	2000	circ_135_2000(-)_up	2000	16	994	1009	921	906	0.14	25.6	93.75	15	1	0	TTTTTCTTTTAAAATA	TTTTCCTTTTAAAATA	minus	1/-1
circ_136_2000(-)_down	2000	circ_136_2000(-)_up	2000	22	1752	1773	29	8	0.49	22.9	81.818	18	4	0	TATAAATATCTCATTTAAGAAA	TATAAATGTTTCATAAAAGAAA	minus	1/-1
circ_137_2000(+)_down	2000	circ_137_2000(+)_up	2000	19	272	290	1556	1538	0.041	26.5	89.474	17	2	0	AATTTCTCATTTTAGATAC	AATTTCTCATTTTGGCTAC	minus	1/-1
circ_138_2000(+)_down	2000	circ_138_2000(+)_up	2000	37	139	175	258	222	0.041	27.4	75.676	28	9	0	CTTAATAATAGCAATAAAAACAACTTCATGTTTCACT	CTTAATAATAATAATAATAATAATATCTTGGTTTACT	minus	1/-1
circ_139_2000(+)_down	2000	circ_139_2000(+)_up	2000	35	110	144	1932	1900	0.000273	34.6	82.857	29	4	1	GACATACAACAACCACAACAAAGCTTTATCCCACC	GACATACAACAACAACA--ATAGCCTTATTCCACC	minus	1/-1
circ_140_2000(-)_down	2000	circ_140_2000(-)_up	2000	18	1558	1575	1950	1933	0.14	24.7	88.889	16	2	0	TTCAATTTATAATATTTA	TTCAATATATTATATTTA	minus	1/-1
circ_141_2000(+)_down	2000	circ_141_2000(+)_up	2000	19	127	145	1754	1736	1.7	22	84.211	16	3	0	AGGAATATTTAGAGATAAT	AGAAATTTTTATAGATAAT	minus	1/-1
circ_142_2000(-)_down	2000	circ_142_2000(-)_up	2000	16	516	531	1995	1980	0.003	30.1	100	16	0	0	ATGTAACAACTTATTA	ATGTAACAACTTATTA	minus	1/-1
circ_143_2000(+)_down	2000	circ_143_2000(+)_up	2000	178	294	471	891	714	1.16e-40	155	79.213	141	37	0	GTATTGGGAAAAACCCAAGTCTCACATTGGCTAGAGATAGTGCCAACATAGAGTATATAAGTGGAGGACAAGTGTCATCCTATGAGTTAGCTTTTGGGGTTGACTTAGACTCAAACCCACATTCTAAGATGGTATCAGAGCATATCCTAGATCCATTCAAAGGGCCACGCACCAAGTT	GTATTGGAAAAAGCCCAAGTCCCACATTAGCTAGAGATAAGACAAAGATAAAATATACAAGTGGGGGGTAACCCTCACCCCATAAGCTAGCTTTTGGGATCGAATTAGGCCTAAAGCCACATTCTAAGATGATATCAGAATCTATCCTAGATCCATTCAAAGGGTCACCGACCATGTT	minus	1/-1
circ_144_2000(-)_down	2000	circ_144_2000(-)_up	2000	24	1013	1036	188	167	0.012	28.3	87.5	21	1	1	TTTTTTCCTTCCTCCCACTTCTTT	TTTTTTC--TCCTCCCATTTCTTT	minus	1/-1
circ_145_2000(-)_down	2000	circ_145_2000(-)_up	2000	25	1735	1759	36	13	0.14	24.7	84	21	3	1	TACAATGTAACAAAATATAAATATA	TACACTCTAACAAA-TCTAAATATA	minus	1/-1
circ_146_2000(+)_down	2000	circ_146_2000(+)_up	2000	13	8	20	1005	993	0.14	24.7	100	13	0	0	TTTTTGTAGGATT	TTTTTGTAGGATT	minus	1/-1
circ_147_2000(-)_down	2000	circ_147_2000(-)_up	2000	102	1804	1905	859	759	6.85e-31	123	87.255	89	12	1	ATCGAGACTGCTGTCTAGTCTGTCTTTGGGAACCATTTCACTGGATCTTATTGTAACCATGGTACCCCTGGTACTTGGCTTCATTTCTTATATATATATATA	ATCGAGACTGCTGTGTAGTCTGTATT-GGGAACCATTCCACTGGTTTTTAGTGTAATCATGGTACCTCAGGTACTTGGATTCATTTCATATATATACATATA	minus	1/-1
circ_148_2000(+)_down	2000	circ_148_2000(+)_up	2000	20	264	283	1022	1003	0.49	23.8	85	17	3	0	AGAAAGAGAACTCACTACTT	AGAAAGTGAACTCAGCACTT	minus	1/-1
circ_149_2000(+)_down	2000	circ_149_2000(+)_up	2000	13	581	593	728	716	0.14	24.7	100	13	0	0	TTTCTCTTGTTTT	TTTCTCTTGTTTT	minus	1/-1
circ_150_2000(-)_down	2000	circ_150_2000(-)_up	2000	24	1826	1849	1914	1891	1.7	22	79.167	19	5	0	CATCATCACTGGAAACAATTCCAA	CATCATAAATGAAAACAACTTCAA	minus	1/-1
circ_151_2000(+)_down	2000	circ_151_2000(+)_up	2000	26	57	82	475	450	0.14	25.6	80.769	21	5	0	TGACTATTTCTTTGTTGTTCAATAAA	TGATTATTTATTTATTTTTAAATAAA	minus	1/-1
circ_152_2000(-)_down	2000	circ_152_2000(-)_up	2000	48	1907	1949	243	197	0.003	30.1	79.167	38	4	4	ATCATGAGTCAATTTGATAATGTAA-CT--GTTGA--ATGAATTATAA	ATCATGAGTCAATTCAAT-ATGTAATCTAATTTGAGGATGAAATATAA	minus	1/-1
circ_153_2000(+)_down	2000	circ_153_2000(+)_up	2000	18	686	703	168	151	0.14	24.7	88.889	16	2	0	ATAGCTTCAGACAAAATT	ATAGCTTCATACAAATTT	minus	1/-1
circ_154_2000(-)_down	2000	circ_154_2000(-)_up	2000	19	906	923	1107	1089	0.49	22.9	89.474	17	1	1	AGATA-ATTAATAGTTGAA	AGATATATCAATAGTTGAA	minus	1/-1
circ_155_2000(-)_down	2000	circ_155_2000(-)_up	2000	23	1501	1523	1805	1783	0.14	24.7	82.609	19	4	0	TGAATTGAAGAAATTAACTCTTT	TGAACTGAATGAATTCACTCTTT	minus	1/-1
circ_156_2000(-)_down	2000	circ_156_2000(-)_up	2000	38	1370	1403	1678	1641	0.012	28.3	76.316	29	5	1	CTATCAAAACTATGCA----TTAAGTTTAATCTAACTT	CTATCAAAACTATAGATATTTAAAGATTAATTTAACTT	minus	1/-1
circ_157_2000(-)_down	2000	circ_157_2000(-)_up	2000	21	1441	1461	1625	1605	0.14	25.6	85.714	18	3	0	TCTATATAAACCATTGTGTAA	TCTATATAAACTACAGTGTAA	minus	1/-1
circ_158_2000(-)_down	2000	circ_158_2000(-)_up	2000	17	671	687	338	322	0.49	22.9	88.235	15	2	0	AGTTTCATCAGATGATG	AGTTGCCTCAGATGATG	minus	1/-1
circ_159_2000(-)_down	2000	circ_159_2000(-)_up	2000	25	1273	1297	45	22	0.14	24.7	84	21	3	1	ATTATTGTTTGACAAAATAATTAAA	ATTATTGCTTC-CAAAATAAATAAA	minus	1/-1
circ_160_2000(+)_down	2000	circ_160_2000(+)_up	2000	15	634	648	645	631	0.49	23.8	93.333	14	1	0	CTTTTGTTTTTTGTT	CTTTTGTTTTGTGTT	minus	1/-1
circ_161_2000(-)_down	2000	circ_161_2000(-)_up	2000	20	133	152	1328	1309	0.49	23.8	85	17	3	0	AAATTAATTCCAAAAATAAA	AAATTGTGTCCAAAAATAAA	minus	1/-1
circ_162_2000(-)_down	2000	circ_162_2000(-)_up	2000	12	461	472	1611	1600	0.49	22.9	100	12	0	0	AAAATTAAACAA	AAAATTAAACAA	minus	1/-1
circ_163_2000(+)_down	2000	circ_163_2000(+)_up	2000	18	1429	1446	256	239	0.14	24.7	88.889	16	2	0	AATATTGAACTTGTCCAT	AATATTTAACTTGTGCAT	minus	1/-1
circ_164_2000(-)_down	2000	circ_164_2000(-)_up	2000	38	910	947	52	15	0.14	24.7	73.684	28	10	0	TATCAAGGAAAAGAAAAAAAATAAGTAAAAAAGAATGA	TATCATTTAAAAAAAAAAAAACAATAATCTAAGAATGA	minus	1/-1
circ_165_2000(-)_down	2000	circ_165_2000(-)_up	2000	13	1297	1309	1100	1088	0.14	24.7	100	13	0	0	CTCCATGAGTTGA	CTCCATGAGTTGA	minus	1/-1
circ_166_2000(-)_down	2000	circ_166_2000(-)_up	2000	25	403	427	477	453	0.49	23.8	80	20	5	0	TTTTTTTTAAAGAAAAAGCAATTTA	TTTCTTTTCAAGAACAAAGAATTTA	minus	1/-1
circ_167_2000(+)_down	2000	circ_167_2000(+)_up	2000	17	61	77	1871	1855	0.001	31.9	100	17	0	0	TACGATAGAGCGACAAT	TACGATAGAGCGACAAT	minus	1/-1
circ_168_2000(+)_down	2000	circ_168_2000(+)_up	2000	20	630	649	33	14	0.012	28.3	90	18	2	0	TTTAAGATGTAATAAATGAT	TTGAAGATGAAATAAATGAT	minus	1/-1
circ_169_2000(+)_down	2000	circ_169_2000(+)_up	2000	35	1806	1839	159	125	0.14	24.7	77.143	27	7	1	TTTCA-TCCTTAAAAAGTTGAAATCATTGTTGTCT	TTTCACTGCTCAAAAAATTGAAACAGATGTTGTCT	minus	1/-1
circ_170_2000(+)_down	2000	circ_170_2000(+)_up	2000	14	913	926	744	731	0.041	26.5	100	14	0	0	TTTATTCTCCTCCA	TTTATTCTCCTCCA	minus	1/-1
circ_171_2000(+)_down	2000	circ_171_2000(+)_up	2000	16	261	276	357	342	0.14	25.6	93.75	15	1	0	ATCAATAATACAAAAT	ATCAATACTACAAAAT	minus	1/-1
circ_172_2000(-)_down	2000	circ_172_2000(-)_up	2000	12	1609	1620	1234	1223	0.49	22.9	100	12	0	0	AATCATGTGGCC	AATCATGTGGCC	minus	1/-1
circ_173_2000(+)_down	2000	circ_173_2000(+)_up	2000	18	740	756	51	34	1.7	21.1	88.889	16	1	1	ATTAGATTAGAT-AGAAT	ATTAGAATAGATAAGAAT	minus	1/-1
circ_174_2000(-)_down	2000	circ_174_2000(-)_up	2000	12	314	325	1681	1670	0.49	22.9	100	12	0	0	AAATTTGGAGTC	AAATTTGGAGTC	minus	1/-1
circ_175_2000(+)_down	2000	circ_175_2000(+)_up	2000	20	1350	1369	392	373	0.49	23.8	85	17	3	0	CTTTTGAAGTTGCTAAATTT	CTTTTGAAGCTTCAAAATTT	minus	1/-1
circ_176_2000(+)_down	2000	circ_176_2000(+)_up	2000	489	4	480	1254	785	0	631	88.548	433	25	6	ACCTTTCTT-ATTCAGTGATTCAGCATTACCACACATCCAGAGTAGTTTATTTCGGCTGTTTATGTATTTTGTGCACTTGGGAGAGACAATGCAGATGACGCTCTTCTTGAGCACCTTAAGCGGTGGGTCTATGAAAATCCTCCACCGACACATGTCATGTTGATAGCTGGTGACAGAGGCTATGCTCGAACCTTAAGACAGCTGAGAGAGAACAAGTATAATATATTACTTGTCACGCGGGATGCGCCTCTTTCCAAGGTGTTCA---ATATAGCAAGTATAGTGTGGAAGTGGTCTGTCATATTAGAGAAGAAACCCTTAGGAGAAGAAATTCTTAGAAAAACATTTGAACGATCCCCCTGATGGATACTTGCTTGCTGAA--------GGCGGCCT…	ACCTTTCTTGATTCAGTGATTCAGCATTACCACACACCCAGAGTAGGT----------------GTATTTTGTGTTGTTGGGAGAGACAATGCAGATGACGCTCTTCTTAAACACCTTAAGCGGTGGGTCTCTGAAAATCCTCCACCGGCACATGTCATGTTGATAGCTAGTGACAGAGGCTATGCTCCAACCTTAAGACAGCTGA--GAGAACAAGTATAATATATTACTTGTCACGCGGGATGCACCTCCTTCCAAGGTGTTCAGTGATATAGCAAGTATAGTGTGGAAGTGGTCTGCCATATTAGAGAAGAAATCCTTAGGAGAAGAAACCCTTAGGAAAACATTTGAACGACCCCCCTAATGGATACTTGCTTGCTGAAGGTTCATCGGCGGACA…	minus	1/-1
circ_177_2000(+)_down	2000	circ_177_2000(+)_up	2000	19	74	92	95	77	0.041	26.5	89.474	17	2	0	CTATTACTTTTTGGTTTGC	CTATAAGTTTTTGGTTTGC	minus	1/-1
circ_178_2000(+)_down	2000	circ_178_2000(+)_up	2000	18	970	987	1083	1066	0.14	24.7	88.889	16	2	0	AGATGCATTAGTCTTGTC	AGAAGCATTAGTCATGTC	minus	1/-1
circ_179_2000(-)_down	2000	circ_179_2000(-)_up	2000	21	1617	1637	1224	1204	0.14	25.6	85.714	18	3	0	AGAATCAAACATTCCTTTCCC	AGAATAAAACATTCATTTTCC	minus	1/-1
circ_180_2000(+)_down	2000	circ_180_2000(+)_up	2000	26	1714	1739	1544	1520	0.041	26.5	84.615	22	3	1	TTATTGTTCAGTTTCAGATTTTATCC	TTATT-TTCAGTTTTAAATTTGATCC	minus	1/-1
circ_181_2000(+)_down	2000	circ_181_2000(+)_up	2000	19	1693	1711	96	78	1.7	22	84.211	16	3	0	AACATAACTATGCCAGTGT	AACACAACTATTCCACTGT	minus	1/-1
circ_182_2000(-)_down	2000	circ_182_2000(-)_up	2000	17	34	50	1434	1418	0.49	22.9	88.235	15	2	0	AAATATTTGAAGACAGA	AAATATTTCAAGAGAGA	minus	1/-1
circ_183_2000(-)_down	2000	circ_183_2000(-)_up	2000	16	1901	1916	146	131	0.14	25.6	93.75	15	1	0	TTTCATTTAGAACTTT	TTTCATATAGAACTTT	minus	1/-1
circ_184_2000(-)_down	2000	circ_184_2000(-)_up	2000	35	529	563	1725	1694	0.041	26.5	77.143	27	5	1	TTTAATAGAAACTTCACCTTTGCTTCCATTTAAAA	TTTAATATAGAATTCACTTTTG---CAATTTAAAA	minus	1/-1
circ_185_2000(+)_down	2000	circ_185_2000(+)_up	2000	12	541	552	706	695	0.49	22.9	100	12	0	0	AGAGGAAAGAAC	AGAGGAAAGAAC	minus	1/-1
circ_186_2000(+)_down	2000	circ_186_2000(+)_up	2000	130	140	264	1230	1102	5.27e-26	105	79.231	103	21	3	CTTAGAATTTGGGCTTAGGGCCTAACTCAACCCTACAAACCCTGTTTGTAAGGTGAGGACTGCC-CAAACTTTATAAGCTCTAA----GTCATATCTCTAGTTGACGTGGGACTAAACCACTACTCTTGA	CTTAGAATGTGGGGTTTAGACCTAAGTTAACCCTACAAAACCGGCTTTTAAGGTGAGGGTTGCCTCCCACTT-ATATACTTTAACTTGGTCATATCTCTAGTTGATGTAGGACTAAACCACCACTCTTGA	minus	1/-1
circ_187_2000(-)_down	2000	circ_187_2000(-)_up	2000	19	57	75	1279	1261	0.041	26.5	89.474	17	2	0	ATAAAAAATCATTATTATT	ATAAAAGATCATTATTGTT	minus	1/-1
circ_188_2000(+)_down	2000	circ_188_2000(+)_up	2000	20	1048	1067	402	383	0.49	23.8	85	17	3	0	AAAATATATTGGTGATGACA	AATATTTATTGGTGACGACA	minus	1/-1
circ_189_2000(+)_down	2000	circ_189_2000(+)_up	2000	15	916	930	1406	1392	0.49	23.8	93.333	14	1	0	ATTTAACTCAATACT	ATTTAACTAAATACT	minus	1/-1
circ_190_2000(+)_down	2000	circ_190_2000(+)_up	2000	33	604	636	928	897	0.14	25.6	78.788	26	6	1	TTAGAATTTAAAATTTCTCAAAATTTTAAATTT	TTAGTCTATAAATTTTTTCAAA-TTTTATATTT	minus	1/-1
circ_191_2000(-)_down	2000	circ_191_2000(-)_up	2000	34	104	134	1751	1718	0.012	29.2	82.353	28	3	2	TATGTATTATT-TGAAATAAAAA--TCAATTTTA	TATGTATAATTTTGAAAAAAGAATCTCAATTTTA	minus	1/-1
circ_192_2000(+)_down	2000	circ_192_2000(+)_up	2000	16	88	103	1674	1659	0.14	25.6	93.75	15	1	0	TGTTGTGTCAATTTCT	TGTTTTGTCAATTTCT	minus	1/-1
circ_193_2000(-)_down	2000	circ_193_2000(-)_up	2000	49	381	429	54	8	0.012	28.3	73.469	36	11	1	TACTTTCACTCTCAAAATAACAAATTTTCCCATCTTCATTTGTGCATTA	TAATTTCACTTTCATAT--ACAAATACATACATATTAATTTGTGCATTA	minus	1/-1
circ_194_2000(-)_down	2000	circ_194_2000(-)_up	2000	36	939	972	1159	1124	0.49	22.9	77.778	28	6	2	TTTGCCAAAA-TGAGTTGAGTAT-TTGATTCTGAAC	TTTGCCAAAACAGACCTGAATTTATTGATTATGAAC	minus	1/-1
circ_195_2000(+)_down	2000	circ_195_2000(+)_up	2000	20	369	388	334	315	0.49	23.8	85	17	3	0	TTATAGTTTATACTTTAAAG	TTTTATTTTATTCTTTAAAG	minus	1/-1
circ_196_2000(-)_down	2000	circ_196_2000(-)_up	2000	14	508	521	1482	1469	0.041	26.5	100	14	0	0	GGATAACTAATGAA	GGATAACTAATGAA	minus	1/-1
circ_197_2000(+)_down	2000	circ_197_2000(+)_up	2000	32	850	881	1815	1784	0.041	27.4	78.125	25	7	0	AAAAAGTTTCTCAAATTCTGAGTTTTTTTTAG	AAAGAGTTTCTGAAAGGCTGAATTTGTTTGAG	minus	1/-1
circ_198_2000(-)_down	2000	circ_198_2000(-)_up	2000	20	215	233	665	646	0.14	24.7	90	18	1	1	TTGA-AAATTAGTTCCAGAA	TTGATAAATTAGTTCCAAAA	minus	1/-1
circ_199_2000(-)_down	2000	circ_199_2000(-)_up	2000	23	182	203	1546	1524	0.003	30.1	91.304	21	1	1	AAATTGT-AAATTTGGTTTCCAA	AAATTGTTAAATTTGGTTTCTAA	minus	1/-1
circ_200_2000(-)_down	2000	circ_200_2000(-)_up	2000	34	1544	1577	630	598	0.041	27.4	79.412	27	6	1	TACTTAACTTTATTTCTTACTCGTTATTTCAAAA	TAATTAACTGTATCTCTTACT-TTTTGTTCAAAA	minus	1/-1
circ_201_2000(+)_down	2000	circ_201_2000(+)_up	2000	32	1696	1727	1562	1531	0.041	27.4	78.125	25	7	0	TTTAAGATATAATTGATTGTTTATTTTAATAA	TTTAACATATAAATTATATTTTAGATTAATAA	minus	1/-1
circ_202_2000(+)_down	2000	circ_202_2000(+)_up	2000	17	822	838	1386	1370	0.041	27.4	94.118	16	1	0	TGCATTGTCCACACTTC	TGCATTGTCTACACTTC	minus	1/-1
circ_203_2000(+)_down	2000	circ_203_2000(+)_up	2000	26	95	120	1208	1184	1.7	22	80.769	21	4	1	CTTTATCTCTGCTATGTAGTGAAACT	CTTTATCTCTAGT-TGACGTGAAACT	minus	1/-1
circ_204_2000(-)_down	2000	circ_204_2000(-)_up	2000	16	1191	1206	550	535	0.003	30.1	100	16	0	0	ACTGAGAGAGAGAGTA	ACTGAGAGAGAGAGTA	minus	1/-1
circ_205_2000(+)_down	2000	circ_205_2000(+)_up	2000	17	1004	1020	437	421	0.49	22.9	88.235	15	2	0	CTTTAACACCACCTTCT	CTTTAAGACCCCCTTCT	minus	1/-1
circ_206_2000(+)_down	2000	circ_206_2000(+)_up	2000	18	365	382	611	594	0.14	24.7	88.889	16	2	0	AATTTTTAATTCTTTTAA	AACTTTTAATTTTTTTAA	minus	1/-1
circ_207_2000(-)_down	2000	circ_207_2000(-)_up	2000	25	854	878	144	121	0.14	24.7	84	21	3	1	TTATATTTTTAATTTTACATTGTTT	TTATCCTTTTAATTTT-TATTGTTT	minus	1/-1
circ_208_2000(+)_down	2000	circ_208_2000(+)_up	2000	30	1568	1596	165	136	0.14	24.7	80	24	5	1	TTGATTTAA-GATAAGAAGGAAAAAACAAT	TTCATTTAATGATAAGAACAAAATAAAAAT	minus	1/-1
circ_209_2000(-)_down	2000	circ_209_2000(-)_up	2000	12	1530	1541	802	791	0.49	22.9	100	12	0	0	TACCTCTGGTGC	TACCTCTGGTGC	minus	1/-1
circ_210_2000(+)_down	2000	circ_210_2000(+)_up	2000	12	990	1001	1825	1814	0.49	22.9	100	12	0	0	CTAAATTTTCCT	CTAAATTTTCCT	minus	1/-1
circ_211_2000(-)_down	2000	circ_211_2000(-)_up	2000	22	443	464	1509	1488	0.041	27.4	86.364	19	3	0	TATAATTTTTTATTAAATAAAA	TATAATATTTAATTATATAAAA	minus	1/-1
circ_212_2000(-)_down	2000	circ_212_2000(-)_up	2000	56	32	87	1644	1591	0.041	27.4	73.214	41	13	2	TTATTCATTATTCTGATTCTTTTTCTACATGTTATTGGTATAGTATTAACTTTATA	TTATTAACTATT-TGACACATTATGTACTTTTTATTGGTAACGTGTT-ACTTTGTA	minus	1/-1
circ_213_2000(-)_down	2000	circ_213_2000(-)_up	2000	18	1684	1701	536	519	0.012	29.2	94.444	17	1	0	AGGGGGCTTTGGATTTCC	AGGGGGCTTTGGATTACC	minus	1/-1
circ_214_2000(-)_down	2000	circ_214_2000(-)_up	2000	21	380	400	253	233	1.7	21.1	80.952	17	4	0	AATAAAAGATTGATAATTATT	AATAAAAAATTAACAATAATT	minus	1/-1
circ_215_2000(-)_down	2000	circ_215_2000(-)_up	2000	15	754	768	948	934	0.49	23.8	93.333	14	1	0	TAGGCATGTCCATTG	TAGGCATGTGCATTG	minus	1/-1
circ_216_2000(-)_down	2000	circ_216_2000(-)_up	2000	21	1695	1715	1047	1027	0.14	25.6	85.714	18	3	0	TCTGTATGATTTTCATGTTTT	TCTGTATTATTTAAATGTTTT	minus	1/-1
circ_217_2000(+)_down	2000	circ_217_2000(+)_up	2000	19	685	703	932	914	0.041	26.5	89.474	17	2	0	ATCTTTATTCTATAAATTT	ATGTTTAGTCTATAAATTT	minus	1/-1
circ_218_2000(-)_down	2000	circ_218_2000(-)_up	2000	24	1372	1395	195	172	0.041	26.5	83.333	20	4	0	AAAAGATGAATCTGTTTTATTGAA	AAGAGAAGAAACTGTTTTATTCAA	minus	1/-1
circ_219_2000(-)_down	2000	circ_219_2000(-)_up	2000	13	784	796	230	218	0.14	24.7	100	13	0	0	CCCACCTAGTGGG	CCCACCTAGTGGG	minus	1/-1
circ_220_2000(-)_down	2000	circ_220_2000(-)_up	2000	18	1558	1575	1254	1237	0.14	24.7	88.889	16	2	0	TTCAATTTATAATATTTA	TTCAATATATTATATTTA	minus	1/-1
circ_221_2000(-)_down	2000	circ_221_2000(-)_up	2000	13	697	709	1102	1090	0.14	24.7	100	13	0	0	TTCTTGTTTTTTT	TTCTTGTTTTTTT	minus	1/-1
circ_222_2000(-)_down	2000	circ_222_2000(-)_up	2000	16	1672	1687	254	239	0.14	25.6	93.75	15	1	0	TTGTTTTACAGGAAAT	TTGTTTTACAGAAAAT	minus	1/-1
circ_223_2000(-)_down	2000	circ_223_2000(-)_up	2000	15	1387	1401	583	569	0.49	23.8	93.333	14	1	0	CTCTTGTGTTCATAT	CTCTTGAGTTCATAT	minus	1/-1
circ_224_2000(-)_down	2000	circ_224_2000(-)_up	2000	16	1732	1747	1002	987	0.14	25.6	93.75	15	1	0	AAAAATGCATTATACA	AAAAATGCATTATTCA	minus	1/-1
circ_225_2000(+)_down	2000	circ_225_2000(+)_up	2000	489	4	480	1531	1062	0	631	88.548	433	25	6	ACCTTTCTT-ATTCAGTGATTCAGCATTACCACACATCCAGAGTAGTTTATTTCGGCTGTTTATGTATTTTGTGCACTTGGGAGAGACAATGCAGATGACGCTCTTCTTGAGCACCTTAAGCGGTGGGTCTATGAAAATCCTCCACCGACACATGTCATGTTGATAGCTGGTGACAGAGGCTATGCTCGAACCTTAAGACAGCTGAGAGAGAACAAGTATAATATATTACTTGTCACGCGGGATGCGCCTCTTTCCAAGGTGTTCA---ATATAGCAAGTATAGTGTGGAAGTGGTCTGTCATATTAGAGAAGAAACCCTTAGGAGAAGAAATTCTTAGAAAAACATTTGAACGATCCCCCTGATGGATACTTGCTTGCTGAA--------GGCGGCCT…	ACCTTTCTTGATTCAGTGATTCAGCATTACCACACACCCAGAGTAGGT----------------GTATTTTGTGTTGTTGGGAGAGACAATGCAGATGACGCTCTTCTTAAACACCTTAAGCGGTGGGTCTCTGAAAATCCTCCACCGGCACATGTCATGTTGATAGCTAGTGACAGAGGCTATGCTCCAACCTTAAGACAGCTGA--GAGAACAAGTATAATATATTACTTGTCACGCGGGATGCACCTCCTTCCAAGGTGTTCAGTGATATAGCAAGTATAGTGTGGAAGTGGTCTGCCATATTAGAGAAGAAATCCTTAGGAGAAGAAACCCTTAGGAAAACATTTGAACGACCCCCCTAATGGATACTTGCTTGCTGAAGGTTCATCGGCGGACA…	minus	1/-1
circ_226_2000(-)_down	2000	circ_226_2000(-)_up	2000	21	1383	1403	473	453	0.14	25.6	85.714	18	3	0	CTAGCTGTCTTTCTAATCTGC	CTAGCAGGCTATCTAATCTGC	minus	1/-1
circ_227_2000(+)_down	2000	circ_227_2000(+)_up	2000	13	1407	1419	1436	1424	0.14	24.7	100	13	0	0	AAAATGCAATTTT	AAAATGCAATTTT	minus	1/-1
circ_228_2000(-)_down	2000	circ_228_2000(-)_up	2000	13	981	993	849	837	0.14	24.7	100	13	0	0	AAGATTATAAAAT	AAGATTATAAAAT	minus	1/-1
circ_229_2000(-)_down	2000	circ_229_2000(-)_up	2000	16	110	125	1155	1141	1.7	22	93.75	15	0	1	AACATTAAACAATAAA	AACATTAAAC-ATAAA	minus	1/-1
circ_230_2000(+)_down	2000	circ_230_2000(+)_up	2000	18	1508	1525	1956	1939	0.14	24.7	88.889	16	2	0	AAAAAAAACAATTCCAGA	AACAAAAACAATTCAAGA	minus	1/-1
circ_231_2000(-)_down	2000	circ_231_2000(-)_up	2000	31	558	587	1310	1281	0.49	22.9	80.645	25	4	2	TATGTACGAATTCTTCTTCTTTTATT-TATT	TATGTACAAATGTGTCTT-TTTTATTATATT	minus	1/-1
circ_232_2000(-)_down	2000	circ_232_2000(-)_up	2000	26	1526	1551	845	821	0.041	26.5	84.615	22	3	1	GACACTCATCTTCAATTAATGTGTGA	GACACT-ATCTTCATTTGATGTGAGA	minus	1/-1
circ_233_2000(-)_down	2000	circ_233_2000(-)_up	2000	19	1311	1329	182	164	0.003	31	94.737	18	1	0	TGGTGACAGGAAGAAGATG	TGGTGAAAGGAAGAAGATG	minus	1/-1
circ_234_2000(-)_down	2000	circ_234_2000(-)_up	2000	13	1363	1375	102	90	0.14	24.7	100	13	0	0	TTTAGAACCAAAA	TTTAGAACCAAAA	minus	1/-1
circ_235_2000(-)_down	2000	circ_235_2000(-)_up	2000	18	149	165	249	232	0.14	25.6	94.444	17	0	1	TAATAT-TATGAAAATAT	TAATATATATGAAAATAT	minus	1/-1
circ_236_2000(-)_down	2000	circ_236_2000(-)_up	2000	13	246	258	172	160	0.14	24.7	100	13	0	0	TAAACTTGATTCA	TAAACTTGATTCA	minus	1/-1
circ_237_2000(+)_down	2000	circ_237_2000(+)_up	2000	20	1138	1157	1226	1207	0.012	28.3	90	18	2	0	ATTATTGATTGCCATGTATT	ATTATTTTTTGCCATGTATT	minus	1/-1
circ_238_2000(+)_down	2000	circ_238_2000(+)_up	2000	30	1594	1623	1929	1901	0.14	24.7	80	24	5	1	TTATTTCTTTTGTCTACATATTTATAATCA	TTATTTCTCTTATCTTC-TATTTCTTATCA	minus	1/-1
circ_239_2000(-)_down	2000	circ_239_2000(-)_up	2000	17	788	804	789	774	0.49	23.8	94.118	16	0	1	ATAAAATAAAAGAAATA	ATAAAATAAAA-AAATA	minus	1/-1
circ_240_2000(-)_down	2000	circ_240_2000(-)_up	2000	21	1912	1932	1359	1339	0.14	25.6	85.714	18	3	0	TTAGTTAGGAATTTAAATTGT	TTAGTTAGGAACCTAAAGTGT	minus	1/-1
circ_241_2000(-)_down	2000	circ_241_2000(-)_up	2000	22	726	746	1006	985	0.49	23.8	86.364	19	2	1	CATTTGTG-TTGTGTTTTATTT	CATTTGTGTTTTTTTTTTATTT	minus	1/-1
circ_242_2000(-)_down	2000	circ_242_2000(-)_up	2000	12	1566	1577	1549	1538	0.49	22.9	100	12	0	0	ATTGCTACCTCT	ATTGCTACCTCT	minus	1/-1
circ_243_2000(+)_down	2000	circ_243_2000(+)_up	2000	15	1967	1981	415	401	0.49	23.8	93.333	14	1	0	TAATTCCTCTAACAT	TAATTCCTCTCACAT	minus	1/-1
circ_244_2000(+)_down	2000	circ_244_2000(+)_up	2000	18	145	162	962	945	0.14	24.7	88.889	16	2	0	CATGTTTCTATAAAATTT	CATGTTTCTAAAAAAATT	minus	1/-1
circ_245_2000(-)_down	2000	circ_245_2000(-)_up	2000	28	1895	1922	66	42	0.49	22.9	82.143	23	2	2	CATGAACTCTTCTTTTGTATAATTGTGT	CATGAACA-TTCTT--GTATAATTATGT	minus	1/-1
circ_246_2000(-)_down	2000	circ_246_2000(-)_up	2000	12	1950	1961	1036	1025	0.49	22.9	100	12	0	0	AGCTCATAAGTT	AGCTCATAAGTT	minus	1/-1
circ_247_2000(-)_down	2000	circ_247_2000(-)_up	2000	59	749	807	624	566	1.24e-08	49.1	77.966	46	13	0	TTTCTCTTGAAAATGGAATTAGTTATTTATTATCCATGTAATCATTCTGATTATAAATA	TTTCTGTTGTAAATTGATTTCTGTAACTATTATCCATGTAATCAGTCTGTTTACTAATA	minus	1/-1
circ_248_2000(-)_down	2000	circ_248_2000(-)_up	2000	13	1312	1324	91	79	0.14	24.7	100	13	0	0	TGAAAGCTAAAAA	TGAAAGCTAAAAA	minus	1/-1
circ_249_2000(-)_down	2000	circ_249_2000(-)_up	2000	16	561	576	41	26	1.7	21.1	87.5	14	2	0	ACACTGTTACATTTAA	ACACTGATACATTAAA	minus	1/-1
circ_250_2000(-)_down	2000	circ_250_2000(-)_up	2000	14	630	643	354	341	1.7	22	92.857	13	1	0	AACAGTTAAATACT	AACAGTTAAAGACT	minus	1/-1
circ_251_2000(+)_down	2000	circ_251_2000(+)_up	2000	22	11	32	1715	1694	0.49	22.9	81.818	18	4	0	TCTTTTCTTTCTCTAGTTATAT	TCTCTTCCTTCAGTAGTTATAT	minus	1/-1
circ_252_2000(+)_down	2000	circ_252_2000(+)_up	2000	14	1289	1302	1124	1111	1.7	22	92.857	13	1	0	TTCTTTGTTTTGCT	TTCTTTGTTTTACT	minus	1/-1
circ_253_2000(-)_down	2000	circ_253_2000(-)_up	2000	15	674	688	1826	1812	0.49	23.8	93.333	14	1	0	CTTTACATTTTAAAC	CTTTACAGTTTAAAC	minus	1/-1
circ_254_2000(-)_down	2000	circ_254_2000(-)_up	2000	100	1746	1845	291	192	1.84e-06	41.9	69	69	31	0	TTCTTCAATCAAAATTGGAATTTCACCGATTTATTCAATGCCAAATTTAAAGTTCAAGTTTTATTATTCAAGTTACCGAGGTGAAACTCCAATTTTAATA	TTCTTCAATCAGAATTGAAATTTCACTTCAGTAATCTATATTGATTTTTAATGCAAACATTTGTTAGGTGAATTACCAAGGAGAAACTCCAGTTTTGATA	minus	1/-1
circ_255_2000(+)_down	2000	circ_255_2000(+)_up	2000	21	306	325	957	937	0.041	26.5	90.476	19	1	1	GGTATGGATCA-TTCACATGA	GGTATGGATCAGGTCACATGA	minus	1/-1
circ_256_2000(-)_down	2000	circ_256_2000(-)_up	2000	20	923	942	573	555	0.14	24.7	90	18	1	1	TGAGCAATGGGAAAAGAGGT	TGAACAATGGGAAAA-AGGT	minus	1/-1
circ_257_2000(+)_down	2000	circ_257_2000(+)_up	2000	79	1659	1737	1165	1087	2.92e-10	53.6	74.684	59	20	0	CATTGGTTAAAATGGATTACAAAATTTTTCTCCATACTTCTGAGCCATGTCCACAGTAAGAAAATTGCATCGTCCATCA	CACTGGTTAAAATGTGTATCGAAGTCTTTTTCCATAACTTTGAGCCAGGACCAGAGTAGAAAGAGCGCATCGTCCATCA	minus	1/-1
circ_258_2000(-)_down	2000	circ_258_2000(-)_up	2000	23	1311	1333	1682	1660	0.14	24.7	82.609	19	4	0	CATCAACACCTATCTAACAAAAT	CATCATCACCTAGGTAGCAAAAT	minus	1/-1
circ_259_2000(-)_down	2000	circ_259_2000(-)_up	2000	12	1561	1572	135	124	0.49	22.9	100	12	0	0	ATATATTCTAAC	ATATATTCTAAC	minus	1/-1
circ_260_2000(+)_down	2000	circ_260_2000(+)_up	2000	29	1668	1696	229	201	1.7	22	75.862	22	7	0	AAACAGAAATAAATAAAAACTAAAAGACA	AACCAGAAATATTTGAATCTTAAAAGACA	minus	1/-1
circ_261_2000(+)_down	2000	circ_261_2000(+)_up	2000	65	985	1047	119	56	0.003	31	73.846	48	14	3	TATTATTTTTGTTTTTAACTTCAATATTTTA-GTTATTTCATTTTCATAATA-CATATTCTAGTT	TATCATATTTTTATTCCACTTTAATATTTTATCATATGACATTTT-ATCATATCATATTATAATT	minus	1/-1
circ_262_2000(+)_down	2000	circ_262_2000(+)_up	2000	22	1840	1861	827	806	0.041	27.4	86.364	19	3	0	CATTAGATCTTGCCACCATATT	CACTAGATCTTGTCACCACATT	minus	1/-1
circ_263_2000(+)_down	2000	circ_263_2000(+)_up	2000	178	294	471	1707	1530	1.16e-40	155	79.213	141	37	0	GTATTGGGAAAAACCCAAGTCTCACATTGGCTAGAGATAGTGCCAACATAGAGTATATAAGTGGAGGACAAGTGTCATCCTATGAGTTAGCTTTTGGGGTTGACTTAGACTCAAACCCACATTCTAAGATGGTATCAGAGCATATCCTAGATCCATTCAAAGGGCCACGCACCAAGTT	GTATTGGAAAAAGCCCAAGTCCCACATTAGCTAGAGATAAGACAAAGATAAAATATACAAGTGGGGGGTAACCCTCACCCCATAAGCTAGCTTTTGGGATCGAATTAGGCCTAAAGCCACATTCTAAGATGATATCAGAATCTATCCTAGATCCATTCAAAGGGTCACCGACCATGTT	minus	1/-1
circ_264_2000(+)_down	2000	circ_264_2000(+)_up	2000	28	7	34	946	919	0.14	24.7	78.571	22	6	0	TTCACATTAACTGGTTGAGGTTTTTAAT	TTCACATTTATTGATTTAGGGTTTTGAT	minus	1/-1
circ_265_2000(+)_down	2000	circ_265_2000(+)_up	2000	279	103	381	1585	1307	1.5e-121	423	93.548	261	18	0	TAATTACCTATGTTGTTTGTAATTCAAACTTATTTTTGTGCTAGCCATATATGGAATACCATATATAATATGTCATCACAATATGTATATAGGATATCATATTTGTTTCAAATGTTTACTTGGATGATATTGTTTGTAATTTTTTTAATATAATTAAACTACCAACATATATTATCAAATATCAAATATTACTATTAGCTTATGCTTCAGCACGGGCGAGGTTCTAGTTTCATGAAAACAAAATACTGTTTTGTTTTATTTAGAATTTTTTTAAAAGGA	TATTTACCTATGTTGTTTGTAATTTAAACTTATTTTTGTGCTAGCCATATATGGAATATCATATATAATATGTCATCACAATATGTATATGGGATATCATGTTTGCTTCAAATGTTTACTTGAATGAAATTGTTTGTAATTTTTTTAATATAATTAAACTATCAATATATATTATCAAATATCAAATATTACTATTAGTCTGTGCTGAAGCACGAGCGAGGTTCTAATTTCATGAAAACAAAATACTATTTTGTTTTATTTAGAATTTTTTTAAAAGGA	minus	1/-1
circ_266_2000(-)_down	2000	circ_266_2000(-)_up	2000	16	973	988	1147	1132	0.14	25.6	93.75	15	1	0	ATATGTTGAGGGGGGA	ATCTGTTGAGGGGGGA	minus	1/-1
circ_267_2000(+)_down	2000	circ_267_2000(+)_up	2000	12	524	535	562	551	0.49	22.9	100	12	0	0	AAATTTTCCACT	AAATTTTCCACT	minus	1/-1
circ_268_2000(-)_down	2000	circ_268_2000(-)_up	2000	14	1850	1863	1009	996	1.7	22	92.857	13	1	0	AATTAATTATAGTA	AATTAATTAAAGTA	minus	1/-1
circ_269_2000(+)_down	2000	circ_269_2000(+)_up	2000	17	1787	1803	421	405	0.49	22.9	88.235	15	2	0	TTGCTAATATAAAGTTT	TTACTAAAATAAAGTTT	minus	1/-1
circ_270_2000(-)_down	2000	circ_270_2000(-)_up	2000	19	32	50	339	321	0.041	26.5	89.474	17	2	0	AGAAATTAAAAAATAATAT	AGAAATAAAAAAAAAATAT	minus	1/-1
circ_271_2000(+)_down	2000	circ_271_2000(+)_up	2000	13	1262	1274	968	956	0.14	24.7	100	13	0	0	ATTAAAATTTTTA	ATTAAAATTTTTA	minus	1/-1
circ_272_2000(+)_down	2000	circ_272_2000(+)_up	2000	114	158	258	1526	1413	2.73e-23	96.9	78.07	89	12	2	AAAAGAACAGAAAATAGGAGAGAAA-------ACTCTCCTCCAAGGGTTTCCCCTTCACAAAAGATTTCTCCT------TTCACAAAGCGCTAATGCTCAATCTACAAATGATA	AAAAGAACAGAAAATAGGAGAGATATTCTCATATTCTCCTCCAAGGTTTTTCCCTTCACAAACAATTTCTCCTTTCAGTTTCACGAAGAGAAAAAGCTCAATCTAAAAATGATA	minus	1/-1
circ_273_2000(-)_down	2000	circ_273_2000(-)_up	2000	25	1738	1762	1184	1160	0.49	23.8	80	20	5	0	GTTTTGTTTTATGAATGATGATGTT	GTTTTCTTTTTAAAATGATTATGTT	minus	1/-1
circ_274_2000(-)_down	2000	circ_274_2000(-)_up	2000	14	1199	1212	822	809	1.7	22	92.857	13	1	0	ATAATAATTAATAA	ATAAAAATTAATAA	minus	1/-1
circ_275_2000(-)_down	2000	circ_275_2000(-)_up	2000	18	620	637	571	554	0.14	24.7	88.889	16	2	0	ATATAATCAAACTCAAGG	ATATAATCAAACCCTAGG	minus	1/-1
circ_276_2000(+)_down	2000	circ_276_2000(+)_up	2000	29	1335	1363	560	532	1.7	22	75.862	22	7	0	TTCATTTGGCAGAGAAAAACGAATCTAAA	TTCATGTACCACACAAACACTAATCTAAA	minus	1/-1
circ_277_2000(-)_down	2000	circ_277_2000(-)_up	2000	17	478	494	726	710	0.041	27.4	94.118	16	1	0	TATTTGAAAAAAAATAT	TATTTGCAAAAAAATAT	minus	1/-1
circ_278_2000(+)_down	2000	circ_278_2000(+)_up	2000	21	136	156	382	362	0.14	25.6	85.714	18	3	0	AACAAATAAAAGCCAGATGAA	AACAAATATAAGCTAAATGAA	minus	1/-1
circ_279_2000(+)_down	2000	circ_279_2000(+)_up	2000	16	701	716	1125	1110	0.003	30.1	100	16	0	0	TTTTGTCAGTCAAACT	TTTTGTCAGTCAAACT	minus	1/-1
circ_280_2000(-)_down	2000	circ_280_2000(-)_up	2000	11	372	382	965	955	1.7	21.1	100	11	0	0	AACTTTTCTTG	AACTTTTCTTG	minus	1/-1
circ_281_2000(+)_down	2000	circ_281_2000(+)_up	2000	19	681	699	928	910	0.041	26.5	89.474	17	2	0	ATCTTTATTCTATAAATTT	ATGTTTAGTCTATAAATTT	minus	1/-1
circ_282_2000(+)_down	2000	circ_282_2000(+)_up	2000	24	949	971	561	538	0.041	27.4	87.5	21	2	1	AGAAATCTCTCTCGCTCTC-CTCT	AGAAGTCTCTCTCTCTCTCTCTCT	minus	1/-1
circ_283_2000(+)_down	2000	circ_283_2000(+)_up	2000	24	474	497	234	211	0.041	26.5	83.333	20	4	0	AGAATTCAAACAGAATCCTAATGA	AGCATTCTAACAGAATCATAAAGA	minus	1/-1
circ_284_2000(-)_down	2000	circ_284_2000(-)_up	2000	17	1820	1836	1227	1211	0.041	27.4	94.118	16	1	0	TATTTCTTCATGACATT	TATTTCTTCATTACATT	minus	1/-1
circ_285_2000(+)_down	2000	circ_285_2000(+)_up	2000	16	1570	1585	153	138	1.7	21.1	87.5	14	2	0	ATTTTATTAAAGAGTT	ATTTTATTAATGATTT	minus	1/-1
circ_286_2000(+)_down	2000	circ_286_2000(+)_up	2000	16	1829	1844	1134	1119	0.14	25.6	93.75	15	1	0	ATTGCAATATAAAAAG	ATAGCAATATAAAAAG	minus	1/-1
circ_287_2000(+)_down	2000	circ_287_2000(+)_up	2000	49	1646	1693	1923	1877	0.14	24.7	73.469	36	10	2	TCAT-ATTTGATCCATTATCATAACCTTGTCCTCTTAAGTTACTAATAT	TCATCATATGATCATTTA--ATATGCTAGTCATTATAAGTTACTAACAT	minus	1/-1
circ_288_2000(+)_down	2000	circ_288_2000(+)_up	2000	21	1620	1640	1907	1887	0.14	25.6	85.714	18	3	0	TAAGATATATTCATATTTAAT	TAAAATATATCCTTATTTAAT	minus	1/-1
circ_289_2000(+)_down	2000	circ_289_2000(+)_up	2000	29	404	432	498	473	0.14	24.7	79.31	23	3	1	ATCTCATAAAACATGATGCTTTTCTTATT	ATTTCATAAAAC---ATGCTTTTATCATT	minus	1/-1
circ_290_2000(-)_down	2000	circ_290_2000(-)_up	2000	18	831	848	1307	1290	0.14	24.7	88.889	16	2	0	TTTCTTTTCTTCATCATC	TTTCTTTTCTTCTGCATC	minus	1/-1
circ_291_2000(-)_down	2000	circ_291_2000(-)_up	2000	116	1782	1886	119	5	1.51e-07	45.5	70.69	82	22	5	ATAAGGTTAATTGGGTGGTTAAGAAAGAAAGGAAAGTG-AGAAAGGTTGCAGATTTGATCTTC-ATGCTAACAAAA--------CTAAC-AATTAATATTTGTCGGGAAAAAAAAA	ATAAGGTGAGTTTGATGGTTAAGTGAGAA-GGAAAGAGGAGAAAGGTCACGGGTTCTATCTCCTACGTTAATAAAATTAATATTCTAACAAACTAATACTTGTCCGATAAAAAAAA	minus	1/-1
circ_292_2000(+)_down	2000	circ_292_2000(+)_up	2000	32	1768	1799	239	208	0.041	27.4	78.125	25	7	0	TTTTGTTTTTTCTATTTTCCTCCCCATTATTT	TTTTTTTTTTTTTTTTTTTCTGCCCTTCATTT	minus	1/-1
circ_293_2000(-)_down	2000	circ_293_2000(-)_up	2000	19	1947	1965	1368	1350	1.7	22	84.211	16	3	0	AAAAACAACAAAATAACAC	AAAAACTAAAGAATAACAC	minus	1/-1
circ_294_2000(-)_down	2000	circ_294_2000(-)_up	2000	12	1270	1281	1758	1747	0.49	22.9	100	12	0	0	AAAAATACAAAT	AAAAATACAAAT	minus	1/-1
circ_295_2000(+)_down	2000	circ_295_2000(+)_up	2000	17	761	777	657	641	0.49	22.9	88.235	15	2	0	TTTTACTTATATTAATT	TTTTACCTATAATAATT	minus	1/-1
circ_296_2000(+)_down	2000	circ_296_2000(+)_up	2000	64	281	344	1745	1682	5.63e-13	62.6	81.25	52	12	0	TATTGGGGAAAACCCAAGTCCCATATTGGCTAGAGATAAGACAAAGATAGAGTATATAAGTGGG	TATTAGGAAAAACCCAAGTCCCGCAACGGCTAGAGATAAAACCTAAAAAGAGTATATAAATGGG	minus	1/-1
circ_297_2000(+)_down	2000	circ_297_2000(+)_up	2000	18	1331	1348	1977	1960	0.14	24.7	88.889	16	2	0	TACTAAGCTGATGGATGA	TACTAACCTGAGGGATGA	minus	1/-1
circ_298_2000(+)_down	2000	circ_298_2000(+)_up	2000	35	168	200	212	178	0.003	30.1	80	28	5	1	TATTC--AATTTATTTAATTATTAATCTTGTAAAT	TATTCTTAATTTATATAATTATATATCTTCTATAT	minus	1/-1
circ_299_2000(-)_down	2000	circ_299_2000(-)_up	2000	14	66	79	713	700	1.7	22	92.857	13	1	0	AATCAATAGGCAAG	AATCAATGGGCAAG	minus	1/-1
circ_300_2000(+)_down	2000	circ_300_2000(+)_up	2000	54	1075	1126	840	787	0.012	28.3	72.222	39	13	1	TTATGCTTTTACTTGAAACTTTCATG--ATCATTATTATTTACTTTTTATGTTC	TTCTGTTTTTAACTGAAACTTAAATTTTATTATTTTTATTTTCTGATTATTTTC	minus	1/-1
circ_301_2000(-)_down	2000	circ_301_2000(-)_up	2000	24	213	235	1828	1805	0.49	22.9	83.333	20	3	1	TATGA-AAATGGGAATTCTTGCGC	TATGATAAATAGGAGTTCTTGGGC	minus	1/-1
circ_302_2000(-)_down	2000	circ_302_2000(-)_up	2000	12	1855	1866	182	171	0.49	22.9	100	12	0	0	AAATGATTTGCT	AAATGATTTGCT	minus	1/-1
circ_303_2000(-)_down	2000	circ_303_2000(-)_up	2000	14	1339	1352	1778	1765	1.7	22	92.857	13	1	0	CATCAACAAGCATT	CAACAACAAGCATT	minus	1/-1
circ_304_2000(-)_down	2000	circ_304_2000(-)_up	2000	23	1353	1375	1266	1244	0.012	29.2	86.957	20	3	0	AGCCAAGAAATTATACTGATATT	AGCCACTAAATTATACTGAAATT	minus	1/-1
circ_305_2000(+)_down	2000	circ_305_2000(+)_up	2000	51	1718	1768	580	536	6.42e-06	40.1	76.471	39	6	1	CCTTGAGGACAAGATCCATCTTGAAGGGGGGGGGGGGGTGGGTATTGATAG	CCTTGAGGACAAGGTAGTTCTTTTAGGGGGGGG------GGGTATTGATAG	minus	1/-1
circ_306_2000(+)_down	2000	circ_306_2000(+)_up	2000	21	1967	1987	579	559	0.14	25.6	85.714	18	3	0	TTGTAAGGGATGGATTAGAAG	TTGGAAGGGATGAAATAGAAG	minus	1/-1
circ_307_2000(+)_down	2000	circ_307_2000(+)_up	2000	13	1168	1180	1190	1178	0.14	24.7	100	13	0	0	CAATATTTTTTAA	CAATATTTTTTAA	minus	1/-1
circ_308_2000(-)_down	2000	circ_308_2000(-)_up	2000	138	1624	1760	377	240	8.91e-36	138	82.609	114	23	1	TACACCATTTAATTTTTT-TTAATTCCCACATTATCCTTTTTTACTTCTTCTTCCTCCATCCTTCCGTTTTCAATTTCTTCTTCTTACTTCACTAAGCTCTTCCTTTCCTTGGCTCGTGGTGGTTTGTTACCTGCATT	TACAACATTCAATTTTTTATTAACTCTAATGTTGCCCTCTTTTACTTCTTCTTTTTCCTTTCTTCCCTTTTCAATTTCTTCTTTTTACTTCACTGAGGTCCTCCTTCCCTTGGCTCGTGATGGATTGTTACTTGCATT	minus	1/-1
circ_309_2000(-)_down	2000	circ_309_2000(-)_up	2000	10	153	162	88	79	6	19.3	100	10	0	0	CAAAATTTAA	CAAAATTTAA	minus	1/-1
circ_310_2000(+)_down	2000	circ_310_2000(+)_up	2000	13	1507	1519	245	233	0.14	24.7	100	13	0	0	TTGGATGACACAC	TTGGATGACACAC	minus	1/-1
circ_311_2000(-)_down	2000	circ_311_2000(-)_up	2000	23	1213	1235	1065	1043	0.14	24.7	82.609	19	4	0	ACACATGGAATTAGACGTTTTTT	ACACATTGAAATAGATTTTTTTT	minus	1/-1
circ_312_2000(+)_down	2000	circ_312_2000(+)_up	2000	26	1212	1237	474	449	0.14	25.6	80.769	21	5	0	TATACAGCTTACACCGACAATGATTT	TATCCACCTTACAAAGACACTGATTT	minus	1/-1
circ_313_2000(-)_down	2000	circ_313_2000(-)_up	2000	18	252	269	126	109	0.14	24.7	88.889	16	2	0	TATAAAAAATACCATATA	TATTAAAAATACAATATA	minus	1/-1
circ_314_2000(-)_down	2000	circ_314_2000(-)_up	2000	22	1299	1320	1107	1086	0.49	22.9	81.818	18	4	0	GAGAGGTTTGGAGAGGCAATGA	GAGAGGATTGAAAAGGTAATGA	minus	1/-1
circ_315_2000(+)_down	2000	circ_315_2000(+)_up	2000	36	503	538	643	610	0.041	27.4	80.556	29	5	2	CCAAACAAACTTGCAAAAAGTTCAACTTCAATTTTT	CCATACAACCTTGCAAAGA-TTCAAC-ACAATATTT	minus	1/-1
circ_316_2000(+)_down	2000	circ_316_2000(+)_up	2000	25	1271	1294	167	143	0.012	29.2	88	22	2	1	TGTTAGGAT-TATGCAAATTGTGGT	TGTTAACATGTATGCAAATTGTGGT	minus	1/-1
circ_317_2000(-)_down	2000	circ_317_2000(-)_up	2000	13	1673	1685	880	868	0.14	24.7	100	13	0	0	AGAGGAAAGGCGT	AGAGGAAAGGCGT	minus	1/-1
circ_318_2000(-)_down	2000	circ_318_2000(-)_up	2000	56	596	651	1998	1948	0.003	30.1	73.214	41	10	2	ATTTAAATTTGTACACAAGTATTAAAAAATTATTAAGTATTCTTAATTAAAAAAAA	ATTTAAAT----AAACCAATATTAAAAAGATATAATATATT-TTAAATAATAAAAA	minus	1/-1
circ_319_2000(+)_down	2000	circ_319_2000(+)_up	2000	14	1564	1577	1593	1580	1.7	22	92.857	13	1	0	GAATACTGAATAGT	GAATAATGAATAGT	minus	1/-1
circ_320_2000(-)_down	2000	circ_320_2000(-)_up	2000	23	1487	1509	768	746	0.14	24.7	82.609	19	4	0	AATGATATTAACTACATGCTACA	AATAATACAAACTATATGCTACA	minus	1/-1
circ_321_2000(-)_down	2000	circ_321_2000(-)_up	2000	20	1255	1274	1373	1354	0.49	23.8	85	17	3	0	ATTAATTTTCTAGATGATTG	ATTAATTTCCTATATGTTTG	minus	1/-1
circ_322_2000(+)_down	2000	circ_322_2000(+)_up	2000	19	127	145	1721	1703	1.7	22	84.211	16	3	0	AGGAATATTTAGAGATAAT	AGAAATTTTTATAGATAAT	minus	1/-1
circ_323_2000(+)_down	2000	circ_323_2000(+)_up	2000	22	1936	1957	344	324	0.49	23.8	86.364	19	2	1	TTTAAAGTATCATTGCATTTTT	TTTAAA-TATAATTACATTTTT	minus	1/-1
circ_324_2000(+)_down	2000	circ_324_2000(+)_up	2000	134	145	276	1832	1701	7.32e-18	79.7	74.627	100	30	3	TCTCACATTGACTATAGGTATGAACAAAGGAGAGCTTATAAAGGCTTGAGCAATCCTCATCTCATGAACTAGCTTTTGGAGTTGAGTTAGACC--TAGCCCAAATTTAAGATGGTATCATAGCCTATCATAGAT	TCCCACATCGACTATAGATA-GTGCAAAG-ATAGAATATATAAGTGAGGGCAACCCTCAACTCATGAGTTAGCTTTTGGGCTTGAGTTAGGCCCAAACCCCCATTCTAAGATGGTATCTGAGCCTATCCTATAT	minus	1/-1
circ_325_2000(+)_down	2000	circ_325_2000(+)_up	2000	12	249	260	576	565	0.49	22.9	100	12	0	0	ACAATGGAATAA	ACAATGGAATAA	minus	1/-1
circ_326_2000(-)_down	2000	circ_326_2000(-)_up	2000	24	319	341	1369	1346	0.041	27.4	87.5	21	2	1	TTTTGGTAAAATAA-AAACAAATT	TTTTGTTAAAATTATAAACAAATT	minus	1/-1
circ_327_2000(-)_down	2000	circ_327_2000(-)_up	2000	20	1396	1415	698	679	0.49	23.8	85	17	3	0	AAAAATAATTACTATTGATG	AAAAATAATGACCAATGATG	minus	1/-1
circ_328_2000(+)_down	2000	circ_328_2000(+)_up	2000	28	122	145	521	494	0.49	23.8	78.571	22	2	1	AAATTACAATA----AAAACTTCATTTT	AAATTAAAATAGTAAAAAACTCCATTTT	minus	1/-1
circ_329_2000(+)_down	2000	circ_329_2000(+)_up	2000	17	372	388	1520	1504	0.49	22.9	88.235	15	2	0	GAAAGGTGGAAAACAAA	GAAAGATGGAAAATAAA	minus	1/-1
circ_330_2000(+)_down	2000	circ_330_2000(+)_up	2000	11	1587	1597	327	317	1.7	21.1	100	11	0	0	AATATAATTTT	AATATAATTTT	minus	1/-1
circ_331_2000(+)_down	2000	circ_331_2000(+)_up	2000	25	735	759	330	306	0.012	28.3	84	21	4	0	AGAATATATTACAATTTCTTTTCTA	AGAGTATATTATAATTTATTTTTTA	minus	1/-1
circ_332_2000(+)_down	2000	circ_332_2000(+)_up	2000	38	1948	1985	252	216	0.14	25.6	76.316	29	8	1	TATAAATTGTATCAAACTCTCCCAATTTATGGTTATTT	TATAAATTATAACTA-CTCTCCAAATGTGGGATTATTT	minus	1/-1
circ_333_2000(-)_down	2000	circ_333_2000(-)_up	2000	20	901	920	1763	1745	0.14	24.7	90	18	1	1	TTATTTTATTCTGATAAAAA	TTATTTT-TGCTGATAAAAA	minus	1/-1
circ_334_2000(-)_down	2000	circ_334_2000(-)_up	2000	18	885	902	293	276	0.14	24.7	88.889	16	2	0	CACGACCGTTGATATTCT	CACGATCGTTGATAATCT	minus	1/-1
circ_335_2000(+)_down	2000	circ_335_2000(+)_up	2000	21	20	40	806	786	0.14	25.6	85.714	18	3	0	TTGCATAAATTAGCCTTGCAT	TTCCACAAATTGGCCTTGCAT	minus	1/-1
circ_336_2000(+)_down	2000	circ_336_2000(+)_up	2000	230	541	767	1915	1695	1.02e-28	115	72.609	167	51	6	TCTTAGAATTTAGGTTTAGGTCCTAG-TCAATCCTATAAAACCGACTTGTGAGGTGATTGTTGTCTCCCACTTATATACTTTATATTGATACTATCTCTAGGCAATGCAGGACTTGGATTTTCCCGAACTCACTCCCTCATGCCCAACACTATTGGGTTTG-TGTGTTGATACTTGATAATATGGTAGGTGACCCTTT-AAGGGATTTAGGATAGGCTCTAATACTATCT	TCTTAGAATGTAGGTTTGAGGCCTAACTCAACCCCA--AAAGCAAGCTCATAGAGGAGGGTTGTCCTCCACTTATATAGTCTATCTTGGCACTATCTCTAGCTAATATGGGACTTGGATTTTTCCAATTACACCCCCTCACGCCCAGCACTTTTGGGCTTGATGCG-TGA------ATAACATGGTGGATGGCCCTTTCAATGGATCTAGTATAAGCTCTGATACCATCT	minus	1/-1
circ_337_2000(-)_down	2000	circ_337_2000(-)_up	2000	25	145	168	162	138	0.14	24.7	84	21	3	1	ATAGATTTTCC-TGATCAAACATTG	ATTGATTATCCATGGTCAAACATTG	minus	1/-1
circ_338_2000(+)_down	2000	circ_338_2000(+)_up	2000	16	506	521	1778	1763	0.14	25.6	93.75	15	1	0	AAGTCTCTTTTTTGTG	AAGCCTCTTTTTTGTG	minus	1/-1
circ_339_2000(+)_down	2000	circ_339_2000(+)_up	2000	17	588	604	104	88	0.49	22.9	88.235	15	2	0	TAGTAGTAGATTTTCTC	TAGTAGTAGAGTTTTTC	minus	1/-1
circ_340_2000(+)_down	2000	circ_340_2000(+)_up	2000	16	378	393	1802	1787	0.14	25.6	93.75	15	1	0	GCAGAATTAGTTGTAT	GCAGAATTAGCTGTAT	minus	1/-1
circ_341_2000(-)_down	2000	circ_341_2000(-)_up	2000	12	793	804	74	63	0.49	22.9	100	12	0	0	ATTGTATTTGTA	ATTGTATTTGTA	minus	1/-1
circ_342_2000(-)_down	2000	circ_342_2000(-)_up	2000	14	917	930	1968	1955	0.041	26.5	100	14	0	0	ACAATGGTTGAGTG	ACAATGGTTGAGTG	minus	1/-1
circ_343_2000(-)_down	2000	circ_343_2000(-)_up	2000	12	1101	1112	1852	1841	0.49	22.9	100	12	0	0	AAGTGATTGGGC	AAGTGATTGGGC	minus	1/-1
circ_344_2000(+)_down	2000	circ_344_2000(+)_up	2000	18	655	672	118	101	0.14	24.7	88.889	16	2	0	AGTCACTGGCTCTAGAGT	AGTCAATTGCTCTAGAGT	minus	1/-1
circ_345_2000(+)_down	2000	circ_345_2000(+)_up	2000	34	510	542	1011	978	0.041	27.4	79.412	27	6	1	ATTTAATAATT-TTTCTTCAATCACCCATTTAAA	ATATAAAAATTCTTTCCTAAATCACCAAATTAAA	minus	1/-1
circ_346_2000(+)_down	2000	circ_346_2000(+)_up	2000	186	205	389	721	537	5.63e-13	63.5	68.28	127	57	2	TGGTGGATATCCCTGACATGGTGTATTTGGCACCATAGAAACAGGATCGTTTTCTCAAATGACAGCTTCAATGGTCACAAATTGATGGAGGATGCTTTATTCCTCTGCCGGACATGGCTTAACAATTTGGAAAAAGGATTTGATACTCCATTGCAGT-ACTGGTCCAGCAATATCAGGGAAGGGTT	TGGTGGCTAGCATTAACATGGACTACTTGGAAGCACAGAAATGACATCATTTTTGCAAATGGTACATTTAATGCCAACAAACTGATGGACGATGCAGTCTTCCTACTATGGTCGTGGCTCAGAAATTTGGAGAAGGACTTTAATAC-ACATTATAATCACTGGTCTACCAATCTTAGTGCAGGATT	minus	1/-1
circ_347_2000(-)_down	2000	circ_347_2000(-)_up	2000	43	1834	1876	162	121	4.62e-14	66.2	95.349	41	1	1	GAGAAGGGATAAATAGAAGCATAAAAGACTAGTTTGTCCACTT	GAGAAGGGATAAATAGAAGCAT-AAAGACTTGTTTGTCCACTT	minus	1/-1
circ_348_2000(-)_down	2000	circ_348_2000(-)_up	2000	12	733	744	487	476	0.49	22.9	100	12	0	0	TCTCAACATCCA	TCTCAACATCCA	minus	1/-1
circ_349_2000(+)_down	2000	circ_349_2000(+)_up	2000	297	103	393	1795	1502	2.38e-125	436	93.266	277	11	4	TAAGTGGTATCATTTTCTCATTGTCATATAGTAATTTGTGTCAAATAATTTTAAATTTTGCTGTATTTGCATGTGTGTGTGTGTCATATCGTATTTGTATTGTATCTATGCTTCCTAGCAGTCCAACTGACCCAACATTCATTTCATGCTTCGTTTATGTCTGACAATTGGTGTTATAAATACTTGTTGAATATAAATTTTGACAGCACTTTCTGCTGTT-AAATAGTAGTCATTTTTTGAAGTTTTTATGCTAACATGTTTT-----TTTATTTATTTATTCATTGGTCCCCACAC	TAGGTGATA-CATTTTCTCATTGTCATATAGTAATTTGTGTCGAATAATTTTAAATTTTGCTGTATTTGC--GCGTGTGTGCGTCATATCGTATCTGTATTGTATCTATGCTTCCTAGTAATCCAACTGACCCAACATTCATTTCATGCTTCGTTTATGTCTGACGATTGGTGTTATAAATACTTGTTGAATATAAATTTTGACATCACTTTCTGCTGTTAAAATAGTAGTCATTTTTTGAAGTTTTTATGCTAACCTGTTTTATTTATTTATTTATTTATTCATTGGTCCCCACAC	minus	1/-1
circ_350_2000(+)_down	2000	circ_350_2000(+)_up	2000	23	1203	1225	191	169	0.012	29.2	86.957	20	3	0	TCATAATATTTTAGTTTAACTAT	TCATAATATTTTAGTGAAATTAT	minus	1/-1
circ_351_2000(-)_down	2000	circ_351_2000(-)_up	2000	14	1359	1372	1976	1963	1.7	22	92.857	13	1	0	CGATTGTGGCATAA	CGATTGTGGCAAAA	minus	1/-1
circ_352_2000(-)_down	2000	circ_352_2000(-)_up	2000	23	693	715	1537	1515	0.012	29.2	86.957	20	3	0	TTTTTATTAGTAATAGTACATGT	TTTTTATTCATAATACTACATGT	minus	1/-1
circ_353_2000(-)_down	2000	circ_353_2000(-)_up	2000	34	1959	1992	1105	1072	0.041	26.5	76.471	26	8	0	TCCTAACTAATGCCATTCATTTTTTTTCTTAAAT	TCCTAACATATTACATGCAATTTTTTCATTAAAT	minus	1/-1
circ_354_2000(+)_down	2000	circ_354_2000(+)_up	2000	27	1402	1427	1381	1355	0.49	23.8	81.481	22	4	1	TTCTACCCACACTTGGAC-CCTACAAA	TTTTACTCACACTTGCACTCCAACAAA	minus	1/-1
circ_355_2000(-)_down	2000	circ_355_2000(-)_up	2000	24	697	720	1127	1104	0.041	26.5	83.333	20	4	0	ACCTCTTGTAGCCTAATCTAACAT	ACTTCTAATAGCTTAATCTAACAT	minus	1/-1
circ_356_2000(-)_down	2000	circ_356_2000(-)_up	2000	23	88	110	1490	1468	0.012	29.2	86.957	20	3	0	AAGTATTTAGAGGATGAAAATGA	AAATATTTAGAGGAAGAGAATGA	minus	1/-1
circ_357_2000(+)_down	2000	circ_357_2000(+)_up	2000	23	567	589	743	722	0.14	25.6	86.957	20	2	1	GTTCCTGCCGAAACAATCAGTGA	GTTCCT-CCGAAACACTCCGTGA	minus	1/-1
circ_358_2000(-)_down	2000	circ_358_2000(-)_up	2000	15	1653	1667	687	673	0.012	28.3	100	15	0	0	ACCATAAAATAAAAT	ACCATAAAATAAAAT	minus	1/-1
circ_359_2000(-)_down	2000	circ_359_2000(-)_up	2000	25	1275	1299	45	22	0.14	24.7	84	21	3	1	ATTATTGTTTGACAAAATAATTAAA	ATTATTGCTTC-CAAAATAAATAAA	minus	1/-1
circ_360_2000(+)_down	2000	circ_360_2000(+)_up	2000	13	1289	1301	1507	1495	0.14	24.7	100	13	0	0	GTGAGGACATCCA	GTGAGGACATCCA	minus	1/-1
circ_361_2000(-)_down	2000	circ_361_2000(-)_up	2000	16	1683	1698	1406	1391	0.14	25.6	93.75	15	1	0	CCCCCCCATAGAAAAT	CCCCCCCAAAGAAAAT	minus	1/-1
circ_362_2000(-)_down	2000	circ_362_2000(-)_up	2000	19	653	671	381	363	0.041	26.5	89.474	17	2	0	AAAAAGTCAACAGTTTTAT	AAAAAGGAAACAGTTTTAT	minus	1/-1
circ_363_2000(+)_down	2000	circ_363_2000(+)_up	2000	20	922	941	422	403	0.49	23.8	85	17	3	0	CACATGTCATTCAAGAATGA	CACAGGCGATTCAAGAATGA	minus	1/-1
circ_364_2000(-)_down	2000	circ_364_2000(-)_up	2000	36	1205	1239	957	924	0.001	32.8	83.333	30	3	2	AAACTAATATCAAATTAATTAATAAAAGT-TACAAA	AAAATAATAT--AATTAATTTAAAAAAGTGTACAAA	minus	1/-1
circ_365_2000(+)_down	2000	circ_365_2000(+)_up	2000	28	185	212	841	814	0.012	29.2	82.143	23	5	0	AAATATATTAAGAAATTTGAAAATTTTA	AAATATATAAAAAAATATGATAAGTTTA	minus	1/-1
circ_366_2000(-)_down	2000	circ_366_2000(-)_up	2000	19	480	498	678	660	0.041	26.5	89.474	17	2	0	CATTATTTCCATCAGATTT	CATTACTACCATCAGATTT	minus	1/-1
circ_367_2000(-)_down	2000	circ_367_2000(-)_up	2000	16	1576	1591	1125	1110	0.14	25.6	93.75	15	1	0	TATGATATTTTTTCTT	TATGATTTTTTTTCTT	minus	1/-1
circ_368_2000(-)_down	2000	circ_368_2000(-)_up	2000	30	362	391	855	826	0.49	23.8	76.667	23	7	0	CCCCAAAATATAATTTTTCTCTTATTGTAA	CCTCAAGATATAACTGTACAATTATTGTAA	minus	1/-1
circ_369_2000(-)_down	2000	circ_369_2000(-)_up	2000	13	1704	1716	818	806	0.14	24.7	100	13	0	0	CATTTTTTATTAT	CATTTTTTATTAT	minus	1/-1
circ_370_2000(-)_down	2000	circ_370_2000(-)_up	2000	17	1439	1455	1307	1291	0.49	22.9	88.235	15	2	0	GTTTTGATCTATTTATA	GTTTTGATCTTTTTGTA	minus	1/-1
circ_371_2000(-)_down	2000	circ_371_2000(-)_up	2000	53	1683	1730	1484	1432	0.012	29.2	75.472	40	8	3	GGGGAGGG-TAGACTATGTGGCCTTACCCTTGC--AAGC--AGAGGCTATTTC	GGGGAGGGATATTGTACGCAGCCTTACCCTTGCATATGCAAAGAGGCTGTTTC	minus	1/-1
circ_372_2000(+)_down	2000	circ_372_2000(+)_up	2000	34	54	87	1528	1495	7.82e-05	35.6	82.353	28	6	0	AAGGAAATAAAAAAGAAAATAAAGAGACAATTTT	AAGGAATTAATAAAGAAAATAAATAAATAAGTTT	minus	1/-1
circ_373_2000(+)_down	2000	circ_373_2000(+)_up	2000	13	1785	1797	564	552	0.14	24.7	100	13	0	0	CAGTTCATGTTTC	CAGTTCATGTTTC	minus	1/-1
circ_374_2000(+)_down	2000	circ_374_2000(+)_up	2000	123	53	165	1680	1558	3.11e-35	137	83.74	103	10	1	ATTTTCAACATGAAACAACCAAACACATGACATTTAAAATAATCATTAAACAGTC----------TAGGTCAACTACCAAGATCATTTGTCGACATGGTTACAAAATGAACTCCATTTTGATC	ATTTTAAACATGAAACCATCAAACACATGACATTAAAAATAATCCTTAAACAGTGAAGAAATTCATAGGTCAACAACCAAGATCATTTGTGGACATGGTTACAAAATGAACTCCATTAAGATC	minus	1/-1
circ_375_2000(+)_down	2000	circ_375_2000(+)_up	2000	15	99	113	1926	1912	0.012	28.3	100	15	0	0	CCTGCAAAAACATTT	CCTGCAAAAACATTT	minus	1/-1
circ_376_2000(-)_down	2000	circ_376_2000(-)_up	2000	14	1774	1787	112	99	0.041	26.5	100	14	0	0	GTATCCAAACAGAT	GTATCCAAACAGAT	minus	1/-1
circ_377_2000(+)_down	2000	circ_377_2000(+)_up	2000	26	573	597	1248	1223	0.041	26.5	84.615	22	3	1	ATATAAATTTTGTT-TGTTATTCATC	ATATAAATTTTTTTATGACATTCATC	minus	1/-1
circ_378_2000(-)_down	2000	circ_378_2000(-)_up	2000	14	1910	1923	1781	1768	1.7	22	92.857	13	1	0	TTGTAAGGCTACAG	TTGTAAGGCTAAAG	minus	1/-1
circ_379_2000(+)_down	2000	circ_379_2000(+)_up	2000	18	1565	1582	68	51	6	20.2	83.333	15	3	0	TTTTTTTTTATCTAATTA	TTTTTATATATATAATTA	minus	1/-1
circ_380_2000(+)_down	2000	circ_380_2000(+)_up	2000	26	3	28	1697	1672	0.14	25.6	80.769	21	5	0	AATTTATGTTTTTTGTAATCTTTTTT	AATTTGAGTTGTTTGTGATTTTTTTT	minus	1/-1
circ_381_2000(-)_down	2000	circ_381_2000(-)_up	2000	17	555	571	268	252	0.49	22.9	88.235	15	2	0	AAAGTTTAAAGGGAGAG	AAAGTTGAAAGGCAGAG	minus	1/-1
circ_382_2000(-)_down	2000	circ_382_2000(-)_up	2000	15	1405	1419	1980	1966	0.49	23.8	93.333	14	1	0	AAACTAAATTCACTA	AAACTAAATTCAATA	minus	1/-1
circ_383_2000(-)_down	2000	circ_383_2000(-)_up	2000	25	1631	1655	791	767	0.012	28.3	84	21	4	0	CTTATTTAGCTCTCAGGTATTCTCT	CTTATTTCGCTGTCATTTATTCTCT	minus	1/-1
circ_384_2000(-)_down	2000	circ_384_2000(-)_up	2000	20	1825	1844	107	88	0.012	28.3	90	18	2	0	ATGTATGTAACTTTGGAGGA	ATGTATGTATTTTTGGAGGA	minus	1/-1
control_0001(-)_down	2000	control_0001(-)_up	2000	33	924	956	629	600	0.49	22.9	75.758	25	5	1	TTTTCTTTAGTTCTTATGACTTGCAATTGACTC	TTTTCTTTAGTACAAATG---TACAATGGACTC	minus	1/-1
control_0001(-)_down	2000	control_0001(-)_up	2000	29	1150	1178	1085	1057	1.7	22	75.862	22	7	0	TTGTCTTACTTTCCCGAGTTTGTTGTGAA	TTGTCGTATTTTGTTGAGTTTCTTGAGAA	minus	1/-1
control_0001(-)_down	2000	control_0001(-)_up	2000	14	1846	1859	1702	1689	1.7	22	92.857	13	1	0	AGTAATAATTTAGT	AGTAATTATTTAGT	minus	1/-1
control_0001(-)_down	2000	control_0001(-)_up	2000	11	1739	1749	60	50	1.7	21.1	100	11	0	0	GAACGGGAAAA	GAACGGGAAAA	minus	1/-1
control_0001(-)_down	2000	control_0001(-)_up	2000	13	704	716	404	392	6	20.2	92.308	12	1	0	ATTGTGAGGTTTC	ATTGTGAAGTTTC	minus	1/-1
control_0001(-)_down	2000	control_0001(-)_up	2000	23	994	1016	488	466	6	20.2	78.261	18	5	0	TTTTCTTTTTTAAAGTTTCAACT	TTTCCTTCGTAAAAGTTACAACT	minus	1/-1
control_0001(-)_down	2000	control_0001(-)_up	2000	13	121	133	1133	1121	6	20.2	92.308	12	1	0	AAATAAAAAGTAA	AAATAAAAAATAA	minus	1/-1
control_0001(-)_down	2000	control_0001(-)_up	2000	15	1464	1478	17	3	6	19.3	86.667	13	2	0	TGGCTTGATAAGTAT	TGGCTTTAGAAGTAT	minus	1/-1
control_0001(-)_down	2000	control_0001(-)_up	2000	10	414	423	562	553	6	19.3	100	10	0	0	AAGTAAAGCA	AAGTAAAGCA	minus	1/-1
control_0001(-)_down	2000	control_0001(-)_up	2000	10	396	405	811	802	6	19.3	100	10	0	0	ATACAATAAA	ATACAATAAA	minus	1/-1
control_0001(-)_down	2000	control_0001(-)_up	2000	10	110	119	1766	1757	6	19.3	100	10	0	0	TTTGCTGATT	TTTGCTGATT	minus	1/-1
control_0002(-)_down	2000	control_0002(-)_up	2000	30	1678	1705	1984	1955	0.14	25.6	80	24	4	1	AAAAATTGG--TGCAATTTTTGTTAATATA	AAAAATTGAAATGAAATTTATTTTAATATA	minus	1/-1
control_0002(-)_down	2000	control_0002(-)_up	2000	23	1533	1555	1402	1380	0.14	24.7	82.609	19	4	0	TAACACCAAATTAAACACGCACT	TATCATCAGATTAAACATGCACT	minus	1/-1
control_0002(-)_down	2000	control_0002(-)_up	2000	15	1818	1832	426	412	0.49	23.8	93.333	14	1	0	AAAAAAAGAAGAAGA	AAAAAAAAAAGAAGA	minus	1/-1
control_0002(-)_down	2000	control_0002(-)_up	2000	14	1564	1577	71	58	1.7	22	92.857	13	1	0	AATAACATAAAAAA	AATAAAATAAAAAA	minus	1/-1
control_0002(-)_down	2000	control_0002(-)_up	2000	19	401	419	1361	1343	1.7	22	84.211	16	3	0	CAAAAACAACACTAAATTA	CAAAAACAGCACAATATTA	minus	1/-1
control_0002(-)_down	2000	control_0002(-)_up	2000	11	1183	1193	561	551	1.7	21.1	100	11	0	0	TGCATTATTAC	TGCATTATTAC	minus	1/-1
control_0002(-)_down	2000	control_0002(-)_up	2000	16	448	463	711	696	1.7	21.1	87.5	14	2	0	AAAAAATTATAAATAG	AAATAATTATAAAGAG	minus	1/-1
control_0002(-)_down	2000	control_0002(-)_up	2000	16	437	452	1087	1072	1.7	21.1	87.5	14	2	0	TTTAAGTTCTAAAAAA	TTTAAGTACTAACAAA	minus	1/-1
control_0002(-)_down	2000	control_0002(-)_up	2000	15	450	463	905	891	6	20.2	93.333	14	0	1	AAAATTATAA-ATAG	AAAATTATAAGATAG	minus	1/-1
control_0002(-)_down	2000	control_0002(-)_up	2000	15	1821	1835	426	412	6	19.3	86.667	13	2	0	AAAAGAAGAAGAAGA	AAAAAAAAAAGAAGA	minus	1/-1
control_0002(-)_down	2000	control_0002(-)_up	2000	10	346	355	460	451	6	19.3	100	10	0	0	CACTTCAAAA	CACTTCAAAA	minus	1/-1
control_0002(-)_down	2000	control_0002(-)_up	2000	10	1606	1615	1140	1131	6	19.3	100	10	0	0	TGATACCATC	TGATACCATC	minus	1/-1
control_0002(-)_down	2000	control_0002(-)_up	2000	15	555	569	1188	1174	6	19.3	86.667	13	2	0	AACAATCAATCACAG	AAAAATCAATCAAAG	minus	1/-1
control_0002(-)_down	2000	control_0002(-)_up	2000	10	1965	1974	1924	1915	6	19.3	100	10	0	0	TTCACTAACA	TTCACTAACA	minus	1/-1
control_0003(+)_down	2000	control_0003(+)_up	2000	15	603	617	169	155	0.49	23.8	93.333	14	1	0	CTTTGAGTAATTTTG	CTTTGAGTAGTTTTG	minus	1/-1
control_0003(+)_down	2000	control_0003(+)_up	2000	12	1272	1283	580	569	0.49	22.9	100	12	0	0	GAAAATGGGGAA	GAAAATGGGGAA	minus	1/-1
control_0003(+)_down	2000	control_0003(+)_up	2000	14	611	624	1966	1953	1.7	22	92.857	13	1	0	AATTTTGAGGTTGT	AATTTTGGGGTTGT	minus	1/-1
control_0003(+)_down	2000	control_0003(+)_up	2000	11	907	917	470	460	1.7	21.1	100	11	0	0	TTTCTGAAGTC	TTTCTGAAGTC	minus	1/-1
control_0003(+)_down	2000	control_0003(+)_up	2000	11	593	603	1250	1240	1.7	21.1	100	11	0	0	TGATTATATTC	TGATTATATTC	minus	1/-1
control_0003(+)_down	2000	control_0003(+)_up	2000	18	281	298	774	757	6	20.2	83.333	15	3	0	GCTTCAAACTTGACTGGT	GCTTCAGATTTGACCGGT	minus	1/-1
control_0003(+)_down	2000	control_0003(+)_up	2000	13	484	496	1209	1197	6	20.2	92.308	12	1	0	ATTGAAACAAAAT	ATTAAAACAAAAT	minus	1/-1
control_0003(+)_down	2000	control_0003(+)_up	2000	18	667	684	1616	1599	6	20.2	83.333	15	3	0	AATTACATTTGTAAAATT	AATTTCAGTTGAAAAATT	minus	1/-1
control_0003(+)_down	2000	control_0003(+)_up	2000	10	1256	1265	35	26	6	19.3	100	10	0	0	ATATAATTTT	ATATAATTTT	minus	1/-1
control_0003(+)_down	2000	control_0003(+)_up	2000	10	636	645	1576	1567	6	19.3	100	10	0	0	TTTTGATATT	TTTTGATATT	minus	1/-1
control_0003(+)_down	2000	control_0003(+)_up	2000	10	864	873	1629	1620	6	19.3	100	10	0	0	ATTAAAAAAC	ATTAAAAAAC	minus	1/-1
control_0003(+)_down	2000	control_0003(+)_up	2000	15	1863	1877	1927	1913	6	19.3	86.667	13	2	0	GAAGTAAGTCGATAC	GAAGTTTGTCGATAC	minus	1/-1
control_0004(+)_down	2000	control_0004(+)_up	2000	19	1494	1511	499	481	0.49	22.9	89.474	17	1	1	ATATTTTT-CATTTGATAG	ATATTTTTGCATTTGCTAG	minus	1/-1
control_0004(+)_down	2000	control_0004(+)_up	2000	17	1147	1163	1433	1417	0.49	22.9	88.235	15	2	0	GCAACTAATTAAGAACA	GCAACTCATCAAGAACA	minus	1/-1
control_0004(+)_down	2000	control_0004(+)_up	2000	14	1124	1137	1639	1626	1.7	22	92.857	13	1	0	TTCAATATTACAAA	TTAAATATTACAAA	minus	1/-1
control_0004(+)_down	2000	control_0004(+)_up	2000	11	817	827	1188	1178	1.7	21.1	100	11	0	0	GTGACAAATCA	GTGACAAATCA	minus	1/-1
control_0004(+)_down	2000	control_0004(+)_up	2000	16	1584	1599	1726	1711	1.7	21.1	87.5	14	2	0	AAAATTTTAATTCTTT	AATATGTTAATTCTTT	minus	1/-1
control_0004(+)_down	2000	control_0004(+)_up	2000	13	1494	1506	848	836	6	20.2	92.308	12	1	0	ATATTTTTCATTT	ATATTTTTTATTT	minus	1/-1
control_0004(+)_down	2000	control_0004(+)_up	2000	13	558	570	1094	1082	6	20.2	92.308	12	1	0	CAGAGAAGTGGGG	CAGAGAATTGGGG	minus	1/-1
control_0004(+)_down	2000	control_0004(+)_up	2000	13	861	873	1540	1528	6	20.2	92.308	12	1	0	ACAAAGAAAAATA	ACAAAGAAGAATA	minus	1/-1
control_0004(+)_down	2000	control_0004(+)_up	2000	13	898	910	1657	1645	6	20.2	92.308	12	1	0	GTTTCATGAAGGT	GTTTAATGAAGGT	minus	1/-1
control_0004(+)_down	2000	control_0004(+)_up	2000	13	240	252	1945	1933	6	20.2	92.308	12	1	0	CTAACAACCTGGA	CTAAAAACCTGGA	minus	1/-1
control_0004(+)_down	2000	control_0004(+)_up	2000	15	391	405	89	75	6	19.3	86.667	13	2	0	TTTTGCTTCTTTTCT	TTTTTTTTCTTTTCT	minus	1/-1
control_0004(+)_down	2000	control_0004(+)_up	2000	10	1163	1172	651	642	6	19.3	100	10	0	0	ATTAATGTCT	ATTAATGTCT	minus	1/-1
control_0004(+)_down	2000	control_0004(+)_up	2000	10	283	292	800	791	6	19.3	100	10	0	0	TTAATATAGA	TTAATATAGA	minus	1/-1
control_0004(+)_down	2000	control_0004(+)_up	2000	10	465	474	1400	1391	6	19.3	100	10	0	0	GTTGTTCATT	GTTGTTCATT	minus	1/-1
control_0004(+)_down	2000	control_0004(+)_up	2000	10	1527	1536	1546	1537	6	19.3	100	10	0	0	CACAAAACAA	CACAAAACAA	minus	1/-1
control_0004(+)_down	2000	control_0004(+)_up	2000	10	848	857	1926	1917	6	19.3	100	10	0	0	ATCTGGTACA	ATCTGGTACA	minus	1/-1
control_0005(+)_down	2000	control_0005(+)_up	2000	17	1699	1715	1742	1726	0.49	22.9	88.235	15	2	0	AAATGATGTTTTCTGGT	AAATTATGATTTCTGGT	minus	1/-1
control_0005(+)_down	2000	control_0005(+)_up	2000	14	129	142	1965	1952	1.7	22	92.857	13	1	0	TAATTAAGGAAAAA	TAATTTAGGAAAAA	minus	1/-1
control_0005(+)_down	2000	control_0005(+)_up	2000	13	1640	1652	86	74	6	20.2	92.308	12	1	0	TGCCATTGAACAT	TGCCATTGCACAT	minus	1/-1
control_0005(+)_down	2000	control_0005(+)_up	2000	15	1894	1908	414	400	6	19.3	86.667	13	2	0	GATTCATTATGTTCA	GATTAATTATGTACA	minus	1/-1
control_0005(+)_down	2000	control_0005(+)_up	2000	15	51	65	739	725	6	19.3	86.667	13	2	0	AATTCTTAAATATGT	AATTATTAAATTTGT	minus	1/-1
control_0005(+)_down	2000	control_0005(+)_up	2000	10	1756	1765	923	914	6	19.3	100	10	0	0	CAATTTTCTT	CAATTTTCTT	minus	1/-1
control_0005(+)_down	2000	control_0005(+)_up	2000	10	1225	1234	1813	1804	6	19.3	100	10	0	0	TTTTACATTT	TTTTACATTT	minus	1/-1
control_0006(-)_down	2000	control_0006(-)_up	2000	37	1811	1847	442	409	0.14	25.6	78.378	29	5	2	AAAAATATTTATATAGGTTACATTATTATATAAATAT	AAAAATA--TATATATGTCA-ATTAATAAATAAAGAT	minus	1/-1
control_0006(-)_down	2000	control_0006(-)_up	2000	36	1732	1767	1128	1093	0.14	25.6	75	27	9	0	TATAGAGATTAATATAGGTAGATGTAGAGAAAGGGG	TATATATATATATATATATATATATAGAAAAAGGGG	minus	1/-1
control_0006(-)_down	2000	control_0006(-)_up	2000	27	437	462	1682	1656	0.49	23.8	81.481	22	4	1	TCATAATTTTTAATGT-TGATTTAGCA	TCATCATTTTTAATATATGAATGAGCA	minus	1/-1
control_0006(-)_down	2000	control_0006(-)_up	2000	25	1675	1696	317	293	1.7	22	80	20	2	1	AAAATTTCTCTTTAGA---GAGTTT	AAAGTTTCTCTTAAGATGTGAGTTT	minus	1/-1
control_0006(-)_down	2000	control_0006(-)_up	2000	24	1837	1860	1120	1097	1.7	22	79.167	19	5	0	TATATAAATATACAATTAGTAAAA	TATATATATATATATATAGAAAAA	minus	1/-1
control_0006(-)_down	2000	control_0006(-)_up	2000	24	1876	1899	1798	1775	1.7	22	79.167	19	5	0	TGCAACTACAAGTCTATAAAATAA	TGAAATTAAATGTCTATAAAAAAA	minus	1/-1
control_0006(-)_down	2000	control_0006(-)_up	2000	11	1506	1516	330	320	1.7	21.1	100	11	0	0	ACAAAATGGAG	ACAAAATGGAG	minus	1/-1
control_0006(-)_down	2000	control_0006(-)_up	2000	13	938	950	1279	1267	6	20.2	92.308	12	1	0	TATCTATTACTTT	TATCTTTTACTTT	minus	1/-1
control_0006(-)_down	2000	control_0006(-)_up	2000	18	1033	1050	1528	1511	6	20.2	83.333	15	3	0	CTTATAACAAATATCTTA	CTTACAAAAAAAATCTTA	minus	1/-1
control_0006(-)_down	2000	control_0006(-)_up	2000	10	273	282	462	453	6	19.3	100	10	0	0	TTTCTGCTGT	TTTCTGCTGT	minus	1/-1
control_0006(-)_down	2000	control_0006(-)_up	2000	10	865	874	468	459	6	19.3	100	10	0	0	CAAAATTTTC	CAAAATTTTC	minus	1/-1
control_0006(-)_down	2000	control_0006(-)_up	2000	10	1612	1621	1168	1159	6	19.3	100	10	0	0	TTTCCTTTTT	TTTCCTTTTT	minus	1/-1
control_0006(-)_down	2000	control_0006(-)_up	2000	10	836	845	1599	1590	6	19.3	100	10	0	0	TCATTTAAAA	TCATTTAAAA	minus	1/-1
control_0006(-)_down	2000	control_0006(-)_up	2000	15	1836	1850	1642	1628	6	19.3	86.667	13	2	0	TTATATAAATATACA	TTATATAATTATGCA	minus	1/-1
control_0006(-)_down	2000	control_0006(-)_up	2000	10	834	843	1820	1811	6	19.3	100	10	0	0	TTTCATTTAA	TTTCATTTAA	minus	1/-1
control_0006(-)_down	2000	control_0006(-)_up	2000	10	934	943	1854	1845	6	19.3	100	10	0	0	AAAATATCTA	AAAATATCTA	minus	1/-1
control_0006(-)_down	2000	control_0006(-)_up	2000	10	1096	1105	1922	1913	6	19.3	100	10	0	0	AGTTTCTTGT	AGTTTCTTGT	minus	1/-1
control_0007(-)_down	2000	control_0007(-)_up	2000	13	1910	1922	195	183	0.14	24.7	100	13	0	0	CTTTTTGGTGTTG	CTTTTTGGTGTTG	minus	1/-1
control_0007(-)_down	2000	control_0007(-)_up	2000	14	1788	1801	153	140	1.7	22	92.857	13	1	0	ATTGATTTCTTTTT	ATTGATTTCTTCTT	minus	1/-1
control_0007(-)_down	2000	control_0007(-)_up	2000	16	78	93	1974	1959	1.7	21.1	87.5	14	2	0	AAGAGAAAGAGCAGGT	AAGAGAAAAAGAAGGT	minus	1/-1
control_0007(-)_down	2000	control_0007(-)_up	2000	17	1509	1525	125	111	6	20.2	88.235	15	0	1	TGCTATTCCCTTACTCA	TGCTA--CCCTTACTCA	minus	1/-1
control_0007(-)_down	2000	control_0007(-)_up	2000	13	1965	1977	1570	1558	6	20.2	92.308	12	1	0	CACAAGTTTTTGT	CACAAGTTATTGT	minus	1/-1
control_0007(-)_down	2000	control_0007(-)_up	2000	18	461	478	1696	1679	6	20.2	83.333	15	3	0	TATCACACTTTATATTAT	TATCTCCCATTATATTAT	minus	1/-1
control_0007(-)_down	2000	control_0007(-)_up	2000	10	1172	1181	431	422	6	19.3	100	10	0	0	CTATGTCCTT	CTATGTCCTT	minus	1/-1
control_0007(-)_down	2000	control_0007(-)_up	2000	10	1948	1957	495	486	6	19.3	100	10	0	0	TTGTCTTCAA	TTGTCTTCAA	minus	1/-1
control_0007(-)_down	2000	control_0007(-)_up	2000	10	1631	1640	513	504	6	19.3	100	10	0	0	TGCTTCTTTA	TGCTTCTTTA	minus	1/-1
control_0007(-)_down	2000	control_0007(-)_up	2000	20	1434	1453	640	621	6	19.3	80	16	4	0	AGGAAAAGAAGAAAAAAACA	AGGAAATTAAGAGGAAAACA	minus	1/-1
control_0007(-)_down	2000	control_0007(-)_up	2000	20	1542	1561	1522	1503	6	19.3	80	16	4	0	TATTTTCAAGACTCTTTCTT	TATATTCAAGCATTTTTCTT	minus	1/-1
control_0007(-)_down	2000	control_0007(-)_up	2000	15	31	45	1563	1549	6	19.3	86.667	13	2	0	TAGTGTGAATTCTAA	TATTGTGATTTCTAA	minus	1/-1
control_0007(-)_down	2000	control_0007(-)_up	2000	15	1702	1716	1606	1592	6	19.3	86.667	13	2	0	TTCATGGGTGAATTT	TTCATGTGTGAAGTT	minus	1/-1
control_0007(-)_down	2000	control_0007(-)_up	2000	15	503	517	1606	1592	6	19.3	86.667	13	2	0	TTCATGTTTGAACTT	TTCATGTGTGAAGTT	minus	1/-1
control_0007(-)_down	2000	control_0007(-)_up	2000	10	1253	1262	1682	1673	6	19.3	100	10	0	0	TTATTACCAT	TTATTACCAT	minus	1/-1
control_0007(-)_down	2000	control_0007(-)_up	2000	10	286	295	1746	1737	6	19.3	100	10	0	0	TTTATGCTTA	TTTATGCTTA	minus	1/-1
control_0007(-)_down	2000	control_0007(-)_up	2000	10	1744	1753	1966	1957	6	19.3	100	10	0	0	AAGAAGGTAA	AAGAAGGTAA	minus	1/-1
control_0008(+)_down	2000	control_0008(+)_up	2000	28	1714	1741	1680	1653	0.012	29.2	82.143	23	5	0	TTGTTTATAGCTTCATTTGTTTTTGACA	TTGTTTGTTTCTTCTTTTCTTTTTGACA	minus	1/-1
control_0008(+)_down	2000	control_0008(+)_up	2000	17	677	693	704	688	0.041	27.4	94.118	16	1	0	TTTTTTTTTAAAAATAA	TTTTTTATTAAAAATAA	minus	1/-1
control_0008(+)_down	2000	control_0008(+)_up	2000	15	83	97	1318	1304	0.49	23.8	93.333	14	1	0	ATTCAATTATTTTTT	ATTCAATTAATTTTT	minus	1/-1
control_0008(+)_down	2000	control_0008(+)_up	2000	21	1953	1971	843	823	0.49	22.9	85.714	18	1	1	TTCTTCAA--CATTTCAAATT	TTCTTCATTGCATTTCAAATT	minus	1/-1
control_0008(+)_down	2000	control_0008(+)_up	2000	14	806	819	341	328	1.7	22	92.857	13	1	0	AGAATGATTTGATT	AGATTGATTTGATT	minus	1/-1
control_0008(+)_down	2000	control_0008(+)_up	2000	14	234	247	1841	1828	1.7	22	92.857	13	1	0	AATAATAGCTGTAT	AATAATAGCTATAT	minus	1/-1
control_0008(+)_down	2000	control_0008(+)_up	2000	16	765	780	125	110	1.7	21.1	87.5	14	2	0	ATATGAATGAAGAGGT	ATAAGAATGAAAAGGT	minus	1/-1
control_0008(+)_down	2000	control_0008(+)_up	2000	21	1093	1113	437	417	1.7	21.1	80.952	17	4	0	AGTTTCACAAATAATTCTTAT	AGTTTCATAAATCATCCTAAT	minus	1/-1
control_0008(+)_down	2000	control_0008(+)_up	2000	11	1540	1550	744	734	1.7	21.1	100	11	0	0	ATTAAAATATT	ATTAAAATATT	minus	1/-1
control_0008(+)_down	2000	control_0008(+)_up	2000	28	1254	1280	954	927	1.7	21.1	78.571	22	5	1	AGCAATTG-TAACGGATATGGAGATTGT	AGCGATTGGTATTGGAGACGGAGATTGT	minus	1/-1
control_0008(+)_down	2000	control_0008(+)_up	2000	23	966	988	744	722	6	20.2	78.261	18	5	0	ATTATAATATTTTCACCTTGCAC	ATTAAAATATTATTACCATACAC	minus	1/-1
control_0008(+)_down	2000	control_0008(+)_up	2000	10	371	380	225	216	6	19.3	100	10	0	0	GATAGAATCA	GATAGAATCA	minus	1/-1
control_0008(+)_down	2000	control_0008(+)_up	2000	10	1543	1552	236	227	6	19.3	100	10	0	0	AAAATATTCA	AAAATATTCA	minus	1/-1
control_0008(+)_down	2000	control_0008(+)_up	2000	10	1541	1550	489	480	6	19.3	100	10	0	0	TTAAAATATT	TTAAAATATT	minus	1/-1
control_0008(+)_down	2000	control_0008(+)_up	2000	20	875	894	502	483	6	19.3	80	16	4	0	ACTATCTATATATTGTAAAT	ACTATTTGTATATTTAAAAT	minus	1/-1
control_0008(+)_down	2000	control_0008(+)_up	2000	10	625	634	844	835	6	19.3	100	10	0	0	TTTCTTCATT	TTTCTTCATT	minus	1/-1
control_0008(+)_down	2000	control_0008(+)_up	2000	15	301	315	1298	1284	6	19.3	86.667	13	2	0	TTTTGTTGCAGAAAA	TTTTTATGCAGAAAA	minus	1/-1
control_0008(+)_down	2000	control_0008(+)_up	2000	10	1477	1486	1556	1547	6	19.3	100	10	0	0	GAAGATATTG	GAAGATATTG	minus	1/-1
control_0008(+)_down	2000	control_0008(+)_up	2000	15	1247	1261	1974	1960	6	19.3	86.667	13	2	0	ATAAAGAAGCAATTG	ATAAACAATCAATTG	minus	1/-1
control_0009(-)_down	2000	control_0009(-)_up	2000	16	1632	1647	976	961	0.14	25.6	93.75	15	1	0	ATATTTTTGTGTTTTG	ATATTTTTGTGATTTG	minus	1/-1
control_0009(-)_down	2000	control_0009(-)_up	2000	22	361	382	789	768	0.49	22.9	81.818	18	4	0	ATAAATTATAAAAACAAAAATA	ATAAATTTAATTAACAAAAATA	minus	1/-1
control_0009(-)_down	2000	control_0009(-)_up	2000	22	1378	1399	965	944	0.49	22.9	81.818	18	4	0	ATTTGAAGTTTTTTTTTGGTTA	ATTTGAAGATTTTTAATGATTA	minus	1/-1
control_0009(-)_down	2000	control_0009(-)_up	2000	14	407	420	1128	1115	1.7	22	92.857	13	1	0	CTAACAAAACAAAA	CTAACAAAAAAAAA	minus	1/-1
control_0009(-)_down	2000	control_0009(-)_up	2000	11	1894	1904	121	111	1.7	21.1	100	11	0	0	AATTGATATTC	AATTGATATTC	minus	1/-1
control_0009(-)_down	2000	control_0009(-)_up	2000	11	1058	1068	993	983	1.7	21.1	100	11	0	0	ATTTGGAATTA	ATTTGGAATTA	minus	1/-1
control_0009(-)_down	2000	control_0009(-)_up	2000	13	777	789	736	724	6	20.2	92.308	12	1	0	ACCAAAACACAAT	ACCAAAACATAAT	minus	1/-1
control_0009(-)_down	2000	control_0009(-)_up	2000	13	269	281	1123	1111	6	20.2	92.308	12	1	0	AAAAATAAATTAT	AAAAAAAAATTAT	minus	1/-1
control_0009(-)_down	2000	control_0009(-)_up	2000	18	273	290	1252	1235	6	20.2	83.333	15	3	0	ATAAATTATAAAACTAAT	ATAAATTATTATACAAAT	minus	1/-1
control_0009(-)_down	2000	control_0009(-)_up	2000	13	40	52	1347	1335	6	20.2	92.308	12	1	0	TAAAATTACTTTA	TAAAATTATTTTA	minus	1/-1
control_0009(-)_down	2000	control_0009(-)_up	2000	10	319	328	787	778	6	19.3	100	10	0	0	AAATTTAATT	AAATTTAATT	minus	1/-1
control_0009(-)_down	2000	control_0009(-)_up	2000	10	1853	1862	1166	1157	6	19.3	100	10	0	0	TTACCAGTAT	TTACCAGTAT	minus	1/-1
control_0009(-)_down	2000	control_0009(-)_up	2000	10	1362	1371	1228	1219	6	19.3	100	10	0	0	ATAAACTTGG	ATAAACTTGG	minus	1/-1
control_0009(-)_down	2000	control_0009(-)_up	2000	15	2	16	1344	1330	6	19.3	86.667	13	2	0	AATAATTTTATGCAA	AATTATTTTATCCAA	minus	1/-1
control_0009(-)_down	2000	control_0009(-)_up	2000	10	94	103	1548	1539	6	19.3	100	10	0	0	ATATTAGTAA	ATATTAGTAA	minus	1/-1
control_0009(-)_down	2000	control_0009(-)_up	2000	10	389	398	1723	1714	6	19.3	100	10	0	0	TATTTTAATT	TATTTTAATT	minus	1/-1
control_0010(+)_down	2000	control_0010(+)_up	2000	19	1697	1715	81	63	1.7	22	84.211	16	3	0	AAAAAGAATCACTTTCAAT	AAAAAGAATAAATTACAAT	minus	1/-1
control_0010(+)_down	2000	control_0010(+)_up	2000	24	1012	1035	450	427	1.7	22	79.167	19	5	0	TGATGGACATGAGTACAAAATTTG	TGATGGAATTGAGTCCAATTTTTG	minus	1/-1
control_0010(+)_down	2000	control_0010(+)_up	2000	23	911	933	1482	1462	1.7	22	82.609	19	2	1	CAAGAACTATTGGTCTTTGCTTA	CAAGAA--ATTGGTTTTTGGTTA	minus	1/-1
control_0010(+)_down	2000	control_0010(+)_up	2000	11	882	892	1831	1821	1.7	21.1	100	11	0	0	GAAGACTTACA	GAAGACTTACA	minus	1/-1
control_0010(+)_down	2000	control_0010(+)_up	2000	13	740	752	455	443	6	20.2	92.308	12	1	0	AAAATTAATGGAA	AAAATTGATGGAA	minus	1/-1
control_0010(+)_down	2000	control_0010(+)_up	2000	22	593	614	1919	1900	6	20.2	81.818	18	2	1	AAGCATGCTATACCATTATGCA	AAGCA--CTAGACCATTTTGCA	minus	1/-1
control_0010(+)_down	2000	control_0010(+)_up	2000	13	1282	1294	1976	1964	6	20.2	92.308	12	1	0	ACATATGATATGC	ACATATAATATGC	minus	1/-1
control_0010(+)_down	2000	control_0010(+)_up	2000	10	370	379	124	115	6	19.3	100	10	0	0	ACTCTTCTAG	ACTCTTCTAG	minus	1/-1
control_0010(+)_down	2000	control_0010(+)_up	2000	10	1401	1410	157	148	6	19.3	100	10	0	0	TTATATTTAT	TTATATTTAT	minus	1/-1
control_0010(+)_down	2000	control_0010(+)_up	2000	10	1210	1219	193	184	6	19.3	100	10	0	0	TGAAATAAAT	TGAAATAAAT	minus	1/-1
control_0010(+)_down	2000	control_0010(+)_up	2000	10	1061	1070	361	352	6	19.3	100	10	0	0	AGAGAAAAAA	AGAGAAAAAA	minus	1/-1
control_0010(+)_down	2000	control_0010(+)_up	2000	10	823	832	413	404	6	19.3	100	10	0	0	TTTGTCTTTT	TTTGTCTTTT	minus	1/-1
control_0010(+)_down	2000	control_0010(+)_up	2000	10	1411	1420	420	411	6	19.3	100	10	0	0	TGTCATGTTT	TGTCATGTTT	minus	1/-1
control_0010(+)_down	2000	control_0010(+)_up	2000	15	1898	1912	1290	1276	6	19.3	86.667	13	2	0	AACAAGGATCAAAAT	AACAAGGCACAAAAT	minus	1/-1
control_0010(+)_down	2000	control_0010(+)_up	2000	10	1053	1062	1702	1693	6	19.3	100	10	0	0	CTTCTAGAAG	CTTCTAGAAG	minus	1/-1
control_0011(+)_down	2000	control_0011(+)_up	2000	15	1689	1703	1373	1359	0.49	23.8	93.333	14	1	0	CATGATCTTCCTTGC	CATCATCTTCCTTGC	minus	1/-1
control_0011(+)_down	2000	control_0011(+)_up	2000	11	1766	1776	681	671	1.7	21.1	100	11	0	0	AAAGCTGTCTT	AAAGCTGTCTT	minus	1/-1
control_0011(+)_down	2000	control_0011(+)_up	2000	11	9	19	1418	1408	1.7	21.1	100	11	0	0	TCCCACTTATA	TCCCACTTATA	minus	1/-1
control_0011(+)_down	2000	control_0011(+)_up	2000	18	63	80	1346	1329	6	20.2	83.333	15	3	0	CATTCCTCTTTCAACAGT	CATGCTTCTTTCTACAGT	minus	1/-1
control_0011(+)_down	2000	control_0011(+)_up	2000	13	1596	1608	1477	1465	6	20.2	92.308	12	1	0	TGAACTTAATTCT	TGAACTCAATTCT	minus	1/-1
control_0011(+)_down	2000	control_0011(+)_up	2000	10	1357	1366	103	94	6	19.3	100	10	0	0	TTTCTTTAAG	TTTCTTTAAG	minus	1/-1
control_0011(+)_down	2000	control_0011(+)_up	2000	10	1447	1456	265	256	6	19.3	100	10	0	0	AATCTTTCAT	AATCTTTCAT	minus	1/-1
control_0011(+)_down	2000	control_0011(+)_up	2000	15	1703	1717	610	596	6	19.3	86.667	13	2	0	CCTTTTGCTTCATAT	CCTGTTGCCTCATAT	minus	1/-1
control_0011(+)_down	2000	control_0011(+)_up	2000	10	1022	1031	1481	1472	6	19.3	100	10	0	0	CAGCTGAACT	CAGCTGAACT	minus	1/-1
control_0012(-)_down	2000	control_0012(-)_up	2000	20	612	631	571	552	0.012	28.3	90	18	2	0	TTTTCATATAAAGAAGTTCT	TTTTCATATATAAAAGTTCT	minus	1/-1
control_0012(-)_down	2000	control_0012(-)_up	2000	21	1877	1897	1906	1886	0.14	25.6	85.714	18	3	0	TTGTAAATTTCATATGTATTC	TTGAAAATTTCATTTGTAGTC	minus	1/-1
control_0012(-)_down	2000	control_0012(-)_up	2000	15	603	617	454	440	0.49	23.8	93.333	14	1	0	CTAATAAAATTTTCA	CTACTAAAATTTTCA	minus	1/-1
control_0012(-)_down	2000	control_0012(-)_up	2000	20	1336	1355	1366	1347	0.49	23.8	85	17	3	0	AATAATTAAAATTTAATTTG	AATAATGACATTTTAATTTG	minus	1/-1
control_0012(-)_down	2000	control_0012(-)_up	2000	17	487	503	1573	1558	0.49	23.8	94.118	16	0	1	AGAAAAAGAAAAATACA	AGAAAAA-AAAAATACA	minus	1/-1
control_0012(-)_down	2000	control_0012(-)_up	2000	27	1419	1445	664	638	0.49	22.9	77.778	21	6	0	TTTTACATAAGTATCTAATAGAAATTT	TTTTAATTAATTATCACATTGAAATTT	minus	1/-1
control_0012(-)_down	2000	control_0012(-)_up	2000	12	1738	1749	1105	1094	0.49	22.9	100	12	0	0	ATACAATGTTTG	ATACAATGTTTG	minus	1/-1
control_0012(-)_down	2000	control_0012(-)_up	2000	17	1125	1141	1310	1294	0.49	22.9	88.235	15	2	0	TCACTAAAAAAGTATGA	TCAATAAAAAAATATGA	minus	1/-1
control_0012(-)_down	2000	control_0012(-)_up	2000	17	37	53	1908	1892	0.49	22.9	88.235	15	2	0	TTTAGAATATTTCATTT	TTTTGAAAATTTCATTT	minus	1/-1
control_0012(-)_down	2000	control_0012(-)_up	2000	14	40	53	518	505	1.7	22	92.857	13	1	0	AGAATATTTCATTT	AGAATGTTTCATTT	minus	1/-1
control_0012(-)_down	2000	control_0012(-)_up	2000	14	1668	1681	1322	1309	1.7	22	92.857	13	1	0	TTATACTATTAATC	TTATACGATTAATC	minus	1/-1
control_0012(-)_down	2000	control_0012(-)_up	2000	11	1366	1376	46	36	1.7	21.1	100	11	0	0	TAATATTATGA	TAATATTATGA	minus	1/-1
control_0012(-)_down	2000	control_0012(-)_up	2000	16	399	414	297	282	1.7	21.1	87.5	14	2	0	TTCTTTCAATTAAATT	TTTTTTTAATTAAATT	minus	1/-1
control_0012(-)_down	2000	control_0012(-)_up	2000	21	1238	1258	620	600	1.7	21.1	80.952	17	4	0	TTAAGTATGAGTTTTATATTT	TTAAGTACGATTTTTTTTTTT	minus	1/-1
control_0012(-)_down	2000	control_0012(-)_up	2000	25	1249	1273	775	753	1.7	21.1	84	21	2	2	TTTTATATTTAGAAAGTTGCTTAAT	TTTTATATTCATAAA-TTG-TTAAT	minus	1/-1
control_0012(-)_down	2000	control_0012(-)_up	2000	11	1659	1669	1609	1599	1.7	21.1	100	11	0	0	TTATGTTACTT	TTATGTTACTT	minus	1/-1
control_0012(-)_down	2000	control_0012(-)_up	2000	11	987	997	1693	1683	1.7	21.1	100	11	0	0	TGAAATTACCT	TGAAATTACCT	minus	1/-1
control_0012(-)_down	2000	control_0012(-)_up	2000	16	1027	1042	1735	1720	1.7	21.1	87.5	14	2	0	AAAGATGTTTAATAAA	AATGATGTTAAATAAA	minus	1/-1
control_0012(-)_down	2000	control_0012(-)_up	2000	23	1630	1652	323	301	6	20.2	78.261	18	5	0	TTTGATCTCATTTTGCATTATTT	TTTCATTTTATTTTTAATTATTT	minus	1/-1
control_0012(-)_down	2000	control_0012(-)_up	2000	18	769	786	700	683	6	20.2	83.333	15	3	0	GTTCGCATTGATAATTCT	GTTCGCATTAAAAGTTCT	minus	1/-1
control_0012(-)_down	2000	control_0012(-)_up	2000	18	1331	1348	1187	1170	6	20.2	83.333	15	3	0	AATAGAATAATTAAAATT	AATAAAAAAAATAAAATT	minus	1/-1
control_0012(-)_down	2000	control_0012(-)_up	2000	18	450	467	1495	1478	6	20.2	83.333	15	3	0	AACAAAAATACATTAAAT	AACAAAAATATAATTAAT	minus	1/-1
control_0012(-)_down	2000	control_0012(-)_up	2000	13	1343	1355	1903	1891	6	20.2	92.308	12	1	0	AAAATTTAATTTG	AAAATTTCATTTG	minus	1/-1
control_0012(-)_down	2000	control_0012(-)_up	2000	18	363	380	1967	1950	6	20.2	83.333	15	3	0	TTTTCCTTTGGTGATATA	TTTTCCTTTGCTAAAATA	minus	1/-1
control_0012(-)_down	2000	control_0012(-)_up	2000	10	617	626	198	189	6	19.3	100	10	0	0	ATATAAAGAA	ATATAAAGAA	minus	1/-1
control_0012(-)_down	2000	control_0012(-)_up	2000	10	1269	1278	310	301	6	19.3	100	10	0	0	TTAATTATTT	TTAATTATTT	minus	1/-1
control_0012(-)_down	2000	control_0012(-)_up	2000	10	84	93	501	492	6	19.3	100	10	0	0	ATTAAACCAA	ATTAAACCAA	minus	1/-1
control_0012(-)_down	2000	control_0012(-)_up	2000	10	1014	1023	663	654	6	19.3	100	10	0	0	TTTAATTAAT	TTTAATTAAT	minus	1/-1
control_0012(-)_down	2000	control_0012(-)_up	2000	15	1973	1987	716	702	6	19.3	86.667	13	2	0	AAACTTCAATTTATT	AAACTTCAAAGTATT	minus	1/-1
control_0012(-)_down	2000	control_0012(-)_up	2000	10	362	371	729	720	6	19.3	100	10	0	0	ATTTTCCTTT	ATTTTCCTTT	minus	1/-1
control_0012(-)_down	2000	control_0012(-)_up	2000	20	1336	1355	1529	1510	6	19.3	80	16	4	0	AATAATTAAAATTTAATTTG	AAAAACTAAAAGTAAATTTG	minus	1/-1
control_0012(-)_down	2000	control_0012(-)_up	2000	10	1155	1164	1848	1839	6	19.3	100	10	0	0	TTTCTTTTGT	TTTCTTTTGT	minus	1/-1
control_0013(+)_down	2000	control_0013(+)_up	2000	20	1882	1901	1328	1309	0.49	23.8	85	17	3	0	AAAAATCGCCGCAAAGCGAA	AAAAATAGCAGCAAAGAGAA	minus	1/-1
control_0013(+)_down	2000	control_0013(+)_up	2000	14	1605	1618	115	102	1.7	22	92.857	13	1	0	AGAAAGTAAATAAA	AGAAAATAAATAAA	minus	1/-1
control_0013(+)_down	2000	control_0013(+)_up	2000	11	544	554	1125	1115	1.7	21.1	100	11	0	0	CTTTTAGCAAA	CTTTTAGCAAA	minus	1/-1
control_0013(+)_down	2000	control_0013(+)_up	2000	13	1305	1317	1116	1104	6	20.2	92.308	12	1	0	AATATTTTAAAAA	AATATTGTAAAAA	minus	1/-1
control_0013(+)_down	2000	control_0013(+)_up	2000	15	666	680	70	56	6	19.3	86.667	13	2	0	AGGTAGACCCAAAAA	AGCTAGACCTAAAAA	minus	1/-1
control_0013(+)_down	2000	control_0013(+)_up	2000	10	1307	1316	517	508	6	19.3	100	10	0	0	TATTTTAAAA	TATTTTAAAA	minus	1/-1
control_0013(+)_down	2000	control_0013(+)_up	2000	10	447	456	716	707	6	19.3	100	10	0	0	AATGAAAAAT	AATGAAAAAT	minus	1/-1
control_0013(+)_down	2000	control_0013(+)_up	2000	10	242	251	782	773	6	19.3	100	10	0	0	TGCATGTCTC	TGCATGTCTC	minus	1/-1
control_0013(+)_down	2000	control_0013(+)_up	2000	10	1098	1107	953	944	6	19.3	100	10	0	0	TAGTATTTTA	TAGTATTTTA	minus	1/-1
control_0013(+)_down	2000	control_0013(+)_up	2000	15	1462	1476	1425	1411	6	19.3	86.667	13	2	0	ATAATAATTTTAATT	ATAATTTTTTTAATT	minus	1/-1
control_0014(-)_down	2000	control_0014(-)_up	2000	18	1063	1080	257	240	0.14	24.7	88.889	16	2	0	ATAGTTACAAGATTGTCA	ATTGTTACAAGTTTGTCA	minus	1/-1
control_0014(-)_down	2000	control_0014(-)_up	2000	12	656	667	23	12	0.49	22.9	100	12	0	0	TTCAATTAAATG	TTCAATTAAATG	minus	1/-1
control_0014(-)_down	2000	control_0014(-)_up	2000	22	554	575	1073	1052	0.49	22.9	81.818	18	4	0	CAGTAAAAATGAATTTTTGGAA	CACTAACAATGTATTTTTGCAA	minus	1/-1
control_0014(-)_down	2000	control_0014(-)_up	2000	19	1937	1955	797	779	1.7	22	84.211	16	3	0	TGAGCATGTAAATTTTTTA	TGCGCTTGTGAATTTTTTA	minus	1/-1
control_0014(-)_down	2000	control_0014(-)_up	2000	19	1941	1959	868	850	1.7	22	84.211	16	3	0	CATGTAAATTTTTTAAAAT	CATTTAAATTCTATAAAAT	minus	1/-1
control_0014(-)_down	2000	control_0014(-)_up	2000	11	69	79	51	41	1.7	21.1	100	11	0	0	TAAAAGACAAA	TAAAAGACAAA	minus	1/-1
control_0014(-)_down	2000	control_0014(-)_up	2000	11	1459	1469	475	465	1.7	21.1	100	11	0	0	TTTGCAAATTA	TTTGCAAATTA	minus	1/-1
control_0014(-)_down	2000	control_0014(-)_up	2000	26	968	993	850	825	1.7	21.1	76.923	20	6	0	TTCTGAGTTGAAGCATTTGAATTAGT	TTCTTAATTCAAGCATTTTATTTTGT	minus	1/-1
control_0014(-)_down	2000	control_0014(-)_up	2000	11	112	122	859	849	1.7	21.1	100	11	0	0	TCTATAAAATT	TCTATAAAATT	minus	1/-1
control_0014(-)_down	2000	control_0014(-)_up	2000	16	35	50	926	911	1.7	21.1	87.5	14	2	0	GTTACTTTGTATGGGA	GTTACTTTTTATGAGA	minus	1/-1
control_0014(-)_down	2000	control_0014(-)_up	2000	16	1978	1993	939	924	1.7	21.1	87.5	14	2	0	ACATATTTTATGTTTT	ACATATTTAATGTGTT	minus	1/-1
control_0014(-)_down	2000	control_0014(-)_up	2000	16	1300	1315	1134	1119	1.7	21.1	87.5	14	2	0	AGGATTTGTGTATTCT	AGAATTTCTGTATTCT	minus	1/-1
control_0014(-)_down	2000	control_0014(-)_up	2000	16	968	983	1487	1472	1.7	21.1	87.5	14	2	0	TTCTGAGTTGAAGCAT	TTGTGAGTTGAACCAT	minus	1/-1
control_0014(-)_down	2000	control_0014(-)_up	2000	16	1045	1060	1815	1800	1.7	21.1	87.5	14	2	0	TGTTCTTTGACAATTT	TGATCTGTGACAATTT	minus	1/-1
control_0014(-)_down	2000	control_0014(-)_up	2000	25	1460	1484	320	297	6	20.2	80	20	4	1	TTGCAAATTAAAAATCATCAAGATT	TTGCAA-TCAATAATGATCAAGCTT	minus	1/-1
control_0014(-)_down	2000	control_0014(-)_up	2000	28	478	505	332	305	6	20.2	75	21	7	0	TTTTACACTATTGTGACATCAATGATGA	TTTTCCACTAACTTGCAATCAATAATGA	minus	1/-1
control_0014(-)_down	2000	control_0014(-)_up	2000	13	249	261	577	565	6	20.2	92.308	12	1	0	CCACACAATTAGA	CCCCACAATTAGA	minus	1/-1
control_0014(-)_down	2000	control_0014(-)_up	2000	13	1545	1557	756	744	6	20.2	92.308	12	1	0	CTTGAAACAATTG	CTTGTAACAATTG	minus	1/-1
control_0014(-)_down	2000	control_0014(-)_up	2000	13	213	225	1133	1121	6	20.2	92.308	12	1	0	GAAGTTCTGTATT	GAATTTCTGTATT	minus	1/-1
control_0014(-)_down	2000	control_0014(-)_up	2000	23	785	807	1548	1526	6	20.2	78.261	18	5	0	TTTGCCTCTTGAATTTGGGCAAT	TTTTCCTCTTCATTTTCTGCAAT	minus	1/-1
control_0014(-)_down	2000	control_0014(-)_up	2000	13	1075	1087	1694	1682	6	20.2	92.308	12	1	0	TTGTCATTGGAGA	TTGTCATTTGAGA	minus	1/-1
control_0014(-)_down	2000	control_0014(-)_up	2000	18	392	409	1747	1730	6	20.2	83.333	15	3	0	AACAAAAACATGTATTTT	AACTACAACATGTACTTT	minus	1/-1
control_0014(-)_down	2000	control_0014(-)_up	2000	15	1470	1484	126	112	6	19.3	86.667	13	2	0	AAAATCATCAAGATT	AAAAACATCAATATT	minus	1/-1
control_0014(-)_down	2000	control_0014(-)_up	2000	15	445	459	201	187	6	19.3	86.667	13	2	0	ATGAAGATGAATATG	ATGAAGACCAATATG	minus	1/-1
control_0014(-)_down	2000	control_0014(-)_up	2000	15	1286	1300	351	337	6	19.3	86.667	13	2	0	ATTTTCAAATTTAAA	ATTTTCAAAGTCAAA	minus	1/-1
control_0014(-)_down	2000	control_0014(-)_up	2000	10	308	317	387	378	6	19.3	100	10	0	0	CAAGTTTGTT	CAAGTTTGTT	minus	1/-1
control_0014(-)_down	2000	control_0014(-)_up	2000	10	1807	1816	730	721	6	19.3	100	10	0	0	TCTTCAATGA	TCTTCAATGA	minus	1/-1
control_0014(-)_down	2000	control_0014(-)_up	2000	10	1459	1468	1169	1160	6	19.3	100	10	0	0	TTTGCAAATT	TTTGCAAATT	minus	1/-1
control_0014(-)_down	2000	control_0014(-)_up	2000	20	1539	1558	1476	1457	6	19.3	80	16	4	0	ACCATGCTTGAAACAATTGA	ACCATGCTTTTAGCAGTTGA	minus	1/-1
control_0015(-)_down	2000	control_0015(-)_up	2000	12	835	846	1476	1465	0.49	22.9	100	12	0	0	TTTCCACAATAC	TTTCCACAATAC	minus	1/-1
control_0015(-)_down	2000	control_0015(-)_up	2000	26	932	956	1113	1088	1.7	22	80.769	21	4	1	ATATTCCACA-TGATTCAAATTACTA	ATATTGCATAATAATTCAAATTAATA	minus	1/-1
control_0015(-)_down	2000	control_0015(-)_up	2000	19	48	66	1676	1658	1.7	22	84.211	16	3	0	TAAAATTTTTATTTTCTCT	TAGAACTTTCATTTTCTCT	minus	1/-1
control_0015(-)_down	2000	control_0015(-)_up	2000	18	770	787	488	471	6	20.2	83.333	15	3	0	CTCCATTTTATTCTGTAT	CTCTATCTTTTTCTGTAT	minus	1/-1
control_0015(-)_down	2000	control_0015(-)_up	2000	13	1758	1770	1417	1405	6	20.2	92.308	12	1	0	AGTTAGAAGAAAT	AGTTAGAAAAAAT	minus	1/-1
control_0015(-)_down	2000	control_0015(-)_up	2000	10	1879	1888	294	285	6	19.3	100	10	0	0	CAAGCAAAAG	CAAGCAAAAG	minus	1/-1
control_0015(-)_down	2000	control_0015(-)_up	2000	15	1053	1067	446	432	6	19.3	86.667	13	2	0	AAACATGGAAACTGC	AAACTCGGAAACTGC	minus	1/-1
control_0015(-)_down	2000	control_0015(-)_up	2000	10	1113	1122	1149	1140	6	19.3	100	10	0	0	TTCTTCTCAA	TTCTTCTCAA	minus	1/-1
control_0015(-)_down	2000	control_0015(-)_up	2000	10	1062	1071	1305	1296	6	19.3	100	10	0	0	AACTGCAAGT	AACTGCAAGT	minus	1/-1
control_0015(-)_down	2000	control_0015(-)_up	2000	10	740	749	1425	1416	6	19.3	100	10	0	0	CAAAACCTAG	CAAAACCTAG	minus	1/-1
control_0016(-)_down	2000	control_0016(-)_up	2000	12	644	655	1732	1721	0.49	22.9	100	12	0	0	AGGAAAATAAAT	AGGAAAATAAAT	minus	1/-1
control_0016(-)_down	2000	control_0016(-)_up	2000	16	1721	1736	300	285	1.7	21.1	87.5	14	2	0	GGTTTCATGTTACCTG	GGTTTCAAGTTAGCTG	minus	1/-1
control_0016(-)_down	2000	control_0016(-)_up	2000	18	155	172	90	73	6	20.2	83.333	15	3	0	ATTCATGAATTCAATTAA	ATTCATGGATGCAAATAA	minus	1/-1
control_0016(-)_down	2000	control_0016(-)_up	2000	13	206	218	268	256	6	20.2	92.308	12	1	0	ATAAAAAAGTATG	ATAAAAAAGAATG	minus	1/-1
control_0016(-)_down	2000	control_0016(-)_up	2000	10	1934	1943	440	431	6	19.3	100	10	0	0	TGCATATGCA	TGCATATGCA	minus	1/-1
control_0016(-)_down	2000	control_0016(-)_up	2000	20	1808	1827	787	768	6	19.3	80	16	4	0	GCCACTGGGTTTATGATTCT	GCCACTGAATTTGTTATTCT	minus	1/-1
control_0016(-)_down	2000	control_0016(-)_up	2000	10	335	344	916	907	6	19.3	100	10	0	0	AAATAAATTA	AAATAAATTA	minus	1/-1
control_0016(-)_down	2000	control_0016(-)_up	2000	10	901	910	973	964	6	19.3	100	10	0	0	TGCCAAACAG	TGCCAAACAG	minus	1/-1
control_0016(-)_down	2000	control_0016(-)_up	2000	10	828	837	1587	1578	6	19.3	100	10	0	0	AACATTTAAT	AACATTTAAT	minus	1/-1
control_0017(-)_down	2000	control_0017(-)_up	2000	37	561	597	1617	1581	0.041	27.4	75.676	28	9	0	AATAATTTGATAAATCTCATACTACATATTTATCCAA	AAGAAATTAATTATTATCATACAACATAATTATACAA	minus	1/-1
control_0017(-)_down	2000	control_0017(-)_up	2000	21	1173	1193	1156	1136	0.14	25.6	85.714	18	3	0	AATTATTTCACAATTTTTAAA	AATAATTTAACTATTTTTAAA	minus	1/-1
control_0017(-)_down	2000	control_0017(-)_up	2000	28	1572	1598	1200	1173	0.14	25.6	82.143	23	4	1	TAATGAAATTTA-TATTTATATTTTATT	TAATTTAATTTAATAATAATATTTTATT	minus	1/-1
control_0017(-)_down	2000	control_0017(-)_up	2000	22	129	148	1089	1068	0.14	24.7	86.364	19	1	1	AATAAA--AAAATATTTTATTA	AATAAATAAAAATATATTATTA	minus	1/-1
control_0017(-)_down	2000	control_0017(-)_up	2000	22	126	147	1192	1173	0.14	24.7	86.364	19	1	1	TTTAATAAAAAAATATTTTATT	TTTAATAATAA--TATTTTATT	minus	1/-1
control_0017(-)_down	2000	control_0017(-)_up	2000	27	1589	1614	1078	1052	0.49	23.8	81.481	22	4	1	ATATTTTATTATC-ATGAATAAAATGA	ATATATTATTATATAAAAATAAAATGA	minus	1/-1
control_0017(-)_down	2000	control_0017(-)_up	2000	50	1386	1435	1105	1056	0.49	23.8	70	35	15	0	TAAAAATTCCATAACTAATTTATATTAATCGATTAATTTATAAAAAAAAA	TAAAAATAAAATTATCAATAAATAAAAATATATTATTATATAAAAATAAA	minus	1/-1
control_0017(-)_down	2000	control_0017(-)_up	2000	25	1390	1414	1211	1187	0.49	23.8	80	20	5	0	AATTCCATAACTAATTTATATTAAT	AATTCAAAAATTAATTTAATTTAAT	minus	1/-1
control_0017(-)_down	2000	control_0017(-)_up	2000	29	1042	1068	1766	1738	0.49	23.8	79.31	23	4	1	AATTTATAAAGTGATTATGTT--TAATAT	AAATTATAATGTGAGTATATTAATAATAT	minus	1/-1
control_0017(-)_down	2000	control_0017(-)_up	2000	33	1562	1593	1820	1791	0.49	23.8	81.818	27	2	3	TAAAGAAACCTAATGAAATTTATATTT-ATATT	TAAATAAA--TAA-GAAATTTATTTTTAATATT	minus	1/-1
control_0017(-)_down	2000	control_0017(-)_up	2000	23	101	121	1138	1116	1.7	22	82.609	19	2	1	AAAAATATGTT--ATAAACTCAT	AAAAATATGTTCAAGAAACACAT	minus	1/-1
control_0017(-)_down	2000	control_0017(-)_up	2000	38	461	498	1401	1366	1.7	22	73.684	28	8	1	TAACAGAAAATCAAACATGCAGTTGATTTTATCAAAAT	TACCATAAACTAAACCATGCAGT--CCTTTGTCAAAAT	minus	1/-1
control_0017(-)_down	2000	control_0017(-)_up	2000	16	1760	1775	650	635	1.7	21.1	87.5	14	2	0	TAATTTGAAGCCATAT	TAATTTGAAACCAAAT	minus	1/-1
control_0017(-)_down	2000	control_0017(-)_up	2000	11	432	442	866	856	1.7	21.1	100	11	0	0	AAATTATTTTT	AAATTATTTTT	minus	1/-1
control_0017(-)_down	2000	control_0017(-)_up	2000	11	193	203	1103	1093	1.7	21.1	100	11	0	0	AAAATAAAATT	AAAATAAAATT	minus	1/-1
control_0017(-)_down	2000	control_0017(-)_up	2000	11	646	656	1189	1179	1.7	21.1	100	11	0	0	AATAATAATAT	AATAATAATAT	minus	1/-1
control_0017(-)_down	2000	control_0017(-)_up	2000	18	532	548	1201	1184	1.7	21.1	88.889	16	1	1	TTAATT-AATTTTATAAT	TTAATTTAATTTAATAAT	minus	1/-1
control_0017(-)_down	2000	control_0017(-)_up	2000	11	1098	1108	1627	1617	1.7	21.1	100	11	0	0	ACTAATTAAAA	ACTAATTAAAA	minus	1/-1
control_0017(-)_down	2000	control_0017(-)_up	2000	45	95	139	1823	1786	1.7	21.1	71.111	32	6	2	GAATAAAAAAATATGTTATAAACTCATCAGTTTTAATAAAAAAAT	GAATAAATAAATAAG----AAATTTAT---TTTTAATATTAAAAT	minus	1/-1
control_0017(-)_down	2000	control_0017(-)_up	2000	11	1577	1587	1877	1867	1.7	21.1	100	11	0	0	AAATTTATATT	AAATTTATATT	minus	1/-1
control_0017(-)_down	2000	control_0017(-)_up	2000	35	845	879	1904	1872	1.7	21.1	74.286	26	7	1	CAAATTAAACAAACCAACTTCAATATATAAAACTT	CAAATTAAACCA--CAAAATGAATGTAGAAAATTT	minus	1/-1
control_0017(-)_down	2000	control_0017(-)_up	2000	27	193	218	1063	1038	6	20.2	81.481	22	3	2	AAAATAAAATTTATTTGAT-GTTGCTT	AAAATAAAA-TGATTTCATATTTGCTT	minus	1/-1
control_0017(-)_down	2000	control_0017(-)_up	2000	28	630	657	1101	1074	6	20.2	75	21	7	0	AAAAAAATTACAGAGCAATAATAATATA	AATAAAATTATCAATAAATAAAAATATA	minus	1/-1
control_0017(-)_down	2000	control_0017(-)_up	2000	13	864	876	1091	1079	6	20.2	92.308	12	1	0	TCAATATATAAAA	TCAATAAATAAAA	minus	1/-1
control_0017(-)_down	2000	control_0017(-)_up	2000	18	1175	1192	1444	1427	6	20.2	83.333	15	3	0	TTATTTCACAATTTTTAA	TTATTTCTCTTTTTTTAA	minus	1/-1
control_0017(-)_down	2000	control_0017(-)_up	2000	13	1056	1068	1804	1792	6	20.2	92.308	12	1	0	TTATGTTTAATAT	TTATTTTTAATAT	minus	1/-1
control_0017(-)_down	2000	control_0017(-)_up	2000	17	194	208	1815	1799	6	20.2	88.235	15	0	1	AAATAA--AATTTATTT	AAATAAGAAATTTATTT	minus	1/-1
control_0017(-)_down	2000	control_0017(-)_up	2000	13	1740	1752	1881	1869	6	20.2	92.308	12	1	0	TAGAATATTTATA	TAGAAAATTTATA	minus	1/-1
control_0017(-)_down	2000	control_0017(-)_up	2000	15	671	685	16	2	6	19.3	86.667	13	2	0	AGAGGAAAAACTTAA	AGAGAAAAAACTAAA	minus	1/-1
control_0017(-)_down	2000	control_0017(-)_up	2000	10	1071	1080	651	642	6	19.3	100	10	0	0	ATAATTTGAA	ATAATTTGAA	minus	1/-1
control_0017(-)_down	2000	control_0017(-)_up	2000	15	556	570	657	643	6	19.3	86.667	13	2	0	ATTTGAATAATTTGA	ATCTGCATAATTTGA	minus	1/-1
control_0017(-)_down	2000	control_0017(-)_up	2000	30	421	450	799	770	6	19.3	73.333	22	8	0	ATTTATTGGCAAAATTATTTTTGCCTAAAA	ATTTATTGACACCATAATTAATGCATTAAA	minus	1/-1
control_0017(-)_down	2000	control_0017(-)_up	2000	15	1319	1333	938	924	6	19.3	86.667	13	2	0	CATGTGACAACAAAT	CATGTGAAAATAAAT	minus	1/-1
control_0017(-)_down	2000	control_0017(-)_up	2000	10	1227	1236	1045	1036	6	19.3	100	10	0	0	ATTTGCTTTT	ATTTGCTTTT	minus	1/-1
control_0017(-)_down	2000	control_0017(-)_up	2000	10	1040	1049	1366	1357	6	19.3	100	10	0	0	TGAATTTATA	TGAATTTATA	minus	1/-1
control_0017(-)_down	2000	control_0017(-)_up	2000	15	1100	1114	1417	1403	6	19.3	86.667	13	2	0	TAATTAAAATAGTCT	TAAATAAAATTGTCT	minus	1/-1
control_0017(-)_down	2000	control_0017(-)_up	2000	10	194	203	1416	1407	6	19.3	100	10	0	0	AAATAAAATT	AAATAAAATT	minus	1/-1
control_0017(-)_down	2000	control_0017(-)_up	2000	10	1594	1603	1607	1598	6	19.3	100	10	0	0	TTATTATCAT	TTATTATCAT	minus	1/-1
control_0017(-)_down	2000	control_0017(-)_up	2000	20	859	878	1644	1625	6	19.3	80	16	4	0	CAACTTCAATATATAAAACT	CAACTCCTATATTAAAAACT	minus	1/-1
control_0017(-)_down	2000	control_0017(-)_up	2000	10	433	442	1729	1720	6	19.3	100	10	0	0	AATTATTTTT	AATTATTTTT	minus	1/-1
control_0017(-)_down	2000	control_0017(-)_up	2000	20	133	152	1811	1792	6	19.3	80	16	4	0	AAAAAATATTTTATTAATAT	AAGAAATTTATTTTTAATAT	minus	1/-1
control_0017(-)_down	2000	control_0017(-)_up	2000	10	1402	1411	1876	1867	6	19.3	100	10	0	0	AATTTATATT	AATTTATATT	minus	1/-1
control_0017(-)_down	2000	control_0017(-)_up	2000	15	1325	1339	1896	1882	6	19.3	86.667	13	2	0	ACAACAAATTGAATG	ACCACAAAATGAATG	minus	1/-1
control_0018(+)_down	2000	control_0018(+)_up	2000	26	1213	1238	636	611	0.14	25.6	80.769	21	5	0	TAAAATAATTAATTAATCAAAGACGT	TAAAATCATTATTAAATCAATGGCGT	minus	1/-1
control_0018(+)_down	2000	control_0018(+)_up	2000	14	1223	1236	519	506	1.7	22	92.857	13	1	0	AATTAATCAAAGAC	AATTAATCAAATAC	minus	1/-1
control_0018(+)_down	2000	control_0018(+)_up	2000	16	312	327	349	334	1.7	21.1	87.5	14	2	0	TTCTATGACAAACAAA	TTCTATCACAAATAAA	minus	1/-1
control_0018(+)_down	2000	control_0018(+)_up	2000	16	1239	1254	1784	1769	1.7	21.1	87.5	14	2	0	CTTTAAATAGACTTTT	CTTAAAATTGACTTTT	minus	1/-1
control_0018(+)_down	2000	control_0018(+)_up	2000	13	918	930	490	478	6	20.2	92.308	12	1	0	AGGTTTTAGTTTA	AGGTTTAAGTTTA	minus	1/-1
control_0018(+)_down	2000	control_0018(+)_up	2000	10	680	689	670	661	6	19.3	100	10	0	0	GCTTGTTTAA	GCTTGTTTAA	minus	1/-1
control_0018(+)_down	2000	control_0018(+)_up	2000	15	1765	1779	734	720	6	19.3	86.667	13	2	0	ATAGAATATAATTGG	ATAAAAAATAATTGG	minus	1/-1
control_0018(+)_down	2000	control_0018(+)_up	2000	10	481	490	1170	1161	6	19.3	100	10	0	0	ATTTGGAAGA	ATTTGGAAGA	minus	1/-1
control_0018(+)_down	2000	control_0018(+)_up	2000	10	1012	1021	1236	1227	6	19.3	100	10	0	0	TAGAATAAAA	TAGAATAAAA	minus	1/-1
control_0018(+)_down	2000	control_0018(+)_up	2000	15	1887	1901	1550	1536	6	19.3	86.667	13	2	0	AGTTGTTAACATTTT	AGTTTTTATCATTTT	minus	1/-1
control_0018(+)_down	2000	control_0018(+)_up	2000	10	1440	1449	1972	1963	6	19.3	100	10	0	0	TAGAAGAAAA	TAGAAGAAAA	minus	1/-1
control_0019(-)_down	2000	control_0019(-)_up	2000	21	960	980	1798	1778	0.14	25.6	85.714	18	3	0	TTTTCAATTTCAAGTACAAAA	TTTACACTTTCAAGTACTAAA	minus	1/-1
control_0019(-)_down	2000	control_0019(-)_up	2000	17	1055	1071	266	250	0.49	22.9	88.235	15	2	0	AAAATAATAATGAATCA	AATATAGTAATGAATCA	minus	1/-1
control_0019(-)_down	2000	control_0019(-)_up	2000	19	1509	1527	330	312	1.7	22	84.211	16	3	0	ATTTCTTTAGTTTCAAAAC	ATCTCTCTAGTTTCTAAAC	minus	1/-1
control_0019(-)_down	2000	control_0019(-)_up	2000	14	1975	1988	414	401	1.7	22	92.857	13	1	0	ATTGTTAATTGTAT	ATTGTTAATTGCAT	minus	1/-1
control_0019(-)_down	2000	control_0019(-)_up	2000	19	1560	1578	956	938	1.7	22	84.211	16	3	0	AATAGAAATACATTGATAA	AATAGCAAAACATTGAAAA	minus	1/-1
control_0019(-)_down	2000	control_0019(-)_up	2000	28	812	839	575	548	6	20.2	75	21	7	0	CATATCAGCAGTATAGATACTATAGAAA	CAAATTATCAGTGTAGTGAATATAGAAA	minus	1/-1
control_0019(-)_down	2000	control_0019(-)_up	2000	10	61	70	998	989	6	19.3	100	10	0	0	TGAGAAAATG	TGAGAAAATG	minus	1/-1
control_0019(-)_down	2000	control_0019(-)_up	2000	10	971	980	1184	1175	6	19.3	100	10	0	0	AAGTACAAAA	AAGTACAAAA	minus	1/-1
control_0019(-)_down	2000	control_0019(-)_up	2000	10	1349	1358	1264	1255	6	19.3	100	10	0	0	CTAAAAGTGC	CTAAAAGTGC	minus	1/-1
control_0020(+)_down	2000	control_0020(+)_up	2000	14	858	871	519	506	1.7	22	92.857	13	1	0	TACATCCATTTTTG	TACATCCATGTTTG	minus	1/-1
control_0020(+)_down	2000	control_0020(+)_up	2000	18	821	838	406	390	1.7	21.1	88.889	16	1	1	TAAGAACATCTACCACCA	TAAGTAC-TCTACCACCA	minus	1/-1
control_0020(+)_down	2000	control_0020(+)_up	2000	21	1746	1766	1070	1050	1.7	21.1	80.952	17	4	0	TCTTTCTCTGACAGACTAAAA	TCTTTCTTTGGGAGATTAAAA	minus	1/-1
control_0020(+)_down	2000	control_0020(+)_up	2000	23	26	48	680	658	6	20.2	78.261	18	5	0	GGAAGAGAAAAACATATTTGGTT	GGAAAAGAAAAAAGTTCTTGGTT	minus	1/-1
control_0020(+)_down	2000	control_0020(+)_up	2000	18	670	687	1183	1166	6	20.2	83.333	15	3	0	AGTAATCCTGTTGTTCTA	AGTAATTCTTTTGTGCTA	minus	1/-1
control_0020(+)_down	2000	control_0020(+)_up	2000	13	1810	1822	1808	1796	6	20.2	92.308	12	1	0	AGAATTTTCTATG	AGAATTTTCTTTG	minus	1/-1
control_0020(+)_down	2000	control_0020(+)_up	2000	10	1600	1609	1046	1037	6	19.3	100	10	0	0	AATTGAAAAA	AATTGAAAAA	minus	1/-1
control_0020(+)_down	2000	control_0020(+)_up	2000	10	600	609	1806	1797	6	19.3	100	10	0	0	AATTTTCTTT	AATTTTCTTT	minus	1/-1
control_0020(+)_down	2000	control_0020(+)_up	2000	15	1834	1848	1825	1811	6	19.3	86.667	13	2	0	CAATTGCAAATGCAG	CAGTTGTAAATGCAG	minus	1/-1
control_0020(+)_down	2000	control_0020(+)_up	2000	20	17	36	1907	1888	6	19.3	80	16	4	0	ATAATTTATGGAAGAGAAAA	ATAATCCATAGATGAGAAAA	minus	1/-1
control_0021(-)_down	2000	control_0021(-)_up	2000	18	770	787	312	295	0.012	29.2	94.444	17	1	0	ACATCATCCTAGACAAAA	ACATCATCCAAGACAAAA	minus	1/-1
control_0021(-)_down	2000	control_0021(-)_up	2000	28	1368	1393	908	881	0.041	26.5	85.714	24	2	2	ATGAT-TTGTCACTAA-TAATCAAAATA	ATGATGTTGAAACTAAATAATCAAAATA	minus	1/-1
control_0021(-)_down	2000	control_0021(-)_up	2000	13	1457	1469	1131	1119	0.14	24.7	100	13	0	0	GTTCTCACAAATT	GTTCTCACAAATT	minus	1/-1
control_0021(-)_down	2000	control_0021(-)_up	2000	15	1349	1363	207	193	0.49	23.8	93.333	14	1	0	TCTATCATAGCTTTG	TCTATCATAGTTTTG	minus	1/-1
control_0021(-)_down	2000	control_0021(-)_up	2000	12	1215	1226	1121	1110	0.49	22.9	100	12	0	0	ATTTTCCTTTAC	ATTTTCCTTTAC	minus	1/-1
control_0021(-)_down	2000	control_0021(-)_up	2000	11	65	75	546	536	1.7	21.1	100	11	0	0	TTTTCTAGAGT	TTTTCTAGAGT	minus	1/-1
control_0021(-)_down	2000	control_0021(-)_up	2000	11	118	128	910	900	1.7	21.1	100	11	0	0	AAATGATGTTG	AAATGATGTTG	minus	1/-1
control_0021(-)_down	2000	control_0021(-)_up	2000	13	57	69	1491	1479	6	20.2	92.308	12	1	0	TGGTGTTATTTTC	TGGTGTAATTTTC	minus	1/-1
control_0021(-)_down	2000	control_0021(-)_up	2000	15	100	114	1493	1480	6	20.2	93.333	14	0	1	AATGTGTGTAATTTT	AATG-GTGTAATTTT	minus	1/-1
control_0021(-)_down	2000	control_0021(-)_up	2000	13	946	958	1545	1533	6	20.2	92.308	12	1	0	TTTATGTTGTTAT	TTGATGTTGTTAT	minus	1/-1
control_0021(-)_down	2000	control_0021(-)_up	2000	10	315	324	46	37	6	19.3	100	10	0	0	TTTGTCATGG	TTTGTCATGG	minus	1/-1
control_0021(-)_down	2000	control_0021(-)_up	2000	10	611	620	238	229	6	19.3	100	10	0	0	ATCCAATTCA	ATCCAATTCA	minus	1/-1
control_0021(-)_down	2000	control_0021(-)_up	2000	15	425	439	655	641	6	19.3	86.667	13	2	0	AAGTATTTTATCCCA	AAGTATATTATTCCA	minus	1/-1
control_0021(-)_down	2000	control_0021(-)_up	2000	10	441	450	1420	1411	6	19.3	100	10	0	0	TACAAGATTT	TACAAGATTT	minus	1/-1
control_0021(-)_down	2000	control_0021(-)_up	2000	10	1411	1420	1440	1431	6	19.3	100	10	0	0	ATATCAAGAT	ATATCAAGAT	minus	1/-1
control_0021(-)_down	2000	control_0021(-)_up	2000	15	1563	1577	1536	1522	6	19.3	86.667	13	2	0	TTAACTTTATCGTTG	TTATCTTTATGGTTG	minus	1/-1
control_0021(-)_down	2000	control_0021(-)_up	2000	10	121	130	1544	1535	6	19.3	100	10	0	0	TGATGTTGTT	TGATGTTGTT	minus	1/-1
control_0021(-)_down	2000	control_0021(-)_up	2000	10	1457	1466	1876	1867	6	19.3	100	10	0	0	GTTCTCACAA	GTTCTCACAA	minus	1/-1
control_0022(+)_down	2000	control_0022(+)_up	2000	19	359	377	299	281	0.041	26.5	89.474	17	2	0	AATATGTGAATATATAATT	AATATTTGAATATGTAATT	minus	1/-1
control_0022(+)_down	2000	control_0022(+)_up	2000	22	627	647	859	838	0.49	23.8	86.364	19	2	1	TCAA-CATGCAATATTCATCAA	TCAATCATACAATATCCATCAA	minus	1/-1
control_0022(+)_down	2000	control_0022(+)_up	2000	17	1215	1231	1258	1242	0.49	22.9	88.235	15	2	0	TATTACTTATACCCAAT	TATTACTTACATCCAAT	minus	1/-1
control_0022(+)_down	2000	control_0022(+)_up	2000	35	1849	1879	1757	1723	0.49	22.9	77.143	27	4	2	TTAATTACACCTTTC--TGTTT--GTTTGTTTTAT	TTGATTACACCATTCCACGTTTAAGTGTGTTTTAT	minus	1/-1
control_0022(+)_down	2000	control_0022(+)_up	2000	24	1854	1877	505	482	1.7	22	79.167	19	5	0	TACACCTTTCTGTTTGTTTGTTTT	TACAACCTTCCGTCTGTTTGTCTT	minus	1/-1
control_0022(+)_down	2000	control_0022(+)_up	2000	14	1819	1832	859	846	1.7	22	92.857	13	1	0	TCCATCATACAATA	TCAATCATACAATA	minus	1/-1
control_0022(+)_down	2000	control_0022(+)_up	2000	14	851	864	1517	1504	1.7	22	92.857	13	1	0	ACATCGTCCATGCA	ACATGGTCCATGCA	minus	1/-1
control_0022(+)_down	2000	control_0022(+)_up	2000	19	1879	1897	1943	1925	1.7	22	84.211	16	3	0	TTCAGTCTAACATATAACA	TTGAGTTAAACATATAACA	minus	1/-1
control_0022(+)_down	2000	control_0022(+)_up	2000	21	1023	1043	255	235	1.7	21.1	80.952	17	4	0	ATAATGACGGGTTTTCAGAAA	ATACTAACGGGTTTTGTGAAA	minus	1/-1
control_0022(+)_down	2000	control_0022(+)_up	2000	11	1067	1077	328	318	1.7	21.1	100	11	0	0	ATAAAAAATTA	ATAAAAAATTA	minus	1/-1
control_0022(+)_down	2000	control_0022(+)_up	2000	11	138	148	1875	1865	1.7	21.1	100	11	0	0	GAATAGAAGGA	GAATAGAAGGA	minus	1/-1
control_0022(+)_down	2000	control_0022(+)_up	2000	11	1096	1106	1976	1966	1.7	21.1	100	11	0	0	TATTGTTGAAG	TATTGTTGAAG	minus	1/-1
control_0022(+)_down	2000	control_0022(+)_up	2000	13	533	545	1030	1018	6	20.2	92.308	12	1	0	TACAGTTGCTTCA	TACAGTTGCTCCA	minus	1/-1
control_0022(+)_down	2000	control_0022(+)_up	2000	10	643	652	541	532	6	19.3	100	10	0	0	ATCAAGGCAG	ATCAAGGCAG	minus	1/-1
control_0022(+)_down	2000	control_0022(+)_up	2000	10	1862	1871	1464	1455	6	19.3	100	10	0	0	TCTGTTTGTT	TCTGTTTGTT	minus	1/-1
control_0022(+)_down	2000	control_0022(+)_up	2000	10	872	881	1508	1499	6	19.3	100	10	0	0	ATGCATCATA	ATGCATCATA	minus	1/-1
control_0023(+)_down	2000	control_0023(+)_up	2000	19	1212	1230	1161	1143	0.041	26.5	89.474	17	2	0	ATTTCTAATTTTAAAGCAT	ATTCCTAATTTTAAAACAT	minus	1/-1
control_0023(+)_down	2000	control_0023(+)_up	2000	15	687	701	1351	1337	0.49	23.8	93.333	14	1	0	ACACTGAAAATAAGT	ACACTGAAAACAAGT	minus	1/-1
control_0023(+)_down	2000	control_0023(+)_up	2000	12	1753	1764	717	706	0.49	22.9	100	12	0	0	CAAGCACACAGT	CAAGCACACAGT	minus	1/-1
control_0023(+)_down	2000	control_0023(+)_up	2000	12	1472	1483	824	813	0.49	22.9	100	12	0	0	TGATATTTAAAT	TGATATTTAAAT	minus	1/-1
control_0023(+)_down	2000	control_0023(+)_up	2000	14	308	321	146	133	1.7	22	92.857	13	1	0	TGCTCTTTCTAATA	TGCTCTTTCAAATA	minus	1/-1
control_0023(+)_down	2000	control_0023(+)_up	2000	26	290	315	1782	1757	1.7	21.1	76.923	20	6	0	TAAATTCAAGAGCGGTAATGCTCTTT	TAAATTTAACAGTGGTAAAACTTTTT	minus	1/-1
control_0023(+)_down	2000	control_0023(+)_up	2000	28	801	828	1998	1972	1.7	21.1	78.571	22	5	1	AAACATTATTCATAAAAATAATTTAATA	AAATATT-TTCATAAATAAGAATTAATA	minus	1/-1
control_0023(+)_down	2000	control_0023(+)_up	2000	13	1259	1271	833	821	6	20.2	92.308	12	1	0	CAATAATCTTGAT	CAATAATATTGAT	minus	1/-1
control_0023(+)_down	2000	control_0023(+)_up	2000	18	800	817	996	979	6	20.2	83.333	15	3	0	AAAACATTATTCATAAAA	AAAACAAAATGCATAAAA	minus	1/-1
control_0023(+)_down	2000	control_0023(+)_up	2000	13	1895	1907	996	984	6	20.2	92.308	12	1	0	AAAACAAAATTCA	AAAACAAAATGCA	minus	1/-1
control_0023(+)_down	2000	control_0023(+)_up	2000	13	1824	1836	1150	1138	6	20.2	92.308	12	1	0	TAAAAAATTACAT	TAAAACATTACAT	minus	1/-1
control_0023(+)_down	2000	control_0023(+)_up	2000	13	393	405	1234	1222	6	20.2	92.308	12	1	0	GGGTGGATTAGTA	GGGTGGATTGGTA	minus	1/-1
control_0023(+)_down	2000	control_0023(+)_up	2000	10	1048	1057	528	519	6	19.3	100	10	0	0	TACCAATGCT	TACCAATGCT	minus	1/-1
control_0023(+)_down	2000	control_0023(+)_up	2000	15	161	175	1069	1055	6	19.3	86.667	13	2	0	CTGCATCCTCATCAA	CTGCATCCTGTTCAA	minus	1/-1
control_0023(+)_down	2000	control_0023(+)_up	2000	10	357	366	1445	1436	6	19.3	100	10	0	0	GTTCCATTAT	GTTCCATTAT	minus	1/-1
control_0023(+)_down	2000	control_0023(+)_up	2000	10	810	819	1515	1506	6	19.3	100	10	0	0	TCATAAAAAT	TCATAAAAAT	minus	1/-1
control_0023(+)_down	2000	control_0023(+)_up	2000	15	1193	1207	1613	1599	6	19.3	86.667	13	2	0	GTGGCAGTAGCACTT	GTGGCAGAAGAACTT	minus	1/-1
control_0023(+)_down	2000	control_0023(+)_up	2000	10	242	251	1766	1757	6	19.3	100	10	0	0	AAAACTTTTT	AAAACTTTTT	minus	1/-1
control_0024(-)_down	2000	control_0024(-)_up	2000	32	1841	1869	1386	1355	0.14	25.6	78.125	25	4	1	ATTATATTTATGT---TTCCAATTTCTAAACA	ATAATATTTATATAATTTTCAATTTATAAACA	minus	1/-1
control_0024(-)_down	2000	control_0024(-)_up	2000	27	1943	1967	1093	1067	0.14	24.7	81.481	22	3	1	ATTAATG--GTAAAAAGTTTTTTAATT	ATTAATGTAGTAAAACATATTTTAATT	minus	1/-1
control_0024(-)_down	2000	control_0024(-)_up	2000	20	1486	1505	765	746	0.49	23.8	85	17	3	0	CCTTCATTTGTATATTTTAC	CCTTTTTTTGCATATTTTAC	minus	1/-1
control_0024(-)_down	2000	control_0024(-)_up	2000	15	1835	1849	1530	1516	0.49	23.8	93.333	14	1	0	TTTAAGATTATATTT	TTTAAGAATATATTT	minus	1/-1
control_0024(-)_down	2000	control_0024(-)_up	2000	20	1116	1135	1537	1518	0.49	23.8	85	17	3	0	AATTTTCTTTGAGAATTTAT	AATTTTATTTAAGAATATAT	minus	1/-1
control_0024(-)_down	2000	control_0024(-)_up	2000	17	514	530	781	765	0.49	22.9	88.235	15	2	0	CAATTGCCAATCTTGCC	CAATTGCAAATTTTGCC	minus	1/-1
control_0024(-)_down	2000	control_0024(-)_up	2000	17	215	231	1549	1533	0.49	22.9	88.235	15	2	0	GTAAGAAAAATAAATTT	GTAAAATAAATAAATTT	minus	1/-1
control_0024(-)_down	2000	control_0024(-)_up	2000	19	210	228	722	704	1.7	22	84.211	16	3	0	ATTTCGTAAGAAAAATAAA	ATTTAATAAGAAAAAAAAA	minus	1/-1
control_0024(-)_down	2000	control_0024(-)_up	2000	14	928	941	1243	1230	1.7	22	92.857	13	1	0	TTCTGTTAATTTAT	TTATGTTAATTTAT	minus	1/-1
control_0024(-)_down	2000	control_0024(-)_up	2000	16	1171	1186	722	707	1.7	21.1	87.5	14	2	0	ATTTATTAGGAAAAAA	ATTTAATAAGAAAAAA	minus	1/-1
control_0024(-)_down	2000	control_0024(-)_up	2000	16	1680	1695	780	765	1.7	21.1	87.5	14	2	0	AATTGCCAACTTTGCC	AATTGCAAATTTTGCC	minus	1/-1
control_0024(-)_down	2000	control_0024(-)_up	2000	16	1582	1597	1098	1083	1.7	21.1	87.5	14	2	0	AAAATATTGATGAAGT	AAAATATTAATGTAGT	minus	1/-1
control_0024(-)_down	2000	control_0024(-)_up	2000	11	1168	1178	1154	1144	1.7	21.1	100	11	0	0	AATATTTATTA	AATATTTATTA	minus	1/-1
control_0024(-)_down	2000	control_0024(-)_up	2000	11	1738	1748	1155	1145	1.7	21.1	100	11	0	0	CAATATTTATT	CAATATTTATT	minus	1/-1
control_0024(-)_down	2000	control_0024(-)_up	2000	11	1426	1436	1165	1155	1.7	21.1	100	11	0	0	ACATTAAATAC	ACATTAAATAC	minus	1/-1
control_0024(-)_down	2000	control_0024(-)_up	2000	18	393	410	566	549	6	20.2	83.333	15	3	0	GTTTCAATACAATATGCA	GTTTGATTACACTATGCA	minus	1/-1
control_0024(-)_down	2000	control_0024(-)_up	2000	18	1191	1208	945	928	6	20.2	83.333	15	3	0	TTTTTTTTCTCAAAAAAT	TTTGTTTTCCAAAAAAAT	minus	1/-1
control_0024(-)_down	2000	control_0024(-)_up	2000	13	1524	1536	1078	1066	6	20.2	92.308	12	1	0	CATATTTCAATTA	CATATTTTAATTA	minus	1/-1
control_0024(-)_down	2000	control_0024(-)_up	2000	13	395	407	1162	1150	6	20.2	92.308	12	1	0	TTCAATACAATAT	TTAAATACAATAT	minus	1/-1
control_0024(-)_down	2000	control_0024(-)_up	2000	13	1496	1508	1354	1342	6	20.2	92.308	12	1	0	TATATTTTACATT	TATATTTTAAATT	minus	1/-1
control_0024(-)_down	2000	control_0024(-)_up	2000	15	23	37	1677	1664	6	20.2	93.333	14	0	1	AATGTCATATATTAA	AATG-CATATATTAA	minus	1/-1
control_0024(-)_down	2000	control_0024(-)_up	2000	15	1193	1207	44	30	6	19.3	86.667	13	2	0	TTTTTTCTCAAAAAA	TTGTTTCTAAAAAAA	minus	1/-1
control_0024(-)_down	2000	control_0024(-)_up	2000	10	398	407	607	598	6	19.3	100	10	0	0	AATACAATAT	AATACAATAT	minus	1/-1
control_0024(-)_down	2000	control_0024(-)_up	2000	10	553	562	1059	1050	6	19.3	100	10	0	0	TTAATAAATG	TTAATAAATG	minus	1/-1
control_0024(-)_down	2000	control_0024(-)_up	2000	10	148	157	1338	1329	6	19.3	100	10	0	0	TATTTTAAAA	TATTTTAAAA	minus	1/-1
control_0024(-)_down	2000	control_0024(-)_up	2000	10	1167	1176	1385	1376	6	19.3	100	10	0	0	TAATATTTAT	TAATATTTAT	minus	1/-1
control_0024(-)_down	2000	control_0024(-)_up	2000	15	1421	1435	1552	1538	6	19.3	86.667	13	2	0	TATGTACATTAAATA	TATGTAAAATAAATA	minus	1/-1
control_0024(-)_down	2000	control_0024(-)_up	2000	10	1491	1500	1722	1713	6	19.3	100	10	0	0	ATTTGTATAT	ATTTGTATAT	minus	1/-1
control_0025(-)_down	2000	control_0025(-)_up	2000	13	1274	1286	626	614	0.14	24.7	100	13	0	0	CTGTATGTCCCAA	CTGTATGTCCCAA	minus	1/-1
control_0025(-)_down	2000	control_0025(-)_up	2000	22	743	764	1412	1391	0.49	22.9	81.818	18	4	0	AAATTATTTTACTATTCTACAT	AAATTATTTTATCATTTTTCAT	minus	1/-1
control_0025(-)_down	2000	control_0025(-)_up	2000	14	767	780	1282	1269	1.7	22	92.857	13	1	0	ATTTTCTAAATAAA	ATTTTGTAAATAAA	minus	1/-1
control_0025(-)_down	2000	control_0025(-)_up	2000	14	1601	1614	1440	1427	1.7	22	92.857	13	1	0	TTTTTTATTTGAAT	TTTTTTATTTAAAT	minus	1/-1
control_0025(-)_down	2000	control_0025(-)_up	2000	11	1823	1833	14	4	1.7	21.1	100	11	0	0	ACTGAAAAGCT	ACTGAAAAGCT	minus	1/-1
control_0025(-)_down	2000	control_0025(-)_up	2000	11	1602	1612	508	498	1.7	21.1	100	11	0	0	TTTTTATTTGA	TTTTTATTTGA	minus	1/-1
control_0025(-)_down	2000	control_0025(-)_up	2000	18	972	989	246	229	6	20.2	83.333	15	3	0	GCTTTCTATGAAACCCCA	GCTGTTTCTGAAACCCCA	minus	1/-1
control_0025(-)_down	2000	control_0025(-)_up	2000	18	1862	1879	944	927	6	20.2	83.333	15	3	0	TGTCAAGAAAATGAAAAA	TGTTAAGAAAAAAAAAAA	minus	1/-1
control_0025(-)_down	2000	control_0025(-)_up	2000	13	707	719	1271	1259	6	20.2	92.308	12	1	0	AAAAGAAAAACGT	AAAAAAAAAACGT	minus	1/-1
control_0025(-)_down	2000	control_0025(-)_up	2000	10	949	958	23	14	6	19.3	100	10	0	0	ATATCAGAGA	ATATCAGAGA	minus	1/-1
control_0025(-)_down	2000	control_0025(-)_up	2000	10	1400	1409	169	160	6	19.3	100	10	0	0	ACAATAAGAT	ACAATAAGAT	minus	1/-1
control_0025(-)_down	2000	control_0025(-)_up	2000	10	1877	1886	341	332	6	19.3	100	10	0	0	AAATCCAATT	AAATCCAATT	minus	1/-1
control_0025(-)_down	2000	control_0025(-)_up	2000	20	1396	1415	486	467	6	19.3	80	16	4	0	ATTCACAATAAGATGATAGA	ATTCACAATCACATCATTGA	minus	1/-1
control_0025(-)_down	2000	control_0025(-)_up	2000	15	1919	1933	511	497	6	19.3	86.667	13	2	0	TTATTTTCATTTAAT	TTATTTTTATTTGAT	minus	1/-1
control_0025(-)_down	2000	control_0025(-)_up	2000	10	384	393	664	655	6	19.3	100	10	0	0	ATTTATTTAT	ATTTATTTAT	minus	1/-1
control_0025(-)_down	2000	control_0025(-)_up	2000	15	1865	1879	978	964	6	19.3	86.667	13	2	0	CAAGAAAATGAAAAA	CAAAAAAAAGAAAAA	minus	1/-1
control_0025(-)_down	2000	control_0025(-)_up	2000	10	707	716	973	964	6	19.3	100	10	0	0	AAAAGAAAAA	AAAAGAAAAA	minus	1/-1
control_0025(-)_down	2000	control_0025(-)_up	2000	10	937	946	1490	1481	6	19.3	100	10	0	0	GTTTTCTTTT	GTTTTCTTTT	minus	1/-1
control_0025(-)_down	2000	control_0025(-)_up	2000	15	1541	1555	1841	1827	6	19.3	86.667	13	2	0	AATTAAATTATGTTA	AATTAAATAAAGTTA	minus	1/-1
control_0025(-)_down	2000	control_0025(-)_up	2000	15	1863	1877	1849	1835	6	19.3	86.667	13	2	0	GTCAAGAAAATGAAA	GTGAAGAAAATTAAA	minus	1/-1
control_0026(+)_down	2000	control_0026(+)_up	2000	26	1545	1570	1144	1120	0.003	31	88.462	23	2	1	TATTTACATTAGGCATTATTTACCTT	TATTTACATTA-GTATTATTTATCTT	minus	1/-1
control_0026(+)_down	2000	control_0026(+)_up	2000	21	109	129	358	338	0.14	25.6	85.714	18	3	0	TAGTGAATTTTGTCAAATATG	TAGTGAATTGTGTGAAACATG	minus	1/-1
control_0026(+)_down	2000	control_0026(+)_up	2000	17	1360	1376	744	728	0.49	22.9	88.235	15	2	0	AAGTGATGTACATGAAA	AAGTGATATACTTGAAA	minus	1/-1
control_0026(+)_down	2000	control_0026(+)_up	2000	17	1517	1533	963	947	0.49	22.9	88.235	15	2	0	AAAGTTTTATTTATATA	AAAGTGTTATTTATCTA	minus	1/-1
control_0026(+)_down	2000	control_0026(+)_up	2000	22	712	733	1161	1140	0.49	22.9	81.818	18	4	0	ATAAAATAGTTGTGTTATATTT	ATAAAATGGTACTATTATATTT	minus	1/-1
control_0026(+)_down	2000	control_0026(+)_up	2000	19	101	119	1309	1291	1.7	22	84.211	16	3	0	AAAAAAACTAGTGAATTTT	AAAAAGACTAATCAATTTT	minus	1/-1
control_0026(+)_down	2000	control_0026(+)_up	2000	11	691	701	722	712	1.7	21.1	100	11	0	0	ATAAACATAAT	ATAAACATAAT	minus	1/-1
control_0026(+)_down	2000	control_0026(+)_up	2000	11	487	497	723	713	1.7	21.1	100	11	0	0	CATAAACATAA	CATAAACATAA	minus	1/-1
control_0026(+)_down	2000	control_0026(+)_up	2000	16	439	454	1375	1360	1.7	21.1	87.5	14	2	0	GACTATTGTGAAAAAG	GACTCTTGTGACAAAG	minus	1/-1
control_0026(+)_down	2000	control_0026(+)_up	2000	13	755	767	664	652	6	20.2	92.308	12	1	0	AATAAACAATTTA	AATAAACATTTTA	minus	1/-1
control_0026(+)_down	2000	control_0026(+)_up	2000	18	1734	1751	825	808	6	20.2	83.333	15	3	0	AAATCTAGTTACAATCTA	AAATATTGTTACAAACTA	minus	1/-1
control_0026(+)_down	2000	control_0026(+)_up	2000	13	1448	1460	973	961	6	20.2	92.308	12	1	0	TAAAATTAAAAAA	TAAAATTAATAAA	minus	1/-1
control_0026(+)_down	2000	control_0026(+)_up	2000	23	392	414	1062	1040	6	20.2	78.261	18	5	0	TATAATTTGTAAATATATTGTAT	TATAATATGTTAACAAATTGGAT	minus	1/-1
control_0026(+)_down	2000	control_0026(+)_up	2000	18	1307	1324	1925	1908	6	20.2	83.333	15	3	0	TTTAAATAAAAGGGATAC	TTTAAAAAAAAGTTATAC	minus	1/-1
control_0026(+)_down	2000	control_0026(+)_up	2000	10	859	868	98	89	6	19.3	100	10	0	0	AAAGAAGAGA	AAAGAAGAGA	minus	1/-1
control_0026(+)_down	2000	control_0026(+)_up	2000	15	1590	1604	427	413	6	19.3	86.667	13	2	0	ATATAATATAAATTG	ATTTAATATATATTG	minus	1/-1
control_0026(+)_down	2000	control_0026(+)_up	2000	10	762	771	428	419	6	19.3	100	10	0	0	AATTTAATAT	AATTTAATAT	minus	1/-1
control_0026(+)_down	2000	control_0026(+)_up	2000	15	288	302	874	860	6	19.3	86.667	13	2	0	TGGAAATTTGACTTT	TGGAAAATTAACTTT	minus	1/-1
control_0026(+)_down	2000	control_0026(+)_up	2000	10	393	402	943	934	6	19.3	100	10	0	0	ATAATTTGTA	ATAATTTGTA	minus	1/-1
control_0026(+)_down	2000	control_0026(+)_up	2000	10	1874	1883	983	974	6	19.3	100	10	0	0	TAAGTGATGT	TAAGTGATGT	minus	1/-1
control_0026(+)_down	2000	control_0026(+)_up	2000	10	1359	1368	983	974	6	19.3	100	10	0	0	TAAGTGATGT	TAAGTGATGT	minus	1/-1
control_0026(+)_down	2000	control_0026(+)_up	2000	10	185	194	1108	1099	6	19.3	100	10	0	0	ATATTTCTTT	ATATTTCTTT	minus	1/-1
control_0026(+)_down	2000	control_0026(+)_up	2000	10	1023	1032	1228	1219	6	19.3	100	10	0	0	TTTGGAATCC	TTTGGAATCC	minus	1/-1
control_0026(+)_down	2000	control_0026(+)_up	2000	10	1860	1869	1307	1298	6	19.3	100	10	0	0	AAAGACTAAT	AAAGACTAAT	minus	1/-1
control_0026(+)_down	2000	control_0026(+)_up	2000	20	1357	1376	1456	1437	6	19.3	80	16	4	0	TGTAAGTGATGTACATGAAA	TGTAAGCTATGGACGTGAAA	minus	1/-1
control_0026(+)_down	2000	control_0026(+)_up	2000	10	903	912	1574	1565	6	19.3	100	10	0	0	TTGGTAAGTT	TTGGTAAGTT	minus	1/-1
control_0026(+)_down	2000	control_0026(+)_up	2000	10	1962	1971	1605	1596	6	19.3	100	10	0	0	AAGAAGGAGT	AAGAAGGAGT	minus	1/-1
control_0026(+)_down	2000	control_0026(+)_up	2000	10	1215	1224	1902	1893	6	19.3	100	10	0	0	GAAAACAAAT	GAAAACAAAT	minus	1/-1
control_0027(+)_down	2000	control_0027(+)_up	2000	28	1970	1997	758	733	1.7	22	78.571	22	4	1	TGGATGATTCATGTATTTAAAATATAAA	TGGATATTTGATGTCT--AAAATATAAA	minus	1/-1
control_0027(+)_down	2000	control_0027(+)_up	2000	21	1669	1689	518	498	1.7	21.1	80.952	17	4	0	ATATATATTTTGAATTTAATT	ATAAATATTTTTTTTTTAATT	minus	1/-1
control_0027(+)_down	2000	control_0027(+)_up	2000	11	599	609	1810	1800	1.7	21.1	100	11	0	0	CCAAGTTTCAA	CCAAGTTTCAA	minus	1/-1
control_0027(+)_down	2000	control_0027(+)_up	2000	15	1377	1391	75	61	6	19.3	86.667	13	2	0	TTGACCCATTTTCTA	TTGACACATTTTTTA	minus	1/-1
control_0027(+)_down	2000	control_0027(+)_up	2000	15	189	203	904	890	6	19.3	86.667	13	2	0	AAGTTTTGACTCTTG	AAGTTTTGATTTTTG	minus	1/-1
control_0027(+)_down	2000	control_0027(+)_up	2000	10	945	954	930	921	6	19.3	100	10	0	0	GTTAGTTTTT	GTTAGTTTTT	minus	1/-1
control_0027(+)_down	2000	control_0027(+)_up	2000	10	604	613	1041	1032	6	19.3	100	10	0	0	TTTCAATTGA	TTTCAATTGA	minus	1/-1
control_0028(-)_down	2000	control_0028(-)_up	2000	40	138	177	643	606	0.14	25.6	77.5	31	7	2	TTTATTTCTATTTTTACTCGTGATTATATAATTTAATATA	TTTATTT-TATTTT-ACTTTTACTTATATAAGTAAACATA	minus	1/-1
control_0028(-)_down	2000	control_0028(-)_up	2000	22	95	115	1769	1748	0.49	23.8	86.364	19	2	1	CAAATCAT-ATATTTTTATTTT	CAATTCATGATATTTTTGTTTT	minus	1/-1
control_0028(-)_down	2000	control_0028(-)_up	2000	12	667	678	444	433	0.49	22.9	100	12	0	0	ATATTTTAACAT	ATATTTTAACAT	minus	1/-1
control_0028(-)_down	2000	control_0028(-)_up	2000	12	511	522	776	765	0.49	22.9	100	12	0	0	CTTATATTTTTA	CTTATATTTTTA	minus	1/-1
control_0028(-)_down	2000	control_0028(-)_up	2000	14	1572	1585	1297	1284	1.7	22	92.857	13	1	0	GCTAAAATCAACTT	GCTAAAATCAGCTT	minus	1/-1
control_0028(-)_down	2000	control_0028(-)_up	2000	18	638	655	606	589	6	20.2	83.333	15	3	0	ATCTAATTAGAAATATTA	ATCTTATTATATATATTA	minus	1/-1
control_0028(-)_down	2000	control_0028(-)_up	2000	13	104	116	647	635	6	20.2	92.308	12	1	0	TATTTTTATTTTA	TAATTTTATTTTA	minus	1/-1
control_0028(-)_down	2000	control_0028(-)_up	2000	31	1702	1728	1228	1198	6	20.2	74.194	23	4	1	GATTTTATTTCT----TGTTTAATATTTTAT	GATTTTTTTTCCATTATGTTTGAAATTTTAT	minus	1/-1
control_0028(-)_down	2000	control_0028(-)_up	2000	13	467	479	1488	1476	6	20.2	92.308	12	1	0	AGTTTAATTAAGT	AGTTTCATTAAGT	minus	1/-1
control_0028(-)_down	2000	control_0028(-)_up	2000	23	168	190	1789	1767	6	20.2	78.261	18	5	0	ATTTAATATAAAAATAAGTAAAA	ATTAAACACAAATATAAGTACAA	minus	1/-1
control_0028(-)_down	2000	control_0028(-)_up	2000	10	1232	1241	13	4	6	19.3	100	10	0	0	AGCAGCAAAA	AGCAGCAAAA	minus	1/-1
control_0028(-)_down	2000	control_0028(-)_up	2000	10	107	116	639	630	6	19.3	100	10	0	0	TTTTATTTTA	TTTTATTTTA	minus	1/-1
control_0028(-)_down	2000	control_0028(-)_up	2000	10	102	111	774	765	6	19.3	100	10	0	0	TATATTTTTA	TATATTTTTA	minus	1/-1
control_0028(-)_down	2000	control_0028(-)_up	2000	10	1654	1663	869	860	6	19.3	100	10	0	0	TAGTATGTGG	TAGTATGTGG	minus	1/-1
control_0028(-)_down	2000	control_0028(-)_up	2000	10	907	916	1059	1050	6	19.3	100	10	0	0	CACTTTCCTT	CACTTTCCTT	minus	1/-1
control_0028(-)_down	2000	control_0028(-)_up	2000	25	685	709	1166	1142	6	19.3	76	19	6	0	CTATGTTTTGAATATTGAGACAATT	CTAGGTTATAAATATTATCACAATT	minus	1/-1
control_0028(-)_down	2000	control_0028(-)_up	2000	15	1402	1416	1221	1207	6	19.3	86.667	13	2	0	TTTCCAATATGTCTG	TTTCCATTATGTTTG	minus	1/-1
control_0028(-)_down	2000	control_0028(-)_up	2000	10	601	610	1315	1306	6	19.3	100	10	0	0	CTATTTGATT	CTATTTGATT	minus	1/-1
control_0028(-)_down	2000	control_0028(-)_up	2000	15	664	678	1542	1528	6	19.3	86.667	13	2	0	ATGATATTTTAACAT	ATTATATTTTAAGAT	minus	1/-1
control_0028(-)_down	2000	control_0028(-)_up	2000	15	667	681	1552	1538	6	19.3	86.667	13	2	0	ATATTTTAACATTAT	ATATTTAACCATTAT	minus	1/-1
control_0028(-)_down	2000	control_0028(-)_up	2000	15	1955	1969	1600	1586	6	19.3	86.667	13	2	0	TTTTTTGAGAATTGT	TTTTTTGGGAATAGT	minus	1/-1
control_0028(-)_down	2000	control_0028(-)_up	2000	10	664	673	1763	1754	6	19.3	100	10	0	0	ATGATATTTT	ATGATATTTT	minus	1/-1
control_0029(-)_down	2000	control_0029(-)_up	2000	14	1571	1584	1632	1619	0.041	26.5	100	14	0	0	TTTAGCTCATCCAT	TTTAGCTCATCCAT	minus	1/-1
control_0029(-)_down	2000	control_0029(-)_up	2000	16	1114	1129	1785	1770	0.14	25.6	93.75	15	1	0	AAACTAAATAAACAAA	AAACTAAAGAAACAAA	minus	1/-1
control_0029(-)_down	2000	control_0029(-)_up	2000	22	816	836	1832	1811	0.49	23.8	86.364	19	2	1	CCCTTCAGG-AGCCAACACACC	CCCTTCAAGTAGCAAACACACC	minus	1/-1
control_0029(-)_down	2000	control_0029(-)_up	2000	14	923	936	557	544	1.7	22	92.857	13	1	0	TTATTTCTTTCTCT	TTATTTCTTTTTCT	minus	1/-1
control_0029(-)_down	2000	control_0029(-)_up	2000	14	842	855	1184	1171	1.7	22	92.857	13	1	0	CAATTCCAATCCTC	CACTTCCAATCCTC	minus	1/-1
control_0029(-)_down	2000	control_0029(-)_up	2000	11	770	780	620	610	1.7	21.1	100	11	0	0	TCTTCTCTTCA	TCTTCTCTTCA	minus	1/-1
control_0029(-)_down	2000	control_0029(-)_up	2000	11	1271	1281	1952	1942	1.7	21.1	100	11	0	0	ATGATGATATA	ATGATGATATA	minus	1/-1
control_0029(-)_down	2000	control_0029(-)_up	2000	18	805	822	276	259	6	20.2	83.333	15	3	0	CACTCTTTGAGCCCTTCA	CACTCTTTTAGGGCTTCA	minus	1/-1
control_0029(-)_down	2000	control_0029(-)_up	2000	13	1423	1435	1034	1022	6	20.2	92.308	12	1	0	TTGCCAAAATAGC	TTGCCAAAATTGC	minus	1/-1
control_0029(-)_down	2000	control_0029(-)_up	2000	13	575	587	1390	1378	6	20.2	92.308	12	1	0	TATTGTTTTGTTT	TATTGTTTGGTTT	minus	1/-1
control_0029(-)_down	2000	control_0029(-)_up	2000	15	554	568	225	211	6	19.3	86.667	13	2	0	TTAAAGAGAGAAAAA	TTAGAGAGAGACAAA	minus	1/-1
control_0029(-)_down	2000	control_0029(-)_up	2000	10	855	864	431	422	6	19.3	100	10	0	0	CATTTTCATT	CATTTTCATT	minus	1/-1
control_0029(-)_down	2000	control_0029(-)_up	2000	10	1985	1994	621	612	6	19.3	100	10	0	0	TTCTTCTCTT	TTCTTCTCTT	minus	1/-1
control_0030(-)_down	2000	control_0030(-)_up	2000	16	456	471	808	793	0.14	25.6	93.75	15	1	0	AAATGAAAACAGAAAA	AAATGAAAACTGAAAA	minus	1/-1
control_0030(-)_down	2000	control_0030(-)_up	2000	17	685	701	84	68	0.49	22.9	88.235	15	2	0	AATTTATACTGCTAAAA	AATTTACTCTGCTAAAA	minus	1/-1
control_0030(-)_down	2000	control_0030(-)_up	2000	12	1184	1195	671	660	0.49	22.9	100	12	0	0	TTTATGTCTTGT	TTTATGTCTTGT	minus	1/-1
control_0030(-)_down	2000	control_0030(-)_up	2000	17	1273	1289	1348	1332	0.49	22.9	88.235	15	2	0	AACAAACAGAATAATAA	AATAAACAGAAGAATAA	minus	1/-1
control_0030(-)_down	2000	control_0030(-)_up	2000	31	1830	1860	336	306	1.7	21.1	74.194	23	8	0	ATCATAACAGCTCCCTTAGTTGAGATTTATT	ATAATAACAGTCCCCTTATCAGTTATTTATT	minus	1/-1
control_0030(-)_down	2000	control_0030(-)_up	2000	16	1616	1631	1372	1357	1.7	21.1	87.5	14	2	0	ACTAATGAAAAATCAT	ACTGATGACAAATCAT	minus	1/-1
control_0030(-)_down	2000	control_0030(-)_up	2000	13	1247	1259	719	707	6	20.2	92.308	12	1	0	GAGTGTAAAATGT	GAGTGAAAAATGT	minus	1/-1
control_0030(-)_down	2000	control_0030(-)_up	2000	23	1276	1298	1172	1150	6	20.2	78.261	18	5	0	AAACAGAATAATAATTATCACTT	AATCAGAATAAATATGATCAATT	minus	1/-1
control_0030(-)_down	2000	control_0030(-)_up	2000	13	1886	1898	1332	1320	6	20.2	92.308	12	1	0	ACTCCTATAAAAA	ACTCCTATGAAAA	minus	1/-1
control_0030(-)_down	2000	control_0030(-)_up	2000	10	675	684	247	238	6	19.3	100	10	0	0	AATTTTTAAC	AATTTTTAAC	minus	1/-1
control_0030(-)_down	2000	control_0030(-)_up	2000	10	665	674	675	666	6	19.3	100	10	0	0	TTGGTTTATG	TTGGTTTATG	minus	1/-1
control_0030(-)_down	2000	control_0030(-)_up	2000	10	124	133	1160	1151	6	19.3	100	10	0	0	TATGATCAAT	TATGATCAAT	minus	1/-1
control_0030(-)_down	2000	control_0030(-)_up	2000	20	1317	1336	1324	1305	6	19.3	80	16	4	0	GAAAATTTAAAACTGCATCT	GAAAATTAGAAAATGAATCT	minus	1/-1
control_0030(-)_down	2000	control_0030(-)_up	2000	10	587	596	1394	1385	6	19.3	100	10	0	0	ATATTAAACT	ATATTAAACT	minus	1/-1
control_0030(-)_down	2000	control_0030(-)_up	2000	15	1618	1632	1527	1513	6	19.3	86.667	13	2	0	TAATGAAAAATCATA	TATTGATAAATCATA	minus	1/-1
control_0031(+)_down	2000	control_0031(+)_up	2000	13	1238	1250	222	210	6	20.2	92.308	12	1	0	CAATATAGCTGCC	CAATATAGCTCCC	minus	1/-1
control_0031(+)_down	2000	control_0031(+)_up	2000	18	1908	1925	518	501	6	20.2	83.333	15	3	0	ATGAAAAAACAACAAATA	ATGAAAACACCATAAATA	minus	1/-1
control_0031(+)_down	2000	control_0031(+)_up	2000	18	1908	1925	835	818	6	20.2	83.333	15	3	0	ATGAAAAAACAACAAATA	ATGAAAACACCATAAATA	minus	1/-1
control_0031(+)_down	2000	control_0031(+)_up	2000	18	1911	1928	884	867	6	20.2	83.333	15	3	0	AAAAAACAACAAATACAA	AAAAAATACAAAATACAA	minus	1/-1
control_0031(+)_down	2000	control_0031(+)_up	2000	13	1916	1928	886	874	6	20.2	92.308	12	1	0	ACAACAAATACAA	ACAAAAAATACAA	minus	1/-1
control_0031(+)_down	2000	control_0031(+)_up	2000	18	470	487	1297	1280	6	20.2	83.333	15	3	0	GTCTAAAAATGTGAATGA	GTCTAAAATTGAGCATGA	minus	1/-1
control_0031(+)_down	2000	control_0031(+)_up	2000	13	1533	1545	1402	1390	6	20.2	92.308	12	1	0	ATTTCACTCCATT	ATTTCACACCATT	minus	1/-1
control_0031(+)_down	2000	control_0031(+)_up	2000	10	59	68	54	45	6	19.3	100	10	0	0	ATTAAAAAAT	ATTAAAAAAT	minus	1/-1
control_0031(+)_down	2000	control_0031(+)_up	2000	15	1909	1923	788	774	6	19.3	86.667	13	2	0	TGAAAAAACAACAAA	TGAAAACAAAACAAA	minus	1/-1
control_0031(+)_down	2000	control_0031(+)_up	2000	15	6	20	1007	993	6	19.3	86.667	13	2	0	CACCTGGGTTTAATT	CACCCGGGGTTAATT	minus	1/-1
control_0031(+)_down	2000	control_0031(+)_up	2000	15	1525	1539	1417	1403	6	19.3	86.667	13	2	0	AACGTAAAATTTCAC	AACGTAAAAGATCAC	minus	1/-1
control_0031(+)_down	2000	control_0031(+)_up	2000	10	1913	1922	1425	1416	6	19.3	100	10	0	0	AAAACAACAA	AAAACAACAA	minus	1/-1
control_0031(+)_down	2000	control_0031(+)_up	2000	10	1835	1844	1681	1672	6	19.3	100	10	0	0	GTTGATAAAT	GTTGATAAAT	minus	1/-1
control_0031(+)_down	2000	control_0031(+)_up	2000	15	1902	1916	1800	1786	6	19.3	86.667	13	2	0	AAATTAATGAAAAAA	AAATTAATAAAGAAA	minus	1/-1
control_0031(+)_down	2000	control_0031(+)_up	2000	15	201	215	1985	1971	6	19.3	86.667	13	2	0	AAGAATAATGAGTCA	AAGAATTATTAGTCA	minus	1/-1
control_0032(+)_down	2000	control_0032(+)_up	2000	18	450	467	634	617	6	20.2	83.333	15	3	0	TGTTTAAAACTTTTATGA	TGTTTTCAACATTTATGA	minus	1/-1
control_0032(+)_down	2000	control_0032(+)_up	2000	20	624	642	786	767	6	20.2	85	17	2	1	GATAATCAT-ATCTTAAATA	GAAAAGCATGATCTTAAATA	minus	1/-1
control_0032(+)_down	2000	control_0032(+)_up	2000	20	624	642	845	826	6	20.2	85	17	2	1	GATAATCAT-ATCTTAAATA	GAAAAGCATGATCTTAAATA	minus	1/-1
control_0032(+)_down	2000	control_0032(+)_up	2000	20	624	642	904	885	6	20.2	85	17	2	1	GATAATCAT-ATCTTAAATA	GAAAAGCATGATCTTAAATA	minus	1/-1
control_0032(+)_down	2000	control_0032(+)_up	2000	13	1129	1141	1918	1906	6	20.2	92.308	12	1	0	GAATCCTCAAATG	GAATCGTCAAATG	minus	1/-1
control_0032(+)_down	2000	control_0032(+)_up	2000	13	54	66	1930	1918	6	20.2	92.308	12	1	0	TGCTACTTACATG	TGATACTTACATG	minus	1/-1
control_0032(+)_down	2000	control_0032(+)_up	2000	15	88	102	150	136	6	19.3	86.667	13	2	0	ATCAGGTTCTTATCT	ATCATTTTCTTATCT	minus	1/-1
control_0032(+)_down	2000	control_0032(+)_up	2000	10	532	541	668	659	6	19.3	100	10	0	0	TTATTCTGAA	TTATTCTGAA	minus	1/-1
control_0032(+)_down	2000	control_0032(+)_up	2000	20	1204	1223	1015	996	6	19.3	80	16	4	0	GCTCTCAACTGCTCAATCTA	GCTTTCATCTCCTCAATATA	minus	1/-1
control_0032(+)_down	2000	control_0032(+)_up	2000	10	1499	1508	1124	1115	6	19.3	100	10	0	0	GAAACAAATT	GAAACAAATT	minus	1/-1
control_0033(+)_down	2000	control_0033(+)_up	2000	21	1859	1879	391	371	1.7	21.1	80.952	17	4	0	AGTGTGTTTCCTCTTAAAGGA	AGTCTGTGTCCCTTTAAAGGA	minus	1/-1
control_0033(+)_down	2000	control_0033(+)_up	2000	18	238	255	447	430	6	20.2	83.333	15	3	0	TGTTTAAAACTTTTATGA	TGTTTTCAACATTTATGA	minus	1/-1
control_0033(+)_down	2000	control_0033(+)_up	2000	20	412	430	599	580	6	20.2	85	17	2	1	GATAATCAT-ATCTTAAATA	GAAAAGCATGATCTTAAATA	minus	1/-1
control_0033(+)_down	2000	control_0033(+)_up	2000	20	412	430	658	639	6	20.2	85	17	2	1	GATAATCAT-ATCTTAAATA	GAAAAGCATGATCTTAAATA	minus	1/-1
control_0033(+)_down	2000	control_0033(+)_up	2000	20	412	430	717	698	6	20.2	85	17	2	1	GATAATCAT-ATCTTAAATA	GAAAAGCATGATCTTAAATA	minus	1/-1
control_0033(+)_down	2000	control_0033(+)_up	2000	13	917	929	1731	1719	6	20.2	92.308	12	1	0	GAATCCTCAAATG	GAATCGTCAAATG	minus	1/-1
control_0033(+)_down	2000	control_0033(+)_up	2000	28	258	285	1822	1795	6	20.2	75	21	7	0	GATACAATTTTAGGAAGAAAAAAAAAAT	GATACAAATCTATCAAGAAAGCAAACAT	minus	1/-1
control_0033(+)_down	2000	control_0033(+)_up	2000	10	320	329	481	472	6	19.3	100	10	0	0	TTATTCTGAA	TTATTCTGAA	minus	1/-1
control_0033(+)_down	2000	control_0033(+)_up	2000	20	992	1011	828	809	6	19.3	80	16	4	0	GCTCTCAACTGCTCAATCTA	GCTTTCATCTCCTCAATATA	minus	1/-1
control_0033(+)_down	2000	control_0033(+)_up	2000	10	1287	1296	937	928	6	19.3	100	10	0	0	GAAACAAATT	GAAACAAATT	minus	1/-1
control_0034(+)_down	2000	control_0034(+)_up	2000	17	24	40	981	965	0.49	22.9	88.235	15	2	0	ATATTACTCCACGATGT	ATAATACTGCACGATGT	minus	1/-1
control_0034(+)_down	2000	control_0034(+)_up	2000	14	686	699	765	752	1.7	22	92.857	13	1	0	AATTCATTTTTTAA	AATTAATTTTTTAA	minus	1/-1
control_0034(+)_down	2000	control_0034(+)_up	2000	11	1688	1698	634	624	1.7	21.1	100	11	0	0	AATTATTTTAA	AATTATTTTAA	minus	1/-1
control_0034(+)_down	2000	control_0034(+)_up	2000	11	1099	1109	841	831	1.7	21.1	100	11	0	0	AAAGGAAAATT	AAAGGAAAATT	minus	1/-1
control_0034(+)_down	2000	control_0034(+)_up	2000	18	379	396	653	636	6	20.2	83.333	15	3	0	ATCAATTTTACCAAATAA	ATTAATTTTATAAAATAA	minus	1/-1
control_0034(+)_down	2000	control_0034(+)_up	2000	10	1771	1780	305	296	6	19.3	100	10	0	0	TTCCTTTTTG	TTCCTTTTTG	minus	1/-1
control_0034(+)_down	2000	control_0034(+)_up	2000	15	887	901	451	437	6	19.3	86.667	13	2	0	AACAACCAGATGTTT	AACAACAATATGTTT	minus	1/-1
control_0034(+)_down	2000	control_0034(+)_up	2000	15	214	228	507	493	6	19.3	86.667	13	2	0	TCAAAAAACATTTCT	TCAGAAAATATTTCT	minus	1/-1
control_0034(+)_down	2000	control_0034(+)_up	2000	20	808	827	520	501	6	19.3	80	16	4	0	AGACTTTGCTTTATAAGAAA	AGACTTTGGATCATCAGAAA	minus	1/-1
control_0034(+)_down	2000	control_0034(+)_up	2000	15	5	19	655	641	6	19.3	86.667	13	2	0	ATACTAAGTTTATAA	ATATTAATTTTATAA	minus	1/-1
control_0034(+)_down	2000	control_0034(+)_up	2000	15	623	637	699	685	6	19.3	86.667	13	2	0	TATACTATTTTTCTT	TACACTATTCTTCTT	minus	1/-1
control_0034(+)_down	2000	control_0034(+)_up	2000	10	1820	1829	711	702	6	19.3	100	10	0	0	TTATCTTTTT	TTATCTTTTT	minus	1/-1
control_0034(+)_down	2000	control_0034(+)_up	2000	10	1099	1108	877	868	6	19.3	100	10	0	0	AAAGGAAAAT	AAAGGAAAAT	minus	1/-1
control_0034(+)_down	2000	control_0034(+)_up	2000	15	1729	1743	1205	1191	6	19.3	86.667	13	2	0	AAATACCTAACAACA	AAATTCCGAACAACA	minus	1/-1
control_0034(+)_down	2000	control_0034(+)_up	2000	10	1328	1337	1311	1302	6	19.3	100	10	0	0	GAGATTTCTT	GAGATTTCTT	minus	1/-1
control_0034(+)_down	2000	control_0034(+)_up	2000	10	870	879	1372	1363	6	19.3	100	10	0	0	ATTTCTGAAA	ATTTCTGAAA	minus	1/-1
control_0034(+)_down	2000	control_0034(+)_up	2000	15	1865	1879	1921	1907	6	19.3	86.667	13	2	0	TAAATTACAATAGAA	TAAATTTCAAAAGAA	minus	1/-1
control_0035(-)_down	2000	control_0035(-)_up	2000	18	502	519	1301	1284	0.14	24.7	88.889	16	2	0	TAAAAGTGAAAATAAGAA	TAAAAGTGACAAAAAGAA	minus	1/-1
control_0035(-)_down	2000	control_0035(-)_up	2000	26	711	733	1380	1355	0.49	23.8	84.615	22	1	2	TTCATTT-CTA--ATCAAATTAATTG	TTCATTTTCTACAATCAAATTGATTG	minus	1/-1
control_0035(-)_down	2000	control_0035(-)_up	2000	17	925	941	693	677	0.49	22.9	88.235	15	2	0	AACTTGAAACCATATTT	AACCTGAAACCAAATTT	minus	1/-1
control_0035(-)_down	2000	control_0035(-)_up	2000	24	1194	1216	1608	1585	0.49	22.9	83.333	20	3	1	TATTTAGTAATAAA-AAAATATGT	TATTTAGTTATAAATATAAAATGT	minus	1/-1
control_0035(-)_down	2000	control_0035(-)_up	2000	14	509	522	1873	1860	1.7	22	92.857	13	1	0	GAAAATAAGAATAA	GAAAAAAAGAATAA	minus	1/-1
control_0035(-)_down	2000	control_0035(-)_up	2000	16	176	191	1263	1248	1.7	21.1	87.5	14	2	0	TTGGTAATGATAATTA	TTGGAAATAATAATTA	minus	1/-1
control_0035(-)_down	2000	control_0035(-)_up	2000	11	1152	1162	1824	1814	1.7	21.1	100	11	0	0	TTAAAAAATAA	TTAAAAAATAA	minus	1/-1
control_0035(-)_down	2000	control_0035(-)_up	2000	13	1607	1619	922	910	6	20.2	92.308	12	1	0	AATTTGTAATTTA	AATTTGTTATTTA	minus	1/-1
control_0035(-)_down	2000	control_0035(-)_up	2000	13	1449	1461	1015	1003	6	20.2	92.308	12	1	0	ATCACAATTCTCA	ATCCCAATTCTCA	minus	1/-1
control_0035(-)_down	2000	control_0035(-)_up	2000	13	1158	1170	1232	1220	6	20.2	92.308	12	1	0	AATAATATATGTT	AATAATATAAGTT	minus	1/-1
control_0035(-)_down	2000	control_0035(-)_up	2000	23	440	462	1515	1493	6	20.2	78.261	18	5	0	AGAGTAAAAATGTTAAAACAAGT	AGAGAGAACATGTAGAAACAAGT	minus	1/-1
control_0035(-)_down	2000	control_0035(-)_up	2000	10	157	166	546	537	6	19.3	100	10	0	0	TAGGTGATGG	TAGGTGATGG	minus	1/-1
control_0035(-)_down	2000	control_0035(-)_up	2000	10	92	101	856	847	6	19.3	100	10	0	0	GCTGTCTTTC	GCTGTCTTTC	minus	1/-1
control_0035(-)_down	2000	control_0035(-)_up	2000	15	763	777	1042	1028	6	19.3	86.667	13	2	0	TAAAAATTCATTTTC	TAAAAATTAAATTTC	minus	1/-1
control_0035(-)_down	2000	control_0035(-)_up	2000	15	1248	1262	1044	1030	6	19.3	86.667	13	2	0	AATAAACTTTAAATT	AATAAAAATTAAATT	minus	1/-1
control_0035(-)_down	2000	control_0035(-)_up	2000	15	515	529	1258	1244	6	19.3	86.667	13	2	0	AAGAATAAATATTAA	AATAATAATTATTAA	minus	1/-1
control_0035(-)_down	2000	control_0035(-)_up	2000	10	1125	1134	1364	1355	6	19.3	100	10	0	0	AAATTGATTG	AAATTGATTG	minus	1/-1
control_0035(-)_down	2000	control_0035(-)_up	2000	20	463	482	1777	1758	6	19.3	80	16	4	0	TGATATATAAGTAATCAAAC	TGAGATATAAGAAGCCAAAC	minus	1/-1
control_0035(-)_down	2000	control_0035(-)_up	2000	15	1813	1827	1845	1831	6	19.3	86.667	13	2	0	ACAGAAACAGAAAAT	ACAGAGAGAGAAAAT	minus	1/-1
control_0036(+)_down	2000	control_0036(+)_up	2000	16	1880	1895	610	595	0.14	25.6	93.75	15	1	0	CTGATTTATTTTAAAT	CTGCTTTATTTTAAAT	minus	1/-1
control_0036(+)_down	2000	control_0036(+)_up	2000	14	1039	1052	399	386	1.7	22	92.857	13	1	0	TTTTTAAATTTGGT	TTGTTAAATTTGGT	minus	1/-1
control_0036(+)_down	2000	control_0036(+)_up	2000	16	369	384	160	145	1.7	21.1	87.5	14	2	0	ACCATAAATAAAAAAA	ACAATAAATAAAGAAA	minus	1/-1
control_0036(+)_down	2000	control_0036(+)_up	2000	13	1266	1278	1251	1239	6	20.2	92.308	12	1	0	CATTGGGTATGGA	CATTGGCTATGGA	minus	1/-1
control_0036(+)_down	2000	control_0036(+)_up	2000	13	1789	1801	1470	1458	6	20.2	92.308	12	1	0	GTATGACCAAAAT	GTATGAACAAAAT	minus	1/-1
control_0036(+)_down	2000	control_0036(+)_up	2000	15	1565	1579	235	221	6	19.3	86.667	13	2	0	TGGAGTTATAAAGTT	TGTAGTTATCAAGTT	minus	1/-1
control_0036(+)_down	2000	control_0036(+)_up	2000	10	623	632	425	416	6	19.3	100	10	0	0	AAATAATAAA	AAATAATAAA	minus	1/-1
control_0036(+)_down	2000	control_0036(+)_up	2000	10	1418	1427	518	509	6	19.3	100	10	0	0	GTAAAGATGT	GTAAAGATGT	minus	1/-1
control_0036(+)_down	2000	control_0036(+)_up	2000	15	1067	1081	1696	1682	6	19.3	86.667	13	2	0	ATAAATAGTAAAGAA	ATAAAAAGGAAAGAA	minus	1/-1
control_0037(+)_down	2000	control_0037(+)_up	2000	25	55	79	923	899	0.49	23.8	80	20	5	0	CATATCAAAAGGAAAAAAAAAAGTA	CATATCAAAAACAAAAATACAAATA	minus	1/-1
control_0037(+)_down	2000	control_0037(+)_up	2000	15	123	137	1453	1439	0.49	23.8	93.333	14	1	0	AAATAATCATTCCAA	AAAAAATCATTCCAA	minus	1/-1
control_0037(+)_down	2000	control_0037(+)_up	2000	12	1836	1847	625	614	0.49	22.9	100	12	0	0	ATCAATACAGAA	ATCAATACAGAA	minus	1/-1
control_0037(+)_down	2000	control_0037(+)_up	2000	12	1530	1541	1030	1019	0.49	22.9	100	12	0	0	TATTCAATATTG	TATTCAATATTG	minus	1/-1
control_0037(+)_down	2000	control_0037(+)_up	2000	14	1143	1156	1570	1557	1.7	22	92.857	13	1	0	AAGACAAGTTGATT	AAGGCAAGTTGATT	minus	1/-1
control_0037(+)_down	2000	control_0037(+)_up	2000	31	1772	1802	1951	1922	1.7	22	77.419	24	6	1	ATGCTTCACATTAACTATAGGTTATATGGTT	ATACTTC-CATTAAACACAGCTTAAATGGTT	minus	1/-1
control_0037(+)_down	2000	control_0037(+)_up	2000	11	118	128	985	975	1.7	21.1	100	11	0	0	AGAGAAAATAA	AGAGAAAATAA	minus	1/-1
control_0037(+)_down	2000	control_0037(+)_up	2000	13	1010	1022	271	259	6	20.2	92.308	12	1	0	TAAAATAATTAAA	TAAAATAATGAAA	minus	1/-1
control_0037(+)_down	2000	control_0037(+)_up	2000	13	1648	1660	662	650	6	20.2	92.308	12	1	0	AAACTCAACTTCA	AAACTCAAATTCA	minus	1/-1
control_0037(+)_down	2000	control_0037(+)_up	2000	23	978	1000	991	969	6	20.2	78.261	18	5	0	AAGAAAGAAGAAAATCAAATAAA	AAGAGAAGAGAAAATAAAGTAAA	minus	1/-1
control_0037(+)_down	2000	control_0037(+)_up	2000	13	1559	1571	997	985	6	20.2	92.308	12	1	0	TAATCCAAGAGAA	TAATACAAGAGAA	minus	1/-1
control_0037(+)_down	2000	control_0037(+)_up	2000	18	303	320	1025	1008	6	20.2	83.333	15	3	0	AATATTTTCTTCTCCATA	AATATTGGCATCTCCATA	minus	1/-1
control_0037(+)_down	2000	control_0037(+)_up	2000	10	194	203	677	668	6	19.3	100	10	0	0	ACAATCAAAA	ACAATCAAAA	minus	1/-1
control_0037(+)_down	2000	control_0037(+)_up	2000	10	1648	1657	1152	1143	6	19.3	100	10	0	0	AAACTCAACT	AAACTCAACT	minus	1/-1
control_0037(+)_down	2000	control_0037(+)_up	2000	10	289	298	1452	1443	6	19.3	100	10	0	0	AAAAATCATT	AAAAATCATT	minus	1/-1
control_0037(+)_down	2000	control_0037(+)_up	2000	10	1158	1167	1656	1647	6	19.3	100	10	0	0	TCCCATTCAT	TCCCATTCAT	minus	1/-1
control_0037(+)_down	2000	control_0037(+)_up	2000	15	88	102	1928	1914	6	19.3	86.667	13	2	0	AAAGGTTTTTCATTG	AATGGTTTTTCTTTG	minus	1/-1
control_0038(-)_down	2000	control_0038(-)_up	2000	11	1206	1216	1393	1383	1.7	21.1	100	11	0	0	AAAATATAATT	AAAATATAATT	minus	1/-1
control_0038(-)_down	2000	control_0038(-)_up	2000	13	1708	1720	1642	1630	6	20.2	92.308	12	1	0	TTCACATATAATA	TTCACATAAAATA	minus	1/-1
control_0038(-)_down	2000	control_0038(-)_up	2000	20	1333	1352	338	319	6	19.3	80	16	4	0	ATCGAGGAAAGTTTAGAGTT	ATTGAGACAAGTTTAAAGTT	minus	1/-1
control_0038(-)_down	2000	control_0038(-)_up	2000	15	1202	1216	984	970	6	19.3	86.667	13	2	0	TTAAAAAATATAATT	TTTAAAAAGATAATT	minus	1/-1
control_0038(-)_down	2000	control_0038(-)_up	2000	10	1236	1245	1287	1278	6	19.3	100	10	0	0	AGTAACCATG	AGTAACCATG	minus	1/-1
control_0038(-)_down	2000	control_0038(-)_up	2000	15	1955	1969	1318	1304	6	19.3	86.667	13	2	0	CCATAACTTCAAACC	CCACAACATCAAACC	minus	1/-1
control_0038(-)_down	2000	control_0038(-)_up	2000	15	980	994	1659	1645	6	19.3	86.667	13	2	0	ATATACAATACAAAT	ATATGCAATACAGAT	minus	1/-1
control_0038(-)_down	2000	control_0038(-)_up	2000	15	1779	1793	1984	1970	6	19.3	86.667	13	2	0	GTCAGTTGTTACACT	GTCAGTTCTTACTCT	minus	1/-1
control_0038(-)_down	2000	control_0038(-)_up	2000	15	1798	1812	1986	1972	6	19.3	86.667	13	2	0	TTGACTGTTCTTACT	TTGTCAGTTCTTACT	minus	1/-1
control_0039(+)_down	2000	control_0039(+)_up	2000	21	632	652	1183	1163	0.14	25.6	85.714	18	3	0	TAAACTCGTGTATGAGAAAAA	TAAATTAGCGTATGAGAAAAA	minus	1/-1
control_0039(+)_down	2000	control_0039(+)_up	2000	18	463	480	247	230	0.14	24.7	88.889	16	2	0	TTTCGGTTTCTTCAGGTT	TTTGGGTTTCTACAGGTT	minus	1/-1
control_0039(+)_down	2000	control_0039(+)_up	2000	13	1975	1987	921	909	0.14	24.7	100	13	0	0	TAATGGTTAAATA	TAATGGTTAAATA	minus	1/-1
control_0039(+)_down	2000	control_0039(+)_up	2000	20	1761	1780	223	204	0.49	23.8	85	17	3	0	ACTTCAATTCATCAAAAGAA	ACTTCAATTGATCACAACAA	minus	1/-1
control_0039(+)_down	2000	control_0039(+)_up	2000	14	207	220	385	372	1.7	22	92.857	13	1	0	TATTTAGTATTTAC	TAATTAGTATTTAC	minus	1/-1
control_0039(+)_down	2000	control_0039(+)_up	2000	19	1241	1259	589	571	1.7	22	84.211	16	3	0	TCATTTCTTTAATCTTAAA	TCTTTTCTTTCATCTTCAA	minus	1/-1
control_0039(+)_down	2000	control_0039(+)_up	2000	14	1408	1421	1104	1091	1.7	22	92.857	13	1	0	GAGTGAAAAATGAA	GAGTGAAAAAAGAA	minus	1/-1
control_0039(+)_down	2000	control_0039(+)_up	2000	14	1333	1346	1104	1091	1.7	22	92.857	13	1	0	GAGCGAAAAAAGAA	GAGTGAAAAAAGAA	minus	1/-1
control_0039(+)_down	2000	control_0039(+)_up	2000	24	1324	1347	1167	1144	1.7	22	79.167	19	5	0	AAAAATGAAGAGCGAAAAAAGAAT	AAAAATGCAGGTAGAAAAAAAAAT	minus	1/-1
control_0039(+)_down	2000	control_0039(+)_up	2000	14	73	86	1916	1903	1.7	22	92.857	13	1	0	CTTCTAATTTTAGG	CTTTTAATTTTAGG	minus	1/-1
control_0039(+)_down	2000	control_0039(+)_up	2000	11	602	612	417	407	1.7	21.1	100	11	0	0	AATGAACCAGG	AATGAACCAGG	minus	1/-1
control_0039(+)_down	2000	control_0039(+)_up	2000	11	1668	1678	901	891	1.7	21.1	100	11	0	0	AAGTGTTGGAT	AAGTGTTGGAT	minus	1/-1
control_0039(+)_down	2000	control_0039(+)_up	2000	11	1909	1919	1436	1426	1.7	21.1	100	11	0	0	TAAATTAAGAG	TAAATTAAGAG	minus	1/-1
control_0039(+)_down	2000	control_0039(+)_up	2000	11	257	267	1662	1652	1.7	21.1	100	11	0	0	GAATTTCCAGA	GAATTTCCAGA	minus	1/-1
control_0039(+)_down	2000	control_0039(+)_up	2000	10	319	328	35	26	6	19.3	100	10	0	0	CCTACCCTTG	CCTACCCTTG	minus	1/-1
control_0039(+)_down	2000	control_0039(+)_up	2000	10	1427	1436	375	366	6	19.3	100	10	0	0	TTACTTTAAA	TTACTTTAAA	minus	1/-1
control_0039(+)_down	2000	control_0039(+)_up	2000	10	206	215	929	920	6	19.3	100	10	0	0	TTATTTAGTA	TTATTTAGTA	minus	1/-1
control_0039(+)_down	2000	control_0039(+)_up	2000	25	1682	1706	945	921	6	19.3	76	19	6	0	GATAGAAAGTAAGTTTTTCTTTAGT	GAAAGAAAAGAAGTAATTATTTAGT	minus	1/-1
control_0039(+)_down	2000	control_0039(+)_up	2000	10	1985	1994	963	954	6	19.3	100	10	0	0	ATATTTAAAT	ATATTTAAAT	minus	1/-1
control_0039(+)_down	2000	control_0039(+)_up	2000	15	1916	1930	1595	1581	6	19.3	86.667	13	2	0	AGAGACACTTGCAAA	AGATAAACTTGCAAA	minus	1/-1
control_0040(-)_down	2000	control_0040(-)_up	2000	30	1029	1056	1107	1078	0.14	25.6	80	24	4	1	AAAAATTGG--TGCAATTTTTGTTAATATA	AAAAATTGAAATGAAATTTATTTTAATATA	minus	1/-1
control_0040(-)_down	2000	control_0040(-)_up	2000	23	884	906	525	503	0.14	24.7	82.609	19	4	0	TAACACCAAATTAAACACGCACT	TATCATCAGATTAAACATGCACT	minus	1/-1
control_0040(-)_down	2000	control_0040(-)_up	2000	18	884	901	1134	1117	0.14	24.7	88.889	16	2	0	TAACACCAAATTAAACAC	TAACAACAAAATAAACAC	minus	1/-1
control_0040(-)_down	2000	control_0040(-)_up	2000	13	1458	1470	1857	1845	6	20.2	92.308	12	1	0	ATTAATAAGTTCT	ATTCATAAGTTCT	minus	1/-1
control_0040(-)_down	2000	control_0040(-)_up	2000	10	957	966	263	254	6	19.3	100	10	0	0	TGATACCATC	TGATACCATC	minus	1/-1
control_0040(-)_down	2000	control_0040(-)_up	2000	10	1316	1325	1047	1038	6	19.3	100	10	0	0	TTCACTAACA	TTCACTAACA	minus	1/-1
control_0040(-)_down	2000	control_0040(-)_up	2000	10	258	267	1746	1737	6	19.3	100	10	0	0	TTTGCTCTCA	TTTGCTCTCA	minus	1/-1
control_0041(+)_down	2000	control_0041(+)_up	2000	52	1863	1913	1658	1611	0.49	22.9	73.077	38	9	3	TATCTTTTTTC-GTGAAATGCACTAATTCAAAAAATGCATATTATTTAACAT	TATATTTTTTAAGTGAACT-CATTACTTCATA---TGGATATTATTATACAT	minus	1/-1
control_0041(+)_down	2000	control_0041(+)_up	2000	17	366	382	1710	1694	0.49	22.9	88.235	15	2	0	AAGAAGCTTTTATTGGA	AATAAGCGTTTATTGGA	minus	1/-1
control_0041(+)_down	2000	control_0041(+)_up	2000	21	1893	1913	610	591	1.7	22	85.714	18	2	1	AAAATGCATATTATTTAACAT	AAAAT-CATACTTTTTAACAT	minus	1/-1
control_0041(+)_down	2000	control_0041(+)_up	2000	11	1642	1652	1099	1089	1.7	21.1	100	11	0	0	ATTTCTCATGT	ATTTCTCATGT	minus	1/-1
control_0041(+)_down	2000	control_0041(+)_up	2000	11	287	297	1119	1109	1.7	21.1	100	11	0	0	TTCACTAAAAA	TTCACTAAAAA	minus	1/-1
control_0041(+)_down	2000	control_0041(+)_up	2000	16	1663	1678	1848	1833	1.7	21.1	87.5	14	2	0	AAATATGAATGCAAAC	AAATATAAATGAAAAC	minus	1/-1
control_0041(+)_down	2000	control_0041(+)_up	2000	13	533	545	43	31	6	20.2	92.308	12	1	0	TAAAATATGACAA	TAAAAAATGACAA	minus	1/-1
control_0041(+)_down	2000	control_0041(+)_up	2000	13	1886	1898	47	35	6	20.2	92.308	12	1	0	AATTCAAAAAATG	AATTTAAAAAATG	minus	1/-1
control_0041(+)_down	2000	control_0041(+)_up	2000	28	1913	1940	435	408	6	20.2	75	21	7	0	TTTAACTTATGACTTTAATTATCATGTT	TTTAATTTAAGACATTCACAAGCATGTT	minus	1/-1
control_0041(+)_down	2000	control_0041(+)_up	2000	18	586	603	465	448	6	20.2	83.333	15	3	0	AAACATGGTAATACATCA	AAACATGGAATTACCTCA	minus	1/-1
control_0041(+)_down	2000	control_0041(+)_up	2000	13	778	790	851	839	6	20.2	92.308	12	1	0	ATTAAATTAACAA	ATTAAATTAAGAA	minus	1/-1
control_0041(+)_down	2000	control_0041(+)_up	2000	10	1236	1245	293	284	6	19.3	100	10	0	0	TAACAAGGTT	TAACAAGGTT	minus	1/-1
control_0041(+)_down	2000	control_0041(+)_up	2000	10	806	815	485	476	6	19.3	100	10	0	0	AAATTTACAT	AAATTTACAT	minus	1/-1
control_0041(+)_down	2000	control_0041(+)_up	2000	10	1974	1983	621	612	6	19.3	100	10	0	0	ATTTTTCAGT	ATTTTTCAGT	minus	1/-1
control_0041(+)_down	2000	control_0041(+)_up	2000	10	1990	1999	1551	1542	6	19.3	100	10	0	0	TTTAAAATAA	TTTAAAATAA	minus	1/-1
control_0041(+)_down	2000	control_0041(+)_up	2000	10	5	14	1989	1980	6	19.3	100	10	0	0	TTAATATTTA	TTAATATTTA	minus	1/-1
control_0042(+)_down	2000	control_0042(+)_up	2000	13	1974	1986	1668	1656	0.14	24.7	100	13	0	0	TGTGTTATTTTAA	TGTGTTATTTTAA	minus	1/-1
control_0042(+)_down	2000	control_0042(+)_up	2000	12	516	527	416	405	0.49	22.9	100	12	0	0	GAAAATGGGGAA	GAAAATGGGGAA	minus	1/-1
control_0042(+)_down	2000	control_0042(+)_up	2000	12	1276	1287	1545	1534	0.49	22.9	100	12	0	0	TCTTAATTTAAT	TCTTAATTTAAT	minus	1/-1
control_0042(+)_down	2000	control_0042(+)_up	2000	11	151	161	306	296	1.7	21.1	100	11	0	0	TTTCTGAAGTC	TTTCTGAAGTC	minus	1/-1
control_0042(+)_down	2000	control_0042(+)_up	2000	13	1672	1684	117	105	6	20.2	92.308	12	1	0	AAATAAGAAAAAA	AAATAATAAAAAA	minus	1/-1
control_0042(+)_down	2000	control_0042(+)_up	2000	13	1803	1815	1293	1281	6	20.2	92.308	12	1	0	AAGATTATTTTCA	AAGATTACTTTCA	minus	1/-1
control_0042(+)_down	2000	control_0042(+)_up	2000	15	1672	1686	1304	1290	6	19.3	86.667	13	2	0	AAATAAGAAAAAAGA	AAAAAAAAAAAAAGA	minus	1/-1
control_0042(+)_down	2000	control_0042(+)_up	2000	10	108	117	1465	1456	6	19.3	100	10	0	0	ATTAAAAAAC	ATTAAAAAAC	minus	1/-1
control_0042(+)_down	2000	control_0042(+)_up	2000	15	1107	1121	1763	1749	6	19.3	86.667	13	2	0	GAAGTAAGTCGATAC	GAAGTTTGTCGATAC	minus	1/-1
control_0043(+)_down	2000	control_0043(+)_up	2000	19	812	829	499	481	0.49	22.9	89.474	17	1	1	ATATTTTT-CATTTGATAG	ATATTTTTGCATTTGCTAG	minus	1/-1
control_0043(+)_down	2000	control_0043(+)_up	2000	12	1450	1461	733	722	0.49	22.9	100	12	0	0	ATTTAATAAAAA	ATTTAATAAAAA	minus	1/-1
control_0043(+)_down	2000	control_0043(+)_up	2000	17	465	481	1433	1417	0.49	22.9	88.235	15	2	0	GCAACTAATTAAGAACA	GCAACTCATCAAGAACA	minus	1/-1
control_0043(+)_down	2000	control_0043(+)_up	2000	12	1529	1540	1625	1614	0.49	22.9	100	12	0	0	GTGAAACTTCAA	GTGAAACTTCAA	minus	1/-1
control_0043(+)_down	2000	control_0043(+)_up	2000	26	1492	1517	255	231	1.7	22	80.769	21	4	1	ATGTTTACATATGTGATTATTATTTT	ATGATTTCA-ATGTGATTATAATATT	minus	1/-1
control_0043(+)_down	2000	control_0043(+)_up	2000	32	1354	1383	501	472	1.7	22	78.125	25	3	2	TGATATTTT--CCTTGATGCTAGATTTAGCTT	TGATATTTTTGCATT--TGCTAGATTGAGATT	minus	1/-1
control_0043(+)_down	2000	control_0043(+)_up	2000	14	442	455	1639	1626	1.7	22	92.857	13	1	0	TTCAATATTACAAA	TTAAATATTACAAA	minus	1/-1
control_0043(+)_down	2000	control_0043(+)_up	2000	16	1507	1522	286	271	1.7	21.1	87.5	14	2	0	ATTATTATTTTTATGT	ATTGTTATTTTCATGT	minus	1/-1
control_0043(+)_down	2000	control_0043(+)_up	2000	11	135	145	1188	1178	1.7	21.1	100	11	0	0	GTGACAAATCA	GTGACAAATCA	minus	1/-1
control_0043(+)_down	2000	control_0043(+)_up	2000	16	1672	1687	1645	1630	1.7	21.1	87.5	14	2	0	TTTTCATTAAATTTTA	TTTACATTAAATATTA	minus	1/-1
control_0043(+)_down	2000	control_0043(+)_up	2000	16	902	917	1726	1711	1.7	21.1	87.5	14	2	0	AAAATTTTAATTCTTT	AATATGTTAATTCTTT	minus	1/-1
control_0043(+)_down	2000	control_0043(+)_up	2000	13	812	824	848	836	6	20.2	92.308	12	1	0	ATATTTTTCATTT	ATATTTTTTATTT	minus	1/-1
control_0043(+)_down	2000	control_0043(+)_up	2000	28	1670	1697	872	845	6	20.2	75	21	7	0	TTTTTTCATTAAATTTTATTTGTCATAT	TTTTTTCTTTTAAGTTTTCTTTTTATAT	minus	1/-1
control_0043(+)_down	2000	control_0043(+)_up	2000	13	179	191	1540	1528	6	20.2	92.308	12	1	0	ACAAAGAAAAATA	ACAAAGAAGAATA	minus	1/-1
control_0043(+)_down	2000	control_0043(+)_up	2000	13	216	228	1657	1645	6	20.2	92.308	12	1	0	GTTTCATGAAGGT	GTTTAATGAAGGT	minus	1/-1
control_0043(+)_down	2000	control_0043(+)_up	2000	10	1965	1974	170	161	6	19.3	100	10	0	0	AAATATAAAT	AAATATAAAT	minus	1/-1
control_0043(+)_down	2000	control_0043(+)_up	2000	10	1965	1974	616	607	6	19.3	100	10	0	0	AAATATAAAT	AAATATAAAT	minus	1/-1
control_0043(+)_down	2000	control_0043(+)_up	2000	10	481	490	651	642	6	19.3	100	10	0	0	ATTAATGTCT	ATTAATGTCT	minus	1/-1
control_0043(+)_down	2000	control_0043(+)_up	2000	10	1605	1614	750	741	6	19.3	100	10	0	0	ATGAATAAAA	ATGAATAAAA	minus	1/-1
control_0043(+)_down	2000	control_0043(+)_up	2000	10	1492	1501	758	749	6	19.3	100	10	0	0	ATGTTTACAT	ATGTTTACAT	minus	1/-1
control_0043(+)_down	2000	control_0043(+)_up	2000	10	845	854	1546	1537	6	19.3	100	10	0	0	CACAAAACAA	CACAAAACAA	minus	1/-1
control_0043(+)_down	2000	control_0043(+)_up	2000	10	166	175	1926	1917	6	19.3	100	10	0	0	ATCTGGTACA	ATCTGGTACA	minus	1/-1
control_0044(-)_down	2000	control_0044(-)_up	2000	29	1022	1049	552	524	0.001	31.9	86.207	25	3	1	TTCTC-ATTCAATATTCAAAAACAACTTT	TTCTCTATTATATATTCAAAAACAAATTT	minus	1/-1
control_0044(-)_down	2000	control_0044(-)_up	2000	17	38	54	1458	1442	0.49	22.9	88.235	15	2	0	AGTAAAGTAGAAGACTT	AGTATAGTTGAAGACTT	minus	1/-1
control_0044(-)_down	2000	control_0044(-)_up	2000	29	1080	1108	74	46	1.7	22	75.862	22	7	0	AAAATTTCCAGTAAAAATGCAATTTACTG	AAAATTTCAACAAAAAAAGGAAATAACTG	minus	1/-1
control_0044(-)_down	2000	control_0044(-)_up	2000	11	354	364	78	68	1.7	21.1	100	11	0	0	TAACAAAATTT	TAACAAAATTT	minus	1/-1
control_0044(-)_down	2000	control_0044(-)_up	2000	16	340	355	159	144	1.7	21.1	87.5	14	2	0	AAGCAAGATAGATATA	AAGCAACATAGCTATA	minus	1/-1
control_0044(-)_down	2000	control_0044(-)_up	2000	11	168	178	887	877	1.7	21.1	100	11	0	0	CCAAGAAAACA	CCAAGAAAACA	minus	1/-1
control_0044(-)_down	2000	control_0044(-)_up	2000	11	794	804	1219	1209	1.7	21.1	100	11	0	0	ATAATAAAATT	ATAATAAAATT	minus	1/-1
control_0044(-)_down	2000	control_0044(-)_up	2000	13	174	186	1013	1001	6	20.2	92.308	12	1	0	AAACACAAGATAT	AAACACAATATAT	minus	1/-1
control_0044(-)_down	2000	control_0044(-)_up	2000	13	91	103	1369	1357	6	20.2	92.308	12	1	0	AACAAGTTTTTGA	AACATGTTTTTGA	minus	1/-1
control_0044(-)_down	2000	control_0044(-)_up	2000	13	1213	1225	1755	1743	6	20.2	92.308	12	1	0	GAAAAAATTGGGT	GAAAAAATTAGGT	minus	1/-1
control_0044(-)_down	2000	control_0044(-)_up	2000	13	542	554	1827	1815	6	20.2	92.308	12	1	0	CATTACATTTTCA	CATTGCATTTTCA	minus	1/-1
control_0044(-)_down	2000	control_0044(-)_up	2000	18	71	88	1868	1851	6	20.2	83.333	15	3	0	AAAATATAATTATTCTAC	AAAATATATTTAGACTAC	minus	1/-1
control_0044(-)_down	2000	control_0044(-)_up	2000	10	1641	1650	738	729	6	19.3	100	10	0	0	AGAAAACCTT	AGAAAACCTT	minus	1/-1
control_0044(-)_down	2000	control_0044(-)_up	2000	10	1163	1172	760	751	6	19.3	100	10	0	0	TATTTTAAGG	TATTTTAAGG	minus	1/-1
control_0044(-)_down	2000	control_0044(-)_up	2000	10	1760	1769	814	805	6	19.3	100	10	0	0	ATATCCCTCA	ATATCCCTCA	minus	1/-1
control_0044(-)_down	2000	control_0044(-)_up	2000	15	1862	1876	1076	1062	6	19.3	86.667	13	2	0	TTATAGTCTTGATTG	TTATAGTATTTATTG	minus	1/-1
control_0044(-)_down	2000	control_0044(-)_up	2000	10	1089	1098	1186	1177	6	19.3	100	10	0	0	AGTAAAAATG	AGTAAAAATG	minus	1/-1
control_0044(-)_down	2000	control_0044(-)_up	2000	10	269	278	1818	1809	6	19.3	100	10	0	0	TTCAGACAAA	TTCAGACAAA	minus	1/-1
control_0044(-)_down	2000	control_0044(-)_up	2000	10	353	362	1873	1864	6	19.3	100	10	0	0	ATAACAAAAT	ATAACAAAAT	minus	1/-1
control_0045(-)_down	2000	control_0045(-)_up	2000	44	1170	1212	1111	1069	2.24e-05	37.4	81.818	36	6	2	AATTATAATACTATAT-ATATATATATATATAAGTATTTATTTG	AATTATTATAA-ATATCATATATATATATATATATATATATATG	minus	1/-1
control_0045(-)_down	2000	control_0045(-)_up	2000	31	1255	1284	693	664	0.001	31.9	87.097	27	2	2	TCATC-TTTATAAAATAGAAAAAAATTCATA	TCATCATTTATCTAATA-AAAAAAATTCATA	minus	1/-1
control_0045(-)_down	2000	control_0045(-)_up	2000	23	910	932	666	644	0.012	29.2	86.957	20	3	0	ATAAAAAAACTTTTGATATATTT	ATAACAAAAATTTTAATATATTT	minus	1/-1
control_0045(-)_down	2000	control_0045(-)_up	2000	52	1171	1221	898	852	0.012	28.3	75	39	7	3	ATTATAATACTATAT-ATATATATATATATAAGTATTTATTTGTTATAAATT	ATTATAATTATATATAATTTAAATATGTTTA---AATTATTTG--ATAAATT	minus	1/-1
control_0045(-)_down	2000	control_0045(-)_up	2000	22	1336	1357	1970	1949	0.041	27.4	86.364	19	3	0	AAATTAAAATGCATAATATTTA	AAATTAAAATGCACAACTTTTA	minus	1/-1
control_0045(-)_down	2000	control_0045(-)_up	2000	19	912	930	270	252	0.041	26.5	89.474	17	2	0	AAAAAAACTTTTGATATAT	AATAAAAGTTTTGATATAT	minus	1/-1
control_0045(-)_down	2000	control_0045(-)_up	2000	36	1412	1447	370	336	0.041	26.5	77.778	28	7	1	TATTAGATAATAATATTAGATAATTCAGGATGACTA	TATTAAAAAATAATATGACATCATTC-GAACGACTA	minus	1/-1
control_0045(-)_down	2000	control_0045(-)_up	2000	55	1335	1389	208	161	0.14	25.6	70.909	39	9	2	AAAATTAAAATGCATAATATTTATCCCACAAGAAAATTCAGATAAATTTAAATAT	AAAATAAAAATTAAT--TAATTATC-----AGGAATTTAAAATATATTTAAATAT	minus	1/-1
control_0045(-)_down	2000	control_0045(-)_up	2000	23	909	931	436	415	0.14	25.6	86.957	20	2	1	AATAAAAAAACTTTTGATATATT	AATAAAAACA-TTTTGATACATT	minus	1/-1
control_0045(-)_down	2000	control_0045(-)_up	2000	21	195	215	1055	1035	0.14	25.6	85.714	18	3	0	AAGAAAATTCAAATGAAACTA	AAAAAAATTAAAATGAAATTA	minus	1/-1
control_0045(-)_down	2000	control_0045(-)_up	2000	35	1164	1197	899	865	0.14	24.7	77.143	27	7	1	TATTTTAATTATA-ATACTATATATATATATATAT	TATTATAATTATATATAATTTAAATATGTTTAAAT	minus	1/-1
control_0045(-)_down	2000	control_0045(-)_up	2000	20	329	348	182	163	0.49	23.8	85	17	3	0	AATTTAGAATTGATTTAAAT	AATTTAAAATATATTTAAAT	minus	1/-1
control_0045(-)_down	2000	control_0045(-)_up	2000	22	326	347	286	265	0.49	22.9	81.818	18	4	0	AACAATTTAGAATTGATTTAAA	AACAATATAGACTTGAAATAAA	minus	1/-1
control_0045(-)_down	2000	control_0045(-)_up	2000	12	1335	1346	1052	1041	0.49	22.9	100	12	0	0	AAAATTAAAATG	AAAATTAAAATG	minus	1/-1
control_0045(-)_down	2000	control_0045(-)_up	2000	17	1784	1800	1280	1264	0.49	22.9	88.235	15	2	0	TTAGCAGAAGCCATAAG	TTAGCATAAGCGATAAG	minus	1/-1
control_0045(-)_down	2000	control_0045(-)_up	2000	14	770	783	475	462	1.7	22	92.857	13	1	0	AGATTGATGATTAA	AGATTCATGATTAA	minus	1/-1
control_0045(-)_down	2000	control_0045(-)_up	2000	30	1364	1390	676	647	1.7	22	76.667	23	4	1	AAGAAAATTCAGAT---AAATTTAAATATA	AAAAAAATTCATAACAAAAATTTTAATATA	minus	1/-1
control_0045(-)_down	2000	control_0045(-)_up	2000	34	1379	1412	883	850	1.7	22	73.529	25	9	0	AATTTAAATATAGTGCAACAATTTGGAAAATAAT	AATTTAAATATGTTTAAATTATTTGATAAATTAT	minus	1/-1
control_0045(-)_down	2000	control_0045(-)_up	2000	14	528	541	1203	1190	1.7	22	92.857	13	1	0	ATTAGTCATTTAAT	ATTAGTTATTTAAT	minus	1/-1
control_0045(-)_down	2000	control_0045(-)_up	2000	11	1163	1173	164	154	1.7	21.1	100	11	0	0	ATATTTTAATT	ATATTTTAATT	minus	1/-1
control_0045(-)_down	2000	control_0045(-)_up	2000	23	877	898	722	700	1.7	21.1	82.609	19	3	1	ATATT-TGATTGGTTATGATTAT	ATATTATCAATGGTTATGATGAT	minus	1/-1
control_0045(-)_down	2000	control_0045(-)_up	2000	13	16	28	35	23	6	20.2	92.308	12	1	0	TTCAAAAAGACTT	TTCCAAAAGACTT	minus	1/-1
control_0045(-)_down	2000	control_0045(-)_up	2000	13	966	978	145	133	6	20.2	92.308	12	1	0	TTAGAAGCAAGAA	TTTGAAGCAAGAA	minus	1/-1
control_0045(-)_down	2000	control_0045(-)_up	2000	18	6	23	164	147	6	20.2	83.333	15	3	0	ATTTTTTAATTTCAAAAA	ATATTTTAATTTAAGAAA	minus	1/-1
control_0045(-)_down	2000	control_0045(-)_up	2000	13	644	656	177	165	6	20.2	92.308	12	1	0	AAAAAATATTTAA	AAAATATATTTAA	minus	1/-1
control_0045(-)_down	2000	control_0045(-)_up	2000	13	142	154	185	173	6	20.2	92.308	12	1	0	AGGATTTTAAAAT	AGGAATTTAAAAT	minus	1/-1
control_0045(-)_down	2000	control_0045(-)_up	2000	18	1405	1422	364	347	6	20.2	83.333	15	3	0	AAAATAATATTAGATAAT	AAAATAATATGACATCAT	minus	1/-1
control_0045(-)_down	2000	control_0045(-)_up	2000	13	1947	1959	423	411	6	20.2	92.308	12	1	0	TGCTACATTGAAT	TGATACATTGAAT	minus	1/-1
control_0045(-)_down	2000	control_0045(-)_up	2000	13	1164	1176	492	480	6	20.2	92.308	12	1	0	TATTTTAATTATA	TATTTTAAATATA	minus	1/-1
control_0045(-)_down	2000	control_0045(-)_up	2000	13	330	342	742	730	6	20.2	92.308	12	1	0	ATTTAGAATTGAT	ATTTATAATTGAT	minus	1/-1
control_0045(-)_down	2000	control_0045(-)_up	2000	13	1068	1080	821	809	6	20.2	92.308	12	1	0	TTTTTATTCTTTT	TTTTTATTTTTTT	minus	1/-1
control_0045(-)_down	2000	control_0045(-)_up	2000	30	1110	1139	868	840	6	20.2	76.667	23	6	1	AAACTATTTGAAAAACCTTTTAATGTTTGT	AAATTATTTGATAAATTATTGAAT-TTTGT	minus	1/-1
control_0045(-)_down	2000	control_0045(-)_up	2000	23	275	297	1696	1674	6	20.2	78.261	18	5	0	ATGCAAAGGTTCAACTCTCTCTC	ATGCAATGGTTAAAGTCACTTTC	minus	1/-1
control_0045(-)_down	2000	control_0045(-)_up	2000	10	648	657	297	288	6	19.3	100	10	0	0	AATATTTAAT	AATATTTAAT	minus	1/-1
control_0045(-)_down	2000	control_0045(-)_up	2000	10	1946	1955	307	298	6	19.3	100	10	0	0	ATGCTACATT	ATGCTACATT	minus	1/-1
control_0045(-)_down	2000	control_0045(-)_up	2000	30	188	217	329	300	6	19.3	73.333	22	8	0	ATTATGGAAGAAAATTCAAATGAAACTACA	ATTAAGGAAATATGTTCAAAAGATGCTACA	minus	1/-1
control_0045(-)_down	2000	control_0045(-)_up	2000	15	1539	1553	375	361	6	19.3	86.667	13	2	0	TTATTTACCAAAAAA	TTATTTATTAAAAAA	minus	1/-1
control_0045(-)_down	2000	control_0045(-)_up	2000	10	921	930	409	400	6	19.3	100	10	0	0	TTTGATATAT	TTTGATATAT	minus	1/-1
control_0045(-)_down	2000	control_0045(-)_up	2000	10	1381	1390	489	480	6	19.3	100	10	0	0	TTTAAATATA	TTTAAATATA	minus	1/-1
control_0045(-)_down	2000	control_0045(-)_up	2000	15	137	151	509	495	6	19.3	86.667	13	2	0	AATAGAGGATTTTAA	AATACATGATTTTAA	minus	1/-1
control_0045(-)_down	2000	control_0045(-)_up	2000	10	147	156	570	561	6	19.3	100	10	0	0	TTTAAAATCA	TTTAAAATCA	minus	1/-1
control_0045(-)_down	2000	control_0045(-)_up	2000	10	1490	1499	584	575	6	19.3	100	10	0	0	AAACCTTAAA	AAACCTTAAA	minus	1/-1
control_0045(-)_down	2000	control_0045(-)_up	2000	15	537	551	638	624	6	19.3	86.667	13	2	0	TTAATGACAATTATT	TTAATAACAATTTTT	minus	1/-1
control_0045(-)_down	2000	control_0045(-)_up	2000	15	1399	1413	647	633	6	19.3	86.667	13	2	0	ATTTGGAAAATAATA	ATTTGGAACTTAATA	minus	1/-1
control_0045(-)_down	2000	control_0045(-)_up	2000	10	528	537	774	765	6	19.3	100	10	0	0	ATTAGTCATT	ATTAGTCATT	minus	1/-1
control_0045(-)_down	2000	control_0045(-)_up	2000	10	128	137	1037	1028	6	19.3	100	10	0	0	TTAATTTGTA	TTAATTTGTA	minus	1/-1
control_0045(-)_down	2000	control_0045(-)_up	2000	25	632	656	1068	1044	6	19.3	76	19	6	0	ATTTTTTTAAAGAAAAAATATTTAA	ATTCTTATGAATAAAAAAAATTAAA	minus	1/-1
control_0045(-)_down	2000	control_0045(-)_up	2000	10	140	149	1332	1323	6	19.3	100	10	0	0	AGAGGATTTT	AGAGGATTTT	minus	1/-1
control_0045(-)_down	2000	control_0045(-)_up	2000	10	1336	1345	1929	1920	6	19.3	100	10	0	0	AAATTAAAAT	AAATTAAAAT	minus	1/-1
control_0046(-)_down	2000	control_0046(-)_up	2000	23	1435	1457	380	358	0.14	24.7	82.609	19	4	0	AATGATGTCATATTATTTTTTAA	AATAATATCATAGCATTTTTTAA	minus	1/-1
control_0046(-)_down	2000	control_0046(-)_up	2000	39	1837	1875	1845	1809	0.49	23.8	74.359	29	8	1	ATATTATTACTTTAATTAATGACTAATATTTAAAACAAA	ATATTTTTTTTTTTATTAAT--ATAGTGTTTAAAATAAA	minus	1/-1
control_0046(-)_down	2000	control_0046(-)_up	2000	15	317	331	1891	1877	0.49	23.8	93.333	14	1	0	AAAATATGAAAATGT	AAAATATGTAAATGT	minus	1/-1
control_0046(-)_down	2000	control_0046(-)_up	2000	14	421	434	1968	1955	1.7	22	92.857	13	1	0	AAAAAAATAAATAA	AAAAAGATAAATAA	minus	1/-1
control_0046(-)_down	2000	control_0046(-)_up	2000	16	319	334	402	387	1.7	21.1	87.5	14	2	0	AATATGAAAATGTACA	AATTTGAAGATGTACA	minus	1/-1
control_0046(-)_down	2000	control_0046(-)_up	2000	26	1045	1070	686	661	1.7	21.1	76.923	20	6	0	ATATTACTTGATGCTCTTCGTCAATA	ATATGATTTGTTCCTCTTCATCTATA	minus	1/-1
control_0046(-)_down	2000	control_0046(-)_up	2000	11	269	279	1520	1510	1.7	21.1	100	11	0	0	TTTTATATAAA	TTTTATATAAA	minus	1/-1
control_0046(-)_down	2000	control_0046(-)_up	2000	26	1802	1827	1724	1699	1.7	21.1	76.923	20	6	0	TTGATAATATTAAAAAGATCAATTAT	TTGAAAACAATAGAAAAATAAATTAT	minus	1/-1
control_0046(-)_down	2000	control_0046(-)_up	2000	26	1358	1383	1750	1725	1.7	21.1	76.923	20	6	0	TTTCAAGTCTATATTGTTAATTAAAT	TTTGAACTATAGAGTGTTAATTAGAT	minus	1/-1
control_0046(-)_down	2000	control_0046(-)_up	2000	13	1202	1214	420	408	6	20.2	92.308	12	1	0	TAGCTATATATGT	TAACTATATATGT	minus	1/-1
control_0046(-)_down	2000	control_0046(-)_up	2000	13	936	948	1171	1159	6	20.2	92.308	12	1	0	TCACTTCATTTGC	TCATTTCATTTGC	minus	1/-1
control_0046(-)_down	2000	control_0046(-)_up	2000	13	1906	1918	1709	1697	6	20.2	92.308	12	1	0	AAAAAAATTATTA	AAATAAATTATTA	minus	1/-1
control_0046(-)_down	2000	control_0046(-)_up	2000	18	406	423	1844	1827	6	20.2	83.333	15	3	0	TATTTTTTAATTTATAAA	TATTTTTTTTTTTATTAA	minus	1/-1
control_0046(-)_down	2000	control_0046(-)_up	2000	18	534	551	1982	1965	6	20.2	83.333	15	3	0	TTAGATTTTATCGTAAAA	TTACATTTTATTGGAAAA	minus	1/-1
control_0046(-)_down	2000	control_0046(-)_up	2000	15	1207	1221	344	330	6	19.3	86.667	13	2	0	ATATATGTTTTCATA	ATATATGGTTTCCTA	minus	1/-1
control_0046(-)_down	2000	control_0046(-)_up	2000	15	1808	1822	385	371	6	19.3	86.667	13	2	0	ATATTAAAAAGATCA	ATATTAATAATATCA	minus	1/-1
control_0046(-)_down	2000	control_0046(-)_up	2000	10	1787	1796	663	654	6	19.3	100	10	0	0	ATATCATCAT	ATATCATCAT	minus	1/-1
control_0046(-)_down	2000	control_0046(-)_up	2000	10	1818	1827	1058	1049	6	19.3	100	10	0	0	GATCAATTAT	GATCAATTAT	minus	1/-1
control_0046(-)_down	2000	control_0046(-)_up	2000	10	1473	1482	1312	1303	6	19.3	100	10	0	0	CAAAACAAAA	CAAAACAAAA	minus	1/-1
control_0046(-)_down	2000	control_0046(-)_up	2000	15	295	309	1576	1562	6	19.3	86.667	13	2	0	AGATATTATTTCTTT	AGATATAATTTATTT	minus	1/-1
control_0046(-)_down	2000	control_0046(-)_up	2000	15	528	542	1648	1634	6	19.3	86.667	13	2	0	ATTATGTTAGATTTT	ATTATGTTAAATATT	minus	1/-1
control_0046(-)_down	2000	control_0046(-)_up	2000	15	403	417	1696	1682	6	19.3	86.667	13	2	0	TTCTATTTTTTAATT	TTCAATTATTTAATT	minus	1/-1
control_0046(-)_down	2000	control_0046(-)_up	2000	10	424	433	1816	1807	6	19.3	100	10	0	0	AAAATAAATA	AAAATAAATA	minus	1/-1
control_0046(-)_down	2000	control_0046(-)_up	2000	10	218	227	1856	1847	6	19.3	100	10	0	0	AGGAAGAGAA	AGGAAGAGAA	minus	1/-1
control_0046(-)_down	2000	control_0046(-)_up	2000	20	307	326	1977	1958	6	19.3	80	16	4	0	TTTTTCTGGAAAAATATGAA	TTTTATTGGAAAAAGATAAA	minus	1/-1
control_0047(+)_down	2000	control_0047(+)_up	2000	21	67	87	816	796	0.14	25.6	85.714	18	3	0	TTGTCCTGTTGTTGCTCTAAT	TTGTCCTGTTTTTGCGCGAAT	minus	1/-1
control_0047(+)_down	2000	control_0047(+)_up	2000	25	1448	1471	639	615	0.14	24.7	84	21	3	1	ATCGTAAATAGGTTATC-AGATTTT	ATTGTATATAGGTTATCTAGTTTTT	minus	1/-1
control_0047(+)_down	2000	control_0047(+)_up	2000	23	660	682	1367	1345	0.14	24.7	82.609	19	4	0	AGTATGTACTTCATTGATAACAA	AGTATGTACGTCGTAGAAAACAA	minus	1/-1
control_0047(+)_down	2000	control_0047(+)_up	2000	15	391	405	333	319	0.49	23.8	93.333	14	1	0	TCTTAATTGTTTCTT	TCTTAATTATTTCTT	minus	1/-1
control_0047(+)_down	2000	control_0047(+)_up	2000	15	1125	1139	1678	1664	0.49	23.8	93.333	14	1	0	GAAGAAGGAAGGTCT	GAAGAAGGAAGCTCT	minus	1/-1
control_0047(+)_down	2000	control_0047(+)_up	2000	17	555	571	1059	1043	0.49	22.9	88.235	15	2	0	ATTTTTCTTGTGTGATA	ATTTTTCTTCTGTTATA	minus	1/-1
control_0047(+)_down	2000	control_0047(+)_up	2000	11	702	712	33	23	1.7	21.1	100	11	0	0	GATTGAAACTT	GATTGAAACTT	minus	1/-1
control_0047(+)_down	2000	control_0047(+)_up	2000	23	1661	1683	373	351	6	20.2	78.261	18	5	0	ACCAATTTCGGACGTAGATAACT	ACCATTTTCTTAGCTAGATAACT	minus	1/-1
control_0047(+)_down	2000	control_0047(+)_up	2000	13	462	474	851	839	6	20.2	92.308	12	1	0	TTTTTGCAGATAT	TTTTTGCACATAT	minus	1/-1
control_0047(+)_down	2000	control_0047(+)_up	2000	18	1327	1344	914	897	6	20.2	83.333	15	3	0	AAATAAATAAAAAGAAAA	AAAAAAAAAAATAGAAAA	minus	1/-1
control_0047(+)_down	2000	control_0047(+)_up	2000	23	1960	1982	1448	1426	6	20.2	78.261	18	5	0	CAATCCCGTGGTAGGAATTTTGT	CAAACCCGTCGTTGTTATTTTGT	minus	1/-1
control_0047(+)_down	2000	control_0047(+)_up	2000	15	1945	1959	537	523	6	19.3	86.667	13	2	0	GGATTGTGGAGCTAA	GGTTTGTGGAACTAA	minus	1/-1
control_0047(+)_down	2000	control_0047(+)_up	2000	20	425	444	566	547	6	19.3	80	16	4	0	TAACAATTTTAGTTTAGTCC	TAACAATAAAAGTTTTGTCC	minus	1/-1
control_0047(+)_down	2000	control_0047(+)_up	2000	15	1701	1715	819	805	6	19.3	86.667	13	2	0	TAATTGTACTCTTTT	TAATTGTCCTGTTTT	minus	1/-1
control_0047(+)_down	2000	control_0047(+)_up	2000	15	1330	1344	919	905	6	19.3	86.667	13	2	0	TAAATAAAAAGAAAA	TAATTAAAAAAAAAA	minus	1/-1
control_0047(+)_down	2000	control_0047(+)_up	2000	10	178	187	935	926	6	19.3	100	10	0	0	TGAAAATGAT	TGAAAATGAT	minus	1/-1
control_0047(+)_down	2000	control_0047(+)_up	2000	10	1421	1430	1595	1586	6	19.3	100	10	0	0	GAGAGAGAAA	GAGAGAGAAA	minus	1/-1
control_0048(+)_down	2000	control_0048(+)_up	2000	44	542	585	1641	1598	0.003	31	75	33	11	0	AAAAAAATGTAAAATCATTAAAAGTCAAGTTTAATAGTTAAATG	AAAAAAATATAAAATAAAAAAAATTGAGGTTTCTTAGTACAATG	minus	1/-1
control_0048(+)_down	2000	control_0048(+)_up	2000	16	896	911	1643	1628	0.003	30.1	100	16	0	0	AGAAAAAAATATAAAA	AGAAAAAAATATAAAA	minus	1/-1
control_0048(+)_down	2000	control_0048(+)_up	2000	17	1718	1734	667	651	0.49	22.9	88.235	15	2	0	TATAACAGAAGAAAAAT	TATCACACAAGAAAAAT	minus	1/-1
control_0048(+)_down	2000	control_0048(+)_up	2000	12	207	218	763	752	0.49	22.9	100	12	0	0	TACATACTTGCA	TACATACTTGCA	minus	1/-1
control_0048(+)_down	2000	control_0048(+)_up	2000	17	236	252	1827	1811	0.49	22.9	88.235	15	2	0	AGGTTATTAAAATATTA	AGGTCAATAAAATATTA	minus	1/-1
control_0048(+)_down	2000	control_0048(+)_up	2000	14	410	423	1469	1456	1.7	22	92.857	13	1	0	TTCTAATTATTATA	TTCTAATCATTATA	minus	1/-1
control_0048(+)_down	2000	control_0048(+)_up	2000	13	1824	1836	24	12	6	20.2	92.308	12	1	0	AATCAGAAAGAGA	AATCAGAAACAGA	minus	1/-1
control_0048(+)_down	2000	control_0048(+)_up	2000	13	717	729	24	12	6	20.2	92.308	12	1	0	AATCAGAAAAAGA	AATCAGAAACAGA	minus	1/-1
control_0048(+)_down	2000	control_0048(+)_up	2000	18	1718	1735	1634	1617	6	20.2	83.333	15	3	0	TATAACAGAAGAAAAATT	TATAAAATAAAAAAAATT	minus	1/-1
control_0048(+)_down	2000	control_0048(+)_up	2000	18	340	357	1673	1656	6	20.2	83.333	15	3	0	ATATTATTTTAATAAAAG	ATCTTATTCAAATAAAAG	minus	1/-1
control_0048(+)_down	2000	control_0048(+)_up	2000	13	716	728	1790	1778	6	20.2	92.308	12	1	0	TAATCAGAAAAAG	TAAACAGAAAAAG	minus	1/-1
control_0048(+)_down	2000	control_0048(+)_up	2000	15	1912	1926	780	766	6	19.3	86.667	13	2	0	ATTTGTTAGAAATGA	ATTTGTTATCAATGA	minus	1/-1
control_0048(+)_down	2000	control_0048(+)_up	2000	10	1455	1464	812	803	6	19.3	100	10	0	0	AATCAAGTTT	AATCAAGTTT	minus	1/-1
control_0048(+)_down	2000	control_0048(+)_up	2000	10	832	841	1473	1464	6	19.3	100	10	0	0	ACTATTCTAA	ACTATTCTAA	minus	1/-1
control_0048(+)_down	2000	control_0048(+)_up	2000	10	62	71	1633	1624	6	19.3	100	10	0	0	ATAAAATAAA	ATAAAATAAA	minus	1/-1
control_0048(+)_down	2000	control_0048(+)_up	2000	15	800	814	1639	1625	6	19.3	86.667	13	2	0	AAAAATAAAACATAA	AAAAATATAAAATAA	minus	1/-1
control_0048(+)_down	2000	control_0048(+)_up	2000	10	1257	1266	1640	1631	6	19.3	100	10	0	0	AAAAAATATA	AAAAAATATA	minus	1/-1
control_0048(+)_down	2000	control_0048(+)_up	2000	10	222	231	1784	1775	6	19.3	100	10	0	0	GAAAAAGTTA	GAAAAAGTTA	minus	1/-1
control_0048(+)_down	2000	control_0048(+)_up	2000	20	414	433	1978	1959	6	19.3	80	16	4	0	AATTATTATATTAATCTTGT	AAATATTTTGTTAGTCTTGT	minus	1/-1
control_0049(+)_down	2000	control_0049(+)_up	2000	14	1434	1447	683	670	1.7	22	92.857	13	1	0	TATTTATTTTTTAA	TATTTATTTTGTAA	minus	1/-1
control_0049(+)_down	2000	control_0049(+)_up	2000	16	211	226	1470	1455	1.7	21.1	87.5	14	2	0	CTTTCTTAAACATGCC	CTGTCTAAAACATGCC	minus	1/-1
control_0049(+)_down	2000	control_0049(+)_up	2000	13	132	144	30	18	6	20.2	92.308	12	1	0	TGATTTCAAGCCT	TGACTTCAAGCCT	minus	1/-1
control_0049(+)_down	2000	control_0049(+)_up	2000	13	336	348	567	555	6	20.2	92.308	12	1	0	AAGAAGGTTCTTT	AAGAAGTTTCTTT	minus	1/-1
control_0049(+)_down	2000	control_0049(+)_up	2000	28	941	968	776	749	6	20.2	75	21	7	0	TTGTGTAGTTTTACATGGATTGAGCATC	TTGTGTAATTTAAGGTGGTTTGGGGATC	minus	1/-1
control_0049(+)_down	2000	control_0049(+)_up	2000	13	1594	1606	1161	1149	6	20.2	92.308	12	1	0	AGTTTTAAAGCAC	AGTTTTAAAACAC	minus	1/-1
control_0049(+)_down	2000	control_0049(+)_up	2000	18	1462	1479	1346	1329	6	20.2	83.333	15	3	0	ATTTAGCTTGTATTCTAT	ATTTAACATCTATTCTAT	minus	1/-1
control_0049(+)_down	2000	control_0049(+)_up	2000	10	1976	1985	447	438	6	19.3	100	10	0	0	TATTATAGTA	TATTATAGTA	minus	1/-1
control_0049(+)_down	2000	control_0049(+)_up	2000	10	713	722	607	598	6	19.3	100	10	0	0	ACAGTATGAA	ACAGTATGAA	minus	1/-1
control_0049(+)_down	2000	control_0049(+)_up	2000	10	855	864	695	686	6	19.3	100	10	0	0	TTAGACAGAT	TTAGACAGAT	minus	1/-1
control_0049(+)_down	2000	control_0049(+)_up	2000	10	942	951	748	739	6	19.3	100	10	0	0	TGTGTAGTTT	TGTGTAGTTT	minus	1/-1
control_0049(+)_down	2000	control_0049(+)_up	2000	15	280	294	1116	1102	6	19.3	86.667	13	2	0	AATGGCTTTAATGCA	AATGGCCTTAATTCA	minus	1/-1
control_0049(+)_down	2000	control_0049(+)_up	2000	10	1867	1876	1415	1406	6	19.3	100	10	0	0	AATATATTTT	AATATATTTT	minus	1/-1
control_0049(+)_down	2000	control_0049(+)_up	2000	10	631	640	1426	1417	6	19.3	100	10	0	0	TATATCCCCT	TATATCCCCT	minus	1/-1
control_0049(+)_down	2000	control_0049(+)_up	2000	15	1510	1524	1629	1615	6	19.3	86.667	13	2	0	GCATGAGCAAAGAGG	GCATATGCAAAGAGG	minus	1/-1
control_0049(+)_down	2000	control_0049(+)_up	2000	10	955	964	1782	1773	6	19.3	100	10	0	0	ATGGATTGAG	ATGGATTGAG	minus	1/-1
control_0049(+)_down	2000	control_0049(+)_up	2000	10	1601	1610	1903	1894	6	19.3	100	10	0	0	AAGCACAATT	AAGCACAATT	minus	1/-1
control_0050(+)_down	2000	control_0050(+)_up	2000	36	1394	1428	384	349	0.003	31	80.556	29	6	1	ATATATGCAGTTATAAAT-TACATATATTCCATCAA	ATATATATATATATATATATATATATATTCCATCAA	minus	1/-1
control_0050(+)_down	2000	control_0050(+)_up	2000	26	1475	1500	548	524	0.041	26.5	84.615	22	3	1	AATTCAATGTGAAGCCCATTAAACTC	AATTCA-TATGAAGCCCAAGAAACTC	minus	1/-1
control_0050(+)_down	2000	control_0050(+)_up	2000	21	1417	1437	105	85	0.14	25.6	85.714	18	3	0	ATATTCCATCAATAGAATATA	ATATTCCATAAATAAAAAATA	minus	1/-1
control_0050(+)_down	2000	control_0050(+)_up	2000	21	1379	1399	314	294	0.14	25.6	85.714	18	3	0	AACAAAAATTAATTAATATAT	AACAAAAATAAATAAATAAAT	minus	1/-1
control_0050(+)_down	2000	control_0050(+)_up	2000	13	1440	1452	93	81	0.14	24.7	100	13	0	0	TAAAAAATAACAG	TAAAAAATAACAG	minus	1/-1
control_0050(+)_down	2000	control_0050(+)_up	2000	18	828	845	269	252	0.14	24.7	88.889	16	2	0	TTGATAAAATAAATGAAA	TTGAAAAAATAAATGGAA	minus	1/-1
control_0050(+)_down	2000	control_0050(+)_up	2000	30	1420	1449	484	456	0.14	24.7	80	24	5	1	TTCCATCAATAGAATATACTTAAAAAATAA	TTCCAAAAATAAATAATA-TTAAAAAATAA	minus	1/-1
control_0050(+)_down	2000	control_0050(+)_up	2000	20	1426	1444	623	604	0.14	24.7	90	18	1	1	CAATAGAATATA-CTTAAAA	CAATAGCATATATCTTAAAA	minus	1/-1
control_0050(+)_down	2000	control_0050(+)_up	2000	12	937	948	310	299	0.49	22.9	100	12	0	0	AAAATAAATAAA	AAAATAAATAAA	minus	1/-1
control_0050(+)_down	2000	control_0050(+)_up	2000	17	933	949	466	450	0.49	22.9	88.235	15	2	0	TTAGAAAATAAATAAAG	TTAAAAAATAAAAAAAG	minus	1/-1
control_0050(+)_down	2000	control_0050(+)_up	2000	17	1443	1459	879	863	0.49	22.9	88.235	15	2	0	AAAATAACAGGAAAAAA	AAAATAACAGGTAGAAA	minus	1/-1
control_0050(+)_down	2000	control_0050(+)_up	2000	14	1189	1202	170	157	1.7	22	92.857	13	1	0	AAGAATCAAATTCG	AAAAATCAAATTCG	minus	1/-1
control_0050(+)_down	2000	control_0050(+)_up	2000	14	1668	1681	1359	1346	1.7	22	92.857	13	1	0	AATATAAAAACTTA	AAAATAAAAACTTA	minus	1/-1
control_0050(+)_down	2000	control_0050(+)_up	2000	16	1441	1456	266	251	1.7	21.1	87.5	14	2	0	AAAAAATAACAGGAAA	AAAAAATAAATGGAAA	minus	1/-1
control_0050(+)_down	2000	control_0050(+)_up	2000	11	938	948	301	291	1.7	21.1	100	11	0	0	AAATAAATAAA	AAATAAATAAA	minus	1/-1
control_0050(+)_down	2000	control_0050(+)_up	2000	11	938	948	305	295	1.7	21.1	100	11	0	0	AAATAAATAAA	AAATAAATAAA	minus	1/-1
control_0050(+)_down	2000	control_0050(+)_up	2000	16	1142	1157	342	327	1.7	21.1	87.5	14	2	0	AGTTAATAATTACAAT	AGTTAATAATAATAAT	minus	1/-1
control_0050(+)_down	2000	control_0050(+)_up	2000	11	1203	1213	362	352	1.7	21.1	100	11	0	0	ATATATTCCAT	ATATATTCCAT	minus	1/-1
control_0050(+)_down	2000	control_0050(+)_up	2000	11	937	947	479	469	1.7	21.1	100	11	0	0	AAAATAAATAA	AAAATAAATAA	minus	1/-1
control_0050(+)_down	2000	control_0050(+)_up	2000	18	898	915	480	463	6	20.2	83.333	15	3	0	AAAAAAAAAAACTATTAA	AAAAATAAATAATATTAA	minus	1/-1
control_0050(+)_down	2000	control_0050(+)_up	2000	13	1193	1205	750	738	6	20.2	92.308	12	1	0	ATCAAATTCGATA	ATGAAATTCGATA	minus	1/-1
control_0050(+)_down	2000	control_0050(+)_up	2000	20	241	260	1021	1003	6	20.2	85	17	2	1	CATGCCCTTCATTGCCAGTA	CATGCC-TTCAATGCCAATA	minus	1/-1
control_0050(+)_down	2000	control_0050(+)_up	2000	10	1205	1214	105	96	6	19.3	100	10	0	0	ATATTCCATA	ATATTCCATA	minus	1/-1
control_0050(+)_down	2000	control_0050(+)_up	2000	20	1382	1401	463	444	6	19.3	80	16	4	0	AAAAATTAATTAATATATGC	AAAAATAAAAAAAGATATGC	minus	1/-1
control_0050(+)_down	2000	control_0050(+)_up	2000	15	833	847	479	465	6	19.3	86.667	13	2	0	AAAATAAATGAAATT	AAAATAAATAATATT	minus	1/-1
control_0050(+)_down	2000	control_0050(+)_up	2000	15	1383	1397	480	466	6	19.3	86.667	13	2	0	AAAATTAATTAATAT	AAAAATAAATAATAT	minus	1/-1
control_0050(+)_down	2000	control_0050(+)_up	2000	10	1073	1082	1074	1065	6	19.3	100	10	0	0	CTGTTTAAAT	CTGTTTAAAT	minus	1/-1
control_0050(+)_down	2000	control_0050(+)_up	2000	10	728	737	1089	1080	6	19.3	100	10	0	0	AATAGCTTGT	AATAGCTTGT	minus	1/-1
control_0050(+)_down	2000	control_0050(+)_up	2000	10	307	316	1943	1934	6	19.3	100	10	0	0	CCAAATATTA	CCAAATATTA	minus	1/-1
control_0051(+)_down	2000	control_0051(+)_up	2000	21	572	592	43	23	0.003	30.1	90.476	19	2	0	ATTTTTTATGTTTAAATCAAT	ATTTTTTATGTTTAATTTAAT	minus	1/-1
control_0051(+)_down	2000	control_0051(+)_up	2000	30	571	599	84	55	0.14	24.7	80	24	5	1	AATTTTTTAT-GTTTAAATCAATGTGTTGA	AATTTTTTATAGGTTAAATTAACTTATTGA	minus	1/-1
control_0051(+)_down	2000	control_0051(+)_up	2000	13	1927	1939	1842	1830	0.14	24.7	100	13	0	0	GAATTACTTGATT	GAATTACTTGATT	minus	1/-1
control_0051(+)_down	2000	control_0051(+)_up	2000	26	193	218	512	489	0.49	22.9	80.769	21	3	1	TTTTTCTTCTAAAATTACAAATATAT	TTTTTTTTATCAAA--ACAAATATAT	minus	1/-1
control_0051(+)_down	2000	control_0051(+)_up	2000	21	86	105	1136	1116	1.7	22	85.714	18	2	1	TATTTTAATT-TTTCATAAAA	TATTTTTATTATTTCATTAAA	minus	1/-1
control_0051(+)_down	2000	control_0051(+)_up	2000	19	1813	1831	1795	1777	1.7	22	84.211	16	3	0	AAATTAACAGAAATCCCAA	AAATTAAAAGAAGTCCAAA	minus	1/-1
control_0051(+)_down	2000	control_0051(+)_up	2000	16	193	208	96	81	1.7	21.1	87.5	14	2	0	TTTTTCTTCTAAAATT	TTTTTTTTTTAAAATT	minus	1/-1
control_0051(+)_down	2000	control_0051(+)_up	2000	11	36	46	229	219	1.7	21.1	100	11	0	0	AATTTTAAATA	AATTTTAAATA	minus	1/-1
control_0051(+)_down	2000	control_0051(+)_up	2000	11	571	581	357	347	1.7	21.1	100	11	0	0	AATTTTTTATG	AATTTTTTATG	minus	1/-1
control_0051(+)_down	2000	control_0051(+)_up	2000	11	571	581	1090	1080	1.7	21.1	100	11	0	0	AATTTTTTATG	AATTTTTTATG	minus	1/-1
control_0051(+)_down	2000	control_0051(+)_up	2000	18	24	41	96	79	6	20.2	83.333	15	3	0	TTTGTGTTTTACAATTTT	TTTTTTTTTTAAAATTTT	minus	1/-1
control_0051(+)_down	2000	control_0051(+)_up	2000	13	109	121	885	873	6	20.2	92.308	12	1	0	ATAAATATGCTTT	ATAAATGTGCTTT	minus	1/-1
control_0051(+)_down	2000	control_0051(+)_up	2000	18	231	248	1791	1774	6	20.2	83.333	15	3	0	TAAAAGACATCCAAACAT	TAAAAGAAGTCCAAAAAT	minus	1/-1
control_0051(+)_down	2000	control_0051(+)_up	2000	15	94	108	94	80	6	19.3	86.667	13	2	0	TTTTTCATAAAATTT	TTTTTTTTAAAATTT	minus	1/-1
control_0051(+)_down	2000	control_0051(+)_up	2000	15	30	44	129	115	6	19.3	86.667	13	2	0	TTTTACAATTTTAAA	TTTTAGTATTTTAAA	minus	1/-1
control_0051(+)_down	2000	control_0051(+)_up	2000	10	602	611	143	134	6	19.3	100	10	0	0	TTAGGAGTTT	TTAGGAGTTT	minus	1/-1
control_0051(+)_down	2000	control_0051(+)_up	2000	10	712	721	182	173	6	19.3	100	10	0	0	GTTCAATTAT	GTTCAATTAT	minus	1/-1
control_0051(+)_down	2000	control_0051(+)_up	2000	10	571	580	319	310	6	19.3	100	10	0	0	AATTTTTTAT	AATTTTTTAT	minus	1/-1
control_0051(+)_down	2000	control_0051(+)_up	2000	15	417	431	411	397	6	19.3	86.667	13	2	0	GAAATTACCGAATTT	GAAATTAATGAATTT	minus	1/-1
control_0051(+)_down	2000	control_0051(+)_up	2000	10	694	703	485	476	6	19.3	100	10	0	0	AGTAATAGAA	AGTAATAGAA	minus	1/-1
control_0051(+)_down	2000	control_0051(+)_up	2000	10	1085	1094	1048	1039	6	19.3	100	10	0	0	AACTTATTCT	AACTTATTCT	minus	1/-1
control_0051(+)_down	2000	control_0051(+)_up	2000	10	238	247	1522	1513	6	19.3	100	10	0	0	CATCCAAACA	CATCCAAACA	minus	1/-1
control_0052(+)_down	2000	control_0052(+)_up	2000	11	1387	1397	1169	1159	1.7	21.1	100	11	0	0	TCAAGAATGAG	TCAAGAATGAG	minus	1/-1
control_0052(+)_down	2000	control_0052(+)_up	2000	15	641	655	245	231	6	19.3	86.667	13	2	0	TCTTCTATTTTTCTG	TCTTCTATTGCTCTG	minus	1/-1
control_0052(+)_down	2000	control_0052(+)_up	2000	10	1978	1987	828	819	6	19.3	100	10	0	0	CAAAATATCT	CAAAATATCT	minus	1/-1
control_0052(+)_down	2000	control_0052(+)_up	2000	10	556	565	1531	1522	6	19.3	100	10	0	0	TGAAAATTTT	TGAAAATTTT	minus	1/-1
control_0052(+)_down	2000	control_0052(+)_up	2000	10	264	273	1762	1753	6	19.3	100	10	0	0	CAATTTCTTG	CAATTTCTTG	minus	1/-1
control_0053(+)_down	2000	control_0053(+)_up	2000	23	1588	1610	1748	1726	0.14	24.7	82.609	19	4	0	AATTTTATCTCTAACTTGCTTTT	AATTTAATCACTAACTTCCATTT	minus	1/-1
control_0053(+)_down	2000	control_0053(+)_up	2000	38	988	1025	1892	1855	0.14	24.7	73.684	28	10	0	TTGAAGACCATTTTAATGTATAATCAAGTTGATTGAAT	TTGAAGCCAATTTTAAATTAAATTAATGTTAATTAAAT	minus	1/-1
control_0053(+)_down	2000	control_0053(+)_up	2000	14	1245	1258	1939	1926	1.7	22	92.857	13	1	0	AAAAAGTATAAATA	AAAAAGTATATATA	minus	1/-1
control_0053(+)_down	2000	control_0053(+)_up	2000	11	1156	1166	452	442	1.7	21.1	100	11	0	0	TCAAGAATGAG	TCAAGAATGAG	minus	1/-1
control_0053(+)_down	2000	control_0053(+)_up	2000	16	1934	1949	1281	1266	1.7	21.1	87.5	14	2	0	AAAAATAAACAAAACA	AAAAGTAAATAAAACA	minus	1/-1
control_0053(+)_down	2000	control_0053(+)_up	2000	37	1459	1493	1882	1846	6	20.2	72.973	27	8	1	TTTTAGATAAAGATAAATTT--TTACATATGATTTTA	TTTTAAATTAAATTAATGTTAATTAAATTTGATTTTA	minus	1/-1
control_0053(+)_down	2000	control_0053(+)_up	2000	18	245	262	1950	1933	6	20.2	83.333	15	3	0	AATTTCCATGGACAGAGT	AATTTCCATGTAAAAAGT	minus	1/-1
control_0053(+)_down	2000	control_0053(+)_up	2000	10	1747	1756	111	102	6	19.3	100	10	0	0	CAAAATATCT	CAAAATATCT	minus	1/-1
control_0053(+)_down	2000	control_0053(+)_up	2000	15	1954	1968	333	319	6	19.3	86.667	13	2	0	TTCTTTAAGATTTAA	TTCTTGAACATTTAA	minus	1/-1
control_0053(+)_down	2000	control_0053(+)_up	2000	10	325	334	814	805	6	19.3	100	10	0	0	TGAAAATTTT	TGAAAATTTT	minus	1/-1
control_0053(+)_down	2000	control_0053(+)_up	2000	10	1989	1998	829	820	6	19.3	100	10	0	0	TTAGTTTTAA	TTAGTTTTAA	minus	1/-1
control_0053(+)_down	2000	control_0053(+)_up	2000	10	33	42	1045	1036	6	19.3	100	10	0	0	CAATTTCTTG	CAATTTCTTG	minus	1/-1
control_0053(+)_down	2000	control_0053(+)_up	2000	10	1934	1943	1258	1249	6	19.3	100	10	0	0	AAAAATAAAC	AAAAATAAAC	minus	1/-1
control_0053(+)_down	2000	control_0053(+)_up	2000	15	1244	1258	1924	1910	6	19.3	86.667	13	2	0	AAAAAAGTATAAATA	AAAAAAGTTTAATTA	minus	1/-1
control_0054(-)_down	2000	control_0054(-)_up	2000	17	1343	1359	958	942	0.041	27.4	94.118	16	1	0	AATATACATTATACAAA	AATATACATAATACAAA	minus	1/-1
control_0054(-)_down	2000	control_0054(-)_up	2000	16	866	881	708	693	1.7	21.1	87.5	14	2	0	CTAATTCGAAGCTGAA	CTAATTCATAGCTGAA	minus	1/-1
control_0054(-)_down	2000	control_0054(-)_up	2000	13	1816	1828	1432	1420	6	20.2	92.308	12	1	0	TTCATGAATTTTG	TTCATGCATTTTG	minus	1/-1
control_0054(-)_down	2000	control_0054(-)_up	2000	15	1340	1354	1521	1507	6	19.3	86.667	13	2	0	TAGAATATACATTAT	TAGAATATAGACTAT	minus	1/-1
control_0054(-)_down	2000	control_0054(-)_up	2000	10	269	278	1924	1915	6	19.3	100	10	0	0	AATAATGTCA	AATAATGTCA	minus	1/-1
control_0055(-)_down	2000	control_0055(-)_up	2000	24	1665	1688	1093	1070	0.041	26.5	83.333	20	4	0	ATTCATTCAAATATATTTTATAAC	ATTTATTCAATTTTATTTTCTAAC	minus	1/-1
control_0055(-)_down	2000	control_0055(-)_up	2000	28	1465	1492	1574	1547	0.14	24.7	78.571	22	6	0	TCATTTGCACAAGTTTCATTGCTTTTAT	TCATTTACACAGGTTTTTTTCCCTTTAT	minus	1/-1
control_0055(-)_down	2000	control_0055(-)_up	2000	24	1658	1680	574	552	0.49	23.8	87.5	21	1	2	TATACAAATTCATTC-AAATATAT	TATACAAAT-CATGCCAAATATAT	minus	1/-1
control_0055(-)_down	2000	control_0055(-)_up	2000	17	1648	1664	1605	1589	0.49	22.9	88.235	15	2	0	AAACTATTGTTATACAA	AAACTATTATTAGACAA	minus	1/-1
control_0055(-)_down	2000	control_0055(-)_up	2000	11	1465	1475	191	181	1.7	21.1	100	11	0	0	TCATTTGCACA	TCATTTGCACA	minus	1/-1
control_0055(-)_down	2000	control_0055(-)_up	2000	11	24	34	240	230	1.7	21.1	100	11	0	0	ACACAAGTTTT	ACACAAGTTTT	minus	1/-1
control_0055(-)_down	2000	control_0055(-)_up	2000	16	709	724	798	783	1.7	21.1	87.5	14	2	0	AAGGAATCTAAGGTTT	AAGGATTCTAAGTTTT	minus	1/-1
control_0055(-)_down	2000	control_0055(-)_up	2000	11	1512	1522	829	819	1.7	21.1	100	11	0	0	TCTCTTTATCT	TCTCTTTATCT	minus	1/-1
control_0055(-)_down	2000	control_0055(-)_up	2000	13	1528	1540	145	133	6	20.2	92.308	12	1	0	TGTGTTTAAGATT	TGTTTTTAAGATT	minus	1/-1
control_0055(-)_down	2000	control_0055(-)_up	2000	13	1441	1453	1343	1331	6	20.2	92.308	12	1	0	TTAATCTGCGTTG	TTAATCTGCATTG	minus	1/-1
control_0055(-)_down	2000	control_0055(-)_up	2000	18	1867	1884	1493	1476	6	20.2	83.333	15	3	0	AAAGGGAAAGAGGTAGGA	AAAAGGAAAAAAGTAGGA	minus	1/-1
control_0055(-)_down	2000	control_0055(-)_up	2000	18	447	464	1837	1820	6	20.2	83.333	15	3	0	TCATGTTAATGAATCTGA	TCAAGATAATGAATCAGA	minus	1/-1
control_0055(-)_down	2000	control_0055(-)_up	2000	15	1535	1549	54	40	6	19.3	86.667	13	2	0	AAGATTACCAATTTA	AAAATTAACAATTTA	minus	1/-1
control_0055(-)_down	2000	control_0055(-)_up	2000	10	1597	1606	1076	1067	6	19.3	100	10	0	0	TTCTAACCAA	TTCTAACCAA	minus	1/-1
control_0055(-)_down	2000	control_0055(-)_up	2000	10	144	153	1237	1228	6	19.3	100	10	0	0	GGAGAGATGG	GGAGAGATGG	minus	1/-1
control_0055(-)_down	2000	control_0055(-)_up	2000	15	1253	1267	1460	1446	6	19.3	86.667	13	2	0	TGGACAACTGTTCAA	TGTACAATTGTTCAA	minus	1/-1
control_0056(-)_down	2000	control_0056(-)_up	2000	16	1476	1491	1528	1513	0.14	25.6	93.75	15	1	0	AAATAAATGGAAGAAA	AATTAAATGGAAGAAA	minus	1/-1
control_0056(-)_down	2000	control_0056(-)_up	2000	11	418	428	1403	1393	1.7	21.1	100	11	0	0	CATAATACCCA	CATAATACCCA	minus	1/-1
control_0056(-)_down	2000	control_0056(-)_up	2000	13	618	630	105	93	6	20.2	92.308	12	1	0	GATACAGTTAACG	GATACAATTAACG	minus	1/-1
control_0056(-)_down	2000	control_0056(-)_up	2000	13	359	371	788	776	6	20.2	92.308	12	1	0	ATAATTTGATTTT	ATGATTTGATTTT	minus	1/-1
control_0056(-)_down	2000	control_0056(-)_up	2000	25	540	564	28	4	6	19.3	76	19	6	0	AACTAAGTCTAATAAAAGTGCGACA	AACAAAACCTAATAAAACGACGACA	minus	1/-1
control_0056(-)_down	2000	control_0056(-)_up	2000	10	1805	1814	300	291	6	19.3	100	10	0	0	TTCTTTTTAT	TTCTTTTTAT	minus	1/-1
control_0056(-)_down	2000	control_0056(-)_up	2000	15	1545	1559	376	362	6	19.3	86.667	13	2	0	ATTTCAAGCAGTTAT	ATTTGAAGCAGTAAT	minus	1/-1
control_0056(-)_down	2000	control_0056(-)_up	2000	10	1114	1123	790	781	6	19.3	100	10	0	0	TAATGATTTG	TAATGATTTG	minus	1/-1
control_0056(-)_down	2000	control_0056(-)_up	2000	15	312	326	1373	1359	6	19.3	86.667	13	2	0	CTTTTTTAAGAATAC	CTTTTATAAGAAAAC	minus	1/-1
control_0057(-)_down	2000	control_0057(-)_up	2000	14	1823	1836	1232	1219	1.7	22	92.857	13	1	0	ATAATCTCATACTT	ATAATCCCATACTT	minus	1/-1
control_0057(-)_down	2000	control_0057(-)_up	2000	21	562	582	1884	1864	1.7	21.1	80.952	17	4	0	TAATTGATAATATATAAAAAA	TAATTGATGTTATAAAAGAAA	minus	1/-1
control_0057(-)_down	2000	control_0057(-)_up	2000	13	842	854	379	367	6	20.2	92.308	12	1	0	AATAAAAAATCTG	AAGAAAAAATCTG	minus	1/-1
control_0057(-)_down	2000	control_0057(-)_up	2000	23	12	34	392	370	6	20.2	78.261	18	5	0	CATGTATGTAGAAAACTAAAAAT	CATATAAGTAGAGAAGAAAAAAT	minus	1/-1
control_0057(-)_down	2000	control_0057(-)_up	2000	13	635	647	786	774	6	20.2	92.308	12	1	0	GAATACATCTCTT	GAATACATCTATT	minus	1/-1
control_0057(-)_down	2000	control_0057(-)_up	2000	13	21	33	821	809	6	20.2	92.308	12	1	0	AGAAAACTAAAAA	AGAAAACAAAAAA	minus	1/-1
control_0057(-)_down	2000	control_0057(-)_up	2000	18	949	966	1964	1947	6	20.2	83.333	15	3	0	TTAGATCAAATACTGGAT	TTAGAACAATTGCTGGAT	minus	1/-1
control_0057(-)_down	2000	control_0057(-)_up	2000	15	17	31	420	406	6	19.3	86.667	13	2	0	ATGTAGAAAACTAAA	ATGCAGAAAAATAAA	minus	1/-1
control_0057(-)_down	2000	control_0057(-)_up	2000	25	935	959	1135	1111	6	19.3	76	19	6	0	TCAAAAAGTAATATTTAGATCAAAT	TCAAAATGCAAATTATAGGTCAAAT	minus	1/-1
control_0057(-)_down	2000	control_0057(-)_up	2000	10	157	166	1367	1358	6	19.3	100	10	0	0	ATTATTGTCA	ATTATTGTCA	minus	1/-1
control_0057(-)_down	2000	control_0057(-)_up	2000	15	1862	1876	1652	1638	6	19.3	86.667	13	2	0	TTGCTAATTTGGAAC	TTGCAAGTTTGGAAC	minus	1/-1
control_0057(-)_down	2000	control_0057(-)_up	2000	10	547	556	1963	1954	6	19.3	100	10	0	0	TAGAACAATT	TAGAACAATT	minus	1/-1
control_0058(-)_down	2000	control_0058(-)_up	2000	40	1330	1369	566	529	0.14	25.6	77.5	31	7	2	TGGGTAATTGGTTATTTTTGGATATCATGTCACAATAATG	TGGATCAATGGTTACTTT-GGACAA-ATGTCACAATTATG	minus	1/-1
control_0058(-)_down	2000	control_0058(-)_up	2000	24	214	235	1973	1950	0.49	23.8	83.333	20	2	1	TTAATTAAAA--TTTTATCAATTA	TTAATTAAAATGTTTTACCAAATA	minus	1/-1
control_0058(-)_down	2000	control_0058(-)_up	2000	19	357	375	1987	1970	0.49	22.9	89.474	17	1	1	CAAAAAAATAAAAGATTAA	CAAAAAACTAAAAG-TTAA	minus	1/-1
control_0058(-)_down	2000	control_0058(-)_up	2000	14	897	910	1054	1041	1.7	22	92.857	13	1	0	ATAATCTCATACTT	ATAATCCCATACTT	minus	1/-1
control_0058(-)_down	2000	control_0058(-)_up	2000	15	1803	1817	1770	1757	6	20.2	93.333	14	0	1	ATGGGAAAAATATTA	ATGGGAAAAA-ATTA	minus	1/-1
control_0058(-)_down	2000	control_0058(-)_up	2000	18	23	40	1786	1769	6	20.2	83.333	15	3	0	TTAGATCAAATACTGGAT	TTAGAACAATTGCTGGAT	minus	1/-1
control_0058(-)_down	2000	control_0058(-)_up	2000	15	1075	1089	98	84	6	19.3	86.667	13	2	0	AGGGAGCAATGTCAG	AGGGCGCGATGTCAG	minus	1/-1
control_0058(-)_down	2000	control_0058(-)_up	2000	10	1162	1171	197	188	6	19.3	100	10	0	0	AAAAATCTGC	AAAAATCTGC	minus	1/-1
control_0058(-)_down	2000	control_0058(-)_up	2000	10	1079	1088	631	622	6	19.3	100	10	0	0	AGCAATGTCA	AGCAATGTCA	minus	1/-1
control_0058(-)_down	2000	control_0058(-)_up	2000	15	1539	1553	769	755	6	19.3	86.667	13	2	0	AAAATTTTGAAACAA	AACATTTTGGAACAA	minus	1/-1
control_0058(-)_down	2000	control_0058(-)_up	2000	25	9	33	957	933	6	19.3	76	19	6	0	TCAAAAAGTAATATTTAGATCAAAT	TCAAAATGCAAATTATAGGTCAAAT	minus	1/-1
control_0058(-)_down	2000	control_0058(-)_up	2000	10	1786	1795	1151	1142	6	19.3	100	10	0	0	ATTATATTTT	ATTATATTTT	minus	1/-1
control_0058(-)_down	2000	control_0058(-)_up	2000	15	936	950	1474	1460	6	19.3	86.667	13	2	0	TTGCTAATTTGGAAC	TTGCAAGTTTGGAAC	minus	1/-1
control_0058(-)_down	2000	control_0058(-)_up	2000	10	1833	1842	1703	1694	6	19.3	100	10	0	0	TTGATGTTAT	TTGATGTTAT	minus	1/-1
control_0059(-)_down	2000	control_0059(-)_up	2000	40	1137	1176	391	354	0.14	25.6	77.5	31	7	2	TGGGTAATTGGTTATTTTTGGATATCATGTCACAATAATG	TGGATCAATGGTTACTTT-GGACAA-ATGTCACAATTATG	minus	1/-1
control_0059(-)_down	2000	control_0059(-)_up	2000	24	21	42	1798	1775	0.49	23.8	83.333	20	2	1	TTAATTAAAA--TTTTATCAATTA	TTAATTAAAATGTTTTACCAAATA	minus	1/-1
control_0059(-)_down	2000	control_0059(-)_up	2000	15	291	305	1908	1894	0.49	23.8	93.333	14	1	0	TTTTAAAATATATTT	TTTTAAAAAATATTT	minus	1/-1
control_0059(-)_down	2000	control_0059(-)_up	2000	19	164	182	1812	1795	0.49	22.9	89.474	17	1	1	CAAAAAAATAAAAGATTAA	CAAAAAACTAAAAG-TTAA	minus	1/-1
control_0059(-)_down	2000	control_0059(-)_up	2000	14	704	717	879	866	1.7	22	92.857	13	1	0	ATAATCTCATACTT	ATAATCCCATACTT	minus	1/-1
control_0059(-)_down	2000	control_0059(-)_up	2000	14	59	72	1974	1961	1.7	22	92.857	13	1	0	AAACTGAAATGTAA	AAAATGAAATGTAA	minus	1/-1
control_0059(-)_down	2000	control_0059(-)_up	2000	16	1873	1888	1776	1761	1.7	21.1	87.5	14	2	0	TACTTTCTTATCTTAG	TACATTCTTATTTTAG	minus	1/-1
control_0059(-)_down	2000	control_0059(-)_up	2000	15	1610	1624	1595	1582	6	20.2	93.333	14	0	1	ATGGGAAAAATATTA	ATGGGAAAAA-ATTA	minus	1/-1
control_0059(-)_down	2000	control_0059(-)_up	2000	18	773	790	1966	1949	6	20.2	83.333	15	3	0	ATGTAATTAAGATTGAAA	ATGTAATAAATATTTAAA	minus	1/-1
control_0059(-)_down	2000	control_0059(-)_up	2000	10	969	978	22	13	6	19.3	100	10	0	0	AAAAATCTGC	AAAAATCTGC	minus	1/-1
control_0059(-)_down	2000	control_0059(-)_up	2000	15	1864	1878	388	374	6	19.3	86.667	13	2	0	ATCGAAGGTTACTTT	ATCAATGGTTACTTT	minus	1/-1
control_0059(-)_down	2000	control_0059(-)_up	2000	10	886	895	456	447	6	19.3	100	10	0	0	AGCAATGTCA	AGCAATGTCA	minus	1/-1
control_0059(-)_down	2000	control_0059(-)_up	2000	15	1346	1360	594	580	6	19.3	86.667	13	2	0	AAAATTTTGAAACAA	AACATTTTGGAACAA	minus	1/-1
control_0059(-)_down	2000	control_0059(-)_up	2000	10	1593	1602	976	967	6	19.3	100	10	0	0	ATTATATTTT	ATTATATTTT	minus	1/-1
control_0059(-)_down	2000	control_0059(-)_up	2000	15	743	757	1299	1285	6	19.3	86.667	13	2	0	TTGCTAATTTGGAAC	TTGCAAGTTTGGAAC	minus	1/-1
control_0059(-)_down	2000	control_0059(-)_up	2000	15	1837	1851	1526	1512	6	19.3	86.667	13	2	0	GATGTTACCAAAGAA	GATGTTATAAAAGAA	minus	1/-1
control_0059(-)_down	2000	control_0059(-)_up	2000	10	1640	1649	1528	1519	6	19.3	100	10	0	0	TTGATGTTAT	TTGATGTTAT	minus	1/-1
control_0059(-)_down	2000	control_0059(-)_up	2000	10	168	177	1924	1915	6	19.3	100	10	0	0	AAAATAAAAG	AAAATAAAAG	minus	1/-1
control_0060(+)_down	2000	control_0060(+)_up	2000	23	707	729	987	965	0.14	24.7	82.609	19	4	0	GCTTTAAATAACCAAAGAACACA	GCTTTTAATATCCACACAACACA	minus	1/-1
control_0060(+)_down	2000	control_0060(+)_up	2000	12	377	388	388	377	0.49	22.9	100	12	0	0	TCTGATTCTCTC	TCTGATTCTCTC	minus	1/-1
control_0060(+)_down	2000	control_0060(+)_up	2000	24	1874	1897	231	208	1.7	22	79.167	19	5	0	AAATACAATTCTATATGAAAATAA	AAAAAAAGTTGTATATAAAAATAA	minus	1/-1
control_0060(+)_down	2000	control_0060(+)_up	2000	21	377	397	396	376	1.7	21.1	80.952	17	4	0	TCTGATTCTCTCCTTTTCTCT	TCTTATTCTCTGATTCTCTCT	minus	1/-1
control_0060(+)_down	2000	control_0060(+)_up	2000	16	499	514	757	742	1.7	21.1	87.5	14	2	0	TTTTAAATTAGAAGGT	TTTTAAATCACAAGGT	minus	1/-1
control_0060(+)_down	2000	control_0060(+)_up	2000	16	459	474	964	949	1.7	21.1	87.5	14	2	0	TACATATTAAATTTGA	TACATATTACATATGA	minus	1/-1
control_0060(+)_down	2000	control_0060(+)_up	2000	11	1642	1652	1756	1746	1.7	21.1	100	11	0	0	TTAAAATATAT	TTAAAATATAT	minus	1/-1
control_0060(+)_down	2000	control_0060(+)_up	2000	13	23	35	606	594	6	20.2	92.308	12	1	0	GAGTTAATACTTA	GAGTTAAAACTTA	minus	1/-1
control_0060(+)_down	2000	control_0060(+)_up	2000	10	1912	1921	275	266	6	19.3	100	10	0	0	AGGAAACAAA	AGGAAACAAA	minus	1/-1
control_0060(+)_down	2000	control_0060(+)_up	2000	15	28	42	702	688	6	19.3	86.667	13	2	0	AATACTTATTCCTTT	AATACTTTGTCCTTT	minus	1/-1
control_0060(+)_down	2000	control_0060(+)_up	2000	15	1860	1874	762	748	6	19.3	86.667	13	2	0	CGAGATTTTATATCA	CGAAATTTTAAATCA	minus	1/-1
control_0060(+)_down	2000	control_0060(+)_up	2000	10	440	449	772	763	6	19.3	100	10	0	0	AATTACAAAC	AATTACAAAC	minus	1/-1
control_0060(+)_down	2000	control_0060(+)_up	2000	15	585	599	890	876	6	19.3	86.667	13	2	0	TTTGTATAAGCAAAA	TTTTTATAAGAAAAA	minus	1/-1
control_0060(+)_down	2000	control_0060(+)_up	2000	10	1091	1100	893	884	6	19.3	100	10	0	0	TCCTTTTTAT	TCCTTTTTAT	minus	1/-1
control_0060(+)_down	2000	control_0060(+)_up	2000	10	495	504	989	980	6	19.3	100	10	0	0	AAGCTTTTAA	AAGCTTTTAA	minus	1/-1
control_0060(+)_down	2000	control_0060(+)_up	2000	10	1390	1399	1871	1862	6	19.3	100	10	0	0	ATATTATTAT	ATATTATTAT	minus	1/-1
control_0061(-)_down	2000	control_0061(-)_up	2000	13	584	596	1842	1830	0.14	24.7	100	13	0	0	GATTCAAATTCTT	GATTCAAATTCTT	minus	1/-1
control_0061(-)_down	2000	control_0061(-)_up	2000	29	845	873	56	29	0.49	22.9	79.31	23	5	1	GTGTTTTAAAAAAAACTTAATTAATACAA	GTGTTTTATGAAAAA-TAAATAAATAAAA	minus	1/-1
control_0061(-)_down	2000	control_0061(-)_up	2000	27	953	979	796	770	0.49	22.9	77.778	21	6	0	ATTAAAAAATATAATTAAAATGAAAGA	ATGAAAAAAGATAAAGAAAAAAAAAGA	minus	1/-1
control_0061(-)_down	2000	control_0061(-)_up	2000	17	965	981	1348	1332	0.49	22.9	88.235	15	2	0	AATTAAAATGAAAGAAT	AATTTAATTGAAAGAAT	minus	1/-1
control_0061(-)_down	2000	control_0061(-)_up	2000	22	44	65	1560	1539	0.49	22.9	81.818	18	4	0	TTCTTTATATTAATATGTTGTT	TTCTTTATATGAAAATTTTATT	minus	1/-1
control_0061(-)_down	2000	control_0061(-)_up	2000	22	277	298	1997	1976	0.49	22.9	81.818	18	4	0	TATGAGTGCTTTAAATATATTT	TATGAGTTTTTTAAATTTTTTT	minus	1/-1
control_0061(-)_down	2000	control_0061(-)_up	2000	14	256	269	541	528	1.7	22	92.857	13	1	0	ATTAATAGAAAAAT	ATTAATAGATAAAT	minus	1/-1
control_0061(-)_down	2000	control_0061(-)_up	2000	21	347	367	442	422	1.7	21.1	80.952	17	4	0	ACAAAATATAGACAAAATTTT	ACTAAATGTAGAAAGAATTTT	minus	1/-1
control_0061(-)_down	2000	control_0061(-)_up	2000	11	1862	1872	559	549	1.7	21.1	100	11	0	0	ATACATAATAA	ATACATAATAA	minus	1/-1
control_0061(-)_down	2000	control_0061(-)_up	2000	13	286	298	294	282	6	20.2	92.308	12	1	0	TTTAAATATATTT	TTTAAATAAATTT	minus	1/-1
control_0061(-)_down	2000	control_0061(-)_up	2000	70	776	843	570	505	6	20.2	70	49	15	4	TTAATACTTTTTTTCTTATAAAAAAAAT-ATATTTATGCTTACATAAAAGTTA-AGACTTAACTAATAAT	TTAATACTTTCATAC--ATAATAAACATCAAATTAATAGATAAATCAAAATTACACAATTAA--AATAAT	minus	1/-1
control_0061(-)_down	2000	control_0061(-)_up	2000	18	1758	1775	1572	1555	6	20.2	83.333	15	3	0	TTTGTATAGATTTTTTTT	TTTGTATAGAACTTCTTT	minus	1/-1
control_0061(-)_down	2000	control_0061(-)_up	2000	15	255	269	467	453	6	19.3	86.667	13	2	0	CATTAATAGAAAAAT	CAATAATAAAAAAAT	minus	1/-1
control_0061(-)_down	2000	control_0061(-)_up	2000	15	374	388	986	972	6	19.3	86.667	13	2	0	AATTAAATATTGTAA	AATGAAATATTCTAA	minus	1/-1
control_0061(-)_down	2000	control_0061(-)_up	2000	15	474	488	1369	1355	6	19.3	86.667	13	2	0	ATTATAAAGAATATG	ATCATAATGAATATG	minus	1/-1
control_0061(-)_down	2000	control_0061(-)_up	2000	15	245	259	1552	1538	6	19.3	86.667	13	2	0	ATGAAAAGTTCATTA	ATGAAAATTTTATTA	minus	1/-1
control_0061(-)_down	2000	control_0061(-)_up	2000	20	1590	1609	1640	1621	6	19.3	80	16	4	0	AAGATATCTAATCAATTTCA	AATATAGTTAATCAATTGCA	minus	1/-1
control_0061(-)_down	2000	control_0061(-)_up	2000	15	195	209	1735	1721	6	19.3	86.667	13	2	0	ACTATTTTATAGCAT	ACTAGTCTATAGCAT	minus	1/-1
control_0061(-)_down	2000	control_0061(-)_up	2000	15	42	56	1983	1969	6	19.3	86.667	13	2	0	ATTTCTTTATATTAA	ATTTTTTTTTATTAA	minus	1/-1
control_0062(-)_down	2000	control_0062(-)_up	2000	19	100	118	67	49	1.7	22	84.211	16	3	0	AGCAGAGGGGATTTGATTG	AGCAAAGGTTATTTGATTG	minus	1/-1
control_0062(-)_down	2000	control_0062(-)_up	2000	16	806	821	304	289	1.7	21.1	87.5	14	2	0	AAGGACTAAACACAAA	AAGGCCTAAACACCAA	minus	1/-1
control_0062(-)_down	2000	control_0062(-)_up	2000	29	1778	1802	533	505	1.7	21.1	79.31	23	2	2	AAAAAT---CTTT-GCATTTTTCCTAGTT	AAAAATTTGCTTTAGCATTTCTCCTGGTT	minus	1/-1
control_0062(-)_down	2000	control_0062(-)_up	2000	16	1582	1597	1430	1415	1.7	21.1	87.5	14	2	0	AAAATATTTATTTCCA	AAAATATTAATTGCCA	minus	1/-1
control_0062(-)_down	2000	control_0062(-)_up	2000	13	1759	1771	1502	1490	6	20.2	92.308	12	1	0	TGATGCTTGACAT	TGATACTTGACAT	minus	1/-1
control_0062(-)_down	2000	control_0062(-)_up	2000	15	1898	1912	126	112	6	19.3	86.667	13	2	0	CTAAAGATGTAAGTT	CTAAAGATCAAAGTT	minus	1/-1
control_0062(-)_down	2000	control_0062(-)_up	2000	10	1211	1220	136	127	6	19.3	100	10	0	0	TGTATGAAGA	TGTATGAAGA	minus	1/-1
control_0062(-)_down	2000	control_0062(-)_up	2000	10	1589	1598	190	181	6	19.3	100	10	0	0	TTATTTCCAT	TTATTTCCAT	minus	1/-1
control_0062(-)_down	2000	control_0062(-)_up	2000	25	1214	1238	1716	1692	6	19.3	76	19	6	0	ATGAAGAATTTTAAATTAGATTTTC	ATGAATAATGAAAAATAAAATTTTC	minus	1/-1
control_0063(+)_down	2000	control_0063(+)_up	2000	15	1053	1067	1140	1126	0.49	23.8	93.333	14	1	0	TTAATGAAAAATCCT	TTAATGAAAGATCCT	minus	1/-1
control_0063(+)_down	2000	control_0063(+)_up	2000	12	53	64	1094	1083	0.49	22.9	100	12	0	0	GTTTAAAAATTG	GTTTAAAAATTG	minus	1/-1
control_0063(+)_down	2000	control_0063(+)_up	2000	11	524	534	58	48	1.7	21.1	100	11	0	0	TCATATTAAAA	TCATATTAAAA	minus	1/-1
control_0063(+)_down	2000	control_0063(+)_up	2000	16	520	535	216	201	1.7	21.1	87.5	14	2	0	AATTTCATATTAAAAA	AATATTATATTAAAAA	minus	1/-1
control_0063(+)_down	2000	control_0063(+)_up	2000	13	445	457	54	42	6	20.2	92.308	12	1	0	ATTAAATGTAATT	ATTAAAAGTAATT	minus	1/-1
control_0063(+)_down	2000	control_0063(+)_up	2000	13	1272	1284	117	105	6	20.2	92.308	12	1	0	TTATATTTTATAT	TTACATTTTATAT	minus	1/-1
control_0063(+)_down	2000	control_0063(+)_up	2000	18	945	962	555	538	6	20.2	83.333	15	3	0	TTAAAGGTTAGTTCTATA	TTCAAGGTCGGTTCTATA	minus	1/-1
control_0063(+)_down	2000	control_0063(+)_up	2000	13	1723	1735	1887	1875	6	20.2	92.308	12	1	0	AACAACCAATGTT	AACAAACAATGTT	minus	1/-1
control_0063(+)_down	2000	control_0063(+)_up	2000	10	889	898	64	55	6	19.3	100	10	0	0	TAAAAATCAT	TAAAAATCAT	minus	1/-1
control_0063(+)_down	2000	control_0063(+)_up	2000	10	959	968	101	92	6	19.3	100	10	0	0	TATATAATAA	TATATAATAA	minus	1/-1
control_0063(+)_down	2000	control_0063(+)_up	2000	10	1919	1928	769	760	6	19.3	100	10	0	0	TTCAAAAAAC	TTCAAAAAAC	minus	1/-1
control_0063(+)_down	2000	control_0063(+)_up	2000	10	58	67	969	960	6	19.3	100	10	0	0	AAAATTGTTC	AAAATTGTTC	minus	1/-1
control_0063(+)_down	2000	control_0063(+)_up	2000	10	717	726	1472	1463	6	19.3	100	10	0	0	TGAAGAAATT	TGAAGAAATT	minus	1/-1
control_0063(+)_down	2000	control_0063(+)_up	2000	10	1532	1541	1853	1844	6	19.3	100	10	0	0	CTTTTTGGAC	CTTTTTGGAC	minus	1/-1
control_0064(+)_down	2000	control_0064(+)_up	2000	11	1236	1246	320	310	1.7	21.1	100	11	0	0	TTGAAGTATGT	TTGAAGTATGT	minus	1/-1
control_0064(+)_down	2000	control_0064(+)_up	2000	11	1082	1092	436	426	1.7	21.1	100	11	0	0	TTCAGTATTTT	TTCAGTATTTT	minus	1/-1
control_0064(+)_down	2000	control_0064(+)_up	2000	16	468	483	932	917	1.7	21.1	87.5	14	2	0	AGAAATTCAAGAATTT	AGAAAAGCAAGAATTT	minus	1/-1
control_0064(+)_down	2000	control_0064(+)_up	2000	13	707	719	990	978	6	20.2	92.308	12	1	0	AATCCAAAACTAT	AATCCAAAACCAT	minus	1/-1
control_0064(+)_down	2000	control_0064(+)_up	2000	13	707	719	1740	1728	6	20.2	92.308	12	1	0	AATCCAAAACTAT	AATCCAAAACCAT	minus	1/-1
control_0064(+)_down	2000	control_0064(+)_up	2000	10	831	840	64	55	6	19.3	100	10	0	0	TAATGTGTCT	TAATGTGTCT	minus	1/-1
control_0064(+)_down	2000	control_0064(+)_up	2000	10	648	657	78	69	6	19.3	100	10	0	0	CTCACAAGTT	CTCACAAGTT	minus	1/-1
control_0064(+)_down	2000	control_0064(+)_up	2000	15	1812	1826	1080	1066	6	19.3	86.667	13	2	0	GAAGCCGATGATGAG	GAAGCCAATGATAAG	minus	1/-1
control_0064(+)_down	2000	control_0064(+)_up	2000	15	875	889	1164	1150	6	19.3	86.667	13	2	0	TATGGTTTTTAAAAA	TATGGTTAATAAAAA	minus	1/-1
control_0064(+)_down	2000	control_0064(+)_up	2000	10	48	57	1164	1155	6	19.3	100	10	0	0	TATGGTTAAT	TATGGTTAAT	minus	1/-1
control_0064(+)_down	2000	control_0064(+)_up	2000	10	727	736	1367	1358	6	19.3	100	10	0	0	ATCAATGCCA	ATCAATGCCA	minus	1/-1
control_0064(+)_down	2000	control_0064(+)_up	2000	25	713	737	1989	1965	6	19.3	76	19	6	0	AAACTATTTTAGAAATCAATGCCAT	AAACTATATAATCAATAAATGACAT	minus	1/-1
control_0065(+)_down	2000	control_0065(+)_up	2000	11	758	768	79	69	1.7	21.1	100	11	0	0	TTCAGTATTTT	TTCAGTATTTT	minus	1/-1
control_0065(+)_down	2000	control_0065(+)_up	2000	16	144	159	575	560	1.7	21.1	87.5	14	2	0	AGAAATTCAAGAATTT	AGAAAAGCAAGAATTT	minus	1/-1
control_0065(+)_down	2000	control_0065(+)_up	2000	13	383	395	633	621	6	20.2	92.308	12	1	0	AATCCAAAACTAT	AATCCAAAACCAT	minus	1/-1
control_0065(+)_down	2000	control_0065(+)_up	2000	13	1842	1854	1122	1110	6	20.2	92.308	12	1	0	ATTGCAAACATCA	ATTGCAACCATCA	minus	1/-1
control_0065(+)_down	2000	control_0065(+)_up	2000	13	383	395	1383	1371	6	20.2	92.308	12	1	0	AATCCAAAACTAT	AATCCAAAACCAT	minus	1/-1
control_0065(+)_down	2000	control_0065(+)_up	2000	15	1488	1502	723	709	6	19.3	86.667	13	2	0	GAAGCCGATGATGAG	GAAGCCAATGATAAG	minus	1/-1
control_0065(+)_down	2000	control_0065(+)_up	2000	15	551	565	807	793	6	19.3	86.667	13	2	0	TATGGTTTTTAAAAA	TATGGTTAATAAAAA	minus	1/-1
control_0065(+)_down	2000	control_0065(+)_up	2000	10	1957	1966	852	843	6	19.3	100	10	0	0	ATCACCAAAC	ATCACCAAAC	minus	1/-1
control_0065(+)_down	2000	control_0065(+)_up	2000	10	403	412	1010	1001	6	19.3	100	10	0	0	ATCAATGCCA	ATCAATGCCA	minus	1/-1
control_0065(+)_down	2000	control_0065(+)_up	2000	15	1753	1767	1129	1115	6	19.3	86.667	13	2	0	AAAGAGTATTGCAAC	AAATAATATTGCAAC	minus	1/-1
control_0065(+)_down	2000	control_0065(+)_up	2000	25	389	413	1632	1608	6	19.3	76	19	6	0	AAACTATTTTAGAAATCAATGCCAT	AAACTATATAATCAATAAATGACAT	minus	1/-1
control_0066(+)_down	2000	control_0066(+)_up	2000	16	65	80	424	409	1.7	21.1	87.5	14	2	0	AGAAATTCAAGAATTT	AGAAAAGCAAGAATTT	minus	1/-1
control_0066(+)_down	2000	control_0066(+)_up	2000	13	304	316	482	470	6	20.2	92.308	12	1	0	AATCCAAAACTAT	AATCCAAAACCAT	minus	1/-1
control_0066(+)_down	2000	control_0066(+)_up	2000	13	1763	1775	971	959	6	20.2	92.308	12	1	0	ATTGCAAACATCA	ATTGCAACCATCA	minus	1/-1
control_0066(+)_down	2000	control_0066(+)_up	2000	13	304	316	1232	1220	6	20.2	92.308	12	1	0	AATCCAAAACTAT	AATCCAAAACCAT	minus	1/-1
control_0066(+)_down	2000	control_0066(+)_up	2000	15	1409	1423	572	558	6	19.3	86.667	13	2	0	GAAGCCGATGATGAG	GAAGCCAATGATAAG	minus	1/-1
control_0066(+)_down	2000	control_0066(+)_up	2000	15	472	486	656	642	6	19.3	86.667	13	2	0	TATGGTTTTTAAAAA	TATGGTTAATAAAAA	minus	1/-1
control_0066(+)_down	2000	control_0066(+)_up	2000	10	1878	1887	701	692	6	19.3	100	10	0	0	ATCACCAAAC	ATCACCAAAC	minus	1/-1
control_0066(+)_down	2000	control_0066(+)_up	2000	10	324	333	859	850	6	19.3	100	10	0	0	ATCAATGCCA	ATCAATGCCA	minus	1/-1
control_0066(+)_down	2000	control_0066(+)_up	2000	15	1674	1688	978	964	6	19.3	86.667	13	2	0	AAAGAGTATTGCAAC	AAATAATATTGCAAC	minus	1/-1
control_0066(+)_down	2000	control_0066(+)_up	2000	25	310	334	1481	1457	6	19.3	76	19	6	0	AAACTATTTTAGAAATCAATGCCAT	AAACTATATAATCAATAAATGACAT	minus	1/-1
control_0067(-)_down	2000	control_0067(-)_up	2000	15	1905	1919	1530	1516	0.49	23.8	93.333	14	1	0	CTAGTATTCTTGACA	CTACTATTCTTGACA	minus	1/-1
control_0067(-)_down	2000	control_0067(-)_up	2000	11	795	805	974	964	1.7	21.1	100	11	0	0	AACACTGTTAA	AACACTGTTAA	minus	1/-1
control_0067(-)_down	2000	control_0067(-)_up	2000	13	808	820	73	61	6	20.2	92.308	12	1	0	AGTTAGAAGAAAT	AGTTAGAAAAAAT	minus	1/-1
control_0067(-)_down	2000	control_0067(-)_up	2000	13	920	932	1733	1721	6	20.2	92.308	12	1	0	GATCAAAGACAAG	GATCCAAGACAAG	minus	1/-1
control_0067(-)_down	2000	control_0067(-)_up	2000	15	825	839	1148	1134	6	19.3	86.667	13	2	0	CACAAGCTTGCAACT	CAGAAGGTTGCAACT	minus	1/-1
control_0067(-)_down	2000	control_0067(-)_up	2000	10	1226	1235	1302	1293	6	19.3	100	10	0	0	ATCTTTGATG	ATCTTTGATG	minus	1/-1
control_0067(-)_down	2000	control_0067(-)_up	2000	10	1898	1907	1877	1868	6	19.3	100	10	0	0	TCTGTTTCTA	TCTGTTTCTA	minus	1/-1
control_0068(-)_down	2000	control_0068(-)_up	2000	31	1406	1435	1675	1645	0.041	26.5	80.645	25	5	1	TATTTTAGTTTGTTAGTT-AGTGCATTAATG	TATTTTATTTTGCTAATTAAGAGCATTTATG	minus	1/-1
control_0068(-)_down	2000	control_0068(-)_up	2000	14	1573	1586	30	17	1.7	22	92.857	13	1	0	AAATCAATGGTTAT	AAATCAATGGTCAT	minus	1/-1
control_0068(-)_down	2000	control_0068(-)_up	2000	19	1526	1544	90	72	1.7	22	84.211	16	3	0	TGCAATAAAAAAACAAATT	TGCAATAAAACAAAGAATT	minus	1/-1
control_0068(-)_down	2000	control_0068(-)_up	2000	14	1810	1823	137	124	1.7	22	92.857	13	1	0	GAATAGATGTTATT	GAACAGATGTTATT	minus	1/-1
control_0068(-)_down	2000	control_0068(-)_up	2000	14	484	497	1228	1215	1.7	22	92.857	13	1	0	TTTCTCTCTCCCTC	TTTATCTCTCCCTC	minus	1/-1
control_0068(-)_down	2000	control_0068(-)_up	2000	25	1220	1244	314	292	1.7	21.1	80	20	3	1	ATGTTTGTACCGAAAGTAAAGGCTT	ATGTTT--ACAGAAAGTAATGTCTT	minus	1/-1
control_0068(-)_down	2000	control_0068(-)_up	2000	16	1019	1034	621	606	1.7	21.1	87.5	14	2	0	TTTATTTAACTTTTTT	TTTGTTTACCTTTTTT	minus	1/-1
control_0068(-)_down	2000	control_0068(-)_up	2000	13	1601	1613	1157	1145	6	20.2	92.308	12	1	0	TATAGCTCTAATC	TAGAGCTCTAATC	minus	1/-1
control_0068(-)_down	2000	control_0068(-)_up	2000	23	1753	1775	1269	1247	6	20.2	78.261	18	5	0	ATTTAGTTTCATTTCTTAAAATT	ATTTAATTCATTTTCATAAAATT	minus	1/-1
control_0068(-)_down	2000	control_0068(-)_up	2000	10	586	595	424	415	6	19.3	100	10	0	0	TTTATTCCTC	TTTATTCCTC	minus	1/-1
control_0068(-)_down	2000	control_0068(-)_up	2000	10	1469	1478	695	686	6	19.3	100	10	0	0	TTTTATGCTT	TTTTATGCTT	minus	1/-1
control_0068(-)_down	2000	control_0068(-)_up	2000	15	443	457	1454	1440	6	19.3	86.667	13	2	0	AATTACGTTATAACC	AATTACATTACAACC	minus	1/-1
control_0069(-)_down	2000	control_0069(-)_up	2000	23	1868	1889	227	205	0.14	25.6	86.957	20	2	1	TGCATAC-TGCATTATTGAAAAA	TGCATACATGCATTGTAGAAAAA	minus	1/-1
control_0069(-)_down	2000	control_0069(-)_up	2000	11	831	841	638	628	1.7	21.1	100	11	0	0	TTTTTCTGTAT	TTTTTCTGTAT	minus	1/-1
control_0069(-)_down	2000	control_0069(-)_up	2000	11	1517	1527	668	658	1.7	21.1	100	11	0	0	TTATTTTCAAT	TTATTTTCAAT	minus	1/-1
control_0069(-)_down	2000	control_0069(-)_up	2000	13	791	803	461	449	6	20.2	92.308	12	1	0	GAAATATTTCCAA	GAAATATATCCAA	minus	1/-1
control_0069(-)_down	2000	control_0069(-)_up	2000	13	810	822	1698	1686	6	20.2	92.308	12	1	0	AGGGTTGTTGAAA	AGGGTTGATGAAA	minus	1/-1
control_0069(-)_down	2000	control_0069(-)_up	2000	13	710	722	1698	1686	6	20.2	92.308	12	1	0	AGGGTTGCTGAAA	AGGGTTGATGAAA	minus	1/-1
control_0069(-)_down	2000	control_0069(-)_up	2000	13	1965	1977	1793	1781	6	20.2	92.308	12	1	0	TCTCTCTGCCTTA	TCTCTCTGCCATA	minus	1/-1
control_0069(-)_down	2000	control_0069(-)_up	2000	10	853	862	157	148	6	19.3	100	10	0	0	CTGTAGATCA	CTGTAGATCA	minus	1/-1
control_0069(-)_down	2000	control_0069(-)_up	2000	15	1244	1258	353	339	6	19.3	86.667	13	2	0	TTTTGATTTTTCTAT	TTTCGACTTTTCTAT	minus	1/-1
control_0069(-)_down	2000	control_0069(-)_up	2000	10	558	567	785	776	6	19.3	100	10	0	0	TGAGGCCAAA	TGAGGCCAAA	minus	1/-1
control_0069(-)_down	2000	control_0069(-)_up	2000	10	988	997	815	806	6	19.3	100	10	0	0	TTTAAATTCA	TTTAAATTCA	minus	1/-1
control_0069(-)_down	2000	control_0069(-)_up	2000	10	1960	1969	1088	1079	6	19.3	100	10	0	0	AGCAGTCTCT	AGCAGTCTCT	minus	1/-1
control_0069(-)_down	2000	control_0069(-)_up	2000	10	918	927	1427	1418	6	19.3	100	10	0	0	AACCTGAATC	AACCTGAATC	minus	1/-1
control_0069(-)_down	2000	control_0069(-)_up	2000	10	1818	1827	1568	1559	6	19.3	100	10	0	0	AAAAAATATG	AAAAAATATG	minus	1/-1
control_0069(-)_down	2000	control_0069(-)_up	2000	10	1355	1364	1647	1638	6	19.3	100	10	0	0	TAAATTTTAA	TAAATTTTAA	minus	1/-1
control_0069(-)_down	2000	control_0069(-)_up	2000	25	198	222	1924	1900	6	19.3	76	19	6	0	ACTAGTGGGGGGCAATTGTTACATG	ACTAGTTTGGTGCAACTGTAACTTG	minus	1/-1
control_0069(-)_down	2000	control_0069(-)_up	2000	10	248	257	1935	1926	6	19.3	100	10	0	0	AGTTAGAGTC	AGTTAGAGTC	minus	1/-1
control_0070(+)_down	2000	control_0070(+)_up	2000	18	877	894	1357	1340	0.012	29.2	94.444	17	1	0	TAAAAAAATTTTATGACA	TAAAAAAAATTTATGACA	minus	1/-1
control_0070(+)_down	2000	control_0070(+)_up	2000	23	1818	1840	1673	1651	0.14	24.7	82.609	19	4	0	GTATACGCTAGAGAAAATAAAAA	GTATAAACTAAAAAAAATAAAAA	minus	1/-1
control_0070(+)_down	2000	control_0070(+)_up	2000	18	1923	1940	1904	1887	0.14	24.7	88.889	16	2	0	TCTTTATAAAATATAATA	TCTTTATAAAATGAAATA	minus	1/-1
control_0070(+)_down	2000	control_0070(+)_up	2000	17	1677	1693	129	113	0.49	22.9	88.235	15	2	0	CAAATCTCAATAAAACA	CAAGTCTCAATAAAGCA	minus	1/-1
control_0070(+)_down	2000	control_0070(+)_up	2000	24	125	148	221	199	0.49	22.9	83.333	20	3	1	ATCACACAATGCTATTAAATGGCT	ATCAAAAAATGCTA-TAAATAGCT	minus	1/-1
control_0070(+)_down	2000	control_0070(+)_up	2000	18	1928	1943	120	103	1.7	22	88.889	16	0	1	ATAAA--ATATAATAAAA	ATAAAGCATATAATAAAA	minus	1/-1
control_0070(+)_down	2000	control_0070(+)_up	2000	16	1930	1945	675	661	1.7	22	93.75	15	0	1	AAAATATAATAAAACT	AAAATATAA-AAAACT	minus	1/-1
control_0070(+)_down	2000	control_0070(+)_up	2000	16	334	349	1451	1437	1.7	22	93.75	15	0	1	CTGCAAACACAATTGA	CTGCAAACAC-ATTGA	minus	1/-1
control_0070(+)_down	2000	control_0070(+)_up	2000	14	951	964	1596	1583	1.7	22	92.857	13	1	0	TGATTCATTTTTTA	TGATTAATTTTTTA	minus	1/-1
control_0070(+)_down	2000	control_0070(+)_up	2000	11	230	240	19	9	1.7	21.1	100	11	0	0	ATGCTGGATGA	ATGCTGGATGA	minus	1/-1
control_0070(+)_down	2000	control_0070(+)_up	2000	11	381	391	267	257	1.7	21.1	100	11	0	0	AGCATGCTCTA	AGCATGCTCTA	minus	1/-1
control_0070(+)_down	2000	control_0070(+)_up	2000	11	154	164	667	657	1.7	21.1	100	11	0	0	AAAAACTACAT	AAAAACTACAT	minus	1/-1
control_0070(+)_down	2000	control_0070(+)_up	2000	11	250	260	1039	1029	1.7	21.1	100	11	0	0	AAAGCTAAATA	AAAGCTAAATA	minus	1/-1
control_0070(+)_down	2000	control_0070(+)_up	2000	16	902	917	1667	1652	1.7	21.1	87.5	14	2	0	ACTAAAAGAAAAAAAA	ACTAAAAAAAATAAAA	minus	1/-1
control_0070(+)_down	2000	control_0070(+)_up	2000	13	248	260	199	187	6	20.2	92.308	12	1	0	TGAAAGCTAAATA	TGAAAGCTAATTA	minus	1/-1
control_0070(+)_down	2000	control_0070(+)_up	2000	13	1030	1042	752	740	6	20.2	92.308	12	1	0	AATTTATTTATAT	AATGTATTTATAT	minus	1/-1
control_0070(+)_down	2000	control_0070(+)_up	2000	23	1526	1548	1470	1448	6	20.2	78.261	18	5	0	AGGTAATTGTTAAACATACCTGC	AGGAAGTGGTTCAATATACCTGC	minus	1/-1
control_0070(+)_down	2000	control_0070(+)_up	2000	13	984	996	1664	1652	6	20.2	92.308	12	1	0	AAAACAAATAAAA	AAAAAAAATAAAA	minus	1/-1
control_0070(+)_down	2000	control_0070(+)_up	2000	28	873	900	1980	1953	6	20.2	75	21	7	0	ATGATAAAAAAATTTTATGACAATCACT	ATTATCAAAGAATTATTAGTCAATCACT	minus	1/-1
control_0070(+)_down	2000	control_0070(+)_up	2000	15	1706	1720	92	78	6	19.3	86.667	13	2	0	ACAATCAAGGAAACA	ACCATCAAGAAAACA	minus	1/-1
control_0070(+)_down	2000	control_0070(+)_up	2000	10	1640	1649	209	200	6	19.3	100	10	0	0	TATAAATAGC	TATAAATAGC	minus	1/-1
control_0070(+)_down	2000	control_0070(+)_up	2000	10	619	628	469	460	6	19.3	100	10	0	0	ATATGTTTGG	ATATGTTTGG	minus	1/-1
control_0070(+)_down	2000	control_0070(+)_up	2000	10	1008	1017	793	784	6	19.3	100	10	0	0	TTTGATAATA	TTTGATAATA	minus	1/-1
control_0070(+)_down	2000	control_0070(+)_up	2000	15	650	664	819	805	6	19.3	86.667	13	2	0	AATGACACAGGTGAG	AATGACTCAGTTGAG	minus	1/-1
control_0070(+)_down	2000	control_0070(+)_up	2000	20	1147	1166	858	839	6	19.3	80	16	4	0	ATATGTAATTTTATGTTCAT	ATATATGATCATATGTTCAT	minus	1/-1
control_0070(+)_down	2000	control_0070(+)_up	2000	20	13	32	981	962	6	19.3	80	16	4	0	CTAATCTCTTAAAAGTATTT	CTAGTCAATTATAAGTATTT	minus	1/-1
control_0070(+)_down	2000	control_0070(+)_up	2000	20	331	350	1498	1479	6	19.3	80	16	4	0	CAACTGCAAACACAATTGAT	CAAATGCAAACTTAGTTGAT	minus	1/-1
control_0070(+)_down	2000	control_0070(+)_up	2000	10	475	484	1600	1591	6	19.3	100	10	0	0	GCAATGATTA	GCAATGATTA	minus	1/-1
control_0070(+)_down	2000	control_0070(+)_up	2000	15	119	133	1889	1875	6	19.3	86.667	13	2	0	ATATGGATCACACAA	ATATGGATAACAGAA	minus	1/-1
control_0071(+)_down	2000	control_0071(+)_up	2000	48	1657	1704	616	569	2.24e-05	38.3	77.083	37	11	0	TGAAAATATTAAAGTAAGAATGAGTTTTAAAATAGTTTTTTGTAAAAT	TGAAAAAATTATATTAAAAATAAATTTTAAAATAATTATTATAAAAAT	minus	1/-1
control_0071(+)_down	2000	control_0071(+)_up	2000	98	1644	1738	854	759	0.000273	33.7	69.388	68	25	3	TTTTATTACTTGTTGAAAATATTAAAGTAAGAATGAGTTTTAAAA---TAGTTTTTTGTAAAATGTGTGCATTCTGTAAATATTAAATCTTTTAAATT	TTTAATTACTTGTCATAAATTTTTTTATTTGAATATATTTTAATAGTCTA-TTTTTTGTGAAAAGTATTAATTAT-TAAATATTTAATTTAATAAATT	minus	1/-1
control_0071(+)_down	2000	control_0071(+)_up	2000	18	1411	1428	994	977	0.012	29.2	94.444	17	1	0	TCTTTAATTTATTGCTAT	TCATTAATTTATTGCTAT	minus	1/-1
control_0071(+)_down	2000	control_0071(+)_up	2000	14	1570	1583	336	323	0.041	26.5	100	14	0	0	TTAGGAAAATAAAT	TTAGGAAAATAAAT	minus	1/-1
control_0071(+)_down	2000	control_0071(+)_up	2000	61	547	603	627	569	0.041	26.5	70.492	43	12	2	TTCTTTTGAAATGAAAACAAGA----AAAAATACTTTATCAAATATTATTATTCTAAATAT	TTCGTTTAGAATGAAAAAATTATATTAAAAATAAATTTTAAAATA--ATTATTATAAAAAT	minus	1/-1
control_0071(+)_down	2000	control_0071(+)_up	2000	31	1577	1607	766	736	0.14	25.6	77.419	24	7	0	AATAAATGATACACTACATACTAGTAGTATA	AATAAATTATACAATAATGAATACTAGTATA	minus	1/-1
control_0071(+)_down	2000	control_0071(+)_up	2000	23	1810	1832	1092	1070	0.14	24.7	82.609	19	4	0	GTTTAAATATTTTTTCTTATCAT	GTTGAAATATTTTATTTTATTAT	minus	1/-1
control_0071(+)_down	2000	control_0071(+)_up	2000	12	769	780	1224	1213	0.49	22.9	100	12	0	0	TATTACTGTTAC	TATTACTGTTAC	minus	1/-1
control_0071(+)_down	2000	control_0071(+)_up	2000	24	565	588	90	67	1.7	22	79.167	19	5	0	AAGAAAAAATACTTTATCAAATAT	AAGACAAAAAAAATTATCATATAT	minus	1/-1
control_0071(+)_down	2000	control_0071(+)_up	2000	19	623	641	367	349	1.7	22	84.211	16	3	0	AAATCTGGGGTTGGAACTT	AAATCTTGTATTGGAACTT	minus	1/-1
control_0071(+)_down	2000	control_0071(+)_up	2000	19	1174	1192	861	843	1.7	22	84.211	16	3	0	ATTGTTTTTTGTTTACTTG	ATTGATTTTTAATTACTTG	minus	1/-1
control_0071(+)_down	2000	control_0071(+)_up	2000	11	982	992	718	708	1.7	21.1	100	11	0	0	TTTTGTGTATG	TTTTGTGTATG	minus	1/-1
control_0071(+)_down	2000	control_0071(+)_up	2000	16	94	109	987	972	1.7	21.1	87.5	14	2	0	TTTATTACTATCTTTT	TTTATTGCTATATTTT	minus	1/-1
control_0071(+)_down	2000	control_0071(+)_up	2000	11	1356	1366	1831	1821	1.7	21.1	100	11	0	0	TTCTTCTCGTT	TTCTTCTCGTT	minus	1/-1
control_0071(+)_down	2000	control_0071(+)_up	2000	13	1653	1665	462	450	6	20.2	92.308	12	1	0	TTGTTGAAAATAT	TTGTTAAAAATAT	minus	1/-1
control_0071(+)_down	2000	control_0071(+)_up	2000	13	1319	1331	554	542	6	20.2	92.308	12	1	0	TACACGTTAATTT	TACACATTAATTT	minus	1/-1
control_0071(+)_down	2000	control_0071(+)_up	2000	18	745	762	831	814	6	20.2	83.333	15	3	0	TTTGTTAGAATTTATTTT	TTTATTTGAATATATTTT	minus	1/-1
control_0071(+)_down	2000	control_0071(+)_up	2000	13	1753	1765	839	827	6	20.2	92.308	12	1	0	TAAATCTTTTTAT	TAAATTTTTTTAT	minus	1/-1
control_0071(+)_down	2000	control_0071(+)_up	2000	13	970	982	1418	1406	6	20.2	92.308	12	1	0	TGGATTTTGGTGT	TGAATTTTGGTGT	minus	1/-1
control_0071(+)_down	2000	control_0071(+)_up	2000	25	841	865	1431	1408	6	20.2	80	20	4	1	TGGTGTTGTATGCTGAATTTGTGGT	TGGTATTGTAATTTGAATTT-TGGT	minus	1/-1
control_0071(+)_down	2000	control_0071(+)_up	2000	15	106	120	151	137	6	19.3	86.667	13	2	0	TTTTGTTCTCTTATG	TTTTTTTCTCTAATG	minus	1/-1
control_0071(+)_down	2000	control_0071(+)_up	2000	15	1087	1101	350	336	6	19.3	86.667	13	2	0	TTTGTGGAGGCAAAT	TTTGTGGATGGAAAT	minus	1/-1
control_0071(+)_down	2000	control_0071(+)_up	2000	15	600	614	471	457	6	19.3	86.667	13	2	0	ATATTGTTATTATTA	ATATTGTTTTTGTTA	minus	1/-1
control_0071(+)_down	2000	control_0071(+)_up	2000	15	560	574	674	660	6	19.3	86.667	13	2	0	AAAACAAGAAAAAAT	AAAGCAATAAAAAAT	minus	1/-1
control_0071(+)_down	2000	control_0071(+)_up	2000	10	1812	1821	781	772	6	19.3	100	10	0	0	TTAAATATTT	TTAAATATTT	minus	1/-1
control_0071(+)_down	2000	control_0071(+)_up	2000	10	1733	1742	888	879	6	19.3	100	10	0	0	TAAATTGTGA	TAAATTGTGA	minus	1/-1
control_0071(+)_down	2000	control_0071(+)_up	2000	10	897	906	947	938	6	19.3	100	10	0	0	AAATTTATGT	AAATTTATGT	minus	1/-1
control_0071(+)_down	2000	control_0071(+)_up	2000	10	940	949	976	967	6	19.3	100	10	0	0	ATTTTAGTTA	ATTTTAGTTA	minus	1/-1
control_0071(+)_down	2000	control_0071(+)_up	2000	25	1040	1064	1319	1295	6	19.3	76	19	6	0	TGATCAATTTGTGTAAAATTTGGAT	TGATCACAGTGAGTAAAAACTGGAT	minus	1/-1
control_0071(+)_down	2000	control_0071(+)_up	2000	10	1295	1304	1500	1491	6	19.3	100	10	0	0	GAATAGCAAG	GAATAGCAAG	minus	1/-1
control_0071(+)_down	2000	control_0071(+)_up	2000	10	1140	1149	1506	1497	6	19.3	100	10	0	0	AAAATGGAAT	AAAATGGAAT	minus	1/-1
control_0071(+)_down	2000	control_0071(+)_up	2000	10	153	162	1829	1820	6	19.3	100	10	0	0	CTTCTCGTTC	CTTCTCGTTC	minus	1/-1
control_0071(+)_down	2000	control_0071(+)_up	2000	10	1096	1105	1988	1979	6	19.3	100	10	0	0	GCAAATAAAT	GCAAATAAAT	minus	1/-1
control_0071(+)_down	2000	control_0071(+)_up	2000	15	1153	1167	1996	1982	6	19.3	86.667	13	2	0	AACCGGGTGCAGATA	AAACGGGTGCAAATA	minus	1/-1
control_0072(-)_down	2000	control_0072(-)_up	2000	21	379	399	1458	1439	0.003	31	95.238	20	0	1	ATTTTCTTATATTCTTAAACA	ATTTTCTTA-ATTCTTAAACA	minus	1/-1
control_0072(-)_down	2000	control_0072(-)_up	2000	38	1314	1350	1289	1252	0.003	30.1	78.947	30	7	1	TAAATATAAAAATATTCAAAA-TTCATCACTATAAAAA	TAAAAATAAAAATATAAAAAATTTAAGGACTAAAAAAA	minus	1/-1
control_0072(-)_down	2000	control_0072(-)_up	2000	17	1105	1121	560	544	0.041	27.4	94.118	16	1	0	ATATATAAAATAAATTA	ATAAATAAAATAAATTA	minus	1/-1
control_0072(-)_down	2000	control_0072(-)_up	2000	16	1319	1334	1307	1292	0.14	25.6	93.75	15	1	0	ATAAAAATATTCAAAA	ATAAAAAAATTCAAAA	minus	1/-1
control_0072(-)_down	2000	control_0072(-)_up	2000	30	1633	1662	1456	1428	0.14	24.7	80	24	5	1	TTTCTTAAATCTTACAAAATACGTTTATGT	TTTCTTAATTCTTA-AACATTTTTTTATGT	minus	1/-1
control_0072(-)_down	2000	control_0072(-)_up	2000	15	851	865	478	464	0.49	23.8	93.333	14	1	0	AAAATAAGTTAAAAA	AAAAGAAGTTAAAAA	minus	1/-1
control_0072(-)_down	2000	control_0072(-)_up	2000	20	1092	1111	889	870	0.49	23.8	85	17	3	0	AAATGATGTGATAATATATA	AAATGATATGATAAAAAATA	minus	1/-1
control_0072(-)_down	2000	control_0072(-)_up	2000	20	418	437	1467	1448	0.49	23.8	85	17	3	0	TTTTTTTTTATATACTTAAT	TTTATTTTTATTTTCTTAAT	minus	1/-1
control_0072(-)_down	2000	control_0072(-)_up	2000	22	1104	1125	565	544	0.49	22.9	81.818	18	4	0	AATATATAAAATAAATTAATTA	AAAATATAAATAAAATAAATTA	minus	1/-1
control_0072(-)_down	2000	control_0072(-)_up	2000	12	305	316	847	836	0.49	22.9	100	12	0	0	ACAAAAAATAGA	ACAAAAAATAGA	minus	1/-1
control_0072(-)_down	2000	control_0072(-)_up	2000	27	1668	1694	1259	1233	0.49	22.9	77.778	21	6	0	TAAAAAAGAAATATATAATTTCTTTAA	TAAAAAAATAATAAATCATATCATTAA	minus	1/-1
control_0072(-)_down	2000	control_0072(-)_up	2000	14	1735	1748	75	62	1.7	22	92.857	13	1	0	ATATATATATGTTA	ATATATATATATTA	minus	1/-1
control_0072(-)_down	2000	control_0072(-)_up	2000	19	304	322	570	552	1.7	22	84.211	16	3	0	AACAAAAAATAGACATAAA	AACTAAAAATATAAATAAA	minus	1/-1
control_0072(-)_down	2000	control_0072(-)_up	2000	19	980	998	821	803	1.7	22	84.211	16	3	0	AACCATTAATATACCTTTT	AACAAATAATATAACTTTT	minus	1/-1
control_0072(-)_down	2000	control_0072(-)_up	2000	19	1315	1333	914	896	1.7	22	84.211	16	3	0	AAATATAAAAATATTCAAA	AAAGATAAAAAAAATCAAA	minus	1/-1
control_0072(-)_down	2000	control_0072(-)_up	2000	19	909	927	1271	1253	1.7	22	84.211	16	3	0	AAGTTTAATAACTAAAAAA	AAATTTAAGGACTAAAAAA	minus	1/-1
control_0072(-)_down	2000	control_0072(-)_up	2000	14	1184	1197	1445	1432	1.7	22	92.857	13	1	0	TTAAACATGTTTTT	TTAAACATTTTTTT	minus	1/-1
control_0072(-)_down	2000	control_0072(-)_up	2000	11	1734	1744	96	86	1.7	21.1	100	11	0	0	AATATATATAT	AATATATATAT	minus	1/-1
control_0072(-)_down	2000	control_0072(-)_up	2000	26	414	439	319	294	1.7	21.1	76.923	20	6	0	ACACTTTTTTTTTATATACTTAATAA	ACACTTTCTGTTTATTCAAATAATAA	minus	1/-1
control_0072(-)_down	2000	control_0072(-)_up	2000	11	1109	1119	896	886	1.7	21.1	100	11	0	0	ATAAAATAAAT	ATAAAATAAAT	minus	1/-1
control_0072(-)_down	2000	control_0072(-)_up	2000	16	1670	1685	1288	1273	1.7	21.1	87.5	14	2	0	AAAAAGAAATATATAA	AAAAATAAAAATATAA	minus	1/-1
control_0072(-)_down	2000	control_0072(-)_up	2000	11	1565	1575	1937	1927	1.7	21.1	100	11	0	0	AATTTGTGTAT	AATTTGTGTAT	minus	1/-1
control_0072(-)_down	2000	control_0072(-)_up	2000	23	867	889	84	62	6	20.2	78.261	18	5	0	TACATATATGTATGGAGATATTA	TATATATATATATATATATATTA	minus	1/-1
control_0072(-)_down	2000	control_0072(-)_up	2000	23	1103	1125	916	894	6	20.2	78.261	18	5	0	TAATATATAAAATAAATTAATTA	TAAAAGATAAAAAAAATCAAATA	minus	1/-1
control_0072(-)_down	2000	control_0072(-)_up	2000	20	1316	1334	931	912	6	20.2	85	17	2	1	AATAT-AAAAATATTCAAAA	AATATTAAAAAAATTTAAAA	minus	1/-1
control_0072(-)_down	2000	control_0072(-)_up	2000	13	1954	1966	941	929	6	20.2	92.308	12	1	0	AACAATTAACAAT	AACAATTTACAAT	minus	1/-1
control_0072(-)_down	2000	control_0072(-)_up	2000	18	909	926	1301	1284	6	20.2	83.333	15	3	0	AAGTTTAATAACTAAAAA	AAATTCAAAAACTAAAAA	minus	1/-1
control_0072(-)_down	2000	control_0072(-)_up	2000	20	1174	1193	1395	1377	6	20.2	85	17	2	1	TTTTAGAAAATTAAACATGT	TTTTAAGAAATTAAA-ATGT	minus	1/-1
control_0072(-)_down	2000	control_0072(-)_up	2000	13	347	359	1763	1751	6	20.2	92.308	12	1	0	TTATTATTTTAAT	TTATTCTTTTAAT	minus	1/-1
control_0072(-)_down	2000	control_0072(-)_up	2000	10	800	809	33	24	6	19.3	100	10	0	0	TGTATGGTTG	TGTATGGTTG	minus	1/-1
control_0072(-)_down	2000	control_0072(-)_up	2000	20	151	170	81	62	6	19.3	80	16	4	0	ATATATATGTTTAGTTATTA	ATATATATATATATATATTA	minus	1/-1
control_0072(-)_down	2000	control_0072(-)_up	2000	10	1735	1744	77	68	6	19.3	100	10	0	0	ATATATATAT	ATATATATAT	minus	1/-1
control_0072(-)_down	2000	control_0072(-)_up	2000	10	1735	1744	79	70	6	19.3	100	10	0	0	ATATATATAT	ATATATATAT	minus	1/-1
control_0072(-)_down	2000	control_0072(-)_up	2000	10	1735	1744	81	72	6	19.3	100	10	0	0	ATATATATAT	ATATATATAT	minus	1/-1
control_0072(-)_down	2000	control_0072(-)_up	2000	10	1735	1744	83	74	6	19.3	100	10	0	0	ATATATATAT	ATATATATAT	minus	1/-1
control_0072(-)_down	2000	control_0072(-)_up	2000	10	1735	1744	85	76	6	19.3	100	10	0	0	ATATATATAT	ATATATATAT	minus	1/-1
control_0072(-)_down	2000	control_0072(-)_up	2000	10	1735	1744	87	78	6	19.3	100	10	0	0	ATATATATAT	ATATATATAT	minus	1/-1
control_0072(-)_down	2000	control_0072(-)_up	2000	10	1735	1744	89	80	6	19.3	100	10	0	0	ATATATATAT	ATATATATAT	minus	1/-1
control_0072(-)_down	2000	control_0072(-)_up	2000	10	1735	1744	91	82	6	19.3	100	10	0	0	ATATATATAT	ATATATATAT	minus	1/-1
control_0072(-)_down	2000	control_0072(-)_up	2000	10	1735	1744	93	84	6	19.3	100	10	0	0	ATATATATAT	ATATATATAT	minus	1/-1
control_0072(-)_down	2000	control_0072(-)_up	2000	10	1006	1015	277	268	6	19.3	100	10	0	0	ATCAAACTTC	ATCAAACTTC	minus	1/-1
control_0072(-)_down	2000	control_0072(-)_up	2000	10	286	295	481	472	6	19.3	100	10	0	0	AGAAAAAGAA	AGAAAAAGAA	minus	1/-1
control_0072(-)_down	2000	control_0072(-)_up	2000	10	734	743	513	504	6	19.3	100	10	0	0	ATTAAAAGAA	ATTAAAAGAA	minus	1/-1
control_0072(-)_down	2000	control_0072(-)_up	2000	25	841	865	586	562	6	19.3	76	19	6	0	CTAAATGACTAAAATAAGTTAAAAA	CTAAATTACTAAGGGAAACTAAAAA	minus	1/-1
control_0072(-)_down	2000	control_0072(-)_up	2000	10	630	639	826	817	6	19.3	100	10	0	0	GAGTGAACAA	GAGTGAACAA	minus	1/-1
control_0072(-)_down	2000	control_0072(-)_up	2000	15	850	864	926	912	6	19.3	86.667	13	2	0	TAAAATAAGTTAAAA	TAAAAAAATTTAAAA	minus	1/-1
control_0072(-)_down	2000	control_0072(-)_up	2000	15	1006	1020	1230	1216	6	19.3	86.667	13	2	0	ATCAAACTTCTCATC	ATCAAAGCTCTCATC	minus	1/-1
control_0072(-)_down	2000	control_0072(-)_up	2000	15	512	526	1258	1244	6	19.3	86.667	13	2	0	AAATAAGTAATAAAT	AAAAAAATAATAAAT	minus	1/-1
control_0072(-)_down	2000	control_0072(-)_up	2000	10	1615	1624	1347	1338	6	19.3	100	10	0	0	AGTAAAAACA	AGTAAAAACA	minus	1/-1
control_0072(-)_down	2000	control_0072(-)_up	2000	15	851	865	1368	1354	6	19.3	86.667	13	2	0	AAAATAAGTTAAAAA	AAAAAAAGTTAAGAA	minus	1/-1
control_0072(-)_down	2000	control_0072(-)_up	2000	15	831	845	1395	1381	6	19.3	86.667	13	2	0	TTTTAAGATACTAAA	TTTTAAGAAATTAAA	minus	1/-1
control_0072(-)_down	2000	control_0072(-)_up	2000	10	1238	1247	1445	1436	6	19.3	100	10	0	0	TTAAACATTT	TTAAACATTT	minus	1/-1
control_0072(-)_down	2000	control_0072(-)_up	2000	15	382	396	1463	1449	6	19.3	86.667	13	2	0	TTCTTATATTCTTAA	TTTTTATTTTCTTAA	minus	1/-1
control_0072(-)_down	2000	control_0072(-)_up	2000	10	1731	1740	1850	1841	6	19.3	100	10	0	0	TCTAATATAT	TCTAATATAT	minus	1/-1
control_0073(-)_down	2000	control_0073(-)_up	2000	29	630	658	1950	1923	0.001	31.9	86.207	25	3	1	TAAAAGAGTTAAAATACGTATTTTTTTTT	TAAAATAGTAAAATTA-GTATTTTTTTTT	minus	1/-1
control_0073(-)_down	2000	control_0073(-)_up	2000	38	661	697	909	872	0.003	30.1	78.947	30	7	1	TAAATATAAAAATATTCAAAA-TTCATCACTATAAAAA	TAAAAATAAAAATATAAAAAATTTAAGGACTAAAAAAA	minus	1/-1
control_0073(-)_down	2000	control_0073(-)_up	2000	17	452	468	180	164	0.041	27.4	94.118	16	1	0	ATATATAAAATAAATTA	ATAAATAAAATAAATTA	minus	1/-1
control_0073(-)_down	2000	control_0073(-)_up	2000	16	666	681	927	912	0.14	25.6	93.75	15	1	0	ATAAAAATATTCAAAA	ATAAAAAAATTCAAAA	minus	1/-1
control_0073(-)_down	2000	control_0073(-)_up	2000	13	1685	1697	192	180	0.14	24.7	100	13	0	0	GAAACTAAAAATA	GAAACTAAAAATA	minus	1/-1
control_0073(-)_down	2000	control_0073(-)_up	2000	13	1686	1698	913	901	0.14	24.7	100	13	0	0	AAACTAAAAATAA	AAACTAAAAATAA	minus	1/-1
control_0073(-)_down	2000	control_0073(-)_up	2000	30	980	1009	1076	1048	0.14	24.7	80	24	5	1	TTTCTTAAATCTTACAAAATACGTTTATGT	TTTCTTAATTCTTA-AACATTTTTTTATGT	minus	1/-1
control_0073(-)_down	2000	control_0073(-)_up	2000	15	198	212	98	84	0.49	23.8	93.333	14	1	0	AAAATAAGTTAAAAA	AAAAGAAGTTAAAAA	minus	1/-1
control_0073(-)_down	2000	control_0073(-)_up	2000	20	439	458	509	490	0.49	23.8	85	17	3	0	AAATGATGTGATAATATATA	AAATGATATGATAAAAAATA	minus	1/-1
control_0073(-)_down	2000	control_0073(-)_up	2000	15	660	674	1830	1816	0.49	23.8	93.333	14	1	0	ATAAATATAAAAATA	ATAAAAATAAAAATA	minus	1/-1
control_0073(-)_down	2000	control_0073(-)_up	2000	15	1010	1024	1901	1887	0.49	23.8	93.333	14	1	0	TTTTTTAAAAAAGAA	TTTTTTAAAAAAAAA	minus	1/-1
control_0073(-)_down	2000	control_0073(-)_up	2000	27	648	673	1985	1959	0.49	23.8	81.481	22	4	1	TATTTTTTTT-TCATAAATATAAAAAT	TATTTTCTTTATCAATATTATAAAAAT	minus	1/-1
control_0073(-)_down	2000	control_0073(-)_up	2000	22	451	472	185	164	0.49	22.9	81.818	18	4	0	AATATATAAAATAAATTAATTA	AAAATATAAATAAAATAAATTA	minus	1/-1
control_0073(-)_down	2000	control_0073(-)_up	2000	27	1015	1041	879	853	0.49	22.9	77.778	21	6	0	TAAAAAAGAAATATATAATTTCTTTAA	TAAAAAAATAATAAATCATATCATTAA	minus	1/-1
control_0073(-)_down	2000	control_0073(-)_up	2000	12	1597	1608	885	874	0.49	22.9	100	12	0	0	AAGGACTAAAAA	AAGGACTAAAAA	minus	1/-1
control_0073(-)_down	2000	control_0073(-)_up	2000	22	1677	1698	984	963	0.49	22.9	81.818	18	4	0	AAAGTATAGAAACTAAAAATAA	AAAGTTAAGAAACAAAAAGTAA	minus	1/-1
control_0073(-)_down	2000	control_0073(-)_up	2000	19	327	345	441	423	1.7	22	84.211	16	3	0	AACCATTAATATACCTTTT	AACAAATAATATAACTTTT	minus	1/-1
control_0073(-)_down	2000	control_0073(-)_up	2000	19	662	680	534	516	1.7	22	84.211	16	3	0	AAATATAAAAATATTCAAA	AAAGATAAAAAAAATCAAA	minus	1/-1
control_0073(-)_down	2000	control_0073(-)_up	2000	19	256	274	891	873	1.7	22	84.211	16	3	0	AAGTTTAATAACTAAAAAA	AAATTTAAGGACTAAAAAA	minus	1/-1
control_0073(-)_down	2000	control_0073(-)_up	2000	14	531	544	1065	1052	1.7	22	92.857	13	1	0	TTAAACATGTTTTT	TTAAACATTTTTTT	minus	1/-1
control_0073(-)_down	2000	control_0073(-)_up	2000	19	1003	1021	1907	1889	1.7	22	84.211	16	3	0	TTTATGTTTTTTTAAAAAA	TTTACATTTTTTAAAAAAA	minus	1/-1
control_0073(-)_down	2000	control_0073(-)_up	2000	23	1365	1387	1916	1896	1.7	22	82.609	19	2	1	CTTCTATTCCTTTCACATTTTTT	CTTATATT--TTTTACATTTTTT	minus	1/-1
control_0073(-)_down	2000	control_0073(-)_up	2000	11	456	466	516	506	1.7	21.1	100	11	0	0	ATAAAATAAAT	ATAAAATAAAT	minus	1/-1
control_0073(-)_down	2000	control_0073(-)_up	2000	38	1601	1638	911	875	1.7	21.1	73.684	28	9	1	ACTAAAAATACTTATTTTTAATAGTTGAAGGACCAAAA	ACTAAAAATA-AAAATATAAAAAATTTAAGGACTAAAA	minus	1/-1
control_0073(-)_down	2000	control_0073(-)_up	2000	16	1017	1032	908	893	1.7	21.1	87.5	14	2	0	AAAAAGAAATATATAA	AAAAATAAAAATATAA	minus	1/-1
control_0073(-)_down	2000	control_0073(-)_up	2000	11	1612	1622	1028	1018	1.7	21.1	100	11	0	0	TTATTTTTAAT	TTATTTTTAAT	minus	1/-1
control_0073(-)_down	2000	control_0073(-)_up	2000	21	1629	1649	1129	1109	1.7	21.1	80.952	17	4	0	AGGACCAAAATATTTCATAAT	AGTACCTAAATATTTTATCAT	minus	1/-1
control_0073(-)_down	2000	control_0073(-)_up	2000	11	1474	1484	1459	1449	1.7	21.1	100	11	0	0	ATGTAAAATTC	ATGTAAAATTC	minus	1/-1
control_0073(-)_down	2000	control_0073(-)_up	2000	11	912	922	1557	1547	1.7	21.1	100	11	0	0	AATTTGTGTAT	AATTTGTGTAT	minus	1/-1
control_0073(-)_down	2000	control_0073(-)_up	2000	18	1681	1698	1831	1815	1.7	21.1	88.889	16	1	1	TATAGAAACTAAAAATAA	TATAAAAA-TAAAAATAA	minus	1/-1
control_0073(-)_down	2000	control_0073(-)_up	2000	11	664	674	1832	1822	1.7	21.1	100	11	0	0	ATATAAAAATA	ATATAAAAATA	minus	1/-1
control_0073(-)_down	2000	control_0073(-)_up	2000	11	848	858	1949	1939	1.7	21.1	100	11	0	0	AAAATAGTAAA	AAAATAGTAAA	minus	1/-1
control_0073(-)_down	2000	control_0073(-)_up	2000	20	1684	1702	95	76	6	20.2	85	17	2	1	AGAAACTAAAAATA-ATTTT	AGAAGTTAAAAATATATTTT	minus	1/-1
control_0073(-)_down	2000	control_0073(-)_up	2000	32	1659	1688	515	484	6	20.2	75	24	6	1	TAAAATCAAGAATTTTATAAAG--TATAGAAA	TAAAATAAATGATATGATAAAAAATATAGAAA	minus	1/-1
control_0073(-)_down	2000	control_0073(-)_up	2000	23	450	472	536	514	6	20.2	78.261	18	5	0	TAATATATAAAATAAATTAATTA	TAAAAGATAAAAAAAATCAAATA	minus	1/-1
control_0073(-)_down	2000	control_0073(-)_up	2000	20	663	681	551	532	6	20.2	85	17	2	1	AATAT-AAAAATATTCAAAA	AATATTAAAAAAATTTAAAA	minus	1/-1
control_0073(-)_down	2000	control_0073(-)_up	2000	13	1301	1313	561	549	6	20.2	92.308	12	1	0	AACAATTAACAAT	AACAATTTACAAT	minus	1/-1
control_0073(-)_down	2000	control_0073(-)_up	2000	18	256	273	921	904	6	20.2	83.333	15	3	0	AAGTTTAATAACTAAAAA	AAATTCAAAAACTAAAAA	minus	1/-1
control_0073(-)_down	2000	control_0073(-)_up	2000	20	521	540	1015	997	6	20.2	85	17	2	1	TTTTAGAAAATTAAACATGT	TTTTAAGAAATTAAA-ATGT	minus	1/-1
control_0073(-)_down	2000	control_0073(-)_up	2000	38	465	497	1688	1651	6	20.2	71.053	27	6	1	ATTAATTAGA-----CATGTCTTTTCTACTTTTGTATA	ATTAATTAGATCTATGATGTAAATTCTATTTTTGAATA	minus	1/-1
control_0073(-)_down	2000	control_0073(-)_up	2000	13	1607	1619	1875	1863	6	20.2	92.308	12	1	0	AATACTTATTTTT	AATATTTATTTTT	minus	1/-1
control_0073(-)_down	2000	control_0073(-)_up	2000	10	81	90	133	124	6	19.3	100	10	0	0	ATTAAAAGAA	ATTAAAAGAA	minus	1/-1
control_0073(-)_down	2000	control_0073(-)_up	2000	10	1601	1610	189	180	6	19.3	100	10	0	0	ACTAAAAATA	ACTAAAAATA	minus	1/-1
control_0073(-)_down	2000	control_0073(-)_up	2000	25	188	212	206	182	6	19.3	76	19	6	0	CTAAATGACTAAAATAAGTTAAAAA	CTAAATTACTAAGGGAAACTAAAAA	minus	1/-1
control_0073(-)_down	2000	control_0073(-)_up	2000	15	197	211	546	532	6	19.3	86.667	13	2	0	TAAAATAAGTTAAAA	TAAAAAAATTTAAAA	minus	1/-1
control_0073(-)_down	2000	control_0073(-)_up	2000	15	353	367	850	836	6	19.3	86.667	13	2	0	ATCAAACTTCTCATC	ATCAAAGCTCTCATC	minus	1/-1
control_0073(-)_down	2000	control_0073(-)_up	2000	10	1686	1695	941	932	6	19.3	100	10	0	0	AAACTAAAAA	AAACTAAAAA	minus	1/-1
control_0073(-)_down	2000	control_0073(-)_up	2000	10	962	971	967	958	6	19.3	100	10	0	0	AGTAAAAACA	AGTAAAAACA	minus	1/-1
control_0073(-)_down	2000	control_0073(-)_up	2000	15	198	212	988	974	6	19.3	86.667	13	2	0	AAAATAAGTTAAAAA	AAAAAAAGTTAAGAA	minus	1/-1
control_0073(-)_down	2000	control_0073(-)_up	2000	15	178	192	1015	1001	6	19.3	86.667	13	2	0	TTTTAAGATACTAAA	TTTTAAGAAATTAAA	minus	1/-1
control_0073(-)_down	2000	control_0073(-)_up	2000	10	585	594	1065	1056	6	19.3	100	10	0	0	TTAAACATTT	TTAAACATTT	minus	1/-1
control_0073(-)_down	2000	control_0073(-)_up	2000	10	1078	1087	1470	1461	6	19.3	100	10	0	0	TCTAATATAT	TCTAATATAT	minus	1/-1
control_0073(-)_down	2000	control_0073(-)_up	2000	10	1317	1326	1659	1650	6	19.3	100	10	0	0	TTTTGAATAT	TTTTGAATAT	minus	1/-1
control_0073(-)_down	2000	control_0073(-)_up	2000	15	231	245	1946	1932	6	19.3	86.667	13	2	0	ATATTAAAATAAGTA	ATAGTAAAATTAGTA	minus	1/-1
control_0074(-)_down	2000	control_0074(-)_up	2000	46	1879	1924	1077	1032	0.000273	34.6	76.087	35	11	0	ATACAAACAATAACTTATCAATTTCTTTAATCTTTATTTTTTAACA	ATACATATACTAATTTAACAGTTTGTTTACACTTTAATTATTAACA	minus	1/-1
control_0074(-)_down	2000	control_0074(-)_up	2000	15	967	981	1578	1564	0.49	23.8	93.333	14	1	0	TGATTGATGAGTTTT	TGAGTGATGAGTTTT	minus	1/-1
control_0074(-)_down	2000	control_0074(-)_up	2000	12	1903	1914	744	733	0.49	22.9	100	12	0	0	CTTTAATCTTTA	CTTTAATCTTTA	minus	1/-1
control_0074(-)_down	2000	control_0074(-)_up	2000	29	239	266	1634	1606	0.49	22.9	79.31	23	5	1	TGATTATTGTAGAAAAAAAATTC-AGTTT	TGATTATTCTTTTCAAAAAATTCTAGTTT	minus	1/-1
control_0074(-)_down	2000	control_0074(-)_up	2000	21	16	36	688	668	1.7	21.1	80.952	17	4	0	AATATATATTTAATTCTTACA	AATATATATCTAAGTTTTTCA	minus	1/-1
control_0074(-)_down	2000	control_0074(-)_up	2000	16	558	573	744	729	1.7	21.1	87.5	14	2	0	CTTTAATATTTGAAAA	CTTTAATCTTTAAAAA	minus	1/-1
control_0074(-)_down	2000	control_0074(-)_up	2000	11	566	576	862	852	1.7	21.1	100	11	0	0	TTTGAAAAGAA	TTTGAAAAGAA	minus	1/-1
control_0074(-)_down	2000	control_0074(-)_up	2000	13	1934	1946	817	805	6	20.2	92.308	12	1	0	AACCATTGTTACT	AACCTTTGTTACT	minus	1/-1
control_0074(-)_down	2000	control_0074(-)_up	2000	13	426	438	1114	1102	6	20.2	92.308	12	1	0	AAAGGATTGACTA	AAAGGACTGACTA	minus	1/-1
control_0074(-)_down	2000	control_0074(-)_up	2000	13	976	988	1425	1413	6	20.2	92.308	12	1	0	AGTTTTGGTTAAT	AGTTTTCGTTAAT	minus	1/-1
control_0074(-)_down	2000	control_0074(-)_up	2000	13	258	270	1858	1846	6	20.2	92.308	12	1	0	ATTCAGTTTGAAT	ATTCAGTTTCAAT	minus	1/-1
control_0074(-)_down	2000	control_0074(-)_up	2000	10	610	619	35	26	6	19.3	100	10	0	0	AATTCTAAAA	AATTCTAAAA	minus	1/-1
control_0074(-)_down	2000	control_0074(-)_up	2000	20	1885	1904	337	318	6	19.3	80	16	4	0	ACAATAACTTATCAATTTCT	ACAAAATTTTATCATTTTCT	minus	1/-1
control_0074(-)_down	2000	control_0074(-)_up	2000	15	1593	1607	401	387	6	19.3	86.667	13	2	0	ATTGATTGACTTTGA	ATAGAATGACTTTGA	minus	1/-1
control_0074(-)_down	2000	control_0074(-)_up	2000	10	1431	1440	751	742	6	19.3	100	10	0	0	AATGCTACTT	AATGCTACTT	minus	1/-1
control_0074(-)_down	2000	control_0074(-)_up	2000	15	1884	1898	1035	1021	6	19.3	86.667	13	2	0	AACAATAACTTATCA	AACAAAATCTTATCA	minus	1/-1
control_0074(-)_down	2000	control_0074(-)_up	2000	10	207	216	1085	1076	6	19.3	100	10	0	0	AATATATAAT	AATATATAAT	minus	1/-1
control_0074(-)_down	2000	control_0074(-)_up	2000	10	1701	1710	1100	1091	6	19.3	100	10	0	0	TACAAGACAT	TACAAGACAT	minus	1/-1
control_0074(-)_down	2000	control_0074(-)_up	2000	10	1378	1387	1649	1640	6	19.3	100	10	0	0	TGTTAAGGGT	TGTTAAGGGT	minus	1/-1
control_0075(-)_down	2000	control_0075(-)_up	2000	14	1572	1585	1904	1891	1.7	22	92.857	13	1	0	CCTTGTTTTGTTGA	CCTTCTTTTGTTGA	minus	1/-1
control_0075(-)_down	2000	control_0075(-)_up	2000	13	1149	1161	617	605	6	20.2	92.308	12	1	0	CCTTGATTTTTTA	CCTTAATTTTTTA	minus	1/-1
control_0075(-)_down	2000	control_0075(-)_up	2000	13	1461	1473	853	841	6	20.2	92.308	12	1	0	AAGAAACACCAAT	AAGAAACGCCAAT	minus	1/-1
control_0075(-)_down	2000	control_0075(-)_up	2000	20	1601	1619	1661	1642	6	20.2	85	17	2	1	ACCACTTTT-ATGGGAAAAT	ACCAATTGTGATGGGAAAAT	minus	1/-1
control_0075(-)_down	2000	control_0075(-)_up	2000	10	751	760	113	104	6	19.3	100	10	0	0	TCATAGGATT	TCATAGGATT	minus	1/-1
control_0075(-)_down	2000	control_0075(-)_up	2000	10	1315	1324	121	112	6	19.3	100	10	0	0	CCTAACCCTC	CCTAACCCTC	minus	1/-1
control_0075(-)_down	2000	control_0075(-)_up	2000	15	375	389	339	325	6	19.3	86.667	13	2	0	TTGCCATGTATTGAT	TTGCCATAGATTGAT	minus	1/-1
control_0075(-)_down	2000	control_0075(-)_up	2000	10	483	492	391	382	6	19.3	100	10	0	0	CAATTTTTCT	CAATTTTTCT	minus	1/-1
control_0075(-)_down	2000	control_0075(-)_up	2000	15	698	712	619	605	6	19.3	86.667	13	2	0	AATCTTTATTTTTTA	AACCTTAATTTTTTA	minus	1/-1
control_0075(-)_down	2000	control_0075(-)_up	2000	10	1268	1277	812	803	6	19.3	100	10	0	0	AGGTTCATTT	AGGTTCATTT	minus	1/-1
control_0075(-)_down	2000	control_0075(-)_up	2000	10	1380	1389	938	929	6	19.3	100	10	0	0	GTAAAAGCCT	GTAAAAGCCT	minus	1/-1
control_0075(-)_down	2000	control_0075(-)_up	2000	10	480	489	1086	1077	6	19.3	100	10	0	0	CATCAATTTT	CATCAATTTT	minus	1/-1
control_0075(-)_down	2000	control_0075(-)_up	2000	10	1522	1531	1213	1204	6	19.3	100	10	0	0	TGACTACCCA	TGACTACCCA	minus	1/-1
control_0075(-)_down	2000	control_0075(-)_up	2000	10	1636	1645	1700	1691	6	19.3	100	10	0	0	GGTAAAAAGG	GGTAAAAAGG	minus	1/-1
control_0076(-)_down	2000	control_0076(-)_up	2000	20	286	305	769	750	0.49	23.8	85	17	3	0	TTTTACATTTGATTTAGAAA	TTTTATTTTTGATATAGAAA	minus	1/-1
control_0076(-)_down	2000	control_0076(-)_up	2000	27	387	413	130	104	0.49	22.9	77.778	21	6	0	AAGATGAAACTAACTTTGCAAGTTTAA	AAGCTGCAACTAGTTTTACAAGTTAAA	minus	1/-1
control_0076(-)_down	2000	control_0076(-)_up	2000	22	1612	1633	168	147	0.49	22.9	81.818	18	4	0	AATAATACATTTAAAGGAAATG	AATAATACATATAATGTTAATG	minus	1/-1
control_0076(-)_down	2000	control_0076(-)_up	2000	14	1212	1225	1227	1214	1.7	22	92.857	13	1	0	TTATTTAGGCTTAA	TTATTTAGGATTAA	minus	1/-1
control_0076(-)_down	2000	control_0076(-)_up	2000	11	533	543	353	343	1.7	21.1	100	11	0	0	ATCTCTTCATT	ATCTCTTCATT	minus	1/-1
control_0076(-)_down	2000	control_0076(-)_up	2000	11	1818	1828	405	395	1.7	21.1	100	11	0	0	TATTTTATGAT	TATTTTATGAT	minus	1/-1
control_0076(-)_down	2000	control_0076(-)_up	2000	11	1607	1617	1256	1246	1.7	21.1	100	11	0	0	TTAAAAATAAT	TTAAAAATAAT	minus	1/-1
control_0076(-)_down	2000	control_0076(-)_up	2000	13	1345	1357	244	232	6	20.2	92.308	12	1	0	GTTTAGTTATTAG	GTTTAGTAATTAG	minus	1/-1
control_0076(-)_down	2000	control_0076(-)_up	2000	13	1583	1595	1163	1151	6	20.2	92.308	12	1	0	AATATTTTTTCAT	AATATTTTTCCAT	minus	1/-1
control_0076(-)_down	2000	control_0076(-)_up	2000	13	1768	1780	1228	1216	6	20.2	92.308	12	1	0	ATTTTTTAGGATT	ATTATTTAGGATT	minus	1/-1
control_0076(-)_down	2000	control_0076(-)_up	2000	10	1622	1631	108	99	6	19.3	100	10	0	0	TTAAAGGAAA	TTAAAGGAAA	minus	1/-1
control_0076(-)_down	2000	control_0076(-)_up	2000	15	1012	1026	154	140	6	19.3	86.667	13	2	0	TGTTAATGAGTGCAT	TGTTAATGGGTTCAT	minus	1/-1
control_0076(-)_down	2000	control_0076(-)_up	2000	10	1205	1214	275	266	6	19.3	100	10	0	0	TAAAATTTTA	TAAAATTTTA	minus	1/-1
control_0076(-)_down	2000	control_0076(-)_up	2000	10	1438	1447	533	524	6	19.3	100	10	0	0	AATATTCATT	AATATTCATT	minus	1/-1
control_0076(-)_down	2000	control_0076(-)_up	2000	10	1989	1998	817	808	6	19.3	100	10	0	0	ATGCTATATT	ATGCTATATT	minus	1/-1
control_0076(-)_down	2000	control_0076(-)_up	2000	10	1517	1526	1267	1258	6	19.3	100	10	0	0	ATTATCAATA	ATTATCAATA	minus	1/-1
control_0076(-)_down	2000	control_0076(-)_up	2000	10	1815	1824	1279	1270	6	19.3	100	10	0	0	ATTTATTTTA	ATTTATTTTA	minus	1/-1
control_0076(-)_down	2000	control_0076(-)_up	2000	10	455	464	1539	1530	6	19.3	100	10	0	0	TCAAAAGAAA	TCAAAAGAAA	minus	1/-1
control_0076(-)_down	2000	control_0076(-)_up	2000	10	1299	1308	1643	1634	6	19.3	100	10	0	0	CATAATAATT	CATAATAATT	minus	1/-1
control_0077(-)_down	2000	control_0077(-)_up	2000	39	1213	1251	1348	1313	0.14	24.7	74.359	29	7	1	TCTTGCAGCAATTTCTTATGTTTCATTGCTATTTTAATT	TCTTGAATCAATTC---ATGATTCATTATTATTTTGATT	minus	1/-1
control_0077(-)_down	2000	control_0077(-)_up	2000	12	1503	1514	651	640	0.49	22.9	100	12	0	0	GAAACTTACTCC	GAAACTTACTCC	minus	1/-1
control_0077(-)_down	2000	control_0077(-)_up	2000	17	1004	1020	1327	1311	0.49	22.9	88.235	15	2	0	ATTATTATTATGATGAT	ATTATTATTTTGATTAT	minus	1/-1
control_0077(-)_down	2000	control_0077(-)_up	2000	24	1098	1121	1142	1119	1.7	22	79.167	19	5	0	TTTTATTACTGAAATAACTTTTTT	TTTTACCAGTGAAATAACATATTT	minus	1/-1
control_0077(-)_down	2000	control_0077(-)_up	2000	14	1178	1191	1655	1642	1.7	22	92.857	13	1	0	TTTTTTTTATTTTG	TTTTTTTAATTTTG	minus	1/-1
control_0077(-)_down	2000	control_0077(-)_up	2000	16	1376	1391	1022	1007	1.7	21.1	87.5	14	2	0	AAGTAAATTTTATAAA	AAGTAATTTTTTTAAA	minus	1/-1
control_0077(-)_down	2000	control_0077(-)_up	2000	13	1631	1643	38	26	6	20.2	92.308	12	1	0	GAAGATTATATAT	GAAGATTATAGAT	minus	1/-1
control_0077(-)_down	2000	control_0077(-)_up	2000	20	1643	1661	411	392	6	20.2	85	17	2	1	TCATTTG-ATTAAATAATTA	TCATTAGCAGTAAATAATTA	minus	1/-1
control_0077(-)_down	2000	control_0077(-)_up	2000	18	1073	1090	836	819	6	20.2	83.333	15	3	0	TGGAAGTTATTTACCATT	TGGAAGTTTCTTAGCATT	minus	1/-1
control_0077(-)_down	2000	control_0077(-)_up	2000	18	1306	1323	856	839	6	20.2	83.333	15	3	0	ATCAAACTTATTTTTTCA	ATAAAACTAAATTTTTCA	minus	1/-1
control_0077(-)_down	2000	control_0077(-)_up	2000	13	1374	1386	854	842	6	20.2	92.308	12	1	0	AAAAGTAAATTTT	AAAACTAAATTTT	minus	1/-1
control_0077(-)_down	2000	control_0077(-)_up	2000	18	1359	1376	1007	990	6	20.2	83.333	15	3	0	AATAACTTTTTATCAAAA	AATTATTATTTATCAAAA	minus	1/-1
control_0077(-)_down	2000	control_0077(-)_up	2000	13	1600	1612	1381	1369	6	20.2	92.308	12	1	0	AAAAGATAATCAA	AAAAGATAATAAA	minus	1/-1
control_0077(-)_down	2000	control_0077(-)_up	2000	10	1269	1278	799	790	6	19.3	100	10	0	0	TTGTACACAT	TTGTACACAT	minus	1/-1
control_0077(-)_down	2000	control_0077(-)_up	2000	15	279	293	1333	1319	6	19.3	86.667	13	2	0	TGATTCATTCTTTTT	TGATTCATTATTATT	minus	1/-1
control_0077(-)_down	2000	control_0077(-)_up	2000	10	1051	1060	1380	1371	6	19.3	100	10	0	0	AAAGATAATA	AAAGATAATA	minus	1/-1
control_0077(-)_down	2000	control_0077(-)_up	2000	10	1943	1952	1431	1422	6	19.3	100	10	0	0	TTCTTTCTGG	TTCTTTCTGG	minus	1/-1
control_0077(-)_down	2000	control_0077(-)_up	2000	15	1050	1064	1520	1506	6	19.3	86.667	13	2	0	TAAAGATAATACATA	TAAAAATAATAAATA	minus	1/-1
control_0077(-)_down	2000	control_0077(-)_up	2000	10	1131	1140	1651	1642	6	19.3	100	10	0	0	TTTAATTTTG	TTTAATTTTG	minus	1/-1
control_0077(-)_down	2000	control_0077(-)_up	2000	10	1580	1589	1677	1668	6	19.3	100	10	0	0	AATATTATCA	AATATTATCA	minus	1/-1
control_0078(-)_down	2000	control_0078(-)_up	2000	19	177	195	1375	1357	0.041	26.5	89.474	17	2	0	TTATCAAAAAGTAAATTTT	TTGTCAAACAGTAAATTTT	minus	1/-1
control_0078(-)_down	2000	control_0078(-)_up	2000	35	172	206	1714	1680	0.49	23.8	74.286	26	9	0	ACTTTTTATCAAAAAGTAAATTTTATAAACGTTGA	ACTATTTATCCAAAAAAAATTATTAAAAATGTAGA	minus	1/-1
control_0078(-)_down	2000	control_0078(-)_up	2000	12	1684	1695	238	227	0.49	22.9	100	12	0	0	CTTCAAAGAATA	CTTCAAAGAATA	minus	1/-1
control_0078(-)_down	2000	control_0078(-)_up	2000	28	177	203	1192	1165	1.7	21.1	78.571	22	5	1	TTATCAAAAAGTA-AATTTTATAAACGT	TTATTAAAAAGTACAAAATGATAAAAGT	minus	1/-1
control_0078(-)_down	2000	control_0078(-)_up	2000	16	222	237	1676	1661	1.7	21.1	87.5	14	2	0	AAAGTAGATCATGTCT	AAATTAGATCATTTCT	minus	1/-1
control_0078(-)_down	2000	control_0078(-)_up	2000	13	124	136	1237	1225	6	20.2	92.308	12	1	0	ATTTTTTCATTTG	ATTTTTTCTTTTG	minus	1/-1
control_0078(-)_down	2000	control_0078(-)_up	2000	10	245	254	29	20	6	19.3	100	10	0	0	AAATGAATTA	AAATGAATTA	minus	1/-1
control_0078(-)_down	2000	control_0078(-)_up	2000	10	658	667	327	318	6	19.3	100	10	0	0	TCTCTAGTTT	TCTCTAGTTT	minus	1/-1
control_0078(-)_down	2000	control_0078(-)_up	2000	10	716	725	693	684	6	19.3	100	10	0	0	TCTTCATGTT	TCTTCATGTT	minus	1/-1
control_0078(-)_down	2000	control_0078(-)_up	2000	10	1823	1832	998	989	6	19.3	100	10	0	0	TGAGAAAATG	TGAGAAAATG	minus	1/-1
control_0078(-)_down	2000	control_0078(-)_up	2000	10	1245	1254	1235	1226	6	19.3	100	10	0	0	TTTTTCTTTT	TTTTTCTTTT	minus	1/-1
control_0078(-)_down	2000	control_0078(-)_up	2000	10	1598	1607	1350	1341	6	19.3	100	10	0	0	ATGCTAATTA	ATGCTAATTA	minus	1/-1
control_0078(-)_down	2000	control_0078(-)_up	2000	15	1666	1680	1550	1536	6	19.3	86.667	13	2	0	AAAACTCATTGGCCA	AAAAATAATTGGCCA	minus	1/-1
control_0078(-)_down	2000	control_0078(-)_up	2000	15	1603	1617	1675	1661	6	19.3	86.667	13	2	0	AATTAGTTCATATCT	AATTAGATCATTTCT	minus	1/-1
control_0079(+)_down	2000	control_0079(+)_up	2000	18	48	65	1133	1116	0.14	24.7	88.889	16	2	0	TAATTTGTTTTATTATTT	TAGTTTGTTTTATTTTTT	minus	1/-1
control_0079(+)_down	2000	control_0079(+)_up	2000	15	890	904	115	101	0.49	23.8	93.333	14	1	0	GAAGTTTTTATGTTA	GAAGTTTTTAAGTTA	minus	1/-1
control_0079(+)_down	2000	control_0079(+)_up	2000	15	726	740	1952	1938	0.49	23.8	93.333	14	1	0	GAAGAAATTATAAGG	GAAGAAATTATATGG	minus	1/-1
control_0079(+)_down	2000	control_0079(+)_up	2000	12	164	175	1033	1022	0.49	22.9	100	12	0	0	GAAATAAAAATA	GAAATAAAAATA	minus	1/-1
control_0079(+)_down	2000	control_0079(+)_up	2000	22	260	281	1134	1113	0.49	22.9	81.818	18	4	0	TTATTTTGTGCTATTATTTTAA	TTAGTTTGTTTTATTTTTTTAA	minus	1/-1
control_0079(+)_down	2000	control_0079(+)_up	2000	14	461	474	450	437	1.7	22	92.857	13	1	0	CATAAAGAAATCAA	CATAATGAAATCAA	minus	1/-1
control_0079(+)_down	2000	control_0079(+)_up	2000	19	720	738	1030	1012	1.7	22	84.211	16	3	0	ATAAATGAAGAAATTATAA	ATAAAAATAGAAATTATAA	minus	1/-1
control_0079(+)_down	2000	control_0079(+)_up	2000	26	149	174	1096	1072	1.7	22	80.769	21	4	1	AAAAGAAGCTATTAAGAAATAAAAAT	AAAATTAGTTATTTA-AAATAAAAAT	minus	1/-1
control_0079(+)_down	2000	control_0079(+)_up	2000	19	1124	1142	1975	1957	1.7	22	84.211	16	3	0	AAAGAAGTAACTAGAAAGA	AAATAAGTAAATATAAAGA	minus	1/-1
control_0079(+)_down	2000	control_0079(+)_up	2000	11	1315	1325	328	318	1.7	21.1	100	11	0	0	CTTAAATAATT	CTTAAATAATT	minus	1/-1
control_0079(+)_down	2000	control_0079(+)_up	2000	11	1209	1219	620	610	1.7	21.1	100	11	0	0	AAAAATGACAA	AAAAATGACAA	minus	1/-1
control_0079(+)_down	2000	control_0079(+)_up	2000	11	1868	1878	719	709	1.7	21.1	100	11	0	0	ATATAAAAATT	ATATAAAAATT	minus	1/-1
control_0079(+)_down	2000	control_0079(+)_up	2000	23	891	912	996	974	1.7	21.1	82.609	19	3	1	AAGTTTTTATGTTATAA-TATAA	AAGTGTTTTTTTTATAATTATAA	minus	1/-1
control_0079(+)_down	2000	control_0079(+)_up	2000	11	1891	1901	1545	1535	1.7	21.1	100	11	0	0	AATTAATATTT	AATTAATATTT	minus	1/-1
control_0079(+)_down	2000	control_0079(+)_up	2000	16	954	969	1739	1724	1.7	21.1	87.5	14	2	0	TCCAAATAGGTGTCAG	TCCAAATAGATGTTAG	minus	1/-1
control_0079(+)_down	2000	control_0079(+)_up	2000	18	894	911	536	519	6	20.2	83.333	15	3	0	TTTTTATGTTATAATATA	TTTATATATTTTAATATA	minus	1/-1
control_0079(+)_down	2000	control_0079(+)_up	2000	23	1192	1214	794	772	6	20.2	78.261	18	5	0	TTATACTCCTCTTTACCAAAAAT	TTATACCCAACTTTTCAAAAAAT	minus	1/-1
control_0079(+)_down	2000	control_0079(+)_up	2000	13	271	283	902	890	6	20.2	92.308	12	1	0	TATTATTTTAACT	TATTATTTAAACT	minus	1/-1
control_0079(+)_down	2000	control_0079(+)_up	2000	13	160	172	1055	1043	6	20.2	92.308	12	1	0	TTAAGAAATAAAA	TTAAGAAATTAAA	minus	1/-1
control_0079(+)_down	2000	control_0079(+)_up	2000	18	274	291	1164	1147	6	20.2	83.333	15	3	0	TATTTTAACTTTTGTTAT	TATTTTAATTATTCTTAT	minus	1/-1
control_0079(+)_down	2000	control_0079(+)_up	2000	18	376	393	1945	1928	6	20.2	83.333	15	3	0	TTATATATATACATGGTA	TTATATGGATACATAGTA	minus	1/-1
control_0079(+)_down	2000	control_0079(+)_up	2000	10	1134	1143	96	87	6	19.3	100	10	0	0	CTAGAAAGAA	CTAGAAAGAA	minus	1/-1
control_0079(+)_down	2000	control_0079(+)_up	2000	10	592	601	179	170	6	19.3	100	10	0	0	TTTTAGACTA	TTTTAGACTA	minus	1/-1
control_0079(+)_down	2000	control_0079(+)_up	2000	25	585	609	302	278	6	19.3	76	19	6	0	ATAACTCTTTTAGACTAATCTCACT	ATAACTATCTAAAACTAATTTTACT	minus	1/-1
control_0079(+)_down	2000	control_0079(+)_up	2000	10	593	602	343	334	6	19.3	100	10	0	0	TTTAGACTAA	TTTAGACTAA	minus	1/-1
control_0079(+)_down	2000	control_0079(+)_up	2000	10	412	421	521	512	6	19.3	100	10	0	0	ATATAGTTCT	ATATAGTTCT	minus	1/-1
control_0079(+)_down	2000	control_0079(+)_up	2000	10	525	534	546	537	6	19.3	100	10	0	0	GAAATCATGT	GAAATCATGT	minus	1/-1
control_0079(+)_down	2000	control_0079(+)_up	2000	10	1899	1908	932	923	6	19.3	100	10	0	0	TTTTTATAAC	TTTTTATAAC	minus	1/-1
control_0079(+)_down	2000	control_0079(+)_up	2000	15	1147	1161	981	967	6	19.3	86.667	13	2	0	AATTATAAGAATTGC	AATTATAATAACTGC	minus	1/-1
control_0079(+)_down	2000	control_0079(+)_up	2000	10	810	819	1003	994	6	19.3	100	10	0	0	AAAAATAAAG	AAAAATAAAG	minus	1/-1
control_0079(+)_down	2000	control_0079(+)_up	2000	10	549	558	1032	1023	6	19.3	100	10	0	0	AAATAAAAAT	AAATAAAAAT	minus	1/-1
control_0079(+)_down	2000	control_0079(+)_up	2000	10	549	558	1081	1072	6	19.3	100	10	0	0	AAATAAAAAT	AAATAAAAAT	minus	1/-1
control_0079(+)_down	2000	control_0079(+)_up	2000	15	552	566	1098	1084	6	19.3	86.667	13	2	0	TAAAAATTGGTTCTT	TAAAAATTAGTTATT	minus	1/-1
control_0079(+)_down	2000	control_0079(+)_up	2000	15	1561	1575	1133	1119	6	19.3	86.667	13	2	0	TAGTTTCGTTTATTT	TAGTTTGTTTTATTT	minus	1/-1
control_0080(-)_down	2000	control_0080(-)_up	2000	26	952	977	1016	991	0.14	25.6	80.769	21	5	0	TTTTAAATATAGAGACTAAAATCAAT	TTTTAATTAGAGAAACTAACATGAAT	minus	1/-1
control_0080(-)_down	2000	control_0080(-)_up	2000	12	1545	1556	1770	1759	0.49	22.9	100	12	0	0	ATATTCCAAATT	ATATTCCAAATT	minus	1/-1
control_0080(-)_down	2000	control_0080(-)_up	2000	16	1292	1307	546	531	1.7	21.1	87.5	14	2	0	CTACATTTGAAAAATG	CTATATTTGCAAAATG	minus	1/-1
control_0080(-)_down	2000	control_0080(-)_up	2000	25	517	540	57	33	6	20.2	80	20	4	1	AAAAAGA-GAAAGTTATCAAAAATA	AAAAACATGAAAGAAAACAAAAATA	minus	1/-1
control_0080(-)_down	2000	control_0080(-)_up	2000	13	999	1011	551	539	6	20.2	92.308	12	1	0	TTAAAATATATTT	TTAAACTATATTT	minus	1/-1
control_0080(-)_down	2000	control_0080(-)_up	2000	10	365	374	42	33	6	19.3	100	10	0	0	AACAAAAATA	AACAAAAATA	minus	1/-1
control_0080(-)_down	2000	control_0080(-)_up	2000	10	596	605	510	501	6	19.3	100	10	0	0	TCTTATATTT	TCTTATATTT	minus	1/-1
control_0080(-)_down	2000	control_0080(-)_up	2000	10	895	904	664	655	6	19.3	100	10	0	0	TTCATAAAAA	TTCATAAAAA	minus	1/-1
control_0080(-)_down	2000	control_0080(-)_up	2000	10	945	954	1221	1212	6	19.3	100	10	0	0	TTATCATTTT	TTATCATTTT	minus	1/-1
control_0080(-)_down	2000	control_0080(-)_up	2000	10	1223	1232	1251	1242	6	19.3	100	10	0	0	AATATAAATG	AATATAAATG	minus	1/-1
control_0080(-)_down	2000	control_0080(-)_up	2000	15	1608	1622	1361	1347	6	19.3	86.667	13	2	0	TGAAAGTTAAAAATT	TGAAAGTTAGAACTT	minus	1/-1
control_0080(-)_down	2000	control_0080(-)_up	2000	20	1566	1585	1531	1512	6	19.3	80	16	4	0	TGTTTCTGAATTTTAAAATT	TGTTTCTGCAATTAAAAGTT	minus	1/-1
control_0080(-)_down	2000	control_0080(-)_up	2000	10	1262	1271	1526	1517	6	19.3	100	10	0	0	CTGCAATTAA	CTGCAATTAA	minus	1/-1
control_0081(-)_down	2000	control_0081(-)_up	2000	26	574	599	804	779	0.14	25.6	80.769	21	5	0	TTTTAAATATAGAGACTAAAATCAAT	TTTTAATTAGAGAAACTAACATGAAT	minus	1/-1
control_0081(-)_down	2000	control_0081(-)_up	2000	12	1167	1178	1558	1547	0.49	22.9	100	12	0	0	ATATTCCAAATT	ATATTCCAAATT	minus	1/-1
control_0081(-)_down	2000	control_0081(-)_up	2000	14	1747	1760	1196	1183	1.7	22	92.857	13	1	0	CTAATTAGATGGTG	CTAATTATATGGTG	minus	1/-1
control_0081(-)_down	2000	control_0081(-)_up	2000	16	914	929	334	319	1.7	21.1	87.5	14	2	0	CTACATTTGAAAAATG	CTATATTTGCAAAATG	minus	1/-1
control_0081(-)_down	2000	control_0081(-)_up	2000	11	1893	1903	770	760	1.7	21.1	100	11	0	0	CTCTAATTTTC	CTCTAATTTTC	minus	1/-1
control_0081(-)_down	2000	control_0081(-)_up	2000	13	621	633	339	327	6	20.2	92.308	12	1	0	TTAAAATATATTT	TTAAACTATATTT	minus	1/-1
control_0081(-)_down	2000	control_0081(-)_up	2000	13	1851	1863	805	793	6	20.2	92.308	12	1	0	GTTTTAATAAGAG	GTTTTAATTAGAG	minus	1/-1
control_0081(-)_down	2000	control_0081(-)_up	2000	10	218	227	298	289	6	19.3	100	10	0	0	TCTTATATTT	TCTTATATTT	minus	1/-1
control_0081(-)_down	2000	control_0081(-)_up	2000	15	1777	1791	364	350	6	19.3	86.667	13	2	0	AAAACTTAGACACAA	AAGACTTATACACAA	minus	1/-1
control_0081(-)_down	2000	control_0081(-)_up	2000	10	517	526	452	443	6	19.3	100	10	0	0	TTCATAAAAA	TTCATAAAAA	minus	1/-1
control_0081(-)_down	2000	control_0081(-)_up	2000	10	567	576	1009	1000	6	19.3	100	10	0	0	TTATCATTTT	TTATCATTTT	minus	1/-1
control_0081(-)_down	2000	control_0081(-)_up	2000	10	845	854	1039	1030	6	19.3	100	10	0	0	AATATAAATG	AATATAAATG	minus	1/-1
control_0081(-)_down	2000	control_0081(-)_up	2000	15	1230	1244	1149	1135	6	19.3	86.667	13	2	0	TGAAAGTTAAAAATT	TGAAAGTTAGAACTT	minus	1/-1
control_0081(-)_down	2000	control_0081(-)_up	2000	10	1767	1776	1146	1137	6	19.3	100	10	0	0	AAGTTAGAAC	AAGTTAGAAC	minus	1/-1
control_0081(-)_down	2000	control_0081(-)_up	2000	20	1188	1207	1319	1300	6	19.3	80	16	4	0	TGTTTCTGAATTTTAAAATT	TGTTTCTGCAATTAAAAGTT	minus	1/-1
control_0081(-)_down	2000	control_0081(-)_up	2000	10	884	893	1314	1305	6	19.3	100	10	0	0	CTGCAATTAA	CTGCAATTAA	minus	1/-1
control_0081(-)_down	2000	control_0081(-)_up	2000	10	1865	1874	1453	1444	6	19.3	100	10	0	0	CTTTATTACA	CTTTATTACA	minus	1/-1
control_0081(-)_down	2000	control_0081(-)_up	2000	10	365	374	1812	1803	6	19.3	100	10	0	0	GAATCAAACT	GAATCAAACT	minus	1/-1
control_0081(-)_down	2000	control_0081(-)_up	2000	10	1087	1096	1838	1829	6	19.3	100	10	0	0	AATAAAATGA	AATAAAATGA	minus	1/-1
control_0082(-)_down	2000	control_0082(-)_up	2000	17	1350	1366	1560	1544	0.49	22.9	88.235	15	2	0	ATAAAATTTATATTTCA	ATAATATTAATATTTCA	minus	1/-1
control_0082(-)_down	2000	control_0082(-)_up	2000	19	1468	1486	1925	1907	1.7	22	84.211	16	3	0	TGAATCATAAAAACAATTT	TGTATCATACAAAAAATTT	minus	1/-1
control_0082(-)_down	2000	control_0082(-)_up	2000	16	1343	1358	115	100	1.7	21.1	87.5	14	2	0	TATCATCATAAAATTT	TATCATCAGCAAATTT	minus	1/-1
control_0082(-)_down	2000	control_0082(-)_up	2000	11	1353	1363	767	757	1.7	21.1	100	11	0	0	AAATTTATATT	AAATTTATATT	minus	1/-1
control_0082(-)_down	2000	control_0082(-)_up	2000	11	1803	1813	822	812	1.7	21.1	100	11	0	0	AAAAATACTTT	AAAAATACTTT	minus	1/-1
control_0082(-)_down	2000	control_0082(-)_up	2000	11	1351	1361	1449	1439	1.7	21.1	100	11	0	0	TAAAATTTATA	TAAAATTTATA	minus	1/-1
control_0082(-)_down	2000	control_0082(-)_up	2000	11	1351	1361	1533	1523	1.7	21.1	100	11	0	0	TAAAATTTATA	TAAAATTTATA	minus	1/-1
control_0082(-)_down	2000	control_0082(-)_up	2000	13	167	179	96	84	6	20.2	92.308	12	1	0	AAATTGATCAAGA	AAGTTGATCAAGA	minus	1/-1
control_0082(-)_down	2000	control_0082(-)_up	2000	13	1015	1027	649	637	6	20.2	92.308	12	1	0	AATGATGAATTTT	AATGTTGAATTTT	minus	1/-1
control_0082(-)_down	2000	control_0082(-)_up	2000	13	877	889	649	637	6	20.2	92.308	12	1	0	AATGATGAATTTT	AATGTTGAATTTT	minus	1/-1
control_0082(-)_down	2000	control_0082(-)_up	2000	18	1966	1983	724	707	6	20.2	83.333	15	3	0	TTTATTTTACTTATATTG	TTTAATTTAAATATATTG	minus	1/-1
control_0082(-)_down	2000	control_0082(-)_up	2000	23	1464	1486	853	831	6	20.2	78.261	18	5	0	AATTTGAATCATAAAAACAATTT	AATGTGAAAAACAAACACAATTT	minus	1/-1
control_0082(-)_down	2000	control_0082(-)_up	2000	15	1801	1815	591	577	6	19.3	86.667	13	2	0	GTAAAAATACTTTTT	GTAAAAATAATTATT	minus	1/-1
control_0082(-)_down	2000	control_0082(-)_up	2000	10	646	655	689	680	6	19.3	100	10	0	0	AATATTATCC	AATATTATCC	minus	1/-1
control_0082(-)_down	2000	control_0082(-)_up	2000	10	1380	1389	1087	1078	6	19.3	100	10	0	0	ATTGCTTCTT	ATTGCTTCTT	minus	1/-1
control_0082(-)_down	2000	control_0082(-)_up	2000	10	1563	1572	1248	1239	6	19.3	100	10	0	0	TTTTTTCAAA	TTTTTTCAAA	minus	1/-1
control_0082(-)_down	2000	control_0082(-)_up	2000	10	1351	1360	1425	1416	6	19.3	100	10	0	0	TAAAATTTAT	TAAAATTTAT	minus	1/-1
control_0083(+)_down	2000	control_0083(+)_up	2000	22	1483	1504	1721	1700	0.041	27.4	86.364	19	3	0	CACATCAAAAGCAACTCATAAC	CACAGCAAAACCAACACATAAC	minus	1/-1
control_0083(+)_down	2000	control_0083(+)_up	2000	18	633	650	143	126	0.14	24.7	88.889	16	2	0	TTATTAATCAAATGAATG	TTATTTATTAAATGAATG	minus	1/-1
control_0083(+)_down	2000	control_0083(+)_up	2000	33	1151	1183	556	528	0.49	23.8	78.788	26	3	2	GTAATTTATATTAATTTATGGATATAATTTCAA	GTAATTTATATT--TTTA--CATATATTTTTAA	minus	1/-1
control_0083(+)_down	2000	control_0083(+)_up	2000	20	1855	1874	558	539	0.49	23.8	85	17	3	0	TTGTGATTTATGTATTTACA	TTGTAATTTATATTTTTACA	minus	1/-1
control_0083(+)_down	2000	control_0083(+)_up	2000	17	1426	1442	304	288	0.49	22.9	88.235	15	2	0	TTATTTCATATAATCAA	TTATATCATATAATAAA	minus	1/-1
control_0083(+)_down	2000	control_0083(+)_up	2000	12	1632	1643	316	305	0.49	22.9	100	12	0	0	AACAATATTCTT	AACAATATTCTT	minus	1/-1
control_0083(+)_down	2000	control_0083(+)_up	2000	12	211	222	1564	1553	0.49	22.9	100	12	0	0	GATGGAGGAGAA	GATGGAGGAGAA	minus	1/-1
control_0083(+)_down	2000	control_0083(+)_up	2000	11	16	26	22	12	1.7	21.1	100	11	0	0	TTTATTTTTTA	TTTATTTTTTA	minus	1/-1
control_0083(+)_down	2000	control_0083(+)_up	2000	21	496	516	534	514	1.7	21.1	80.952	17	4	0	TTTTTAAAACGTAGATTGAAA	TTTTTAAAATGTATTTTGGAA	minus	1/-1
control_0083(+)_down	2000	control_0083(+)_up	2000	21	1880	1900	558	538	1.7	21.1	80.952	17	4	0	TTGTGATTTATGTCTTTTCAT	TTGTAATTTATATTTTTACAT	minus	1/-1
control_0083(+)_down	2000	control_0083(+)_up	2000	20	746	765	987	970	1.7	21.1	85	17	1	1	AGTTGCTTTCTCTGGCTTTG	AGTTTCTTTCTCT--CTTTG	minus	1/-1
control_0083(+)_down	2000	control_0083(+)_up	2000	23	796	818	1060	1039	1.7	21.1	82.609	19	3	1	ATTTACGTTTCTTTTTTATTTTA	ATTTTGGTTT-TTTTTTCTTTTA	minus	1/-1
control_0083(+)_down	2000	control_0083(+)_up	2000	16	723	738	1402	1387	1.7	21.1	87.5	14	2	0	AATCAAAAGGGTTGTG	AATCAAAAGGAGTGTG	minus	1/-1
control_0083(+)_down	2000	control_0083(+)_up	2000	23	1160	1182	270	248	6	20.2	78.261	18	5	0	ATTAATTTATGGATATAATTTCA	ATTAATTAATGTATAAAGTTACA	minus	1/-1
control_0083(+)_down	2000	control_0083(+)_up	2000	18	1430	1447	683	666	6	20.2	83.333	15	3	0	TTCATATAATCAAATATT	TTGATATAAAAAAATATT	minus	1/-1
control_0083(+)_down	2000	control_0083(+)_up	2000	10	140	149	66	57	6	19.3	100	10	0	0	ATAATTATTT	ATAATTATTT	minus	1/-1
control_0083(+)_down	2000	control_0083(+)_up	2000	10	144	153	175	166	6	19.3	100	10	0	0	TTATTTTCTA	TTATTTTCTA	minus	1/-1
control_0083(+)_down	2000	control_0083(+)_up	2000	25	804	828	309	285	6	19.3	76	19	6	0	TTCTTTTTTATTTTATTGTAAAGGA	TTCTTTTATATCATATAATAAATGA	minus	1/-1
control_0083(+)_down	2000	control_0083(+)_up	2000	15	578	592	415	401	6	19.3	86.667	13	2	0	ATATATTTCTGAATT	ATATATTTTTTAATT	minus	1/-1
control_0083(+)_down	2000	control_0083(+)_up	2000	10	1036	1045	687	678	6	19.3	100	10	0	0	ATTATTGATA	ATTATTGATA	minus	1/-1
control_0083(+)_down	2000	control_0083(+)_up	2000	10	809	818	725	716	6	19.3	100	10	0	0	TTTTATTTTA	TTTTATTTTA	minus	1/-1
control_0083(+)_down	2000	control_0083(+)_up	2000	10	1909	1918	1581	1572	6	19.3	100	10	0	0	AAAAACACAC	AAAAACACAC	minus	1/-1
control_0084(+)_down	2000	control_0084(+)_up	2000	46	1753	1798	343	299	0.041	26.5	73.913	34	11	1	ATTATTTAATTTGTCATTTCCACTTCACTTATTATATTTTCATTAC	ATTATTTATTTTAAAATTTCAAATATTTTTTTTAT-TTTTCATTAC	minus	1/-1
control_0084(+)_down	2000	control_0084(+)_up	2000	35	1155	1186	49	15	1.7	22	77.143	27	5	2	AACTAATTATGTTT--TTGTGTAGAAA-ATTATTG	AATTAATTATTTTTTATCTTATAGAAATATTATTG	minus	1/-1
control_0084(+)_down	2000	control_0084(+)_up	2000	19	1823	1841	1406	1388	1.7	22	84.211	16	3	0	TTACTTGTCAACATGATTT	TTAATTTTCATCATGATTT	minus	1/-1
control_0084(+)_down	2000	control_0084(+)_up	2000	16	1820	1835	1104	1089	1.7	21.1	87.5	14	2	0	AAGTTACTTGTCAACA	AAGGTACTTATCAACA	minus	1/-1
control_0084(+)_down	2000	control_0084(+)_up	2000	16	1781	1796	1632	1617	1.7	21.1	87.5	14	2	0	TTATTATATTTTCATT	TTATTACATTTACATT	minus	1/-1
control_0084(+)_down	2000	control_0084(+)_up	2000	13	1158	1170	63	51	6	20.2	92.308	12	1	0	TAATTATGTTTTT	TAATGATGTTTTT	minus	1/-1
control_0084(+)_down	2000	control_0084(+)_up	2000	13	658	670	229	217	6	20.2	92.308	12	1	0	AAGATTTTTCTTA	AAGATTTTTATTA	minus	1/-1
control_0084(+)_down	2000	control_0084(+)_up	2000	15	1127	1141	503	490	6	20.2	93.333	14	0	1	AATTCATTTGAAAAA	AATT-ATTTGAAAAA	minus	1/-1
control_0084(+)_down	2000	control_0084(+)_up	2000	13	1399	1411	622	610	6	20.2	92.308	12	1	0	ATTATTTTTGTTT	ATTATTTTTGATT	minus	1/-1
control_0084(+)_down	2000	control_0084(+)_up	2000	13	71	83	1469	1457	6	20.2	92.308	12	1	0	ATCTTTATTTTCA	ATCTTGATTTTCA	minus	1/-1
control_0084(+)_down	2000	control_0084(+)_up	2000	13	1724	1736	1539	1527	6	20.2	92.308	12	1	0	ATTCCAATTTCCA	ATTCTAATTTCCA	minus	1/-1
control_0084(+)_down	2000	control_0084(+)_up	2000	23	1741	1763	1782	1760	6	20.2	78.261	18	5	0	ATAAGTTCCATTATTATTTAATT	ATGAGTTAGATCATTATTTTATT	minus	1/-1
control_0084(+)_down	2000	control_0084(+)_up	2000	10	772	781	39	30	6	19.3	100	10	0	0	TTTTTATCTT	TTTTTATCTT	minus	1/-1
control_0084(+)_down	2000	control_0084(+)_up	2000	10	1757	1766	180	171	6	19.3	100	10	0	0	TTTAATTTGT	TTTAATTTGT	minus	1/-1
control_0084(+)_down	2000	control_0084(+)_up	2000	15	768	782	319	305	6	19.3	86.667	13	2	0	ATTGTTTTTATCTTT	ATTTTTTTTATTTTT	minus	1/-1
control_0084(+)_down	2000	control_0084(+)_up	2000	10	323	332	432	423	6	19.3	100	10	0	0	TAAAATTTAT	TAAAATTTAT	minus	1/-1
control_0084(+)_down	2000	control_0084(+)_up	2000	10	1286	1295	729	720	6	19.3	100	10	0	0	AAGAAAATTA	AAGAAAATTA	minus	1/-1
control_0084(+)_down	2000	control_0084(+)_up	2000	10	1350	1359	1028	1019	6	19.3	100	10	0	0	GTGGCTTTCA	GTGGCTTTCA	minus	1/-1
control_0084(+)_down	2000	control_0084(+)_up	2000	15	1917	1931	1516	1502	6	19.3	86.667	13	2	0	AAACTATGTGATAAA	AAACTATGAGAAAAA	minus	1/-1
control_0084(+)_down	2000	control_0084(+)_up	2000	10	1857	1866	1702	1693	6	19.3	100	10	0	0	TTATATGTTA	TTATATGTTA	minus	1/-1
control_0084(+)_down	2000	control_0084(+)_up	2000	10	1397	1406	1772	1763	6	19.3	100	10	0	0	TCATTATTTT	TCATTATTTT	minus	1/-1
control_0084(+)_down	2000	control_0084(+)_up	2000	15	1776	1790	1896	1882	6	19.3	86.667	13	2	0	TTCACTTATTATATT	TTCACATAATATATT	minus	1/-1
control_0084(+)_down	2000	control_0084(+)_up	2000	10	801	810	1907	1898	6	19.3	100	10	0	0	TGAATTCAAT	TGAATTCAAT	minus	1/-1
control_0085(+)_down	2000	control_0085(+)_up	2000	15	554	568	455	441	0.49	23.8	93.333	14	1	0	TTCTCCTTTATATTT	TTCTCCTTTATTTTT	minus	1/-1
control_0085(+)_down	2000	control_0085(+)_up	2000	14	1167	1180	1102	1089	1.7	22	92.857	13	1	0	TACATCCATTTTTG	TACATCCATGTTTG	minus	1/-1
control_0085(+)_down	2000	control_0085(+)_up	2000	16	1978	1993	436	421	1.7	21.1	87.5	14	2	0	TTCTTTTGTTGCATGC	TTCTTTTGCTACATGC	minus	1/-1
control_0085(+)_down	2000	control_0085(+)_up	2000	32	742	771	475	445	1.7	21.1	78.125	25	4	2	TGTCTTTTATTTTTA--TTGTCTCACCATTAT	TGTTTTTTTTTTTTAGGTTGT-TCTCCTTTAT	minus	1/-1
control_0085(+)_down	2000	control_0085(+)_up	2000	55	1740	1792	500	451	1.7	21.1	69.091	38	10	2	GTTTTTTGTTTTTAGTT--CTATACTTTTTTTTGAAATTTTTTTTGTTAGTTCTC	GTTTTTTGCTCTTGGCTGACTTTGCTGTTTTTT-----TTTTTTAGGTTGTTCTC	minus	1/-1
control_0085(+)_down	2000	control_0085(+)_up	2000	11	1117	1127	499	489	1.7	21.1	100	11	0	0	TTTTTTGCTCT	TTTTTTGCTCT	minus	1/-1
control_0085(+)_down	2000	control_0085(+)_up	2000	18	1130	1147	989	973	1.7	21.1	88.889	16	1	1	TAAGAACATCTACCACCA	TAAGTAC-TCTACCACCA	minus	1/-1
control_0085(+)_down	2000	control_0085(+)_up	2000	13	1528	1540	419	407	6	20.2	92.308	12	1	0	TGTGATCATGTTT	TGTGTTCATGTTT	minus	1/-1
control_0085(+)_down	2000	control_0085(+)_up	2000	13	37	49	1025	1013	6	20.2	92.308	12	1	0	TATATATATTCTA	TATATATATGCTA	minus	1/-1
control_0085(+)_down	2000	control_0085(+)_up	2000	23	335	357	1263	1241	6	20.2	78.261	18	5	0	GGAAGAGAAAAACATATTTGGTT	GGAAAAGAAAAAAGTTCTTGGTT	minus	1/-1
control_0085(+)_down	2000	control_0085(+)_up	2000	18	979	996	1766	1749	6	20.2	83.333	15	3	0	AGTAATCCTGTTGTTCTA	AGTAATTCTTTTGTGCTA	minus	1/-1
control_0085(+)_down	2000	control_0085(+)_up	2000	25	795	819	314	290	6	19.3	76	19	6	0	TTGTTTCAATATGGTATGTATTTTG	TTGTTTCCGTTTGTTTTGTAGTTTG	minus	1/-1
control_0085(+)_down	2000	control_0085(+)_up	2000	10	57	66	439	430	6	19.3	100	10	0	0	AGTTTCTTTT	AGTTTCTTTT	minus	1/-1
control_0085(+)_down	2000	control_0085(+)_up	2000	15	741	755	455	441	6	19.3	86.667	13	2	0	TTGTCTTTTATTTTT	TTCTCCTTTATTTTT	minus	1/-1
control_0085(+)_down	2000	control_0085(+)_up	2000	10	663	672	501	492	6	19.3	100	10	0	0	GGTTTTTTGC	GGTTTTTTGC	minus	1/-1
control_0085(+)_down	2000	control_0085(+)_up	2000	20	1090	1109	562	543	6	19.3	80	16	4	0	ATGATGTAAGCTGCTTTCCA	ATGTTTTGAGCTTCTTTCCA	minus	1/-1
control_0085(+)_down	2000	control_0085(+)_up	2000	10	1909	1918	1629	1620	6	19.3	100	10	0	0	AATTGAAAAA	AATTGAAAAA	minus	1/-1
control_0086(+)_down	2000	control_0086(+)_up	2000	15	245	259	126	112	0.49	23.8	93.333	14	1	0	TTCTCCTTTATATTT	TTCTCCTTTATTTTT	minus	1/-1
control_0086(+)_down	2000	control_0086(+)_up	2000	14	858	871	773	760	1.7	22	92.857	13	1	0	TACATCCATTTTTG	TACATCCATGTTTG	minus	1/-1
control_0086(+)_down	2000	control_0086(+)_up	2000	16	1669	1684	107	92	1.7	21.1	87.5	14	2	0	TTCTTTTGTTGCATGC	TTCTTTTGCTACATGC	minus	1/-1
control_0086(+)_down	2000	control_0086(+)_up	2000	32	433	462	146	116	1.7	21.1	78.125	25	4	2	TGTCTTTTATTTTTA--TTGTCTCACCATTAT	TGTTTTTTTTTTTTAGGTTGT-TCTCCTTTAT	minus	1/-1
control_0086(+)_down	2000	control_0086(+)_up	2000	55	1431	1483	171	122	1.7	21.1	69.091	38	10	2	GTTTTTTGTTTTTAGTT--CTATACTTTTTTTTGAAATTTTTTTTGTTAGTTCTC	GTTTTTTGCTCTTGGCTGACTTTGCTGTTTTTT-----TTTTTTAGGTTGTTCTC	minus	1/-1
control_0086(+)_down	2000	control_0086(+)_up	2000	11	808	818	170	160	1.7	21.1	100	11	0	0	TTTTTTGCTCT	TTTTTTGCTCT	minus	1/-1
control_0086(+)_down	2000	control_0086(+)_up	2000	18	821	838	660	644	1.7	21.1	88.889	16	1	1	TAAGAACATCTACCACCA	TAAGTAC-TCTACCACCA	minus	1/-1
control_0086(+)_down	2000	control_0086(+)_up	2000	21	1746	1766	1324	1304	1.7	21.1	80.952	17	4	0	TCTTTCTCTGACAGACTAAAA	TCTTTCTTTGGGAGATTAAAA	minus	1/-1
control_0086(+)_down	2000	control_0086(+)_up	2000	13	1219	1231	90	78	6	20.2	92.308	12	1	0	TGTGATCATGTTT	TGTGTTCATGTTT	minus	1/-1
control_0086(+)_down	2000	control_0086(+)_up	2000	23	26	48	934	912	6	20.2	78.261	18	5	0	GGAAGAGAAAAACATATTTGGTT	GGAAAAGAAAAAAGTTCTTGGTT	minus	1/-1
control_0086(+)_down	2000	control_0086(+)_up	2000	18	670	687	1437	1420	6	20.2	83.333	15	3	0	AGTAATCCTGTTGTTCTA	AGTAATTCTTTTGTGCTA	minus	1/-1
control_0086(+)_down	2000	control_0086(+)_up	2000	15	432	446	126	112	6	19.3	86.667	13	2	0	TTGTCTTTTATTTTT	TTCTCCTTTATTTTT	minus	1/-1
control_0086(+)_down	2000	control_0086(+)_up	2000	10	354	363	172	163	6	19.3	100	10	0	0	GGTTTTTTGC	GGTTTTTTGC	minus	1/-1
control_0086(+)_down	2000	control_0086(+)_up	2000	20	781	800	233	214	6	19.3	80	16	4	0	ATGATGTAAGCTGCTTTCCA	ATGTTTTGAGCTTCTTTCCA	minus	1/-1
control_0086(+)_down	2000	control_0086(+)_up	2000	10	1600	1609	1300	1291	6	19.3	100	10	0	0	AATTGAAAAA	AATTGAAAAA	minus	1/-1
control_0087(-)_down	2000	control_0087(-)_up	2000	22	699	720	1570	1549	0.041	27.4	86.364	19	3	0	TTTGGAAAATAAGATAATGGAA	TTTAGAAAATAAGATATTGAAA	minus	1/-1
control_0087(-)_down	2000	control_0087(-)_up	2000	24	1531	1554	1000	977	0.041	26.5	83.333	20	4	0	TTTTCGTTGTGCTGAAAATTTCAA	TTTTGATTGTTCGGAAAATTTCAA	minus	1/-1
control_0087(-)_down	2000	control_0087(-)_up	2000	23	239	261	229	207	0.14	24.7	82.609	19	4	0	TGGAAATACGGACTGCATTTGAA	TGGATATATGGACTGAATCTGAA	minus	1/-1
control_0087(-)_down	2000	control_0087(-)_up	2000	15	1139	1153	752	738	0.49	23.8	93.333	14	1	0	AAAGAAACACAATAA	AAGGAAACACAATAA	minus	1/-1
control_0087(-)_down	2000	control_0087(-)_up	2000	19	680	698	172	154	1.7	22	84.211	16	3	0	TATTTGAGCAAGTTTTTCT	TATTTGAGCTTGCTTTTCT	minus	1/-1
control_0087(-)_down	2000	control_0087(-)_up	2000	14	1542	1555	553	540	1.7	22	92.857	13	1	0	CTGAAAATTTCAAT	CTGAAATTTTCAAT	minus	1/-1
control_0087(-)_down	2000	control_0087(-)_up	2000	18	1909	1925	455	438	1.7	21.1	88.889	16	1	1	CTGCA-TTTGATTATTTT	CTGCAATTTCATTATTTT	minus	1/-1
control_0087(-)_down	2000	control_0087(-)_up	2000	13	307	319	227	215	6	20.2	92.308	12	1	0	GATCTATGGACTG	GATATATGGACTG	minus	1/-1
control_0087(-)_down	2000	control_0087(-)_up	2000	13	216	228	1391	1379	6	20.2	92.308	12	1	0	TTTGATTTTGTTT	TTTCATTTTGTTT	minus	1/-1
control_0087(-)_down	2000	control_0087(-)_up	2000	15	232	246	185	171	6	19.3	86.667	13	2	0	ATTCTTCTGGAAATA	ATTCTTCAGAAAATA	minus	1/-1
control_0087(-)_down	2000	control_0087(-)_up	2000	20	817	836	191	172	6	19.3	80	16	4	0	ATGTACATTCTTAAACAAAT	ATTTACATTCTTCAGAAAAT	minus	1/-1
control_0087(-)_down	2000	control_0087(-)_up	2000	10	1370	1379	685	676	6	19.3	100	10	0	0	TTTTTGATGT	TTTTTGATGT	minus	1/-1
control_0087(-)_down	2000	control_0087(-)_up	2000	10	1947	1956	1000	991	6	19.3	100	10	0	0	TTTTGATTGT	TTTTGATTGT	minus	1/-1
control_0087(-)_down	2000	control_0087(-)_up	2000	25	1626	1650	1170	1146	6	19.3	76	19	6	0	TTTGTAAATAATAGTAGAAAAAAAG	TTAGTAAATCATTGGAAAGAAAAAG	minus	1/-1
control_0087(-)_down	2000	control_0087(-)_up	2000	15	1308	1322	1431	1417	6	19.3	86.667	13	2	0	ATGTCCTCTTTCACA	ATTTCCTATTTCACA	minus	1/-1
control_0087(-)_down	2000	control_0087(-)_up	2000	15	1624	1638	1592	1578	6	19.3	86.667	13	2	0	CATTTGTAAATAATA	CATTTAAAAATAATA	minus	1/-1
control_0087(-)_down	2000	control_0087(-)_up	2000	10	259	268	1619	1610	6	19.3	100	10	0	0	GAAATGTGTT	GAAATGTGTT	minus	1/-1
control_0088(-)_down	2000	control_0088(-)_up	2000	14	1382	1395	1793	1780	0.041	26.5	100	14	0	0	TTTAATTGGATTGA	TTTAATTGGATTGA	minus	1/-1
control_0088(-)_down	2000	control_0088(-)_up	2000	14	137	150	751	738	1.7	22	92.857	13	1	0	TTTTGGTAGTCTTA	TTTTGGTAGTCCTA	minus	1/-1
control_0088(-)_down	2000	control_0088(-)_up	2000	19	538	556	1800	1782	1.7	22	84.211	16	3	0	TCTTAATTTCAATTGGATT	TCTAAAATTTAATTGGATT	minus	1/-1
control_0088(-)_down	2000	control_0088(-)_up	2000	11	1796	1806	1142	1132	1.7	21.1	100	11	0	0	GTTCATTAATA	GTTCATTAATA	minus	1/-1
control_0088(-)_down	2000	control_0088(-)_up	2000	21	1120	1140	1765	1745	1.7	21.1	80.952	17	4	0	AATTAAATTTTTGTACCTACA	AATTAAATTTATTTCCCAACA	minus	1/-1
control_0088(-)_down	2000	control_0088(-)_up	2000	11	331	341	1761	1751	1.7	21.1	100	11	0	0	AAATTTATTTC	AAATTTATTTC	minus	1/-1
control_0088(-)_down	2000	control_0088(-)_up	2000	15	453	467	476	462	6	19.3	86.667	13	2	0	AAATTAATCTTTGGA	AAATTAGTCTTTTGA	minus	1/-1
control_0088(-)_down	2000	control_0088(-)_up	2000	20	515	534	538	519	6	19.3	80	16	4	0	TAATTGAATCCCTAAATTTT	TAATTTGGTCCCTAAAATTT	minus	1/-1
control_0088(-)_down	2000	control_0088(-)_up	2000	10	223	232	727	718	6	19.3	100	10	0	0	AAAAAGGAAA	AAAAAGGAAA	minus	1/-1
control_0088(-)_down	2000	control_0088(-)_up	2000	15	510	524	845	831	6	19.3	86.667	13	2	0	TTTTTTAATTGAATC	TTTTTCATTTGAATC	minus	1/-1
control_0088(-)_down	2000	control_0088(-)_up	2000	10	1769	1778	1323	1314	6	19.3	100	10	0	0	TGCGTCCTTT	TGCGTCCTTT	minus	1/-1
control_0088(-)_down	2000	control_0088(-)_up	2000	15	746	760	1348	1334	6	19.3	86.667	13	2	0	AATTTGCATAATCTT	AAGTTGCAAAATCTT	minus	1/-1
control_0088(-)_down	2000	control_0088(-)_up	2000	15	689	703	1419	1405	6	19.3	86.667	13	2	0	AACAAATGTGAAAAA	AACCAATATGAAAAA	minus	1/-1
control_0088(-)_down	2000	control_0088(-)_up	2000	10	1460	1469	1625	1616	6	19.3	100	10	0	0	CTACATTTTG	CTACATTTTG	minus	1/-1
control_0088(-)_down	2000	control_0088(-)_up	2000	10	1133	1142	1628	1619	6	19.3	100	10	0	0	TACCTACATT	TACCTACATT	minus	1/-1
control_0089(-)_down	2000	control_0089(-)_up	2000	15	452	466	469	455	0.49	23.8	93.333	14	1	0	AGAACACTGAATTTA	AGAACACTCAATTTA	minus	1/-1
control_0089(-)_down	2000	control_0089(-)_up	2000	12	756	767	376	365	0.49	22.9	100	12	0	0	GCTATCAAACAT	GCTATCAAACAT	minus	1/-1
control_0089(-)_down	2000	control_0089(-)_up	2000	11	510	520	1591	1581	1.7	21.1	100	11	0	0	AAACAACTTTT	AAACAACTTTT	minus	1/-1
control_0089(-)_down	2000	control_0089(-)_up	2000	13	643	655	396	384	6	20.2	92.308	12	1	0	TAACCAGAAAATT	TAACCTGAAAATT	minus	1/-1
control_0089(-)_down	2000	control_0089(-)_up	2000	33	1220	1252	1379	1347	6	20.2	72.727	24	9	0	ACTAAAATATAATTTAGCTATCTCAAAAATTAT	ACTAAGGTAAAGATTAGCTATCAAAATAATAAT	minus	1/-1
control_0089(-)_down	2000	control_0089(-)_up	2000	13	1162	1174	1580	1568	6	20.2	92.308	12	1	0	ACTAAAATTGTTA	ACTAGAATTGTTA	minus	1/-1
control_0089(-)_down	2000	control_0089(-)_up	2000	15	151	165	898	884	6	19.3	86.667	13	2	0	TAGACTAACAAAGAA	TAGACTCACAATGAA	minus	1/-1
control_0089(-)_down	2000	control_0089(-)_up	2000	10	552	561	1542	1533	6	19.3	100	10	0	0	TGCCAGTTCA	TGCCAGTTCA	minus	1/-1
control_0089(-)_down	2000	control_0089(-)_up	2000	15	461	475	1855	1841	6	19.3	86.667	13	2	0	AATTTAGCAAAGTAA	AATTTACCAAATTAA	minus	1/-1
control_0089(-)_down	2000	control_0089(-)_up	2000	10	340	349	1910	1901	6	19.3	100	10	0	0	ATATATTCTT	ATATATTCTT	minus	1/-1
control_0090(+)_down	2000	control_0090(+)_up	2000	38	1865	1900	575	538	0.041	26.5	78.947	30	6	2	GTTTGTTTGT-TTTATTCAGTCTAACAT-ATAACACAT	GTTTGTTTGTCTTTATTTATCCTCTCATCATACCACAT	minus	1/-1
control_0090(+)_down	2000	control_0090(+)_up	2000	19	359	377	970	952	0.041	26.5	89.474	17	2	0	AATATGTGAATATATAATT	AATATTTGAATATGTAATT	minus	1/-1
control_0090(+)_down	2000	control_0090(+)_up	2000	22	627	647	1530	1509	0.49	23.8	86.364	19	2	1	TCAA-CATGCAATATTCATCAA	TCAATCATACAATATCCATCAA	minus	1/-1
control_0090(+)_down	2000	control_0090(+)_up	2000	17	1215	1231	1929	1913	0.49	22.9	88.235	15	2	0	TATTACTTATACCCAAT	TATTACTTACATCCAAT	minus	1/-1
control_0090(+)_down	2000	control_0090(+)_up	2000	24	1854	1877	1176	1153	1.7	22	79.167	19	5	0	TACACCTTTCTGTTTGTTTGTTTT	TACAACCTTCCGTCTGTTTGTCTT	minus	1/-1
control_0090(+)_down	2000	control_0090(+)_up	2000	14	1819	1832	1530	1517	1.7	22	92.857	13	1	0	TCCATCATACAATA	TCAATCATACAATA	minus	1/-1
control_0090(+)_down	2000	control_0090(+)_up	2000	16	1813	1828	558	543	1.7	21.1	87.5	14	2	0	TATCCTTCCATCATAC	TATCCTCTCATCATAC	minus	1/-1
control_0090(+)_down	2000	control_0090(+)_up	2000	21	1023	1043	926	906	1.7	21.1	80.952	17	4	0	ATAATGACGGGTTTTCAGAAA	ATACTAACGGGTTTTGTGAAA	minus	1/-1
control_0090(+)_down	2000	control_0090(+)_up	2000	11	1067	1077	999	989	1.7	21.1	100	11	0	0	ATAAAAAATTA	ATAAAAAATTA	minus	1/-1
control_0090(+)_down	2000	control_0090(+)_up	2000	13	202	214	363	351	6	20.2	92.308	12	1	0	CATCATAATAATC	CATCATAATCATC	minus	1/-1
control_0090(+)_down	2000	control_0090(+)_up	2000	13	533	545	1701	1689	6	20.2	92.308	12	1	0	TACAGTTGCTTCA	TACAGTTGCTCCA	minus	1/-1
control_0090(+)_down	2000	control_0090(+)_up	2000	15	1348	1362	30	16	6	19.3	86.667	13	2	0	TAATCATAAATTAAA	TAATAATAAATAAAA	minus	1/-1
control_0090(+)_down	2000	control_0090(+)_up	2000	20	1970	1989	269	250	6	19.3	80	16	4	0	ATTTATTTAATTCTACATCA	ATTTATTTATTTGATCATCA	minus	1/-1
control_0090(+)_down	2000	control_0090(+)_up	2000	10	306	315	442	433	6	19.3	100	10	0	0	ACACATTTGA	ACACATTTGA	minus	1/-1
control_0090(+)_down	2000	control_0090(+)_up	2000	10	1315	1324	517	508	6	19.3	100	10	0	0	ATTCCTATAT	ATTCCTATAT	minus	1/-1
control_0090(+)_down	2000	control_0090(+)_up	2000	10	220	229	591	582	6	19.3	100	10	0	0	CATAATGAAA	CATAATGAAA	minus	1/-1
control_0090(+)_down	2000	control_0090(+)_up	2000	10	643	652	1212	1203	6	19.3	100	10	0	0	ATCAAGGCAG	ATCAAGGCAG	minus	1/-1
control_0091(+)_down	2000	control_0091(+)_up	2000	35	372	402	732	698	0.49	22.9	77.143	27	4	2	TTAATTACACCTTTC--TGTTT--GTTTGTTTTAT	TTGATTACACCATTCCACGTTTAAGTGTGTTTTAT	minus	1/-1
control_0091(+)_down	2000	control_0091(+)_up	2000	17	1641	1657	871	855	0.49	22.9	88.235	15	2	0	TTTGTTAATTAAATCAG	TTCGTTAATCAAATCAG	minus	1/-1
control_0091(+)_down	2000	control_0091(+)_up	2000	12	130	141	1231	1220	0.49	22.9	100	12	0	0	ATAAACAAATCT	ATAAACAAATCT	minus	1/-1
control_0091(+)_down	2000	control_0091(+)_up	2000	12	1819	1830	1960	1949	0.49	22.9	100	12	0	0	ACTATTGTAATT	ACTATTGTAATT	minus	1/-1
control_0091(+)_down	2000	control_0091(+)_up	2000	19	534	552	918	900	1.7	22	84.211	16	3	0	TTCAGTTTGACATATAACA	TTGAGTTAAACATATAACA	minus	1/-1
control_0091(+)_down	2000	control_0091(+)_up	2000	19	402	420	918	900	1.7	22	84.211	16	3	0	TTCAGTCTAACATATAACA	TTGAGTTAAACATATAACA	minus	1/-1
control_0091(+)_down	2000	control_0091(+)_up	2000	11	1432	1442	334	324	1.7	21.1	100	11	0	0	CTCTTTTTTGC	CTCTTTTTTGC	minus	1/-1
control_0091(+)_down	2000	control_0091(+)_up	2000	16	654	669	889	874	1.7	21.1	87.5	14	2	0	AAATTTATATTACATG	AAATTTATGTTAAATG	minus	1/-1
control_0091(+)_down	2000	control_0091(+)_up	2000	33	937	969	900	868	6	20.2	72.727	24	9	0	ATCATATGATTTAATTTAATGAAAATGTTTTCG	ATCAAATAAATAAATTTATGTTAAATGATTTCG	minus	1/-1
control_0091(+)_down	2000	control_0091(+)_up	2000	13	932	944	1599	1587	6	20.2	92.308	12	1	0	ATGATATCATATG	ATGATATCATCTG	minus	1/-1
control_0091(+)_down	2000	control_0091(+)_up	2000	13	1369	1381	1939	1927	6	20.2	92.308	12	1	0	CTACATCAAATGT	CTATATCAAATGT	minus	1/-1
control_0091(+)_down	2000	control_0091(+)_up	2000	15	1649	1663	190	176	6	19.3	86.667	13	2	0	TTAAATCAGTCATTA	TTAAGTCATTCATTA	minus	1/-1
control_0091(+)_down	2000	control_0091(+)_up	2000	15	1481	1495	190	176	6	19.3	86.667	13	2	0	TTAAATCAATCATTA	TTAAGTCATTCATTA	minus	1/-1
control_0091(+)_down	2000	control_0091(+)_up	2000	10	385	394	439	430	6	19.3	100	10	0	0	TCTGTTTGTT	TCTGTTTGTT	minus	1/-1
control_0091(+)_down	2000	control_0091(+)_up	2000	10	782	791	510	501	6	19.3	100	10	0	0	TTTTTTATTT	TTTTTTATTT	minus	1/-1
control_0091(+)_down	2000	control_0091(+)_up	2000	10	925	934	750	741	6	19.3	100	10	0	0	ATATTTAATG	ATATTTAATG	minus	1/-1
control_0091(+)_down	2000	control_0091(+)_up	2000	10	1702	1711	958	949	6	19.3	100	10	0	0	ACACATATAT	ACACATATAT	minus	1/-1
control_0091(+)_down	2000	control_0091(+)_up	2000	10	1534	1543	958	949	6	19.3	100	10	0	0	ACACATATAT	ACACATATAT	minus	1/-1
control_0091(+)_down	2000	control_0091(+)_up	2000	10	1618	1627	1164	1155	6	19.3	100	10	0	0	TGCATCCAAG	TGCATCCAAG	minus	1/-1
control_0091(+)_down	2000	control_0091(+)_up	2000	10	247	256	1748	1739	6	19.3	100	10	0	0	CATATTCTCA	CATATTCTCA	minus	1/-1
control_0092(+)_down	2000	control_0092(+)_up	2000	39	1602	1639	58	20	0.041	27.4	76.923	30	8	1	AATAAATACATCATATGCAATTATTT-TCATTTCATAAT	AATAAATTTATTATATAGAATTATTTATAATTAGATAAT	minus	1/-1
control_0092(+)_down	2000	control_0092(+)_up	2000	21	954	974	1756	1736	0.14	25.6	85.714	18	3	0	TTGATTGAACTAAATACTTGA	TTTATTGAACTATATAATTGA	minus	1/-1
control_0092(+)_down	2000	control_0092(+)_up	2000	13	1878	1890	1054	1042	0.14	24.7	100	13	0	0	ATTTGTTGTCTTA	ATTTGTTGTCTTA	minus	1/-1
control_0092(+)_down	2000	control_0092(+)_up	2000	11	1244	1254	59	49	1.7	21.1	100	11	0	0	TAATAAATTTA	TAATAAATTTA	minus	1/-1
control_0092(+)_down	2000	control_0092(+)_up	2000	11	1476	1486	1371	1361	1.7	21.1	100	11	0	0	ATTCAACAGTT	ATTCAACAGTT	minus	1/-1
control_0092(+)_down	2000	control_0092(+)_up	2000	13	1676	1688	596	584	6	20.2	92.308	12	1	0	ATGTGCAGGAGCT	ATGTGGAGGAGCT	minus	1/-1
control_0092(+)_down	2000	control_0092(+)_up	2000	13	215	227	654	642	6	20.2	92.308	12	1	0	TGAATATCTTTAA	TGAAAATCTTTAA	minus	1/-1
control_0092(+)_down	2000	control_0092(+)_up	2000	13	1839	1851	734	722	6	20.2	92.308	12	1	0	AAAGCAACAAGAA	AAAGAAACAAGAA	minus	1/-1
control_0092(+)_down	2000	control_0092(+)_up	2000	13	1929	1941	923	911	6	20.2	92.308	12	1	0	CAAAAAATAGGTA	CAAAAAAAAGGTA	minus	1/-1
control_0092(+)_down	2000	control_0092(+)_up	2000	15	651	665	219	205	6	19.3	86.667	13	2	0	TAATATATTTTGAAT	TATTATATTTTTAAT	minus	1/-1
control_0092(+)_down	2000	control_0092(+)_up	2000	15	651	665	255	241	6	19.3	86.667	13	2	0	TAATATATTTTGAAT	TATTATATTTTTAAT	minus	1/-1
control_0092(+)_down	2000	control_0092(+)_up	2000	10	1839	1848	483	474	6	19.3	100	10	0	0	AAAGCAACAA	AAAGCAACAA	minus	1/-1
control_0092(+)_down	2000	control_0092(+)_up	2000	10	1779	1788	981	972	6	19.3	100	10	0	0	ATTGAAGAGG	ATTGAAGAGG	minus	1/-1
control_0092(+)_down	2000	control_0092(+)_up	2000	30	1931	1960	1296	1267	6	19.3	73.333	22	8	0	AAAAATAGGTACTTCTATCAGCCATAGCAA	AAAAAACGATAAATCTATAATCTATAGCAA	minus	1/-1
control_0092(+)_down	2000	control_0092(+)_up	2000	10	840	849	1636	1627	6	19.3	100	10	0	0	TTTGTGGTTG	TTTGTGGTTG	minus	1/-1
control_0092(+)_down	2000	control_0092(+)_up	2000	20	703	722	1794	1775	6	19.3	80	16	4	0	ACTCTAAATTCTCACTCTTC	ACTCTCAACTTGCACTCTTC	minus	1/-1
control_0092(+)_down	2000	control_0092(+)_up	2000	10	698	707	1786	1777	6	19.3	100	10	0	0	CTTGCACTCT	CTTGCACTCT	minus	1/-1
control_0092(+)_down	2000	control_0092(+)_up	2000	10	903	912	1862	1853	6	19.3	100	10	0	0	GAGGTGATGA	GAGGTGATGA	minus	1/-1
control_0092(+)_down	2000	control_0092(+)_up	2000	10	475	484	1949	1940	6	19.3	100	10	0	0	GTTTGAAAAT	GTTTGAAAAT	minus	1/-1
control_0093(+)_down	2000	control_0093(+)_up	2000	38	1741	1778	411	374	0.012	29.2	76.316	29	9	0	ATTTTACAAATGTTTATAAATAAATATTTTAATATATA	ATATTAAAAACTTTTATATATATATATATATATATATA	minus	1/-1
[truncated: 170,769 more rows]
