# Supplementary material for: Circular RNAs modulate the floral fate acquisition in soybean shoot apical meristem
Source: BMC Plant Biol. 2023 Jun 16;23:322. doi: 10.1186/s12870-023-04319-3 (PMC10273651; doi:10.1186/s12870-023-04319-3)
Supplement: Supplementary file 4 — Additional file 4: Table S7. The expression profile of circRNAs in response to short-day photoperiod treatment. Table S8. Predicted miRNA-circRNA interactions. Table S9. GO annotation of circRNA parental genes. Table S10. predicted miRNAs’ target genes. Table S11. GO annotation of miRNA target genes. Table S12. List of control exons used for comparison analysis. [file 12870_2023_4319_MOESM4_ESM.xlsx]

## Sheet: TableS7
Table S7. The expression profile of circRNAs in response to short-day photoperiod treatment
name	CircRNA_ID	mean 1	mean 2	theta	prob	log2FC	regulation	treatment
circ_001	Gm10:4950-5321	11.9088	0.498255	3.9338	1	4.579	up	SD2_SD0
circ_001	Gm10:4950-5321	9.81968	14.1798	-0.408913	0.870005	-0.530087	down	SD6_SD4
circ_002	Gm11:18737798-18738745	2.11415	0.565529	1.33971	1	1.90241	up	SD4_SD2
circ_002	Gm11:18737798-18738745	0.51337	2.30158	-1.4861	0.999516	-2.16455	down	SD6_SD4
circ_003	Gm13:33546363-33546478	5.79204	0.493607	2.57146	1	3.55263	up	SD6_SD4
circ_004	Gm07:28656890-28662532	4.21443	8.64096	-0.734212	0.969912	-1.03586	down	SD4_SD2
circ_004	Gm07:28656890-28662532	2.77738	4.60618	-0.418603	0.879529	-0.729849	down	SD6_SD4
circ_005	Gm03:41300579-41300844	15.5997	8.21184	0.667614	0.964668	0.925738	up	SD6_SD4
circ_006	Gm03:36389017-36389266	0.510933	4.32742	-1.9973	1	-3.0823	down	SD2_SD0
circ_006	Gm03:36389017-36389266	3.62655	0.565529	1.66266	1	2.68092	up	SD4_SD2
circ_006	Gm03:36389017-36389266	0.51337	3.95464	-1.78863	1	-2.94547	down	SD6_SD4
circ_007	Gm08:29355988-29357344	3.62903	0.565529	1.93703	1	2.68191	up	SD4_SD2
circ_007	Gm08:29355988-29357344	0.51337	3.95287	-2.07398	1	-2.94483	down	SD6_SD4
circ_009	Gm15:34351819-34353456	3.91634	6.78602	-0.616296	0.948244	-0.793061	down	SD4_SD2
circ_011	Gm17:23913307-23914648	12.9188	19.2371	-0.474389	0.832461	-0.574422	down	SD2_SD0
circ_011	Gm17:23913307-23914648	19.5939	14.2577	0.552893	0.935857	0.458669	up	SD4_SD2
circ_011	Gm17:23913307-23914648	50.1402	21.374	1.67284	0.999988	1.23011	up	SD6_SD4
circ_012	Gm09:1914991-1915695	5.47482	0.498255	1.78112	1	3.45786	up	SD2_SD0
circ_012	Gm09:1914991-1915695	0.453137	6.10139	-2.0628	1	-3.75112	down	SD4_SD2
circ_012	Gm09:1914991-1915695	3.11997	0.493607	1.39762	0.998933	2.6601	up	SD6_SD4
circ_013	Gm12:2013623-2015477	15.3319	21.444	-0.687528	0.960004	-0.48403	down	SD2_SD0
circ_014	Gm01:47419949-47420753	4.09525	0.498255	1.9907	1	3.039	up	SD2_SD0
circ_014	Gm01:47419949-47420753	0.51337	4.60668	-2.27543	1	-3.16566	down	SD6_SD4
circ_015	Gm13:31359383-31359782	4.10315	0.498255	1.72004	1	3.04178	up	SD2_SD0
circ_015	Gm13:31359383-31359782	0.453137	4.56182	-2.02929	1	-3.33159	down	SD4_SD2
circ_016	Gm13:26569845-26570400	2.41721	0.565529	1.52873	1	2.09567	up	SD4_SD2
circ_016	Gm13:26569845-26570400	0.51337	2.6345	-1.66461	0.999608	-2.35946	down	SD6_SD4
circ_017	Gm12:3251494-3252188	3.02043	0.565529	1.87366	1	2.41708	up	SD4_SD2
circ_017	Gm12:3251494-3252188	0.51337	3.28879	-2.01331	1	-2.67949	down	SD6_SD4
circ_018	Gm01:5495119-5497831	2.40898	0.493607	1.52072	0.997884	2.28698	up	SD6_SD4
circ_019	Gm08:9809436-9809811	8.15947	3.95845	0.700062	0.961429	1.04354	up	SD2_SD0
circ_019	Gm08:9809436-9809811	7.10748	11.1905	-0.455717	0.906712	-0.654867	down	SD6_SD4
circ_020	Gm13:25614859-25616046	0.510933	2.96194	-1.56935	0.999964	-2.53534	down	SD2_SD0
circ_021	Gm07:14790309-14790789	2.72472	0.493607	1.78846	1	2.46467	up	SD6_SD4
circ_022	Gm14:6761641-6762350	0.510933	5.26871	-1.76511	0.999504	-3.36624	down	SD2_SD0
circ_022	Gm14:6761641-6762350	4.06721	0.493607	1.87787	1	3.0426	up	SD6_SD4
circ_023	Gm08:3718164-3718869	4.41774	0.498255	1.75836	1	3.14835	up	SD2_SD0
circ_023	Gm08:3718164-3718869	0.453137	4.91445	-2.07971	1	-3.43901	down	SD4_SD2
circ_024	Gm04:112551-112851	9.98724	18.1907	-0.90745	0.991095	-0.865046	down	SD4_SD2
circ_025	Gm14:4067668-4070935	22.508	0.498255	3.61144	1	5.49741	up	SD2_SD0
circ_025	Gm14:4067668-4070935	0.453137	24.7865	-4.17534	1	-5.77346	down	SD4_SD2
circ_026	Gm02:22013506-22014669	0.510933	2.93441	-1.32419	0.999845	-2.52186	down	SD2_SD0
circ_026	Gm02:22013506-22014669	1.81255	0.565529	1.49089	1	1.68034	up	SD4_SD2
circ_026	Gm02:22013506-22014669	0.51337	1.97443	-1.58187	0.999636	-1.94337	down	SD6_SD4
circ_027	Gm04:45203808-45204445	4.52156	0.493607	2.00071	1	3.19539	up	SD6_SD4
circ_028	Gm10:35522433-35522816	4.53634	0.565529	1.94631	1	3.00385	up	SD4_SD2
circ_028	Gm10:35522433-35522816	0.51337	4.93255	-2.08123	1	-3.26426	down	SD6_SD4
circ_029	Gm06:11988439-11988670	3.6137	0.565529	1.41543	1	2.6758	up	SD4_SD2
circ_029	Gm06:11988439-11988670	0.51337	3.95013	-1.52503	0.999778	-2.94383	down	SD6_SD4
circ_030	Gm16:1554219-1554262	0.453137	8.24941	-2.53067	1	-4.18627	down	SD4_SD2
circ_031	Gm11:12085167-12087063	8.042	0.493607	2.23573	1	4.02612	up	SD6_SD4
circ_032	Gm04:6169724-6170285	2.11809	0.565529	1.32618	1	1.90509	up	SD4_SD2
circ_032	Gm04:6169724-6170285	0.51337	2.30559	-1.47278	0.999443	-2.16707	down	SD6_SD4
circ_033	Gm02:4018386-4019859	0.510933	2.64815	-1.33175	0.999881	-2.37378	down	SD2_SD0
circ_034	Gm10:34941400-34942551	3.06165	0.498255	1.58351	0.999824	2.61935	up	SD2_SD0
circ_034	Gm10:34941400-34942551	0.453137	3.37421	-1.96003	1	-2.89653	down	SD4_SD2
circ_036	Gm06:13299642-13300269	2.70991	0.565529	1.24191	0.99992	2.26057	up	SD4_SD2
circ_036	Gm06:13299642-13300269	0.51337	2.96115	-1.35711	0.999933	-2.52809	down	SD6_SD4
circ_038	Gm01:27706-28264	14.9431	23.8505	-0.720378	0.968829	-0.674538	down	SD2_SD0
circ_038	Gm01:27706-28264	30.2756	16.7952	1.14188	0.998309	0.850109	up	SD6_SD4
circ_039	Gm15:31578109-31578311	5.42976	0.565529	2.28318	1	3.26322	up	SD4_SD2
circ_039	Gm15:31578109-31578311	8.35879	5.91526	0.398092	0.811983	0.498853	up	SD6_SD4
circ_040	Gm09:7441707-7442379	0.51337	3.95337	-1.69944	0.999864	-2.94501	down	SD6_SD4
circ_041	Gm05:26664721-26665978	0.510933	4.34118	-2.16099	1	-3.08688	down	SD2_SD0
circ_042	Gm18:29683373-29683541	22.551	32.202	-0.612722	0.935684	-0.51396	down	SD2_SD0
circ_042	Gm18:29683373-29683541	16.3558	23.3753	-0.720396	0.98552	-0.515181	down	SD6_SD4
circ_043	Gm10:4992793-4994562	0.510933	10.4135	-2.60758	1	-4.34918	down	SD2_SD0
circ_043	Gm10:4992793-4994562	7.53604	0.565529	2.26485	1	3.73613	up	SD4_SD2
circ_043	Gm10:4992793-4994562	0.51337	8.2088	-2.38853	1	-3.9991	down	SD6_SD4
circ_044	Gm11:3832979-3834119	0.510933	3.61707	-1.47414	1	-2.82362	down	SD2_SD0
circ_045	Gm04:60681-61366	6.47705	0.498255	2.88846	1	3.70038	up	SD2_SD0
circ_045	Gm04:60681-61366	9.64881	5.91702	0.672026	0.965819	0.70548	up	SD6_SD4
circ_046	Gm03:46742423-46742938	0.453137	4.15331	-2.51692	1	-3.19624	down	SD4_SD2
circ_047	Gm09:159108-159502	14.355	7.55275	0.842709	0.991542	0.926479	up	SD6_SD4
circ_048	Gm13:26455579-26455691	4.53634	0.565529	1.94631	1	3.00385	up	SD4_SD2
circ_049	Gm12:7176469-7180269	0.453137	3.7641	-2.41863	1	-3.05429	down	SD4_SD2
circ_050	Gm14:3946288-3946429	5.13064	0.565529	2.14764	1	3.18147	up	SD4_SD2
circ_050	Gm14:3946288-3946429	0.51337	5.58635	-2.2825	1	-3.44384	down	SD6_SD4
circ_051	Gm08:8535728-8539480	0.510933	5.70656	-1.80261	0.999821	-3.48141	down	SD2_SD0
circ_051	Gm08:8535728-8539480	2.7213	0.565529	1.4949	1	2.26662	up	SD4_SD2
circ_051	Gm08:8535728-8539480	0.51337	2.95988	-1.63556	0.999425	-2.52747	down	SD6_SD4
circ_052	Gm19:36361573-36361926	4.08351	0.498255	2.00761	1	3.03486	up	SD2_SD0
circ_052	Gm19:36361573-36361926	0.453137	4.50527	-2.48168	1	-3.3136	down	SD4_SD2
circ_053	Gm05:22288617-22288823	0.453137	3.7458	-1.57022	1	-3.04726	down	SD4_SD2
circ_054	Gm05:40129153-40129462	2.41576	0.565529	1.26527	0.999974	2.0948	up	SD4_SD2
circ_054	Gm05:40129153-40129462	0.51337	2.62872	-1.39895	0.999779	-2.35629	down	SD6_SD4
circ_055	Gm17:41672468-41672811	2.67207	0.493607	1.56701	0.998392	2.43652	up	SD6_SD4
circ_056	Gm13:41646492-41647810	76.7492	92.1252	-0.515561	0.931226	-0.263444	down	SD6_SD4
circ_057	Gm19:38185593-38186884	2.71488	0.565529	1.50071	1	2.26322	up	SD4_SD2
circ_057	Gm19:38185593-38186884	0.51337	2.95763	-1.63761	0.999432	-2.52637	down	SD6_SD4
circ_058	Gm12:35736704-35737696	2.72753	0.498255	1.35795	0.999921	2.45264	up	SD2_SD0
circ_058	Gm12:35736704-35737696	0.453137	3.00329	-1.67569	1	-2.72853	down	SD4_SD2
circ_058	Gm12:35736704-35737696	2.71827	0.493607	1.81618	1	2.46125	up	SD6_SD4
circ_059	Gm14:13171166-13172165	6.81883	0.498255	2.24377	1	3.77457	up	SD2_SD0
circ_059	Gm14:13171166-13172165	0.453137	7.50823	-2.67161	1	-4.05046	down	SD4_SD2
circ_060	Gm20:41203647-41204058	5.45518	0.498255	2.61043	1	3.45267	up	SD2_SD0
circ_060	Gm20:41203647-41204058	9.49084	6.91903	0.420939	0.833172	0.455967	up	SD6_SD4
circ_061	Gm09:10179999-10180745	3.61867	0.565529	1.96623	1	2.67779	up	SD4_SD2
circ_061	Gm09:10179999-10180745	0.51337	3.94661	-2.08748	1	-2.94254	down	SD6_SD4
circ_062	Gm02:12897647-12898377	0.510933	5.85506	-1.76069	0.999458	-3.51848	down	SD2_SD0
circ_062	Gm02:12897647-12898377	4.24655	0.565529	1.58116	1	2.90862	up	SD4_SD2
circ_063	Gm04:43826110-43828181	128.29	145.922	-0.549384	0.903602	-0.18579	down	SD2_SD0
circ_063	Gm04:43826110-43828181	172.399	141.916	0.698684	0.984821	0.280716	up	SD4_SD2
circ_064	Gm15:10782700-10783628	0.510933	5.56879	-2.23285	1	-3.44616	down	SD2_SD0
circ_066	Gm14:4674704-4675334	5.42376	0.565529	1.85314	1	3.26162	up	SD4_SD2
circ_067	Gm07:17126823-17127225	2.40898	0.493607	1.52072	0.997884	2.28698	up	SD6_SD4
circ_068	Gm10:4014456-4014821	3.02436	0.565529	1.85257	1	2.41896	up	SD4_SD2
circ_068	Gm10:4014456-4014821	0.51337	3.29281	-1.9942	1	-2.68125	down	SD6_SD4
circ_069	Gm08:6163975-6165864	3.63297	0.565529	1.57237	1	2.68348	up	SD4_SD2
circ_069	Gm08:6163975-6165864	0.51337	3.95689	-1.69924	0.999863	-2.9463	down	SD6_SD4
circ_070	Gm14:20535149-20538677	0.510933	3.26198	-1.54327	0.999991	-2.67454	down	SD2_SD0
circ_070	Gm14:20535149-20538677	4.24261	0.565529	1.79221	1	2.90728	up	SD4_SD2
circ_071	Gm02:10771424-10771681	3.39596	0.493607	1.82204	1	2.78239	up	SD6_SD4
circ_072	Gm20:47819181-47819929	0.453137	7.08243	-2.21576	1	-3.96623	down	SD4_SD2
circ_073	Gm12:36887-40043	0.510933	5.92399	-1.81963	0.999904	-3.53536	down	SD2_SD0
circ_073	Gm12:36887-40043	6.94567	0.565529	2.48571	1	3.61844	up	SD4_SD2
circ_074	Gm10:50842038-50842762	0.510933	3.03088	-1.48623	1	-2.56853	down	SD2_SD0
circ_075	Gm16:37345627-37345945	22.3548	16.1126	0.599598	0.960124	0.472395	up	SD4_SD2
circ_075	Gm16:37345627-37345945	19.0483	24.3399	-0.42859	0.888225	-0.353663	down	SD6_SD4
circ_076	Gm13:9124095-9125178	4.39811	0.498255	1.64694	0.999989	3.14193	up	SD2_SD0
circ_076	Gm13:9124095-9125178	0.453137	4.8579	-1.94138	1	-3.42231	down	SD4_SD2
circ_076	Gm13:9124095-9125178	3.08022	0.493607	2.20143	1	2.6416	up	SD6_SD4
circ_077	Gm08:37323007-37323948	0.453137	6.80431	-2.49928	1	-3.90843	down	SD4_SD2
circ_077	Gm08:37323007-37323948	3.38951	0.493607	2.335	1	2.77964	up	SD6_SD4
circ_078	Gm17:14090080-14091293	0.510933	7.28941	-2.36195	1	-3.8346	down	SD2_SD0
circ_078	Gm17:14090080-14091293	5.14015	0.493607	2.50709	1	3.38037	up	SD6_SD4
circ_079	Gm13:32231512-32232282	2.71737	0.565529	1.23733	0.999902	2.26454	up	SD4_SD2
circ_079	Gm13:32231512-32232282	0.51337	2.95587	-1.3604	0.999932	-2.52551	down	SD6_SD4
circ_080	Gm07:42793653-42794363	6.6406	0.493607	1.97686	1	3.74988	up	SD6_SD4
circ_081	Gm05:40129153-40129457	5.79313	0.498255	2.49573	1	3.53939	up	SD2_SD0
circ_081	Gm05:40129153-40129457	2.72276	6.39647	-0.978231	0.997129	-1.23221	down	SD4_SD2
circ_081	Gm05:40129153-40129457	0.51337	2.96566	-1.62516	0.999409	-2.53028	down	SD6_SD4
circ_082	Gm09:49054333-49055108	3.83742	0.493607	1.58833	0.999034	2.9587	up	SD6_SD4
circ_083	Gm18:14505533-14506846	0.510933	2.97571	-1.29891	0.999676	-2.54203	down	SD2_SD0
circ_083	Gm18:14505533-14506846	2.71882	0.565529	2.05509	1	2.26531	up	SD4_SD2
circ_083	Gm18:14505533-14506846	0.51337	2.96164	-2.10973	1	-2.52833	down	SD6_SD4
circ_084	Gm13:26455579-26455689	5.11712	7.95826	-0.550401	0.904305	-0.637121	down	SD2_SD0
circ_084	Gm13:26455579-26455689	9.03661	5.65496	0.521343	0.917169	0.676266	up	SD4_SD2
circ_084	Gm13:26455579-26455689	15.7693	9.84982	0.628239	0.954528	0.67895	up	SD6_SD4
circ_085	Gm18:5159288-5159710	14.5068	19.0966	-0.482867	0.867317	-0.396587	down	SD4_SD2
circ_086	Gm03:36348331-36348638	0.453137	5.71218	-2.01395	1	-3.65602	down	SD4_SD2
circ_086	Gm03:36348331-36348638	4.78465	0.493607	2.18082	1	3.27698	up	SD6_SD4
circ_088	Gm17:1191800-1192313	9.97294	15.2074	-0.549744	0.917821	-0.608684	down	SD4_SD2
circ_088	Gm17:1191800-1192313	4.90391	10.8634	-0.824495	0.992321	-1.14747	down	SD6_SD4
circ_089	Gm11:1543454-1543802	2.38563	0.498255	1.43521	0.99953	2.25942	up	SD2_SD0
circ_089	Gm11:1543454-1543802	0.453137	2.63271	-1.82241	1	-2.53853	down	SD4_SD2
circ_090	Gm19:46460019-46460732	3.72604	0.498255	1.51712	0.999297	2.90269	up	SD2_SD0
circ_090	Gm19:46460019-46460732	0.453137	4.13535	-1.80321	1	-3.18999	down	SD4_SD2
circ_091	Gm13:28305198-28306795	0.510933	3.97227	-1.99712	1	-2.95876	down	SD2_SD0
circ_091	Gm13:28305198-28306795	2.67207	0.493607	1.56701	0.998392	2.43652	up	SD6_SD4
circ_093	Gm10:22858630-22859233	3.32991	6.76872	-0.673298	0.961053	-1.0234	down	SD4_SD2
circ_093	Gm10:22858630-22859233	0.51337	3.62397	-1.86525	1	-2.8195	down	SD6_SD4
circ_094	Gm20:2811811-2812869	0.510933	3.01711	-1.4918	1	-2.56196	down	SD2_SD0
circ_094	Gm20:2811811-2812869	6.04582	0.565529	2.16642	1	3.41826	up	SD4_SD2
circ_094	Gm20:2811811-2812869	0.51337	6.57406	-2.2973	1	-3.67871	down	SD6_SD4
circ_095	Gm11:569426-569851	1.81255	0.565529	1.49089	1	1.68034	up	SD4_SD2
circ_095	Gm11:569426-569851	4.50221	1.97443	0.737918	0.982598	1.1892	up	SD6_SD4
circ_096	Gm19:34570621-34572053	9.6674	6.45235	0.489908	0.89579	0.583302	up	SD4_SD2
circ_096	Gm19:34570621-34572053	7.60178	10.5322	-0.504756	0.927481	-0.470399	down	SD6_SD4
circ_097	Gm14:17275703-17278017	2.11809	0.565529	1.32618	1	1.90509	up	SD4_SD2
circ_097	Gm14:17275703-17278017	0.51337	2.30559	-1.47278	0.999443	-2.16707	down	SD6_SD4
circ_100	Gm01:57617861-57618141	2.37785	0.498255	1.45933	0.999326	2.2547	up	SD2_SD0
circ_100	Gm01:57617861-57618141	0.453137	2.63304	-1.82099	1	-2.53871	down	SD4_SD2
circ_101	Gm13:18097271-18098663	5.1553	0.565529	1.86126	1	3.18838	up	SD4_SD2
circ_101	Gm13:18097271-18098663	0.51337	5.6029	-1.98598	1	-3.4481	down	SD6_SD4
circ_102	Gm06:862634-863038	0.51337	2.96791	-1.35299	0.999932	-2.53138	down	SD6_SD4
circ_103	Gm06:37452515-37453025	0.453137	4.85723	-2.09722	1	-3.42212	down	SD4_SD2
circ_104	Gm16:38026206-38026544	4.14026	0.493607	1.55696	0.998121	3.06829	up	SD6_SD4
circ_105	Gm11:21290647-21291065	20.3595	10.1549	0.775099	0.976984	1.00352	up	SD2_SD0
circ_105	Gm11:21290647-21291065	9.07061	22.6245	-1.21679	0.998503	-1.31862	down	SD4_SD2
circ_105	Gm11:21290647-21291065	0.51337	9.88018	-3.43394	1	-4.26647	down	SD6_SD4
circ_106	Gm09:48882920-48883503	26.07	46.7677	-1.39955	0.999775	-0.843121	down	SD6_SD4
circ_107	Gm02:5593334-5593752	2.38563	0.498255	1.43521	0.99953	2.25942	up	SD2_SD0
circ_107	Gm02:5593334-5593752	0.453137	2.63271	-1.82241	1	-2.53853	down	SD4_SD2
circ_109	Gm03:17462511-17466530	41.8808	33.9088	0.634903	0.939524	0.304631	up	SD2_SD0
circ_109	Gm03:17462511-17466530	53.4606	46.3358	0.525002	0.919425	0.206348	up	SD4_SD2
circ_109	Gm03:17462511-17466530	51.5807	58.266	-0.438528	0.895821	-0.175823	down	SD6_SD4
circ_110	Gm06:10269509-10269982	5.14203	10.1612	-0.742572	0.970925	-0.982664	down	SD4_SD2
circ_111	Gm14:20535149-20535452	0.510933	5.66531	-2.06169	1	-3.47095	down	SD2_SD0
circ_112	Gm19:50567710-50567816	21.4783	29.5126	-0.510336	0.871324	-0.458457	down	SD2_SD0
circ_113	Gm08:19326995-19327844	0.510933	3.94464	-1.45521	1	-2.94869	down	SD2_SD0
circ_113	Gm08:19326995-19327844	4.5324	0.565529	1.76261	1	3.0026	up	SD4_SD2
circ_113	Gm08:19326995-19327844	0.51337	4.92854	-1.88847	1	-3.26309	down	SD6_SD4
circ_114	Gm10:1769-5321	0.510933	7.91696	-3.01245	1	-3.95374	down	SD2_SD0
circ_114	Gm10:1769-5321	5.13603	0.565529	2.76683	1	3.18298	up	SD4_SD2
circ_114	Gm10:1769-5321	0.51337	5.59614	-2.85984	1	-3.44636	down	SD6_SD4
circ_115	Gm16:9257596-9258003	4.5324	0.565529	1.76261	1	3.0026	up	SD4_SD2
circ_116	Gm12:34096896-34099501	2.11167	0.565529	1.3487	1	1.90071	up	SD4_SD2
circ_116	Gm12:34096896-34099501	0.51337	2.30334	-1.48017	0.999479	-2.16566	down	SD6_SD4
circ_117	Gm09:10016819-10019317	6.94567	0.565529	2.48571	1	3.61844	up	SD4_SD2
circ_117	Gm09:10016819-10019317	0.51337	7.55902	-2.62155	1	-3.88013	down	SD6_SD4
circ_118	Gm20:24745630-24748877	28.0994	21.1202	0.770476	0.989522	0.411918	up	SD4_SD2
circ_120	Gm17:41684169-41684774	0.510933	3.95845	-2.00972	1	-2.95373	down	SD2_SD0
circ_121	Gm18:11423568-11426620	4.07573	0.498255	2.02995	1	3.0321	up	SD2_SD0
circ_121	Gm18:11423568-11426620	0.453137	4.50561	-2.48036	1	-3.3137	down	SD4_SD2
circ_122	Gm19:34397697-34399094	11.4725	0.565529	3.44101	1	4.34243	up	SD4_SD2
circ_123	Gm03:4511059-4511522	0.510933	7.03073	-2.44959	1	-3.78247	down	SD2_SD0
circ_124	Gm20:24740562-24741189	0.510933	4.08255	-1.41779	0.999999	-2.99827	down	SD2_SD0
circ_124	Gm20:24740562-24741189	2.72524	0.565529	1.48598	1	2.26871	up	SD4_SD2
circ_124	Gm20:24740562-24741189	0.51337	2.9639	-1.6266	0.999409	-2.52943	down	SD6_SD4
circ_125	Gm09:841631-843958	4.68579	0.493607	1.93057	1	3.24686	up	SD6_SD4
circ_126	Gm10:46579273-46579680	7.85237	0.565529	3.19557	1	3.79545	up	SD4_SD2
circ_126	Gm10:46579273-46579680	6.06803	8.55955	-0.474891	0.916158	-0.496307	down	SD6_SD4
circ_127	Gm12:34786-40043	0.453137	3.74514	-2.05391	1	-3.047	down	SD4_SD2
circ_127	Gm12:34786-40043	4.41625	0.493607	2.83283	1	3.16139	up	SD6_SD4
circ_128	Gm17:7030986-7031387	0.510933	3.97227	-1.99712	1	-2.95876	down	SD2_SD0
circ_129	Gm17:12140571-12142539	14.7555	8.22663	0.905733	0.992305	0.842877	up	SD6_SD4
circ_131	Gm17:30593601-30596110	7.18048	0.498255	2.37569	1	3.84913	up	SD2_SD0
circ_131	Gm17:30593601-30596110	0.51337	8.54398	-2.8295	1	-4.05684	down	SD6_SD4
circ_132	Gm05:9376287-9377127	13.3078	6.37918	0.895149	0.994265	1.06083	up	SD4_SD2
circ_132	Gm05:9376287-9377127	7.57493	14.4838	-0.805346	0.991561	-0.935137	down	SD6_SD4
circ_133	Gm12:11642823-11643045	3.93561	0.565529	1.68107	1	2.79891	up	SD4_SD2
circ_134	Gm18:18096741-18097208	5.78918	0.498255	2.18357	1	3.5384	up	SD2_SD0
circ_135	Gm13:29379608-29379746	4.42542	0.498255	1.92486	1	3.15086	up	SD2_SD0
circ_135	Gm13:29379608-29379746	0.453137	4.87586	-2.34255	1	-3.42764	down	SD4_SD2
circ_137	Gm08:15102048-15102586	2.11415	0.565529	1.33971	1	1.90241	up	SD4_SD2
circ_137	Gm08:15102048-15102586	0.51337	2.30158	-1.4861	0.999516	-2.16455	down	SD6_SD4
circ_138	Gm11:2440627-2441340	0.510933	6.26517	-1.5925	0.999901	-3.61615	down	SD2_SD0
circ_138	Gm11:2440627-2441340	5.71852	0.565529	1.90153	1	3.33797	up	SD4_SD2
circ_138	Gm11:2440627-2441340	0.51337	6.2379	-2.01919	1	-3.60299	down	SD6_SD4
circ_139	Gm19:47542180-47543432	2.73543	0.498255	1.34955	0.999915	2.45681	up	SD2_SD0
circ_139	Gm19:47542180-47543432	4.57422	2.62872	0.460886	0.867685	0.799164	up	SD6_SD4
circ_140	Gm15:53632754-53633126	2.41543	0.493607	1.50229	0.998242	2.29084	up	SD6_SD4
circ_141	Gm14:24543989-24546296	2.11809	0.565529	1.32618	1	1.90509	up	SD4_SD2
circ_141	Gm14:24543989-24546296	0.51337	2.30559	-1.47278	0.999443	-2.16707	down	SD6_SD4
circ_142	Gm10:32323877-32325043	0.510933	3.26198	-1.54327	0.999991	-2.67454	down	SD2_SD0
circ_143	Gm19:50184967-50188011	14.255	8.20307	0.555255	0.884382	0.797233	up	SD2_SD0
circ_144	Gm06:7556613-7558063	5.47075	0.498255	2.07357	1	3.45678	up	SD2_SD0
circ_144	Gm06:7556613-7558063	4.98218	7.24216	-0.42161	0.882262	-0.539642	down	SD6_SD4
circ_145	Gm11:39567715-39568188	3.62364	0.565529	1.66524	1	2.67977	up	SD4_SD2
circ_145	Gm11:39567715-39568188	6.16044	3.94308	0.509854	0.911539	0.643709	up	SD6_SD4
circ_146	Gm01:3211012-3211583	4.73222	0.498255	1.63163	0.999975	3.24756	up	SD2_SD0
circ_146	Gm01:3211012-3211583	3.01152	5.22882	-0.473631	0.85984	-0.795995	down	SD4_SD2
circ_147	Gm09:50106789-50107319	3.33633	0.565529	1.41697	1	2.56059	up	SD4_SD2
circ_147	Gm09:50106789-50107319	0.51337	3.62622	-1.53975	0.999816	-2.8204	down	SD6_SD4
circ_148	Gm08:33642142-33642519	6.49668	0.498255	2.06265	1	3.70475	up	SD2_SD0
circ_149	Gm06:33087-34718	9.515	4.2309	0.698833	0.961135	1.16924	up	SD2_SD0
circ_150	Gm10:20394484-20395164	5.43412	0.565529	1.84835	1	3.26437	up	SD4_SD2
circ_150	Gm10:20394484-20395164	0.51337	5.93259	-1.96169	1	-3.53059	down	SD6_SD4
circ_151	Gm14:3152126-3152361	7.53412	0.498255	2.25436	1	3.91848	up	SD2_SD0
circ_151	Gm14:3152126-3152361	0.453137	8.36284	-2.60282	1	-4.20598	down	SD4_SD2
circ_151	Gm14:3152126-3152361	2.41543	0.493607	1.50229	0.998242	2.29084	up	SD6_SD4
circ_152	Gm06:12649882-12652661	0.510933	4.95501	-1.99939	1	-3.27768	down	SD2_SD0
circ_152	Gm06:12649882-12652661	6.62873	0.565529	2.40464	1	3.55106	up	SD4_SD2
circ_153	Gm20:39675205-39675612	3.74951	0.498255	1.66606	0.999996	2.91175	up	SD2_SD0
circ_153	Gm20:39675205-39675612	0.453137	4.17261	-1.98048	1	-3.20293	down	SD4_SD2
circ_154	Gm02:46972003-46972147	4.79474	0.498255	1.79669	1	3.2665	up	SD2_SD0
circ_154	Gm02:46972003-46972147	0.453137	5.30267	-2.12272	1	-3.5487	down	SD4_SD2
circ_154	Gm02:46972003-46972147	5.1004	0.493607	1.93368	1	3.36917	up	SD6_SD4
circ_155	Gm10:19638965-19639379	8.17098	0.498255	3.18537	1	4.03555	up	SD2_SD0
circ_155	Gm10:19638965-19639379	0.51337	9.21159	-3.46997	1	-4.16538	down	SD6_SD4
circ_156	Gm15:18311211-18312748	3.7494	0.498255	1.80421	1	2.9117	up	SD2_SD0
circ_156	Gm15:18311211-18312748	0.453137	4.13435	-2.21844	1	-3.18964	down	SD4_SD2
circ_157	Gm06:15301336-15301747	74.3667	108.324	-1.45133	0.999426	-0.542624	down	SD6_SD4
circ_158	Gm15:3655996-3656214	5.12567	0.565529	2.35725	1	3.18007	up	SD4_SD2
circ_159	Gm13:26455579-26455685	8.48569	21.0234	-1.07579	0.997556	-1.30889	down	SD2_SD0
circ_159	Gm13:26455579-26455685	26.2181	9.42039	1.43643	1	1.4767	up	SD4_SD2
circ_159	Gm13:26455579-26455685	20.4909	28.62	-0.432964	0.891696	-0.482044	down	SD6_SD4
circ_160	Gm04:47073837-47080254	0.510933	2.97576	-1.57047	0.999962	-2.54205	down	SD2_SD0
circ_161	Gm11:39556869-39557375	2.71827	0.493607	1.81618	1	2.46125	up	SD6_SD4
circ_162	Gm06:1416365-1416760	4.42158	0.498255	2.35196	1	3.14961	up	SD2_SD0
circ_162	Gm06:1416365-1416760	0.453137	4.89516	-2.89677	1	-3.43334	down	SD4_SD2
circ_163	Gm19:38444955-38446104	4.08351	0.498255	2.00761	1	3.03486	up	SD2_SD0
circ_163	Gm19:38444955-38446104	0.453137	4.50527	-2.48168	1	-3.3136	down	SD4_SD2
circ_164	Gm10:50517188-50517656	0.453137	11.6256	-3.5011	1	-4.68122	down	SD4_SD2
circ_164	Gm10:50517188-50517656	9.38553	0.493607	2.93675	1	4.249	up	SD6_SD4
circ_165	Gm01:57173722-57174168	12.1103	8.88846	0.468651	0.874791	0.446224	up	SD6_SD4
circ_166	Gm04:45203596-45204445	0.510933	9.37885	-2.94466	1	-4.1982	down	SD2_SD0
circ_166	Gm04:45203596-45204445	7.57106	0.565529	2.59052	1	3.74282	up	SD4_SD2
circ_166	Gm04:45203596-45204445	0.51337	8.23162	-2.72869	1	-4.00311	down	SD6_SD4
circ_168	Gm01:53663361-53664502	3.03473	0.565529	1.2249	0.999843	2.42389	up	SD4_SD2
circ_168	Gm01:53663361-53664502	0.51337	3.29907	-1.33979	0.99991	-2.68399	down	SD6_SD4
circ_169	Gm11:3748994-3750115	3.32349	0.565529	2.02066	1	2.55502	up	SD4_SD2
circ_169	Gm11:3748994-3750115	0.51337	3.62171	-2.14422	1	-2.8186	down	SD6_SD4
circ_170	Gm10:49875206-49875832	2.72276	4.52457	-0.53979	0.911093	-0.732711	down	SD4_SD2
circ_170	Gm10:49875206-49875832	0.51337	2.96566	-1.62516	0.999409	-2.53028	down	SD6_SD4
circ_171	Gm05:27736989-27737570	0.510933	5.92384	-1.72626	0.999149	-3.53533	down	SD2_SD0
circ_171	Gm05:27736989-27737570	6.64158	0.565529	2.84917	1	3.55385	up	SD4_SD2
circ_172	Gm11:7651301-7652006	0.510933	9.52724	-3.17253	1	-4.22085	down	SD2_SD0
circ_172	Gm11:7651301-7652006	6.92931	0.565529	2.45398	1	3.61504	up	SD4_SD2
circ_173	Gm08:2820041-2820979	3.01649	0.565529	1.45304	1	2.4152	up	SD4_SD2
circ_173	Gm08:2820041-2820979	0.51337	3.28478	-1.58367	0.999622	-2.67772	down	SD6_SD4
circ_174	Gm07:263678-263847	45.0081	0.493607	4.59898	1	6.51068	up	SD6_SD4
circ_175	Gm14:254912-256247	5.15779	0.565529	1.76145	1	3.18908	up	SD4_SD2
circ_175	Gm14:254912-256247	0.51337	5.60114	-1.879	1	-3.44765	down	SD6_SD4
circ_177	Gm06:16973146-16973918	5.10922	0.498255	1.82061	1	3.35815	up	SD2_SD0
circ_177	Gm06:16973146-16973918	0.453137	5.61704	-2.16788	1	-3.63179	down	SD4_SD2
circ_177	Gm06:16973146-16973918	2.98136	0.493607	1.49606	0.998396	2.59453	up	SD6_SD4
circ_179	Gm18:24836252-24837193	4.52156	0.493607	2.00071	1	3.19539	up	SD6_SD4
circ_180	Gm08:46657796-46658311	9.55055	5.89641	0.512924	0.842588	0.695747	up	SD2_SD0
circ_180	Gm08:46657796-46658311	9.60906	14.4665	-0.574047	0.953257	-0.590248	down	SD6_SD4
circ_181	Gm12:4808193-4808293	3.62903	0.565529	1.93703	1	2.68191	up	SD4_SD2
circ_181	Gm12:4808193-4808293	0.51337	3.95287	-2.07398	1	-2.94483	down	SD6_SD4
circ_182	Gm06:7788718-7790208	4.06075	0.493607	2.31564	1	3.04031	up	SD6_SD4
circ_183	Gm20:31617940-31622562	4.41763	8.23076	-0.738759	0.972885	-0.897752	down	SD2_SD0
circ_183	Gm20:31617940-31622562	0.51337	6.91628	-2.78785	1	-3.75193	down	SD6_SD4
circ_184	Gm15:5977807-5978743	2.71737	0.565529	1.23733	0.999902	2.26454	up	SD4_SD2
circ_184	Gm15:5977807-5978743	4.81795	2.95587	0.452372	0.860073	0.704839	up	SD6_SD4
circ_185	Gm09:44179490-44179796	4.78695	0.498255	2.02487	1	3.26415	up	SD2_SD0
circ_185	Gm09:44179490-44179796	0.453137	5.303	-2.40866	1	-3.54879	down	SD4_SD2
circ_186	Gm10:12114691-12125187	4.87061	0.493607	2.13413	1	3.30267	up	SD6_SD4
circ_187	Gm08:8608303-8608911	3.38798	0.498255	1.54996	0.99957	2.76547	up	SD2_SD0
circ_187	Gm08:8608303-8608911	0.51337	5.58762	-2.14051	1	-3.44416	down	SD6_SD4
circ_188	Gm02:50241428-50244222	2.04373	0.498255	1.54765	0.99955	2.03625	up	SD2_SD0
circ_188	Gm02:50241428-50244222	0.453137	2.26212	-2.06577	1	-2.31966	down	SD4_SD2
circ_189	Gm05:27821455-27822666	3.63939	9.55145	-0.793549	0.977872	-1.39202	down	SD4_SD2
circ_189	Gm05:27821455-27822666	0.51337	3.95914	-1.52082	0.999758	-2.94712	down	SD6_SD4
circ_190	Gm07:15393944-15398140	4.10696	0.493607	2.60159	1	3.05663	up	SD6_SD4
circ_191	Gm16:29965871-29968286	0.510933	4.36877	-1.81449	0.999883	-3.09602	down	SD2_SD0
circ_192	Gm12:26130314-26130815	2.7124	0.565529	1.50671	1	2.26189	up	SD4_SD2
circ_192	Gm12:26130314-26130815	0.51337	2.95939	-1.6336	0.99942	-2.52723	down	SD6_SD4
circ_193	Gm15:23703155-23704493	8.18271	12.1203	-0.525174	0.884793	-0.566777	down	SD2_SD0
circ_194	Gm18:56044168-56045487	5.8245	0.498255	1.91546	1	3.54718	up	SD2_SD0
circ_194	Gm18:56044168-56045487	0.51337	6.58385	-2.77052	1	-3.68086	down	SD6_SD4
circ_195	Gm07:43724795-43725341	5.76571	0.498255	1.89236	1	3.53254	up	SD2_SD0
circ_195	Gm07:43724795-43725341	4.3765	7.57283	-0.640422	0.97398	-0.791054	down	SD6_SD4
circ_196	Gm15:15641255-15642188	3.05781	0.498255	1.59615	0.999886	2.61755	up	SD2_SD0
circ_196	Gm15:15641255-15642188	0.51337	4.92755	-1.88387	1	-3.2628	down	SD6_SD4
circ_197	Gm07:44532513-44534041	6.8071	2.64815	0.84058	0.985273	1.36206	up	SD2_SD0
circ_197	Gm07:44532513-44534041	0.453137	7.48961	-2.61695	1	-4.04687	down	SD4_SD2
circ_198	Gm05:92631-94898	10.2304	17.5267	-0.749939	0.975045	-0.776696	down	SD2_SD0
circ_198	Gm05:92631-94898	24.7867	11.3292	1.68137	1	1.12952	up	SD4_SD2
circ_198	Gm05:92631-94898	22.6141	26.998	-0.40622	0.867173	-0.255632	down	SD6_SD4
circ_199	Gm03:36756944-36757884	6.34288	0.565529	2.37373	1	3.48746	up	SD4_SD2
circ_199	Gm03:36756944-36757884	5.02839	6.91804	-0.359486	0.806308	-0.460269	down	SD6_SD4
circ_200	Gm18:50590667-50591571	0.51337	4.60942	-2.11886	1	-3.16651	down	SD6_SD4
circ_201	Gm12:33422727-33423151	9.40489	5.91977	0.599304	0.947972	0.66787	up	SD6_SD4
circ_202	Gm07:14510933-14511512	0.510933	11.0442	-2.54252	1	-4.43401	down	SD2_SD0
circ_202	Gm07:14510933-14511512	5.46085	0.565529	1.83536	1	3.27145	up	SD4_SD2
circ_204	Gm03:46829830-46830218	0.51337	8.8769	-3.23842	1	-4.11199	down	SD6_SD4
circ_205	Gm20:390075-391013	2.71882	0.565529	2.05509	1	2.26531	up	SD4_SD2
circ_205	Gm20:390075-391013	0.51337	2.96164	-2.10973	1	-2.52833	down	SD6_SD4
circ_206	Gm20:39879374-39881200	2.77738	0.493607	1.42034	0.998953	2.49229	up	SD6_SD4
circ_207	Gm03:1100355-1101463	3.34027	0.565529	1.22956	0.999867	2.56229	up	SD4_SD2
circ_207	Gm03:1100355-1101463	0.51337	3.63024	-1.33857	0.999907	-2.82199	down	SD6_SD4
circ_208	Gm02:46424264-46429982	14.0112	18.6336	-0.481549	0.840933	-0.411333	down	SD2_SD0
circ_209	Gm06:23428818-23432642	4.09536	0.498255	1.64451	0.999987	3.03904	up	SD2_SD0
circ_210	Gm06:38630243-38632019	4.43726	0.498255	1.9108	1	3.15472	up	SD2_SD0
circ_210	Gm06:38630243-38632019	0.453137	4.93275	-2.25846	1	-3.44437	down	SD4_SD2
circ_211	Gm08:179252-179867	3.75335	0.498255	2.04285	1	2.91322	up	SD2_SD0
circ_211	Gm08:179252-179867	0.453137	4.15331	-2.51692	1	-3.19624	down	SD4_SD2
circ_212	Gm02:44652125-44652803	3.32349	0.565529	2.02066	1	2.55502	up	SD4_SD2
circ_212	Gm02:44652125-44652803	5.5483	3.62171	0.481934	0.887118	0.615374	up	SD6_SD4
circ_213	Gm03:32634518-32636648	0.510933	2.62061	-1.36579	0.999971	-2.3587	down	SD2_SD0
circ_214	Gm10:40518539-40519035	3.62364	0.565529	1.66524	1	2.67977	up	SD4_SD2
circ_214	Gm10:40518539-40519035	0.51337	3.94308	-1.79793	1	-2.94125	down	SD6_SD4
circ_215	Gm03:1109986-1110357	10.1563	15.058	-0.464972	0.820735	-0.568158	down	SD2_SD0
circ_215	Gm03:1109986-1110357	10.2276	16.466	-0.623923	0.969919	-0.687016	down	SD6_SD4
circ_216	Gm04:8305548-8307103	4.456	8.56102	-0.68412	0.981538	-0.942033	down	SD6_SD4
circ_217	Gm07:15393944-15396434	29.3699	38.1822	-0.491702	0.874366	-0.378562	down	SD4_SD2
circ_218	Gm07:14310230-14314356	4.0992	0.498255	1.98062	1	3.04039	up	SD2_SD0
circ_220	Gm15:53632058-53633126	0.510933	4.62735	-1.63259	0.999639	-3.17898	down	SD2_SD0
circ_222	Gm10:43344558-43345050	0.510933	3.33086	-1.50299	0.999999	-2.70469	down	SD2_SD0
circ_223	Gm04:235694-236402	4.09525	0.498255	1.9907	1	3.039	up	SD2_SD0
circ_223	Gm04:235694-236402	0.453137	4.5239	-2.44132	1	-3.31955	down	SD4_SD2
circ_224	Gm05:1184556-1185606	0.510933	4.35495	-1.96628	1	-3.09145	down	SD2_SD0
circ_225	Gm15:12782644-12783143	13.875	18.1156	-0.530019	0.904058	-0.384744	down	SD4_SD2
circ_225	Gm15:12782644-12783143	6.14753	15.1228	-1.25985	0.999369	-1.29865	down	SD6_SD4
circ_226	Gm03:32622048-32622923	3.74556	0.498255	2.07056	1	2.91023	up	SD2_SD0
circ_226	Gm03:32622048-32622923	0.453137	4.15365	-2.51546	1	-3.19636	down	SD4_SD2
circ_227	Gm14:2449993-2450903	7.82896	4.65498	0.572087	0.898454	0.750046	up	SD2_SD0
circ_227	Gm14:2449993-2450903	0.453137	8.62066	-2.92853	1	-4.24978	down	SD4_SD2
circ_228	Gm01:50245120-50246008	3.9267	0.565529	2.30358	1	2.79564	up	SD4_SD2
circ_228	Gm01:50245120-50246008	0.51337	4.27601	-2.43087	1	-3.05819	down	SD6_SD4
circ_229	Gm06:268200-268496	3.31809	0.565529	1.42442	1	2.55268	up	SD4_SD2
circ_229	Gm06:268200-268496	0.51337	3.61192	-1.54814	0.999812	-2.8147	down	SD6_SD4
circ_230	Gm20:46280980-46281722	8.85501	14.3339	-0.63248	0.942542	-0.694867	down	SD2_SD0
circ_230	Gm20:46280980-46281722	8.64892	11.8576	-0.377609	0.832229	-0.455225	down	SD6_SD4
circ_231	Gm12:33959159-33959697	0.510933	3.68601	-1.6237	0.999716	-2.85085	down	SD2_SD0
circ_232	Gm15:21811493-21812710	2.71633	0.565529	1.50289	1	2.26399	up	SD4_SD2
circ_232	Gm15:21811493-21812710	0.51337	2.96341	-1.63011	0.999413	-2.52919	down	SD6_SD4
circ_233	Gm11:8912235-8915252	461.931	953.741	-1.89846	0.999999	-1.04592	down	SD2_SD0
circ_233	Gm11:8912235-8915252	530.069	599.843	-0.463673	0.910931	-0.178404	down	SD6_SD4
circ_234	Gm13:2112608-2113063	3.41528	7.41346	-0.684621	0.959141	-1.11814	down	SD2_SD0
circ_236	Gm14:3946290-3946424	54.2775	39.4966	0.952042	0.993418	0.458626	up	SD6_SD4
circ_237	Gm09:49333061-49333755	0.510933	2.30682	-1.45756	1	-2.1747	down	SD2_SD0
circ_238	Gm08:8535741-8539480	3.72988	0.498255	1.68527	0.999999	2.90417	up	SD2_SD0
circ_238	Gm08:8535741-8539480	0.453137	4.11606	-2.03063	1	-3.18325	down	SD4_SD2
circ_240	Gm06:45365226-45365827	2.41543	0.493607	1.50229	0.998242	2.29084	up	SD6_SD4
circ_241	Gm18:57775459-57777122	46.6484	69.8011	-1.0164	0.996551	-0.581423	down	SD2_SD0
circ_241	Gm18:57775459-57777122	49.8378	60.8755	-0.563532	0.949168	-0.288622	down	SD6_SD4
circ_242	Gm15:21819375-21819811	0.510933	7.07203	-2.2944	1	-3.79092	down	SD2_SD0
circ_242	Gm15:21819375-21819811	4.53282	0.565529	2.03572	1	3.00273	up	SD4_SD2
circ_242	Gm15:21819375-21819811	0.51337	4.94185	-2.16299	1	-3.26698	down	SD6_SD4
circ_243	Gm10:30118759-30131691	2.71196	0.498255	1.37549	0.999902	2.44438	up	SD2_SD0
circ_243	Gm10:30118759-30131691	0.453137	3.00396	-1.67471	1	-2.72885	down	SD4_SD2
circ_244	Gm15:51966193-51966527	2.11167	0.565529	1.3487	1	1.90071	up	SD4_SD2
circ_244	Gm15:51966193-51966527	0.51337	2.30334	-1.48017	0.999479	-2.16566	down	SD6_SD4
circ_245	Gm18:56254202-56254779	0.453137	3.37455	-1.9591	1	-2.89668	down	SD4_SD2
circ_246	Gm17:7415024-7417595	2.71882	0.565529	2.05509	1	2.26531	up	SD4_SD2
circ_246	Gm17:7415024-7417595	0.51337	2.96164	-2.10973	1	-2.52833	down	SD6_SD4
circ_247	Gm05:1272081-1274169	5.73428	9.8279	-0.772852	0.974811	-0.777272	down	SD4_SD2
circ_248	Gm20:41705030-41705350	5.02839	0.493607	2.2794	1	3.34866	up	SD6_SD4
circ_249	Gm12:38843045-38844457	0.510933	3.56201	-1.30192	0.999699	-2.80148	down	SD2_SD0
circ_249	Gm12:38843045-38844457	2.67207	0.493607	1.56701	0.998392	2.43652	up	SD6_SD4
circ_250	Gm03:36104865-36106101	2.41576	0.565529	1.26527	0.999974	2.0948	up	SD4_SD2
circ_250	Gm03:36104865-36106101	0.51337	2.62872	-1.39895	0.999779	-2.35629	down	SD6_SD4
circ_251	Gm06:14501674-14503272	0.510933	3.27574	-1.67471	0.999226	-2.68062	down	SD2_SD0
circ_252	Gm15:34339609-34340901	3.07377	0.493607	1.69363	0.999998	2.63857	up	SD6_SD4
circ_253	Gm20:2013461-2015184	3.40355	7.97207	-0.916866	0.992806	-1.22792	down	SD2_SD0
circ_253	Gm20:2013461-2015184	0.51337	3.94788	-1.34597	0.999924	-2.94301	down	SD6_SD4
circ_254	Gm02:6940008-6942084	0.510933	1.99302	-1.4909	1	-1.96375	down	SD2_SD0
circ_255	Gm03:20203257-20204453	3.05781	0.498255	1.59615	0.999886	2.61755	up	SD2_SD0
circ_255	Gm03:20203257-20204453	0.51337	3.61594	-1.88136	1	-2.8163	down	SD6_SD4
circ_256	Gm20:31617366-31621737	3.05386	0.498255	1.5997	0.9999	2.61568	up	SD2_SD0
circ_256	Gm20:31617366-31621737	0.453137	3.37455	-1.9591	1	-2.89668	down	SD4_SD2
circ_257	Gm06:18403846-18404048	3.92028	8.71514	-0.97919	0.997171	-1.15257	down	SD4_SD2
circ_257	Gm06:18403846-18404048	9.58325	4.27375	1.00486	0.99653	1.16501	up	SD6_SD4
circ_258	Gm01:53520281-53520651	3.6197	0.565529	1.40968	1	2.6782	up	SD4_SD2
circ_258	Gm01:53520281-53520651	0.51337	3.93907	-1.52741	0.999788	-2.93978	down	SD6_SD4
circ_259	Gm01:56017511-56017873	2.71196	0.498255	1.37549	0.999902	2.44438	up	SD2_SD0
circ_259	Gm01:56017511-56017873	0.453137	3.00396	-1.67471	1	-2.72885	down	SD4_SD2
circ_260	Gm06:46409221-46410554	0.510933	3.28951	-1.50914	0.999999	-2.68667	down	SD2_SD0
circ_261	Gm18:47348392-47380009	5.11317	0.498255	2.08134	1	3.35926	up	SD2_SD0
circ_261	Gm18:47348392-47380009	0.453137	5.636	-2.52179	1	-3.63665	down	SD4_SD2
circ_262	Gm03:24296413-24297801	4.46246	0.493607	2.44817	1	3.1764	up	SD6_SD4
circ_263	Gm19:50184151-50188011	34.6975	73.6209	-1.60677	0.999461	-1.08528	down	SD6_SD4
circ_264	Gm07:15208559-15209462	3.42926	0.493607	1.61977	0.999708	2.79646	up	SD6_SD4
circ_265	Gm06:40189185-40190536	0.51337	5.59262	-2.47409	1	-3.44545	down	SD6_SD4
circ_266	Gm19:37696207-37698946	0.510933	9.18591	-2.88665	1	-4.16822	down	SD2_SD0
circ_266	Gm19:37696207-37698946	6.96682	0.565529	2.18632	1	3.62283	up	SD4_SD2
circ_268	Gm17:12193338-12193829	4.74396	0.498255	1.88725	1	3.25114	up	SD2_SD0
circ_269	Gm18:50166319-50168888	0.453137	2.63304	-1.82099	1	-2.53871	down	SD4_SD2
circ_270	Gm14:12558856-12573745	4.24115	0.565529	1.73415	1	2.90678	up	SD4_SD2
circ_271	Gm11:37550301-37551050	3.94742	0.565529	1.39961	1	2.80324	up	SD4_SD2
circ_271	Gm11:37550301-37551050	0.51337	4.28854	-1.5107	0.999696	-3.06242	down	SD6_SD4
circ_272	Gm09:48882943-48883503	0.510933	5.979	-2.09738	1	-3.5487	down	SD2_SD0
circ_272	Gm09:48882943-48883503	3.321	0.565529	1.60043	1	2.55394	up	SD4_SD2
circ_272	Gm09:48882943-48883503	5.58806	3.62348	0.423005	0.834949	0.624972	up	SD6_SD4
circ_273	Gm19:40660545-40661259	10.5682	3.94469	1.08617	0.996266	1.42175	up	SD2_SD0
circ_273	Gm19:40660545-40661259	5.448	11.6426	-0.948109	0.995034	-1.09561	down	SD4_SD2
circ_273	Gm19:40660545-40661259	0.51337	5.92956	-2.48824	1	-3.52985	down	SD6_SD4
circ_274	Gm20:46174649-46175774	2.71633	0.565529	1.50289	1	2.26399	up	SD4_SD2
circ_274	Gm20:46174649-46175774	0.51337	2.96341	-1.63011	0.999413	-2.52919	down	SD6_SD4
circ_275	Gm12:38465249-38467195	4.2337	0.565529	1.98312	1	2.90424	up	SD4_SD2
circ_276	Gm09:17377144-17377794	0.510933	4.65498	-2.34639	1	-3.18757	down	SD2_SD0
circ_277	Gm06:16205078-16205515	6.45753	12.2582	-0.818018	0.984417	-0.924693	down	SD2_SD0
circ_277	Gm06:16205078-16205515	7.90462	10.5232	-0.389866	0.848215	-0.412805	down	SD6_SD4
circ_278	Gm14:49174000-49174579	2.41327	0.565529	1.54172	1	2.09332	up	SD4_SD2
circ_278	Gm14:49174000-49174579	0.51337	2.63048	-1.67624	0.999704	-2.35726	down	SD6_SD4
circ_279	Gm13:27012497-27013959	3.0656	0.498255	2.04045	1	2.62121	up	SD2_SD0
circ_279	Gm13:27012497-27013959	0.453137	3.39318	-2.65027	1	-2.90462	down	SD4_SD2
circ_280	Gm04:197404-198676	4.31739	0.493607	1.91896	1	3.12872	up	SD6_SD4
circ_281	Gm07:15393948-15396438	4.7478	0.498255	1.80802	1	3.2523	up	SD2_SD0
circ_281	Gm07:15393948-15396438	0.453137	5.22815	-2.14878	1	-3.52828	down	SD4_SD2
circ_282	Gm02:25770068-25770721	7.11391	14.1685	-0.868274	0.988867	-0.993969	down	SD2_SD0
circ_282	Gm02:25770068-25770721	0.51337	8.5475	-3.05061	1	-4.05743	down	SD6_SD4
circ_284	Gm14:9651662-9652910	0.510933	4.27225	-2.10007	1	-3.06379	down	SD2_SD0
circ_285	Gm15:10387255-10388352	3.38019	0.498255	1.32366	0.99983	2.76215	up	SD2_SD0
circ_285	Gm15:10387255-10388352	0.453137	3.7458	-1.57022	1	-3.04726	down	SD4_SD2
circ_286	Gm08:41800712-41802555	0.510933	5.92389	-2.31141	1	-3.53534	down	SD2_SD0
circ_286	Gm08:41800712-41802555	4.82655	0.565529	2.39835	1	3.09332	up	SD4_SD2
circ_287	Gm16:11283262-11284440	9.67382	12.7939	-0.527068	0.901866	-0.403303	down	SD4_SD2
circ_289	Gm18:52501150-52503846	0.510933	2.93441	-1.32419	0.999845	-2.52186	down	SD2_SD0
circ_289	Gm18:52501150-52503846	4.52782	0.493607	1.43972	0.999058	3.19738	up	SD6_SD4
circ_290	Gm16:2744-4124	4.4227	0.493607	2.2707	1	3.16349	up	SD6_SD4
circ_291	Gm11:9986465-9987080	0.510933	10.0065	-2.46648	1	-4.29167	down	SD2_SD0
circ_291	Gm11:9986465-9987080	6.61588	0.565529	1.97986	1	3.54826	up	SD4_SD2
circ_292	Gm01:54955495-54957663	0.510933	3.30333	-1.97488	1	-2.69271	down	SD2_SD0
circ_294	Gm08:46698008-46698406	3.01649	0.565529	1.45304	1	2.4152	up	SD4_SD2
circ_294	Gm08:46698008-46698406	0.51337	3.28478	-1.58367	0.999622	-2.67772	down	SD6_SD4
circ_295	Gm05:27391146-27399629	6.44184	0.498255	2.28064	1	3.69252	up	SD2_SD0
circ_295	Gm05:27391146-27399629	0.453137	7.12002	-2.69446	1	-3.97386	down	SD4_SD2
circ_295	Gm05:27391146-27399629	4.37005	0.493607	2.22425	1	3.14621	up	SD6_SD4
circ_296	Gm03:35480544-35482438	2.7213	0.565529	1.4949	1	2.26662	up	SD4_SD2
circ_296	Gm03:35480544-35482438	0.51337	2.95988	-1.63556	0.999425	-2.52747	down	SD6_SD4
circ_297	Gm15:34362546-34364261	3.7494	0.498255	1.80421	1	2.9117	up	SD2_SD0
circ_297	Gm15:34362546-34364261	2.11415	4.13435	-0.701148	0.965564	-0.967581	down	SD4_SD2
circ_297	Gm15:34362546-34364261	5.91025	2.30158	0.938149	0.992888	1.3606	up	SD6_SD4
circ_298	Gm09:126119-127039	0.510933	1.99302	-1.4909	1	-1.96375	down	SD2_SD0
circ_299	Gm02:22019691-22022028	2.42364	0.565529	1.25577	0.999957	2.0995	up	SD4_SD2
circ_299	Gm02:22019691-22022028	0.51337	2.63675	-1.38912	0.999841	-2.36069	down	SD6_SD4
circ_300	Gm11:808594-810179	5.43566	8.78942	-0.513465	0.874286	-0.693312	down	SD2_SD0
circ_300	Gm11:808594-810179	9.95076	6.02655	0.65368	0.977776	0.723475	up	SD4_SD2
circ_300	Gm11:808594-810179	4.92327	10.8451	-0.885222	0.994376	-1.13935	down	SD6_SD4
circ_301	Gm17:9416826-9417734	2.41576	0.565529	1.26527	0.999974	2.0948	up	SD4_SD2
circ_301	Gm17:9416826-9417734	0.51337	2.62872	-1.39895	0.999779	-2.35629	down	SD6_SD4
circ_302	Gm12:34326973-34327617	2.38563	0.498255	1.43521	0.99953	2.25942	up	SD2_SD0
circ_302	Gm12:34326973-34327617	0.453137	2.63271	-1.82241	1	-2.53853	down	SD4_SD2
circ_303	Gm07:10937172-10939145	4.4098	0.493607	2.30175	1	3.15928	up	SD6_SD4
circ_305	Gm02:12893531-12894157	9.54265	6.04799	0.58207	0.906227	0.657934	up	SD2_SD0
circ_305	Gm02:12893531-12894157	0.51337	10.5247	-3.58614	1	-4.35763	down	SD6_SD4
circ_306	Gm19:43596638-43598029	4.53385	0.565529	2.32766	1	3.00306	up	SD4_SD2
circ_307	Gm12:29574-40043	0.51337	8.86486	-2.44257	1	-4.11003	down	SD6_SD4
circ_308	Gm20:45517529-45518140	0.51337	16.7711	-4.34671	1	-5.02983	down	SD6_SD4
circ_309	Gm08:2172-2276	4.83049	10.9184	-0.757303	0.972743	-1.17652	down	SD4_SD2
circ_309	Gm08:2172-2276	11.3876	5.26498	0.705388	0.974475	1.11296	up	SD6_SD4
circ_310	Gm14:3946278-3946416	0.453137	9.79198	-2.43311	1	-4.43358	down	SD4_SD2
circ_310	Gm14:3946278-3946416	8.33194	0.493607	2.698	1	4.07722	up	SD6_SD4
circ_311	Gm17:12179740-12180951	5.79313	0.498255	2.49573	1	3.53939	up	SD2_SD0
circ_311	Gm17:12179740-12180951	0.51337	7.56205	-2.72454	1	-3.88071	down	SD6_SD4
circ_312	Gm20:45771066-45772051	0.510933	3.00329	-1.53384	0.999995	-2.55534	down	SD2_SD0
circ_312	Gm20:45771066-45772051	3.61224	0.565529	1.58638	1	2.67522	up	SD4_SD2
circ_312	Gm20:45771066-45772051	0.51337	3.94435	-1.70436	0.999889	-2.94172	down	SD6_SD4
circ_313	Gm17:5503308-5503572	5.08749	0.493607	2.74162	1	3.36552	up	SD6_SD4
circ_314	Gm08:40129465-40129930	6.95603	0.565529	2.5851	1	3.62059	up	SD4_SD2
circ_315	Gm17:2786392-2787116	30.8731	20.6787	0.625944	0.934928	0.578205	up	SD2_SD0
circ_315	Gm17:2786392-2787116	20.5615	34.2312	-0.895679	0.990056	-0.735363	down	SD4_SD2
circ_315	Gm17:2786392-2787116	27.4972	22.3722	0.406701	0.8204	0.297576	up	SD6_SD4
circ_316	Gm01:57326573-57327777	0.510933	2.64815	-1.33175	0.999881	-2.37378	down	SD2_SD0
circ_317	Gm03:5726123-5760797	4.98863	0.493607	2.0688	1	3.33721	up	SD6_SD4
circ_318	Gm19:48768146-48768547	0.453137	6.00725	-2.96849	1	-3.72869	down	SD4_SD2
circ_320	Gm11:7704904-7707483	3.92918	0.565529	1.8657	1	2.79656	up	SD4_SD2
circ_320	Gm11:7704904-7707483	0.51337	4.27424	-2.00386	1	-3.0576	down	SD6_SD4
circ_321	Gm05:14847061-14847655	0.510933	5.52744	-1.94193	1	-3.43541	down	SD2_SD0
circ_322	Gm14:24544022-24546296	11.9398	18.4787	-0.501465	0.862568	-0.630088	down	SD2_SD0
circ_322	Gm14:24544022-24546296	24.4946	13.1439	1.00942	0.998092	0.898073	up	SD4_SD2
circ_322	Gm14:24544022-24546296	21.4487	26.6505	-0.425458	0.885617	-0.31327	down	SD6_SD4
circ_324	Gm20:46280980-46286258	7.17258	0.498255	2.64496	1	3.84754	up	SD2_SD0
circ_324	Gm20:46280980-46286258	4.2337	7.93571	-0.761554	0.97329	-0.90644	down	SD4_SD2
circ_324	Gm20:46280980-46286258	0.51337	4.61294	-2.11585	1	-3.16762	down	SD6_SD4
circ_325	Gm13:41293980-41295664	3.42318	0.498255	1.5235	0.999342	2.78038	up	SD2_SD0
circ_325	Gm13:41293980-41295664	0.453137	3.80135	-1.81193	1	-3.0685	down	SD4_SD2
circ_326	Gm18:1944961-1945711	4.11488	0.498255	1.48006	0.999218	3.0459	up	SD2_SD0
circ_327	Gm08:44494478-44495159	4.07189	0.498255	1.66589	0.999996	3.03074	up	SD2_SD0
circ_327	Gm08:44494478-44495159	0.51337	4.60844	-1.93107	1	-3.16621	down	SD6_SD4
circ_328	Gm10:4266136-4266453	3.32991	0.565529	1.72518	1	2.55781	up	SD4_SD2
circ_328	Gm10:4266136-4266453	0.51337	3.62397	-1.86525	1	-2.8195	down	SD6_SD4
circ_330	Gm15:10189490-10190895	5.22611	0.493607	2.09956	1	3.4043	up	SD6_SD4
circ_331	Gm17:38380525-38381900	4.83546	0.565529	2.22651	1	3.09598	up	SD4_SD2
circ_331	Gm17:38380525-38381900	0.51337	5.26146	-2.36757	1	-3.35739	down	SD6_SD4
circ_332	Gm08:29355974-29357344	3.33633	0.565529	1.41697	1	2.56059	up	SD4_SD2
circ_332	Gm08:29355974-29357344	0.51337	3.62622	-1.53975	0.999816	-2.8204	down	SD6_SD4
circ_333	Gm08:47221066-47221437	15.1678	5.52739	0.824763	0.983764	1.45634	up	SD2_SD0
circ_333	Gm08:47221066-47221437	8.4308	13.4728	-0.624405	0.970049	-0.676308	down	SD6_SD4
circ_334	Gm11:8912235-8917353	7.12564	0.498255	2.41842	1	3.83807	up	SD2_SD0
circ_334	Gm11:8912235-8917353	0.51337	9.21962	-3.26449	1	-4.16664	down	SD6_SD4
circ_335	Gm15:4308391-4309612	212.123	282.597	-1.17306	0.999049	-0.413844	down	SD2_SD0
circ_335	Gm15:4308391-4309612	291.606	234.377	1.38377	1	0.315192	up	SD4_SD2
circ_335	Gm15:4308391-4309612	230.93	317.637	-1.8575	1	-0.459924	down	SD6_SD4
circ_336	Gm16:293006-293374	8.26657	0.493607	3.26606	1	4.06585	up	SD6_SD4
circ_337	Gm06:50884882-50885253	100.03	86.8101	0.476134	0.884626	0.204495	up	SD4_SD2
circ_337	Gm06:50884882-50885253	81.7244	109.003	-1.01382	0.998635	-0.415525	down	SD6_SD4
circ_338	Gm17:15483366-15484360	6.13515	0.498255	2.64407	1	3.62214	up	SD2_SD0
circ_338	Gm17:15483366-15484360	11.275	5.60016	0.750662	0.985305	1.00958	up	SD6_SD4
circ_339	Gm08:32690493-32691347	2.11167	0.565529	1.3487	1	1.90071	up	SD4_SD2
circ_339	Gm08:32690493-32691347	0.51337	2.30334	-1.48017	0.999479	-2.16566	down	SD6_SD4
circ_340	Gm13:33650944-33652250	0.51337	6.24544	-2.08042	1	-3.60473	down	SD6_SD4
circ_341	Gm13:17719121-17719802	0.510933	12.0376	-2.85047	1	-4.55827	down	SD2_SD0
circ_341	Gm13:17719121-17719802	5.71106	0.565529	1.76215	1	3.33609	up	SD4_SD2
circ_341	Gm13:17719121-17719802	10.4058	6.24318	0.521439	0.920059	0.737036	up	SD6_SD4
circ_342	Gm15:21665228-21671744	2.72753	0.498255	1.35795	0.999921	2.45264	up	SD2_SD0
circ_342	Gm15:21665228-21671744	0.51337	2.63225	-1.39459	0.999808	-2.35822	down	SD6_SD4
circ_343	Gm10:5499160-5500995	3.13288	0.493607	1.64779	0.999936	2.66605	up	SD6_SD4
circ_345	Gm04:43836263-43837401	0.510933	2.70331	-1.27658	0.99948	-2.40352	down	SD2_SD0
circ_346	Gm17:126888-127998	3.93706	5.63633	-0.417221	0.806025	-0.517637	down	SD4_SD2
circ_346	Gm17:126888-127998	0.51337	4.28227	-1.98993	1	-3.06031	down	SD6_SD4
circ_347	Gm01:53771120-53771749	4.08746	7.80991	-0.622443	0.939137	-0.9341	down	SD2_SD0
circ_347	Gm01:53771120-53771749	6.92931	4.52423	0.515497	0.913492	0.615037	up	SD4_SD2
circ_347	Gm01:53771120-53771749	4.97573	7.56381	-0.432344	0.891214	-0.604206	down	SD6_SD4
circ_348	Gm01:25633923-25634953	3.70526	0.493607	1.86161	1	2.90814	up	SD6_SD4
circ_349	Gm09:9456216-9456855	4.53676	0.565529	1.75741	1	3.00399	up	SD4_SD2
circ_350	Gm18:47316110-47317246	5.10944	0.498255	1.82015	1	3.35821	up	SD2_SD0
circ_350	Gm18:47316110-47317246	0.453137	5.69355	-2.13016	1	-3.65131	down	SD4_SD2
circ_350	Gm18:47316110-47317246	5.33768	0.493607	2.22529	1	3.43478	up	SD6_SD4
circ_351	Gm09:29669728-29673340	3.0656	11.2616	-1.85284	0.999979	-1.87718	down	SD2_SD0
circ_351	Gm09:29669728-29673340	5.43018	3.39318	0.490603	0.896316	0.678365	up	SD4_SD2
circ_351	Gm09:29669728-29673340	0.51337	5.92858	-2.10857	1	-3.52962	down	SD6_SD4
circ_352	Gm07:15656229-15656654	0.510933	4.2723	-1.63367	0.999629	-3.06381	down	SD2_SD0
circ_352	Gm07:15656229-15656654	3.92028	0.565529	2.02779	1	2.79328	up	SD4_SD2
circ_352	Gm07:15656229-15656654	0.51337	4.27375	-2.15518	1	-3.05743	down	SD6_SD4
circ_353	Gm07:37321951-37324442	2.41721	0.565529	1.52873	1	2.09567	up	SD4_SD2
circ_353	Gm07:37321951-37324442	0.51337	2.6345	-1.66461	0.999608	-2.35946	down	SD6_SD4
circ_354	Gm12:37944740-37949633	0.510933	4.3136	-2.28828	1	-3.07769	down	SD2_SD0
circ_354	Gm12:37944740-37949633	5.11573	0.565529	1.54435	1	3.17727	up	SD4_SD2
circ_354	Gm12:37944740-37949633	0.51337	5.59692	-1.64482	0.999466	-3.44656	down	SD6_SD4
circ_355	Gm05:30272774-30273267	19.2859	13.5162	0.590338	0.955827	0.512861	up	SD4_SD2
circ_357	Gm20:46371201-46371776	4.47536	0.493607	2.01687	1	3.18057	up	SD6_SD4
circ_358	Gm03:29121764-29123277	4.82012	7.89978	-0.519647	0.896249	-0.712743	down	SD4_SD2
circ_358	Gm03:29121764-29123277	7.87132	5.25871	0.459672	0.866587	0.581896	up	SD6_SD4
circ_359	Gm13:26455579-26455687	13.8572	7.17623	0.900409	0.994408	0.949333	up	SD4_SD2
circ_359	Gm13:26455579-26455687	8.84645	15.1218	-0.62289	0.96964	-0.773464	down	SD6_SD4
circ_360	Gm20:25251939-25254478	10.275	15.6851	-0.533352	0.906498	-0.610263	down	SD4_SD2
circ_360	Gm20:25251939-25254478	0.51337	11.2038	-3.01036	1	-4.44785	down	SD6_SD4
circ_361	Gm16:20568162-20569012	19.021	13.4606	0.535422	0.9257	0.498846	up	SD4_SD2
circ_361	Gm16:20568162-20569012	14.472	20.7119	-0.549396	0.943645	-0.517199	down	SD6_SD4
circ_362	Gm15:9798046-9800590	0.453137	5.22849	-2.07554	1	-3.52838	down	SD4_SD2
circ_362	Gm15:9798046-9800590	6.17979	0.493607	2.1292	1	3.64612	up	SD6_SD4
circ_363	Gm18:201137-201568	5.13852	8.40177	-0.468445	0.855567	-0.709341	down	SD4_SD2
circ_363	Gm18:201137-201568	4.01455	5.59438	-0.370737	0.82269	-0.47874	down	SD6_SD4
circ_364	Gm14:3702804-3731264	5.8245	0.498255	1.91546	1	3.54718	up	SD2_SD0
circ_364	Gm14:3702804-3731264	0.453137	6.47165	-2.22045	1	-3.83612	down	SD4_SD2
circ_365	Gm14:17666593-17667230	2.7237	0.498255	1.61963	0.999956	2.45061	up	SD2_SD0
circ_365	Gm14:17666593-17667230	0.453137	3.02259	-1.98588	1	-2.73777	down	SD4_SD2
circ_366	Gm09:12064506-12064966	3.32349	0.565529	2.02066	1	2.55502	up	SD4_SD2
circ_366	Gm09:12064506-12064966	0.51337	3.62171	-2.14422	1	-2.8186	down	SD6_SD4
circ_367	Gm11:8911983-8912235	2.72753	6.36179	-0.804443	0.982958	-1.22184	down	SD2_SD0
circ_367	Gm11:8911983-8912235	0.453137	3.00329	-1.67569	1	-2.72853	down	SD4_SD2
circ_368	Gm14:49385060-49386239	4.44505	0.498255	1.90721	1	3.15724	up	SD2_SD0
circ_368	Gm14:49385060-49386239	3.44862	5.26674	-0.418623	0.879548	-0.610892	down	SD6_SD4
circ_369	Gm20:2014491-2015184	4.42948	0.498255	1.74656	1	3.15218	up	SD2_SD0
circ_369	Gm20:2014491-2015184	0.453137	4.93308	-2.05796	1	-3.44447	down	SD4_SD2
circ_370	Gm02:40272238-40273183	5.141	0.565529	2.33148	1	3.18438	up	SD4_SD2
circ_370	Gm02:40272238-40273183	0.51337	5.59262	-2.47409	1	-3.44545	down	SD6_SD4
circ_371	Gm06:7123347-7124385	3.03473	0.565529	1.2249	0.999843	2.42389	up	SD4_SD2
circ_371	Gm06:7123347-7124385	0.51337	3.29907	-1.33979	0.99991	-2.68399	down	SD6_SD4
circ_372	Gm03:30261139-30261761	4.11883	0.498255	1.31596	0.999785	3.04728	up	SD2_SD0
circ_373	Gm11:569409-569851	3.634	0.565529	1.65907	1	2.68389	up	SD4_SD2
circ_373	Gm11:569409-569851	0.51337	3.94935	-1.79119	1	-2.94354	down	SD6_SD4
circ_376	Gm02:49652770-49653087	3.01546	0.565529	1.45865	1	2.4147	up	SD4_SD2
circ_376	Gm02:49652770-49653087	0.51337	3.29231	-1.57887	0.999658	-2.68103	down	SD6_SD4
circ_377	Gm08:2338526-2339376	2.04373	0.498255	1.54765	0.99955	2.03625	up	SD2_SD0
circ_377	Gm08:2338526-2339376	0.453137	2.26212	-2.06577	1	-2.31966	down	SD4_SD2
circ_378	Gm06:12029215-12029702	2.70991	0.565529	1.24191	0.99992	2.26057	up	SD4_SD2
circ_378	Gm06:12029215-12029702	0.51337	2.96115	-1.35711	0.999933	-2.52809	down	SD6_SD4
circ_379	Gm12:1281736-1287817	0.51337	8.56484	-2.46088	1	-4.06036	down	SD6_SD4
circ_380	Gm05:5542386-5544419	14.2904	20.3129	-0.702484	0.964255	-0.507347	down	SD2_SD0
circ_381	Gm07:43326899-43327270	59.6297	31.1125	1.59714	0.99989	0.938535	up	SD2_SD0
circ_381	Gm07:43326899-43327270	48.9794	64.2492	-0.598781	0.962266	-0.391502	down	SD6_SD4
circ_382	Gm05:36914887-36915270	4.74791	10.5376	-0.818638	0.98448	-1.15019	down	SD2_SD0
circ_382	Gm05:36914887-36915270	0.51337	6.90374	-2.40091	1	-3.74931	down	SD6_SD4
circ_383	Gm07:42053456-42054217	4.7478	0.498255	1.80802	1	3.2523	up	SD2_SD0
circ_383	Gm07:42053456-42054217	0.453137	5.22815	-2.14878	1	-3.52828	down	SD4_SD2
circ_384	Gm15:14653766-14654615	7.60159	12.5116	-0.62146	0.969247	-0.718898	down	SD6_SD4

## Sheet: TableS8
Table S8. Predicted miRNA-circRNA interactions
circRNA_ID	Start	end	score	strand	miRNA_ID
Gm04:60681-61366	360	381	0	-	smallRNA=gma-miR1520d;target_seq=UUGUCACGUGUCAUGUUCUGAU;base_pairs=::::::::::::::::::::::;miR_seq=AACAGUGCACAGUACAAGACUA
Gm04:60681-61366	358	381	0	-	smallRNA=gma-miR1520g;target_seq=UUGUCACGUGUCAUGUUCUGAUUG;base_pairs=::::::::::::::::::::::::;miR_seq=AACAGUGCACAGUACAAGACUAAC
Gm04:60681-61366	359	382	0	+	smallRNA=gma-miR1520f-5p;target_seq=AAUCAGAACAUGACACGUGACAAU;base_pairs=::::::::::::::::::::::::;miR_seq=UUAGUCUUGUACUGUGCACUGUUA
Gm04:60681-61366	288	311	0.5	+	smallRNA=gma-miR1520l;target_seq=ACUGUCACGUGUCAUGUUCUGAUU;base_pairs=:::.::::::::::::::::::::;miR_seq=UGAUAGUGCACAGUACAAGACUAA
Gm04:60681-61366	359	382	0.5	-	smallRNA=gma-miR1520m;target_seq=AUUGUCACGUGUCAUGUUCUGAUU;base_pairs=::::::::.:::::::::::::::;miR_seq=UAACAGUGUACAGUACAAGACUAA
Gm04:60681-61366	290	313	0.5	+	smallRNA=gma-miR1520n;target_seq=UGUCACGUGUCAUGUUCUGAUUGG;base_pairs=:::::::::::::::::::::::.;miR_seq=ACAGUGCACAGUACAAGACUAACU
Gm04:60681-61366	357	380	0.5	-	smallRNA=gma-miR1520n;target_seq=UGUCACGUGUCAUGUUCUGAUUGG;base_pairs=:::::::::::::::::::::::.;miR_seq=ACAGUGCACAGUACAAGACUAACU
Gm14:12558856-12573745	3124	3145	0.5	-	smallRNA=gma-miR10418;target_seq=AGGGGGUUCCUAGGAUUACUUC;base_pairs=::::.:::::::::::::::::;miR_seq=UCCCUCAAGGAUCCUAAUGAAG
Gm14:12558856-12573745	13469	13490	0.5	-	smallRNA=gma-miR10437;target_seq=AAUAGUAUAUGUUUGAACAAUA;base_pairs=::.:::::::::::::::::::;miR_seq=UUGUCAUAUACAAACUUGUUAU
Gm20:46280980-46286258	3270	3293	0.5	-	smallRNA=gma-miR4349-5p;target_seq=UCUUUGUCUUAUCUCUAGCCAAUG;base_pairs=:::::::::::::::::::::::.;miR_seq=AGAAACAGAAUAGAGAUCGGUUAU
Gm03:5726123-5760797	27710	27731	1	+	smallRNA=gma-miR10447;target_seq=GCCACUCAACAACAUGGAAACA;base_pairs=: ::::::::::::::::::::;miR_seq=CAGUGAGUUGUUGUACCUUUGU
Gm04:60681-61366	352	375	1	-	smallRNA=gma-miR1520q;target_seq=CGUGUCAUGUUCUGAUUGGUCAAU;base_pairs= :::::::::::::::::::::::;miR_seq=ACACAGUACAAGACUAACCAGUUA
Gm04:60681-61366	359	382	1	-	smallRNA=gma-miR1520l;target_seq=AUUGUCACGUGUCAUGUUCUGAUU;base_pairs=:.:.::::::::::::::::::::;miR_seq=UGAUAGUGCACAGUACAAGACUAA
Gm04:60681-61366	358	381	1	-	smallRNA=gma-miR1520f-3p;target_seq=UUGUCACGUGUCAUGUUCUGAUUG;base_pairs=:::::: :::::::::::::::::;miR_seq=AACAGUACACAGUACAAGACUAAC
Gm04:60681-61366	289	310	1	+	smallRNA=gma-miR1520d;target_seq=CUGUCACGUGUCAUGUUCUGAU;base_pairs= :::::::::::::::::::::;miR_seq=AACAGUGCACAGUACAAGACUA
Gm04:60681-61366	289	312	1	+	smallRNA=gma-miR1520g;target_seq=CUGUCACGUGUCAUGUUCUGAUUG;base_pairs= :::::::::::::::::::::::;miR_seq=AACAGUGCACAGUACAAGACUAAC
Gm04:60681-61366	288	311	1	-	smallRNA=gma-miR1520f-5p;target_seq=AAUCAGAACAUGACACGUGACAGU;base_pairs=::::::::::::::::::::::.:;miR_seq=UUAGUCUUGUACUGUGCACUGUUA
Gm04:60681-61366	288	311	1	+	smallRNA=gma-miR1520k;target_seq=ACUGUCACGUGUCAUGUUCUGAUU;base_pairs=::::::: ::::::::::::::::;miR_seq=UGACAGUACACAGUACAAGACUAA
Gm14:12558856-12573745	4809	4830	1	+	smallRNA=gma-miR5679;target_seq=UCAACCUCUUCUGGGUCACCAA;base_pairs=::::: ::::::::::::::::;miR_seq=AGUUGAAGAAGACCCAGUGGUU
Gm14:12558856-12573745	8829	8850	1	-	smallRNA=gma-miR5679;target_seq=UCAACCUCUUCUGGGUCACCAA;base_pairs=::::: ::::::::::::::::;miR_seq=AGUUGAAGAAGACCCAGUGGUU
Gm04:60681-61366	288	311	1.5	+	smallRNA=gma-miR1520m;target_seq=ACUGUCACGUGUCAUGUUCUGAUU;base_pairs=: ::::::.:::::::::::::::;miR_seq=UAACAGUGUACAGUACAAGACUAA
Gm04:60681-61366	359	382	1.5	-	smallRNA=gma-miR1520k;target_seq=AUUGUCACGUGUCAUGUUCUGAUU;base_pairs=:.::::: ::::::::::::::::;miR_seq=UGACAGUACACAGUACAAGACUAA
Gm04:60681-61366	289	312	2	+	smallRNA=gma-miR1520f-3p;target_seq=CUGUCACGUGUCAUGUUCUGAUUG;base_pairs= ::::: :::::::::::::::::;miR_seq=AACAGUACACAGUACAAGACUAAC
Gm06:12649882-12652661	1274	1297	2	-	smallRNA=gma-miR4349-3p;target_seq=UGCCAAGAUAGAGUAUAUAAGUGA;base_pairs= ::::::: :::::::::::::::;miR_seq=CCGGUUCUUUCUCAUAUAUUCACU
Gm14:12558856-12573745	8110	8131	2	+	smallRNA=gma-miR10438;target_seq=GUGCCAAAACACCUUAGUCCAA;base_pairs=::::::::: ::::::::::::;miR_seq=CACGGUUUUUUGGAAUCAGGUU
Gm14:12558856-12573745	5532	5553	2	-	smallRNA=gma-miR10438;target_seq=GUGCCAAAACACCUUAGUCCAA;base_pairs=::::::::: ::::::::::::;miR_seq=CACGGUUUUUUGGAAUCAGGUU
Gm18:47348392-47380009	11076	11097	2	+	smallRNA=gma-miR5777;target_seq=GUGCACCCAACAUUAUUGCUGG;base_pairs=::::: ::::::::::::::.:;miR_seq=CACGUAGGUUGUAAUAACGAUC
Gm18:47348392-47380009	18636	18657	2	+	smallRNA=gma-miR10448;target_seq=AAUCACGUCCCACAAAGCCCAA;base_pairs=::::::::::::::::::: ::;miR_seq=UUAGUGCAGGGUGUUUCGGAUU
Gm03:5726123-5760797	19576	19599	2.5	+	smallRNA=gma-miR4343a;target_seq=AUUAAGUUGAUCCGUAAGUUUUUC;base_pairs=::.:: ::::::::::::::::: ;miR_seq=UAGUUGAACUAGGCAUUCAAAAAA
Gm03:5726123-5760797	26710	26732	2.5	+	smallRNA=gma-miR4997;target_seq=UCCCAUCUUCGUGCUUGACGAUC;base_pairs=.: ::::::::.:::::::::::;miR_seq=GGAGUAGAAGCGCGAACUGCUAG
Gm12:29574-40043	5005	5023	2.5	+	smallRNA=gma-miR1533;target_seq=CCAUUGUUAUUUUUAUUAA;base_pairs= ::::.:::::::::::: ;miR_seq=AGUAAUAAUAAAAAUAAUA
Gm14:3702804-3731264	4660	4678	2.5	+	smallRNA=gma-miR1533;target_seq=UUAUUAUUAUUAUUAUUAU;base_pairs=:.::::::::: :::::::;miR_seq=AGUAAUAAUAAAAAUAAUA
Gm14:3702804-3731264	25782	25799	2.5	-	smallRNA=gma-miR1533;target_seq=UUAUUAUUAUUUUU-UUAU;base_pairs=:.:::::::::::: ::::;miR_seq=AGUAAUAAUAAAAAUAAUA
Gm20:46371201-46371776	445	463	2.5	+	smallRNA=gma-miR1533;target_seq=UUAUUAUUAUUAUUAUUAU;base_pairs=:.::::::::: :::::::;miR_seq=AGUAAUAAUAAAAAUAAUA
Gm20:46371201-46371776	424	442	2.5	+	smallRNA=gma-miR1533;target_seq=UUAUUAUUAUUAUUAUUAU;base_pairs=:.::::::::: :::::::;miR_seq=AGUAAUAAUAAAAAUAAUA
Gm03:32634518-32636648	1986	2005	3	-	smallRNA=gma-miR1533;target_seq=UUAUUGUUAUUUUCUAUUAU;base_pairs=:.:::.::::::: ::::::;miR_seq=AGUAAUAAUAAAA-AUAAUA
Gm04:43836263-43837401	343	363	3	-	smallRNA=gma-miR9760;target_seq=CAAUGCAAACUGCAUCAUCCA;base_pairs=:::: :::::.:::::::::;miR_seq=GUUAGUUUUGAUGUAGUAGGU
Gm04:60681-61366	362	384	3	-	smallRNA=gma-miR1520a;target_seq=UGAUUGUCACGUGUCAUGUUCUG;base_pairs=:::.::::: ::.:::::::::.;miR_seq=ACUGACAGUACAUAGUACAAGAU
Gm04:60681-61366	295	318	3	+	smallRNA=gma-miR1520h;target_seq=CGUGUCAUGUUCUGAUUGGAUGUC;base_pairs=:.:::::.::::::::::::.:: ;miR_seq=GUACAGUGCAAGACUAACCUGCAA
Gm04:60681-61366	273	295	3	+	smallRNA=gma-miR1520b;target_seq=UCUUAUUGGAUGAUAACUGUCAC;base_pairs=:::::::..::::: ::::::::;miR_seq=AGAAUAAUUUACUACUGACAGUG
Gm05:92631-94898	875	895	3	-	smallRNA=gma-miR5761b;target_seq=AAAAAGCUUCACGAUGCAAAA;base_pairs= :::::::::::::..:::::;miR_seq=GUUUUCGAAGUGCUGUGUUUU
Gm05:92631-94898	875	895	3	-	smallRNA=gma-miR5761a;target_seq=AAAAAGCUUCACGAUGCAAAA;base_pairs= :::::::::::::..:::::;miR_seq=GUUUUCGAAGUGCUGUGUUUU
Gm06:12649882-12652661	1425	1448	3	-	smallRNA=gma-miR10415;target_seq=UGACCCAAACCCACAUUCUAAGAU;base_pairs= :: :::::: :::::::::::::;miR_seq=UCUAGGUUUGAGUGUAAGAUUCUA
Gm06:12649882-12652661	1506	1526	3	-	smallRNA=gma-miR9724b;target_seq=GCUAGAGAUAGUGCCAAGACA;base_pairs=: ::::::::::::::::: :;miR_seq=CAAUCUCUAUCACGGUUCUAU
Gm09:44179490-44179796	130	150	3	-	smallRNA=gma-miR5380c;target_seq=CUCCUCAUCUUCACCGUUCAA;base_pairs=::: :::::::::::.:::: ;miR_seq=GAGAAGUAGAAGUGGUAAGUA
Gm10:12114691-12125187	494	514	3	-	smallRNA=gma-miR9764;target_seq=UACAAAGAAAGAGUGUAUCCA;base_pairs= : :::: :::::::::::::;miR_seq=CUCUUUCAUUCUCACAUAGGU
Gm10:12114691-12125187	1322	1342	3	-	smallRNA=gma-miR5380c;target_seq=CUCAUCAUCCUCACCAUUCAU;base_pairs=::: ::::: :::::::::::;miR_seq=GAGAAGUAGAAGUGGUAAGUA
Gm11:8912235-8915252	1769	1786	3	+	smallRNA=gma-miR1533;target_seq=ACAUUAUUAUUUUU-UUAU;base_pairs= ::::::::::::: ::::;miR_seq=AGUAAUAAUAAAAAUAAUA
Gm11:8912235-8917353	1769	1786	3	+	smallRNA=gma-miR1533;target_seq=ACAUUAUUAUUUUU-UUAU;base_pairs= ::::::::::::: ::::;miR_seq=AGUAAUAAUAAAAAUAAUA
Gm12:29574-40043	6585	6604	3	+	smallRNA=gma-miR4348b;target_seq=CUGAUAA-CAAAUUCAAAAGG;base_pairs=::.::: ::::::::::::.;miR_seq=GAUUAUCAGUUUAAGUUUUCU
Gm12:34786-40043	1373	1392	3	+	smallRNA=gma-miR4348b;target_seq=CUGAUAA-CAAAUUCAAAAGG;base_pairs=::.::: ::::::::::::.;miR_seq=GAUUAUCAGUUUAAGUUUUCU
Gm12:7176469-7180269	1178	1195	3	+	smallRNA=gma-miR156aa;target_seq=CGGUCCCUUCACUCCAAC;base_pairs= : :::::::::::::: ;miR_seq=UCGAGGGAAGUGAGGUUA
Gm12:7176469-7180269	1178	1195	3	+	smallRNA=gma-miR156z;target_seq=CGGUCCCUUCACUCCAAC;base_pairs= : :::::::::::::: ;miR_seq=UCGAGGGAAGUGAGGUUA
Gm14:12558856-12573745	14299	14318	3	+	smallRNA=gma-miR1533;target_seq=UUGUUAAUUAUUUUUGUUAU;base_pairs=:..::: ::::::::.::::;miR_seq=AGUAAU-AAUAAAAAUAAUA
Gm14:24543989-24546296	949	970	3	+	smallRNA=gma-miR4350;target_seq=UCAGCGUUGCAAAAUCAUUUGA;base_pairs=.::.:: ..:::::::::::::;miR_seq=GGUUGCUGUGUUUUAGUAAACU
Gm14:24544022-24546296	916	937	3	+	smallRNA=gma-miR4350;target_seq=UCAGCGUUGCAAAAUCAUUUGA;base_pairs=.::.:: ..:::::::::::::;miR_seq=GGUUGCUGUGUUUUAGUAAACU
Gm17:12140571-12142539	1322	1342	3	-	smallRNA=gma-miR9724b;target_seq=AUUAAAGAUAGUGUCAAGAUA;base_pairs= ::: ::::::::.:::::::;miR_seq=CAAUCUCUAUCACGGUUCUAU
Gm17:12140571-12142539	1264	1283	3	-	smallRNA=gma-miR1527;target_seq=GGUUUUGUAGGAUUGAGUUA;base_pairs=:::::::::.: ::::::::;miR_seq=CCAAAACAUUCCAACUCAAU
Gm17:12140571-12142539	1553	1572	3	-	smallRNA=gma-miR1527;target_seq=GAUUUUAUAGGGUUGAGUUA;base_pairs=: :::: ::.::::::::::;miR_seq=CCAAAACAUUCCAACUCAAU
Gm17:12140571-12142539	1673	1696	3	+	smallRNA=gma-miR4341;target_seq=CCGCCAUGUGAGACUUUCAACACA;base_pairs=::: ::::: :.::::::::::::;miR_seq=GGCAGUACAAUUUGAAAGUUGUGU
Gm17:30593601-30596110	1269	1292	3	+	smallRNA=gma-miR4349-3p;target_seq=GGCCAAAAUAAAGUAUAUAAGUGA;base_pairs=:::::: : : :::::::::::::;miR_seq=CCGGUUCUUUCUCAUAUAUUCACU
Gm18:11423568-11426620	2827	2846	3	+	smallRNA=gma-miR1522;target_seq=AUUAAAUUUUAAGCAAUAAU;base_pairs=::: :::::::::::::: ;miR_seq=UAAAGUAAAAUUCGUUAUUU
Gm18:47348392-47380009	11210	11231	3	-	smallRNA=gma-miR5777;target_seq=GUGCACCCAGCAUUAUUGCUGG;base_pairs=::::: :::.::::::::::.:;miR_seq=CACGUAGGUUGUAAUAACGAUC
Gm20:46280980-46286258	3503	3526	3	+	smallRNA=gma-miR4349-3p;target_seq=GGCCAAGAUAGAGUAUAUAAUUGA;base_pairs=:::::::: ::::::::::: :::;miR_seq=CCGGUUCUUUCUCAUAUAUUCACU
Gm01:25633923-25634953	722	741	3.5	-	smallRNA=gma-miR156g;target_seq=ACGUCUUCUCUAUCUUCUGU;base_pairs= :: .::::::::::::::;miR_seq=GACACGAGAGAUAGAAGACA
Gm04:60681-61366	286	308	3.5	+	smallRNA=gma-miR1520a;target_seq=UAACUGUCACGUGUCAUGUUCUG;base_pairs=: ::::::: ::.:::::::::.;miR_seq=ACUGACAGUACAUAGUACAAGAU
Gm04:60681-61366	282	305	3.5	+	smallRNA=gma-miR1520i;target_seq=AUGAUAACUGUCACGUGUCAUGUU;base_pairs=::: : ::.:::::::::::.:::;miR_seq=UACAACUGGCAGUGCACAGUGCAA
Gm05:30272774-30273267	128	145	3.5	-	smallRNA=gma-miR1533;target_seq=UUAUUAUUAUUUUU-UUGU;base_pairs=:.:::::::::::: ::.:;miR_seq=AGUAAUAAUAAAAAUAAUA
Gm05:9376287-9377127	634	652	3.5	-	smallRNA=gma-miR1533;target_seq=AUAUUAUUAUUAUUAUUAU;base_pairs= .::::::::: :::::::;miR_seq=AGUAAUAAUAAAAAUAAUA
Gm08:8535728-8539480	2693	2716	3.5	+	smallRNA=gma-miR4349-5p;target_seq=UAUUGGCCUUAUCUCUAGCCAAUG;base_pairs=: :: : ::::::::::::::::.;miR_seq=AGAAACAGAAUAGAGAUCGGUUAU
Gm08:8535728-8539480	2677	2700	3.5	-	smallRNA=gma-miR4349-3p;target_seq=GGCCAAUAUAGAGUGUAUAAGUGG;base_pairs=:::::: : :::::.::::::::.;miR_seq=CCGGUUCUUUCUCAUAUAUUCACU
Gm08:8535741-8539480	2680	2703	3.5	+	smallRNA=gma-miR4349-5p;target_seq=UAUUGGCCUUAUCUCUAGCCAAUG;base_pairs=: :: : ::::::::::::::::.;miR_seq=AGAAACAGAAUAGAGAUCGGUUAU
Gm08:8535741-8539480	2664	2687	3.5	-	smallRNA=gma-miR4349-3p;target_seq=GGCCAAUAUAGAGUGUAUAAGUGG;base_pairs=:::::: : :::::.::::::::.;miR_seq=CCGGUUCUUUCUCAUAUAUUCACU
Gm09:7441707-7442379	59	80	3.5	-	smallRNA=gma-miR10201;target_seq=AGGCAUCUAUUGACUACCGGUU;base_pairs=:::::::.::: ::::::::: ;miR_seq=UCCGUAGGUAAAUGAUGGCCAU
Gm10:12114691-12125187	1318	1341	3.5	-	smallRNA=gma-miR5380b;target_seq=UCAUCAUCCUCACCAUUCAUUUUC;base_pairs=:: .:::::::: :::::::::::;miR_seq=AGGGGUAGGAGUAGUAAGUAAAAG
Gm10:12114691-12125187	1318	1341	3.5	-	smallRNA=gma-miR5380a;target_seq=UCAUCAUCCUCACCAUUCAUUUUC;base_pairs=:: .:::::::: :::::::::::;miR_seq=AGGGGUAGGAGUAGUAAGUAAAAG
Gm14:12558856-12573745	9755	9777	3.5	+	smallRNA=gma-miR1508a;target_seq=CAUCUUUUACUUCCCUUUCUAGA;base_pairs=:: :: .:: :::::::::::::;miR_seq=GUUGACGAUAAAGGGAAAGAUCU
Gm14:17275703-17278017	626	645	3.5	-	smallRNA=gma-miR1533;target_seq=UUAUUUUAUAUUUUUAUUAU;base_pairs=:.::: : ::::::::::::;miR_seq=AGUAAUA-AUAAAAAUAAUA
Gm17:12140571-12142539	1319	1340	3.5	+	smallRNA=gma-miR9724;target_seq=GUUUAUCUUGACACUAUCUUUA;base_pairs= :.::: ::::::::::::.::;miR_seq=AAGAUAAAACUGUGAUAGAGAU
Gm17:30593601-30596110	1334	1357	3.5	+	smallRNA=gma-miR10415;target_seq=AGCCCCAAGCCCACAUUCUAAGAU;base_pairs=:: ::::.: :::::::::::::;miR_seq=UCUAGGUUUGAGUGUAAGAUUCUA
Gm17:38380525-38381900	1064	1084	3.5	+	smallRNA=gma-miR5675;target_seq=UUUACGUAGUUGUUGUCUCUA;base_pairs=::: :.: :::::.:::::::;miR_seq=AAAGGUAACAACAGCAGAGAU
Gm18:47348392-47380009	25329	25351	3.5	+	smallRNA=gma-miR5670a;target_seq=AUGAGGAAAAUAAUGGUAUGAUG;base_pairs=::::.: ::::: ::::::::::;miR_seq=UACUUCGUUUAU-ACCAUACUAC
Gm19:37696207-37698946	2324	2345	3.5	-	smallRNA=gma-miR1528;target_seq=AUUA-UUUAUUGAUCUAAUCUAA;base_pairs=:.:: : ::::::::::::::: ;miR_seq=UGAUUAUAUAACUAGAUUAGAUA
Gm20:46280980-46286258	3352	3375	3.5	+	smallRNA=gma-miR10415;target_seq=UGGCCCAAACCCACAUUCUAAGAU;base_pairs= :. :::::: :::::::::::::;miR_seq=UCUAGGUUUGAGUGUAAGAUUCUA
Gm20:46280980-46286258	3569	3592	3.5	+	smallRNA=gma-miR10415;target_seq=AAGUCCAAACCCACAUUCUAAGAC;base_pairs=: .::::::: :::::::::::: ;miR_seq=UCUAGGUUUGAGUGUAAGAUUCUA
Gm20:47819181-47819929	43	63	3.5	-	smallRNA=gma-miR10197;target_seq=AGGAAGAAGUUGUUCUAAAGA;base_pairs=:::::.::::.::::::::. ;miR_seq=UCCUUUUUCAGCAAGAUUUUA
Gm02:46424264-46429982	5672	5690	4	+	smallRNA=gma-miR156aa;target_seq=AGCUCAUUUUCAUUCCAAU;base_pairs=::::: ..::::.::::::;miR_seq=UCGAG-GGAAGUGAGGUUA
Gm02:46424264-46429982	5672	5690	4	+	smallRNA=gma-miR156z;target_seq=AGCUCAUUUUCAUUCCAAU;base_pairs=::::: ..::::.::::::;miR_seq=UCGAG-GGAAGUGAGGUUA
Gm02:46424264-46429982	4825	4843	4	+	smallRNA=gma-miR1534;target_seq=AUGACUAUUUAUUCAAA-UA;base_pairs=:::::::::::..:::: ::;miR_seq=UACUGAUAAAUGGGUUUUAU
Gm03:36104865-36106101	1091	1109	4	-	smallRNA=gma-miR1533;target_seq=UCUCUAUUAUUAUUAUUAU;base_pairs=:: ::::::: :::::::;miR_seq=AGUAAUAAUAAAAAUAAUA
Gm03:5726123-5760797	26654	26677	4	-	smallRNA=gma-miR5379;target_seq=GACAUGAUAAUGAAUGAUUUUAAU;base_pairs=:: :: ::::::::::::::: ::;miR_seq=CUAUAGUAUUACUUACUAAAAGUA
Gm03:5726123-5760797	12165	12186	4	-	smallRNA=gma-miR5780b;target_seq=AUUCAUGGAUCAUGGACUCAGG;base_pairs= :: ::. :::::::::::::.;miR_seq=AAAUUAUAUAGUACCUGAGUCU
Gm03:5726123-5760797	25819	25838	4	+	smallRNA=gma-miR1533;target_seq=UCAAAUAAUAUUUUUAUUAU;base_pairs=::: :: ::::::::::::;miR_seq=AGUA-AUAAUAAAAAUAAUA
Gm04:45203596-45204445	554	572	4	-	smallRNA=gma-miR1533;target_seq=UGGUAGUUAUUUUUGUUAU;base_pairs=: .: .::::::::.::::;miR_seq=AGUAAUAAUAAAAAUAAUA
Gm04:45203808-45204445	342	360	4	-	smallRNA=gma-miR1533;target_seq=UGGUAGUUAUUUUUGUUAU;base_pairs=: .: .::::::::.::::;miR_seq=AGUAAUAAUAAAAAUAAUA
Gm04:60681-61366	255	277	4	-	smallRNA=gma-miR1521b;target_seq=UAAGAAUCUGACACGUGGCAGUC;base_pairs=:: :: : :::::::::.:::::;miR_seq=AUACUAAUACUGUGCACUGUCAG
Gm04:60681-61366	292	314	4	+	smallRNA=gma-miR1520c;target_seq=UCACGUGUCAUGUUCUGAUUGGA;base_pairs=::::::::::.::::: ::::.:;miR_seq=AGUGCACAGUGCAAGAAUAACUU
Gm04:60681-61366	362	385	4	-	smallRNA=gma-miR1520j;target_seq=AUGAUUGUCACGUGUCAUGUUCUG;base_pairs= ::::::::: ::::::.::::: ;miR_seq=AACUAACAGUACACAGUGCAAGAA
Gm04:60681-61366	375	397	4	-	smallRNA=gma-miR1520b;target_seq=UCUUAUUGGAUAAUGAUUGUCAC;base_pairs=:::::::..:: ::::.::::::;miR_seq=AGAAUAAUUUACUACUGACAGUG
Gm04:60681-61366	160	183	4	+	smallRNA=gma-miR10445;target_seq=AUUUAAUUCACAAAUUUGGUCCCC;base_pairs=:::::::::: ::::::::::: ;miR_seq=UAAAUUAAGUAUUUAAACCAGGAA
Gm04:60681-61366	487	510	4	-	smallRNA=gma-miR10445;target_seq=AUUUAAUUCACAAAUUUGGUCCCC;base_pairs=:::::::::: ::::::::::: ;miR_seq=UAAAUUAAGUAUUUAAACCAGGAA
Gm04:60681-61366	365	388	4	-	smallRNA=gma-miR1520i;target_seq=AUAAUGAUUGUCACGUGUCAUGUU;base_pairs=:: :::..:::::::::::.:::;miR_seq=UACAACUGGCAGUGCACAGUGCAA
Gm05:27391146-27399629	4154	4174	4	-	smallRNA=gma-miR4374c;target_seq=UCAA-UUUCAAAGACGGUGUUU;base_pairs=.:: .::::::::::::::: ;miR_seq=GGUCCGAAGUUUCUGCCACAAC
Gm06:12649882-12652661	1288	1308	4	-	smallRNA=gma-miR9724b;target_seq=GCUAAAGAUAAUGCCAAGAUA;base_pairs=: :: ::::: ::::::::::;miR_seq=CAAUCUCUAUCACGGUUCUAU
Gm06:23428818-23432642	529	550	4	+	smallRNA=gma-miR5372;target_seq=CAUGAACAGUUUUAUCUAACAG;base_pairs=::. :::::::::::: ::::.;miR_seq=GUG-UUGUCAAAAUAGCUUGUU
Gm06:33087-34718	455	474	4	+	smallRNA=gma-miR1514b-5p;target_seq=AAUAU-UAUUUUAAAAAUUAA;base_pairs=::: : :::::::::::: ::;miR_seq=UUACAGAUAAAAUUUUUACUU
Gm07:14310230-14314356	783	804	4	+	smallRNA=gma-miR1514b-5p;target_seq=AAUGUCUAGUUUAUAAAAUGAU;base_pairs=:::::::: :::: ::::::: ;miR_seq=UUACAGAUAAAAU-UUUUACUU
Gm07:37321951-37324442	2293	2314	4	+	smallRNA=gma-miR2108b;target_seq=UUCAUGGACACAACACAGUUAA;base_pairs=.:::...:::::::::: ::::;miR_seq=GAGUGUUUGUGUUGUGU-AAUU
Gm08:8535728-8539480	2611	2634	4	-	smallRNA=gma-miR10415;target_seq=AGGGUCAAACCCACAUUCUAAGAG;base_pairs=::. .::::: :::::::::::: ;miR_seq=UCUAGGUUUGAGUGUAAGAUUCUA
Gm08:8535741-8539480	2598	2621	4	-	smallRNA=gma-miR10415;target_seq=AGGGUCAAACCCACAUUCUAAGAG;base_pairs=::. .::::: :::::::::::: ;miR_seq=UCUAGGUUUGAGUGUAAGAUUCUA
Gm09:29669728-29673340	2395	2414	4	-	smallRNA=gma-miR1522;target_seq=AUAUCAUUUAAAGCAAUAGA;base_pairs=:: :::::: ::::::::.:;miR_seq=UAAAGUAAAAUUCGUUAUUU
Gm10:12114691-12125187	3496	3516	4	+	smallRNA=gma-miR393b;target_seq=AAAUGACAGCAUGAUCCCAAU;base_pairs=:: :: ::::::::::::: ;miR_seq=UUCCCUAUCGUACUAGGGUUU
Gm10:12114691-12125187	4427	4449	4	+	smallRNA=gma-miR4351;target_seq=CUAAUUCUCAACUGAAUCUCAAC;base_pairs=:.::.:: ::::::::::.::: ;miR_seq=GGUUGAG-GUUGACUUAGGGUUA
Gm11:18737798-18738745	5	24	4	+	smallRNA=gma-miR171i-5p;target_seq=UUUGGCUAUUGCUUUCUUCU;base_pairs=::::. .::::::::::: :;miR_seq=AAACUCGUAACGAAAGAAUA
Gm11:21290647-21291065	274	292	4	-	smallRNA=gma-miR1534;target_seq=GUGG-UAUUUACCAAAAAUA;base_pairs=.::. :::::::: ::::::;miR_seq=UACUGAUAAAUGGGUUUUAU
Gm11:3748994-3750115	525	543	4	+	smallRNA=gma-miR1533;target_seq=UUAUUGUUAUUAUUAUUGU;base_pairs=:.:::.::::: :::::.:;miR_seq=AGUAAUAAUAAAAAUAAUA
Gm12:1281736-1287817	3038	3058	4	-	smallRNA=gma-miR6299;target_seq=UGUCAAAA-AAUAAUUUUGAAU;base_pairs=:: :::: :::::::::.:::;miR_seq=ACUGUUUAGUUAUUAAAAUUUA
Gm12:29574-40043	2183	2202	4	+	smallRNA=gma-miR1522;target_seq=AGUUUGUUUUAAGCCAUAAA;base_pairs=: ::..:::::::: :::::;miR_seq=UAAAGUAAAAUUCGUUAUUU
Gm12:38465249-38467195	506	525	4	-	smallRNA=gma-miR1533;target_seq=UCUUUAUUUAUUUUUAUUAA;base_pairs=:: ::::: :::::::::: ;miR_seq=AGUAAUAA-UAAAAAUAAUA
Gm12:7176469-7180269	1499	1520	4	+	smallRNA=gma-miR1508c;target_seq=UGAAUGACUAUUUCUCUUUCUA;base_pairs=..: :: :::::::.:::::::;miR_seq=GUUGAC-GAUAAAGGGAAAGAU
Gm12:7176469-7180269	1499	1520	4	+	smallRNA=gma-miR1508b;target_seq=UGAAUGACUAUUUCUCUUUCUA;base_pairs=..: :: :::::::.:::::::;miR_seq=GUUGAC-GAUAAAGGGAAAGAU
Gm13:18097271-18098663	552	575	4	-	smallRNA=gma-miR4359a;target_seq=AACCGAUGUUAAAUUCACUUCGUU;base_pairs=::::::::::: : ::::::::::;miR_seq=UUGGCUACAAUCUCAGUGAAGCAA
Gm13:41293980-41295664	223	242	4	-	smallRNA=gma-miR10442;target_seq=GGAUCUGAGUGCAGU-UGUAG;base_pairs=:::::..:::::::. :::::;miR_seq=CCUAGGUUCACGUCGUACAUC
Gm14:12558856-12573745	2240	2260	4	+	smallRNA=gma-miR10193f;target_seq=AUA-UUAACAUCGGUUUUUUUG;base_pairs=:.: ::::::: :::::::::.;miR_seq=UGUCAAUUGUAACCAAAAAAAU
Gm14:12558856-12573745	2265	2288	4	+	smallRNA=gma-miR4359b;target_seq=ACCGAUCUUAACAUAUCAUACGUU;base_pairs=:::::: :::::::::::. ::::;miR_seq=UGGCUACAAUUGUAUAGUGCGCAA
Gm14:12558856-12573745	2240	2260	4	+	smallRNA=gma-miR10193e;target_seq=AUA-UUAACAUCGGUUUUUUUG;base_pairs=:.: ::::::: :::::::::.;miR_seq=UGUCAAUUGUAACCAAAAAAAU
Gm14:12558856-12573745	11597	11618	4	+	smallRNA=gma-miR10409;target_seq=AGACUCUUAAUGUCUUUAGAGG;base_pairs=:: :: :::::.::::.:::::;miR_seq=UCCGAAAAUUAUAGAAGUCUCC
Gm14:12558856-12573745	14046	14068	4	+	smallRNA=gma-miR4405;target_seq=GGUCGCGUA-GACCGUCUUAGAAU;base_pairs=:::: :. : .:::::::::::::;miR_seq=CCAGGGUCUAUUGGCAGAAUCUUA
Gm14:3702804-3731264	6700	6716	4	+	smallRNA=gma-miR6300;target_seq=CUGCUAUA-UAUAACGAC;base_pairs=:..::::: ::.::::::;miR_seq=GGUGAUAUGAUGUUGCUG
Gm14:3702804-3731264	19374	19394	4	-	smallRNA=gma-miR9722;target_seq=UUCAUCUCCUUUCUUUUAUUA;base_pairs=::::::: :::.:.:.:::::;miR_seq=AAGUAGAAGAAGGGAGAUAAU
Gm15:21665228-21671744	531	551	4	+	smallRNA=gma-miR9766;target_seq=GUUUCUUUCUUUCCUUUUAAA;base_pairs=::::: :::.::::.::.:::;miR_seq=CAAAGUAAGGAAGGGAAGUUU
Gm15:34351819-34353456	952	970	4	-	smallRNA=gma-miR1527;target_seq=GGUUUUGUA-GGAUGAGUUA;base_pairs=::::::::: :: :::::::;miR_seq=CCAAAACAUUCCAACUCAAU
Gm17:12140571-12142539	1611	1631	4	-	smallRNA=gma-miR9724b;target_seq=ACUAAAGAUAGUGCCGAGAUA;base_pairs= :: ::::::::::.:::::;miR_seq=CAAUCUCUAUCACGGUUCUAU
Gm17:12140571-12142539	887	907	4	+	smallRNA=gma-miR4348c;target_seq=UCUCUUCUUGCAAGGUUAACA;base_pairs=: :: ::::::::: ::::::;miR_seq=ACAGUAGAACGUUCAAAUUGU
Gm17:12179740-12180951	565	586	4	-	smallRNA=gma-miR1530;target_seq=AUAUAUGUAAUUUAUGUAAAAA;base_pairs=:::: : :::::::::: ::::;miR_seq=UAUAAA-AUUAAAUACACUUUU
Gm17:14090080-14091293	454	475	4	-	smallRNA=gma-miR9750-3p;target_seq=AAAGAACAAAUAUGGAUUUACA;base_pairs=: ::: :: :::::::.:::::;miR_seq=UCUCUCGUGUAUACCUGAAUGU
Gm17:30593601-30596110	1253	1276	4	-	smallRNA=gma-miR4349-5p;target_seq=UUUUGGCCUUAUCUCUAGUCAAUG;base_pairs=:.:: : :::::::::::.::::.;miR_seq=AGAAACAGAAUAGAGAUCGGUUAU
Gm17:30593601-30596110	1440	1463	4	+	smallRNA=gma-miR4349-3p;target_seq=GGCCAAAAUAGAAUAUAUAAGUGA;base_pairs=:::::: : ::: :::::::::::;miR_seq=CCGGUUCUUUCUCAUAUAUUCACU
Gm17:30593601-30596110	1431	1452	4	-	smallRNA=gma-miR9724;target_seq=UUCUAUUUUGGCCUUAUCUCUA;base_pairs=::::::::::.: .::::::::;miR_seq=AAGAUAAAACUGUGAUAGAGAU
Gm17:41684169-41684774	455	474	4	+	smallRNA=gma-miR159a-5p;target_seq=CAAGAGGACUUCA-GGAGCUC;base_pairs=::: :::::::: :::::::;miR_seq=GUUAACCUGAAGUUCCUCGAG
Gm17:41684169-41684774	456	474	4	+	smallRNA=gma-miR159e-5p;target_seq=AAGAGGACUUCA-GGAGCUC;base_pairs=:: :::::::: :::::::;miR_seq=UUAACCUGAAGUUCCUCGAG
Gm18:47348392-47380009	26214	26233	4	-	smallRNA=gma-miR9723;target_seq=GAAUU-UCCAAAUUUCCUUUU;base_pairs=:: :: :::::::.:::::: ;miR_seq=CUCAACAGGUUUAGAGGAAAC
Gm18:47348392-47380009	4815	4833	4	-	smallRNA=gma-miR3522;target_seq=UCAAAUGCUCAUUUGUUCU;base_pairs=::: :::::::::: :::;miR_seq=AGUCGACGAGUAAACCAGA
Gm18:47348392-47380009	11147	11170	4	-	smallRNA=gma-miR4343b;target_seq=UACGGAUCAACUUGAUCCGUAAGG;base_pairs=: ::.:::::::::::: :::::.;miR_seq=AGGCUUAGUUGAACUAGACAUUCU
Gm18:47348392-47380009	17608	17628	4	-	smallRNA=gma-miR5769;target_seq=UCUUCAUCUUCAUUUUCCUCU;base_pairs=:: :: :::::::::.:::: ;miR_seq=AGCAGCAGAAGUAAAGGGAGU
Gm19:37696207-37698946	1249	1268	4	-	smallRNA=gma-miR171j-5p;target_seq=UAUGAGU-AACCAAGCCAAUA;base_pairs=: ::::: ::::: :::::::;miR_seq=AGACUCACUUGGUCCGGUUAU
Gm19:46460019-46460732	286	306	4	-	smallRNA=gma-miR4415a-3p;target_seq=CCUUGGAGUGGUGAGAAUCAA;base_pairs=:: :: :::.::::::::::;miR_seq=GGUACAACACUACUCUUAGUU
Gm19:46460019-46460732	286	306	4	-	smallRNA=gma-miR4415b-3p;target_seq=CCUUGGAGUGGUGAGAAUCAA;base_pairs=:: :: :::.::::::::::;miR_seq=GGUACAACACUACUCUUAGUU
Gm20:2013461-2015184	288	305	4	+	smallRNA=gma-miR1533;target_seq=UCAUGAUU-UUUUUAUUGU;base_pairs=:::: ::: ::::::::.:;miR_seq=AGUAAUAAUAAAAAUAAUA
Gm20:2811811-2812869	891	912	4	+	smallRNA=gma-miR10405c;target_seq=GAUUUUUUUUAUUAAGAAACAA;base_pairs=: :..::::::: :::::::::;miR_seq=CCAGGAAAAAUA-UUCUUUGUU
Gm20:2811811-2812869	891	912	4	+	smallRNA=gma-miR10405e;target_seq=GAUUUUUUUUAUUAAGAAACAA;base_pairs=: :..::::::: :::::::::;miR_seq=CCAGGAAAAAUA-UUCUUUGUU
Gm20:2811811-2812869	891	912	4	+	smallRNA=gma-miR10405b;target_seq=GAUUUUUUUUAUUAAGAAACAA;base_pairs=: :..::::::: :::::::::;miR_seq=CCAGGAAAAAUA-UUCUUUGUU
Gm20:2811811-2812869	891	912	4	+	smallRNA=gma-miR10405a;target_seq=GAUUUUUUUUAUUAAGAAACAA;base_pairs=: :..::::::: :::::::::;miR_seq=CCAGGAAAAAUA-UUCUUUGUU
Gm20:2811811-2812869	891	912	4	+	smallRNA=gma-miR10405d;target_seq=GAUUUUUUUUAUUAAGAAACAA;base_pairs=: :..::::::: :::::::::;miR_seq=CCAGGAAAAAUA-UUCUUUGUU
Gm20:46280980-46286258	3492	3512	4	+	smallRNA=gma-miR9724b;target_seq=GUUAGAGAUACGGCCAAGAUA;base_pairs=:::::::::: :::::::::;miR_seq=CAAUCUCUAUCACGGUUCUAU
Gm20:46280980-46286258	3551	3569	4	+	smallRNA=gma-miR1527;target_seq=AGCUUU-UAGGGUUGAGUUA;base_pairs= : ::: ::.::::::::::;miR_seq=CCAAAACAUUCCAACUCAAU
Gm20:46280980-46286258	4708	4725	4	+	smallRNA=gma-miR1533;target_seq=UCAUGAUU-UUUUUGUUAU;base_pairs=:::: ::: :::::.::::;miR_seq=AGUAAUAAUAAAAAUAAUA
Gm01:53520281-53520651	266	283	4.5	-	smallRNA=gma-miR156aa;target_seq=GGUUUCUUUCACCCCAAU;base_pairs=.:.:.:.::::: :::::;miR_seq=UCGAGGGAAGUGAGGUUA
Gm01:53520281-53520651	266	283	4.5	-	smallRNA=gma-miR156z;target_seq=GGUUUCUUUCACCCCAAU;base_pairs=.:.:.:.::::: :::::;miR_seq=UCGAGGGAAGUGAGGUUA
Gm01:5495119-5497831	2336	2355	4.5	+	smallRNA=gma-miR1533;target_seq=UAAUUGUGUAUUUUUGUUAU;base_pairs=: :::.: :::::::.::::;miR_seq=AGUAAUA-AUAAAAAUAAUA
Gm02:22019691-22022028	1778	1795	4.5	+	smallRNA=gma-miR10420;target_seq=AGGGUAAUGA-GGUUCAGG;base_pairs=:... ::::: ::::::::;miR_seq=UUUUUUUACUACCAAGUCC
Gm02:46424264-46429982	2695	2715	4.5	-	smallRNA=gma-miR10193f;target_seq=AU-GUUGACUUUGGUUUUUUUG;base_pairs=:. :::.:: :::::::::::.;miR_seq=UGUCAAUUGUAACCAAAAAAAU
Gm02:46424264-46429982	2695	2715	4.5	-	smallRNA=gma-miR10193e;target_seq=AU-GUUGACUUUGGUUUUUUUG;base_pairs=:. :::.:: :::::::::::.;miR_seq=UGUCAAUUGUAACCAAAAAAAU
Gm03:17462511-17466530	2421	2440	4.5	+	smallRNA=gma-miR1533;target_seq=UUAUUUUUAUUUUUAAUUAG;base_pairs=:.::: ::::::::: ::: ;miR_seq=AGUAAUAAUAAAAAU-AAUA
Gm03:20203257-20204453	61	81	4.5	-	smallRNA=gma-miR5559;target_seq=CAUUGAAUGAUUCACCAAGUG;base_pairs= ::. ::..:::::::::::.;miR_seq=CUAGGUUGUUAAGUGGUUCAU
Gm03:32622048-32622923	362	381	4.5	-	smallRNA=gma-miR5674a;target_seq=UGAAGAUGUGCAACA-AAUUA;base_pairs=::: .::::.::::: :::::;miR_seq=ACUAUUACAUGUUGUGUUAAU
Gm03:32622048-32622923	362	381	4.5	-	smallRNA=gma-miR5674b;target_seq=UGAAGAUGUGCAACA-AAUUA;base_pairs=::: .::::.::::: :::::;miR_seq=ACUAUUACAUGUUGUGUUAAU
Gm03:36756944-36757884	553	572	4.5	-	smallRNA=gma-miR9725;target_seq=AUUUUU-UCCAAAAAAAUUAU;base_pairs=:: .: ::::::::::::: ;miR_seq=UACGACUAGGUUUUUUUAAUU
Gm03:5726123-5760797	26730	26751	4.5	+	smallRNA=gma-miR4997b;target_seq=AUCGGGAUUUCUUCUGUCAUGA;base_pairs=:::.::::::::::::.: .::;miR_seq=UAGUCCUAAAGAAGACGGCGCU
Gm03:5726123-5760797	14617	14637	4.5	-	smallRNA=gma-miR2606a;target_seq=UACAGUUUCAUAGGUGCUUUU;base_pairs=::: :::.: ::.::::::::;miR_seq=AUGGCAAGGAAUUCACGAAAA
Gm03:5726123-5760797	19582	19605	4.5	+	smallRNA=gma-miR4404;target_seq=UUGAUCCGUAAGUUUUUCACGGAU;base_pairs=::::::::. :::.::.::::.::;miR_seq=AACUAGGCGGUCAGAAGGUGCUUA
Gm03:5726123-5760797	16038	16058	4.5	-	smallRNA=gma-miR1522;target_seq=AUUUUAUGUUUAAGUAUUAAA;base_pairs=::::.:: ::::::.: ::::;miR_seq=UAAAGUA-AAAUUCGUUAUUU
Gm03:5726123-5760797	14617	14637	4.5	-	smallRNA=gma-miR2606b;target_seq=UACAGUUUCAUAGGUGCUUUU;base_pairs=::: :::.: ::.::::::::;miR_seq=AUGGCAAGGAAUUCACGAAAA
Gm03:5726123-5760797	18072	18091	4.5	+	smallRNA=gma-miR9725;target_seq=AAGCU-AUUUAAAAAAAUUAG;base_pairs=: ::: ::..::::::::::.;miR_seq=UACGACUAGGUUUUUUUAAUU
Gm03:5726123-5760797	20308	20325	4.5	+	smallRNA=gma-miR3522;target_seq=AGAGUUGC-CAUUUGGUCU;base_pairs= ::.::: ::::::::::;miR_seq=AGUCGACGAGUAAACCAGA
Gm03:5726123-5760797	4466	4486	4.5	-	smallRNA=gma-miR5559;target_seq=CAUCCAACAAUUCAUCAAUUG;base_pairs= :::::::::::::.::: :.;miR_seq=CUAGGUUGUUAAGUGGUUCAU
Gm04:235694-236402	431	450	4.5	-	smallRNA=gma-miR10189;target_seq=GGGCAUGGU-CUAGUGUUCUG;base_pairs=::. ::::: :::::::::: ;miR_seq=CCUCUACCAAGAUCACAAGAA
Gm04:43836263-43837401	762	781	4.5	+	smallRNA=gma-miR5678;target_seq=GUUGUC-AUCUUAUCAUGGAG;base_pairs=::.. :::::::::::::.;miR_seq=CAGUUUCUAGAAUAGUACCUU
Gm04:60681-61366	393	415	4.5	+	smallRNA=gma-miR1521b;target_seq=UAAGAAUGUGAAACGUGACAGUC;base_pairs=:: :: :.::: :::::::::::;miR_seq=AUACUAAUACUGUGCACUGUCAG
Gm04:60681-61366	287	309	4.5	-	smallRNA=gma-miR1521b;target_seq=UCAGAACAUGACACGUGACAGUU;base_pairs=: :: :::::::::::::::.;miR_seq=AUACUAAUACUGUGCACUGUCAG
Gm04:60681-61366	289	312	4.5	+	smallRNA=gma-miR1520e;target_seq=CUGUCACGUGUCAUGUUCUGAUUG;base_pairs=:::::: .:::::.::::: ::::;miR_seq=GACAGUAUACAGUGCAAGAAUAAC
Gm04:60681-61366	256	279	4.5	-	smallRNA=gma-miR1520f-5p;target_seq=AAUAAGAAUCUGACACGUGGCAGU;base_pairs=::: ::::. :::::::::.::.:;miR_seq=UUAGUCUUGUACUGUGCACUGUUA
Gm04:60681-61366	397	420	4.5	-	smallRNA=gma-miR1520i;target_seq=AUGUUGACUGUCACGUUUCACAUU;base_pairs=::::::::.::::::: :::: ::;miR_seq=UACAACUGGCAGUGCACAGUGCAA
Gm05:1272081-1274169	1572	1591	4.5	-	smallRNA=gma-miR9766;target_seq=GUUUU-UUUUUUUCCUUCAAA;base_pairs=::::. ::..::.::::::::;miR_seq=CAAAGUAAGGAAGGGAAGUUU
Gm05:27821455-27822666	1041	1059	4.5	-	smallRNA=gma-miR172f;target_seq=UGCAGUAA-AUCAAGAUUCU;base_pairs=:::::.: :::::::::::;miR_seq=ACGUCGUAGUAGUUCUAAGA
Gm05:27821455-27822666	1041	1060	4.5	-	smallRNA=gma-miR172b-3p;target_seq=AUGCAGUAA-AUCAAGAUUCU;base_pairs=::::::.: :::::::::::;miR_seq=UACGUCGUAGUAGUUCUAAGA
Gm05:27821455-27822666	1041	1060	4.5	-	smallRNA=gma-miR172a;target_seq=AUGCAGUAA-AUCAAGAUUCU;base_pairs=::::::.: :::::::::::;miR_seq=UACGUCGUAGUAGUUCUAAGA
Gm05:27821455-27822666	1041	1060	4.5	-	smallRNA=gma-miR172h-3p;target_seq=AUGCAGUAA-AUCAAGAUUCU;base_pairs=::::::.: :::::::::::;miR_seq=UACGUCGUAGUAGUUCUAAGA
Gm05:36914887-36915270	19	37	4.5	-	smallRNA=gma-miR168b;target_seq=AUGGAACUGCGCCAAGCGA;base_pairs= . :: ::::.::::::::;miR_seq=GGGCUGGACGUGGUUCGCU
Gm05:92631-94898	1355	1374	4.5	-	smallRNA=gma-miR172b-5p;target_seq=GUGAGCCUUGAUUAUGUUAC;base_pairs=::::. :::::: :::.:::;miR_seq=CACUUAGAACUACUACGAUG
Gm05:92631-94898	1677	1697	4.5	+	smallRNA=gma-miR9752;target_seq=AAGCAGGGAGAAAAAGAAGUA;base_pairs=::.::::::.:: ::::::.:;miR_seq=UUUGUCCCUUUUCUUCUUCGU
Gm06:11988439-11988670	93	113	4.5	-	smallRNA=gma-miR5769;target_seq=UCCUUGCCUUCAUUUUCUUCA;base_pairs=:: :.: ::::::::.:.:::;miR_seq=AGCAGCAGAAGUAAAGGGAGU
Gm06:12649882-12652661	439	459	4.5	+	smallRNA=gma-miR9752;target_seq=UAAUAGGUAAAAGAACAAGCA;base_pairs= ::.::: ::::::: :::::;miR_seq=UUUGUCCCUUUUCUUCUUCGU
Gm06:23428818-23432642	3634	3655	4.5	+	smallRNA=gma-miR156b;target_seq=UCUUUUCUCUCUCUCUCUGUCA;base_pairs=: : .::::::::: :::::::;miR_seq=ACACGAGAGAGAGA-AGACAGU
Gm06:33087-34718	1280	1300	4.5	+	smallRNA=gma-miR5773;target_seq=ACCUAAUUGAGC-UUUUAAAAU;base_pairs=::::::.:::.: :::::::: ;miR_seq=UGGAUUGACUUGGAAAAUUUUU
Gm06:33087-34718	455	474	4.5	+	smallRNA=gma-miR1514a-5p;target_seq=AAUAU-UAUUUUAAAAAUUAA;base_pairs=::: . :::::::::::: ::;miR_seq=UUACGGAUAAAAUUUUUACUU
Gm06:33087-34718	1410	1431	4.5	+	smallRNA=gma-miR1509b;target_seq=AGCACCUGAUUUCUUUGAUUAU;base_pairs=:.: : :::::::.::::::: ;miR_seq=UUG-GCACUAAAGGAACUAAUU
Gm06:45365226-45365827	379	398	4.5	-	smallRNA=gma-miR1522;target_seq=UUUUCAUUUUAGACAAUAAG;base_pairs= ::::::::::. ::::::.;miR_seq=UAAAGUAAAAUUCGUUAUUU
Gm06:7788718-7790208	305	324	4.5	-	smallRNA=gma-miR171i-5p;target_seq=UUUGAAUAUUCCUUUUUUAU;base_pairs=::::: .::: ::::.::::;miR_seq=AAACUCGUAACGAAAGAAUA
Gm07:14310230-14314356	783	804	4.5	+	smallRNA=gma-miR1514a-5p;target_seq=AAUGUCUAGUUUAUAAAAUGAU;base_pairs=::::.::: :::: ::::::: ;miR_seq=UUACGGAUAAAAU-UUUUACUU
Gm08:2820041-2820979	333	351	4.5	+	smallRNA=gma-miR1533;target_seq=UUCUUAUUAUUCUUAUUGU;base_pairs=:. :::::::: :::::.:;miR_seq=AGUAAUAAUAAAAAUAAUA
Gm08:32690493-32691347	338	357	4.5	-	smallRNA=gma-miR1514b-5p;target_seq=AAU-UGUGUUUAAAAAAUGAA;base_pairs=::: : :.::: :::::::::;miR_seq=UUACAGAUAAAAUUUUUACUU
Gm08:6163975-6165864	1259	1280	4.5	+	smallRNA=gma-miR9756;target_seq=UCCUGUUUGGAUAAACUUCUCU;base_pairs=. ::::::::::::: ::::: ;miR_seq=GAGACAAACCUAUUUCAAGAGU
Gm08:6163975-6165864	1441	1462	4.5	-	smallRNA=gma-miR9756;target_seq=UCCUGUUUGGAUAAACUUCUCC;base_pairs=. ::::::::::::: ::::: ;miR_seq=GAGACAAACCUAUUUCAAGAGU
Gm10:12114691-12125187	7072	7092	4.5	-	smallRNA=gma-miR1511;target_seq=UAUGGUAUCAGAGCUUAGGUC;base_pairs=.:::::::::::::.: ::: ;miR_seq=GUACCAUAGUCUCGGA-CCAA
Gm10:20394484-20395164	222	243	4.5	-	smallRNA=gma-miR171p;target_seq=UAAAAGAUUGACUGCGGCUCAG;base_pairs=::: : :::::: ::::::::.;miR_seq=AUUCUAUAACUG-CGCCGAGUU
Gm10:20394484-20395164	222	243	4.5	-	smallRNA=gma-miR171n;target_seq=UAAAAGAUUGACUGCGGCUCAG;base_pairs=::: : :::::: ::::::::.;miR_seq=AUUCUAUAACUG-CGCCGAGUU
Gm10:22858630-22859233	11	31	4.5	+	smallRNA=gma-miR10437;target_seq=GAUAGUAUGUGUUU-AACAGUA;base_pairs=.:.:::::.::::: ::::.::;miR_seq=UUGUCAUAUACAAACUUGUUAU
Gm10:30118759-30131691	3085	3104	4.5	+	smallRNA=gma-miR1521a;target_seq=UUCACAUUUUCUAUUAAUAU;base_pairs=:. ::::::::.:::::.: ;miR_seq=AGUUGUAAAAGGUAAUUGUC
Gm10:30118759-30131691	3672	3693	4.5	-	smallRNA=gma-miR4372b;target_seq=GUUUUAUUUUAUGAUUUUAUUA;base_pairs=::: .:: :.:.::::::::::;miR_seq=CAAUGUACAGUGCUAAAAUAAU
Gm11:12085167-12087063	1400	1421	4.5	-	smallRNA=gma-miR5780d;target_seq=AAUAUAUUAGGAAUUCAAAAUA;base_pairs=::: :::.::.::.::::::.:;miR_seq=UUAAAUAGUCUUUGAGUUUUGU
Gm11:12085167-12087063	1557	1577	4.5	-	smallRNA=gma-miR5780c;target_seq=UUCAA-UAAUUGAUAUAUUAAA;base_pairs=:.::: : .::::::::::::;miR_seq=AGGUUCAGGGACUAUAUAAUUU
Gm11:3832979-3834119	679	698	4.5	-	smallRNA=gma-miR1522;target_seq=AUUUUAUUUUAAGGAAUACA;base_pairs=::::.:::::::: :::: :;miR_seq=UAAAGUAAAAUUCGUUAUUU
Gm11:7704904-7707483	726	744	4.5	-	smallRNA=gma-miR1522;target_seq=AUUUUAUUUUAA-CAAGAAA;base_pairs=::::.::::::: ::: :::;miR_seq=UAAAGUAAAAUUCGUUAUUU
Gm12:2013623-2015477	272	290	4.5	-	smallRNA=gma-miR1522;target_seq=AUUUUAUUUUAA-CAAGAAA;base_pairs=::::.::::::: ::: :::;miR_seq=UAAAGUAAAAUUCGUUAUUU
Gm12:29574-40043	3175	3195	4.5	+	smallRNA=gma-miR393b;target_seq=AAGUGAAGGCAUGGUCCCAAU;base_pairs=::: :: .:::::.:::::: ;miR_seq=UUCCCUAUCGUACUAGGGUUU
Gm12:29574-40043	8967	8986	4.5	-	smallRNA=gma-miR5040;target_seq=UUCAGACUUGUUAUAUAU-AU;base_pairs=.::: :::::::::::: ::;miR_seq=GAGUACGAACAAUAUAUAGUA
Gm12:33422727-33423151	168	187	4.5	+	smallRNA=gma-miR408b-5p;target_seq=UAUGCUUUGCUUGUUCCCAU;base_pairs=. :::..:::.:::::::: ;miR_seq=GCACGGGACGGACAAGGGUC
Gm12:33422727-33423151	396	414	4.5	+	smallRNA=gma-miR156g;target_seq=CUUUGUUCUC-AUCUUCUGC;base_pairs=:: ::.:::: :::::::: ;miR_seq=GACACGAGAGAUAGAAGACA
Gm12:34096896-34099501	1842	1859	4.5	+	smallRNA=gma-miR10420;target_seq=CAGAAUAUGAUG-UUCAGG;base_pairs= :.:: :::::: ::::::;miR_seq=UUUUUUUACUACCAAGUCC
Gm12:34786-40043	3755	3774	4.5	-	smallRNA=gma-miR5040;target_seq=UUCAGACUUGUUAUAUAU-AU;base_pairs=.::: :::::::::::: ::;miR_seq=GAGUACGAACAAUAUAUAGUA
Gm12:36887-40043	1654	1673	4.5	-	smallRNA=gma-miR5040;target_seq=UUCAGACUUGUUAUAUAU-AU;base_pairs=.::: :::::::::::: ::;miR_seq=GAGUACGAACAAUAUAUAGUA
Gm13:18097271-18098663	665	684	4.5	+	smallRNA=gma-miR1530;target_seq=GUUUUUUUAUUUAU-UGAAAA;base_pairs=.: :::: :::::: ::::::;miR_seq=UAUAAAAUUAAAUACACUUUU
Gm13:28305198-28306795	1450	1471	4.5	+	smallRNA=gma-miR9728;target_seq=CCAAUAUUGUUUCAGUUUUGCC;base_pairs= :::. :::::::::::.::: ;miR_seq=AGUUG-AACAAAGUCAAGACGC
Gm13:41646492-41647810	748	765	4.5	-	smallRNA=gma-miR10420;target_seq=CAGAAUAUGAUG-UUCAGG;base_pairs= :.:: :::::: ::::::;miR_seq=UUUUUUUACUACCAAGUCC
Gm14:12558856-12573745	14223	14245	4.5	+	smallRNA=gma-miR4992;target_seq=UUAACACGCGACCGUCUUAGAAU;base_pairs=.::::: . .:::.:::::::::;miR_seq=GAUUGUUU-UUGGUAGAAUCUUA
Gm14:12558856-12573745	11316	11334	4.5	+	smallRNA=gma-miR4996;target_seq=GAGG-UUUGGGGAGUUUCUG;base_pairs=:::. . :::::::.::::.;miR_seq=CUCUUGUACCCCUCGAAGAU
Gm14:12558856-12573745	14433	14454	4.5	+	smallRNA=gma-miR10424b;target_seq=AGUCUCAUAAUAAAUUAUAAAU;base_pairs=::::.: :::::::::: ::: ;miR_seq=UCAGGG-AUUAUUUAAUCUUUU
Gm14:12558856-12573745	14433	14454	4.5	+	smallRNA=gma-miR10424c;target_seq=AGUCUCAUAAUAAAUUAUAAAU;base_pairs=::::.: :::::::::: ::: ;miR_seq=UCAGGG-AUUAUUUAAUCUUUU
Gm14:12558856-12573745	9755	9775	4.5	+	smallRNA=gma-miR1508c;target_seq=CAUCUUUUACUUCCCUUUCUA;base_pairs=:: :: .:: :::::::::::;miR_seq=GUUGACGAUAAAGGGAAAGAU
Gm14:12558856-12573745	14433	14454	4.5	+	smallRNA=gma-miR10424d;target_seq=AGUCUCAUAAUAAAUUAUAAAU;base_pairs=::::.: :::::::::: ::: ;miR_seq=UCAGGG-AUUAUUUAAUCUUUU
Gm14:12558856-12573745	14433	14454	4.5	+	smallRNA=gma-miR10424a;target_seq=AGUCUCAUAAUAAAUUAUAAAU;base_pairs=::::.: :::::::::: ::: ;miR_seq=UCAGGG-AUUAUUUAAUCUUUU
Gm14:12558856-12573745	9755	9775	4.5	+	smallRNA=gma-miR1508b;target_seq=CAUCUUUUACUUCCCUUUCUA;base_pairs=:: :: .:: :::::::::::;miR_seq=GUUGACGAUAAAGGGAAAGAU
Gm14:20535149-20538677	1340	1363	4.5	+	smallRNA=gma-miR10434;target_seq=AUAGUAUUAGA-AUAUAAUCAGUAC;base_pairs= : ::::.::: :::::::::::: ;miR_seq=GACCAUAGUCUAUAUAUUAGUCAUC
Gm14:254912-256247	885	903	4.5	-	smallRNA=gma-miR1533;target_seq=UUGUUGUUAUGUUUAUUAC;base_pairs=:..::.:::: ::::::: ;miR_seq=AGUAAUAAUAAAAAUAAUA
Gm14:3702804-3731264	5141	5162	4.5	+	smallRNA=gma-miR6299;target_seq=UGACAGCUAAAUAAUGUUAAAU;base_pairs=:::::. : :::::: ::::::;miR_seq=ACUGUUUAGUUAUUAAAAUUUA
Gm14:3702804-3731264	4448	4469	4.5	+	smallRNA=gma-miR5031;target_seq=AUGUUGAGAUGUUAAUGAUUAA;base_pairs=: .:: :::::::::: :::::;miR_seq=UUUAA-UCUACAAUUAGUAAUU
Gm14:3702804-3731264	451	470	4.5	+	smallRNA=gma-miR1514b-5p;target_seq=CAU-UUUAUUUUUAAAAUGAA;base_pairs= :: :.:::::: ::::::::;miR_seq=UUACAGAUAAAAUUUUUACUU
Gm14:3702804-3731264	22145	22163	4.5	-	smallRNA=gma-miR172g;target_seq=GUGC-UCUUGCUGGUGCUGU;base_pairs=::: ::::: ::::::::.;miR_seq=CACUUAGAACUACCACGACG
Gm14:3702804-3731264	20893	20913	4.5	-	smallRNA=gma-miR9752;target_seq=AACCGGAGAAAAGAAGAAGUU;base_pairs=:: :.: ::::::::::::. ;miR_seq=UUUGUCCCUUUUCUUCUUCGU
Gm15:10387255-10388352	456	475	4.5	+	smallRNA=gma-miR1514b-5p;target_seq=AAU-UUUAUAUUAGAAAUGAA;base_pairs=::: :.::: :::.:::::::;miR_seq=UUACAGAUAAAAUUUUUACUU
Gm15:4308391-4309612	627	646	4.5	-	smallRNA=gma-miR5770c;target_seq=AAUUUUGAACCAUAUUCCUA;base_pairs=:: :...::::::: :::::;miR_seq=UUUAGGUUUGGUAUCAGGAU
Gm17:14090080-14091293	655	675	4.5	+	smallRNA=gma-miR5780b;target_seq=UUUUGUAU-UCAUGGGCUUAGA;base_pairs=::: .::: ::::::.::.:::;miR_seq=AAAUUAUAUAGUACCUGAGUCU
Gm17:30593601-30596110	1425	1447	4.5	-	smallRNA=gma-miR4349-5p;target_seq=UUUUGGCCUUAUCUCUAGC-AAUA;base_pairs=:.:: : :::::::::::: ::::;miR_seq=AGAAACAGAAUAGAGAUCGGUUAU
Gm17:7415024-7417595	2487	2507	4.5	+	smallRNA=gma-miR1514a-3p;target_seq=UAUUUAUUUUAAAAAAGGCAG;base_pairs=: ::.::::::::: ::::: ;miR_seq=AAAAGUAAAAUUUUAUCCGUA
Gm17:7415024-7417595	2487	2507	4.5	+	smallRNA=gma-miR1514b-3p;target_seq=UAUUUAUUUUAAAAAAGGCAG;base_pairs=: ::.::::::::: ::::: ;miR_seq=AAAAGUAAAAUUUUAUCCGUA
Gm18:47348392-47380009	30448	30469	4.5	-	smallRNA=gma-miR9742;target_seq=UGUAACAAAACAAAAUAACACA;base_pairs=::. :::::::::: .::::::;miR_seq=ACGAUGUUUUGUUU-GUUGUGU
Gm18:47348392-47380009	22411	22431	4.5	-	smallRNA=gma-miR1522;target_seq=AUUAUUAUUUUAAUCAAUAAU;base_pairs=::: :.::::::: :::::: ;miR_seq=UAA-AGUAAAAUUCGUUAUUU
Gm18:47348392-47380009	24583	24601	4.5	+	smallRNA=gma-miR4416a;target_seq=CUUAG-UGAGAGUGACCUGA;base_pairs=:.::: ::::::.::::.: ;miR_seq=GGAUCCACUCUCGCUGGGCA
Gm18:47348392-47380009	3570	3589	4.5	+	smallRNA=gma-miR5041-5p;target_seq=AUGA-CGAGUUGAAGAAGAAA;base_pairs= ::: :.::::::::: ::::;miR_seq=AACUCGUUCAACUUCUACUUU
Gm18:47348392-47380009	12753	12772	4.5	+	smallRNA=gma-miR1534;target_seq=GUGACCAUCUAUCCAAAAUA;base_pairs=.:::: :: ::.::::::::;miR_seq=UACUGAUAAAUGGGUUUUAU
Gm18:52501150-52503846	694	715	4.5	-	smallRNA=gma-miR10200;target_seq=UACUUAAUUUCUAUUAAAACCA;base_pairs=.: ::::::::: :::::::: ;miR_seq=GUAAAUUAAAGA-AAUUUUGGA
Gm19:34570621-34572053	1307	1326	4.5	-	smallRNA=gma-miR1533;target_seq=GCAUUUGUUCUUUUUAUUAU;base_pairs= :::: .:: ::::::::::;miR_seq=AGUAA-UAAUAAAAAUAAUA
Gm19:43596638-43598029	850	871	4.5	-	smallRNA=gma-miR9738;target_seq=GAAAAGAAUAUAUCAUGUUUCA;base_pairs=::: :: .:.:::::::::::;miR_seq=CUUCUCAGGUGUAGUACAAAGU
Gm19:46460019-46460732	309	330	4.5	+	smallRNA=gma-miR10419;target_seq=UAGUUGCUAUAUGUGCUUUUUG;base_pairs=.:::: : ::::::: ::::::;miR_seq=GUCAAAG-UAUACACAAAAAAC
Gm19:50184151-50188011	85	106	4.5	+	smallRNA=gma-miR4350;target_seq=UUAUCAGCACAAAAUUAUUUGA;base_pairs=..: : .::::::::.::::::;miR_seq=GGUUGCUGUGUUUUAGUAAACU
Gm20:31617940-31622562	4118	4137	4.5	-	smallRNA=gma-miR9742;target_seq=UUUCACAAAACAAACAA-ACA;base_pairs=: . ::::::::::::: :::;miR_seq=ACGAUGUUUUGUUUGUUGUGU
Gm20:41203647-41204058	301	319	4.5	+	smallRNA=gma-miR156aa;target_seq=AGCUUCCUUCAAUUCCAAA;base_pairs=::::.:::::: .::::: ;miR_seq=UCGAGGGAAGU-GAGGUUA
Gm20:41203647-41204058	301	319	4.5	+	smallRNA=gma-miR156z;target_seq=AGCUUCCUUCAAUUCCAAA;base_pairs=::::.:::::: .::::: ;miR_seq=UCGAGGGAAGU-GAGGUUA
Gm20:46280980-46286258	1212	1232	4.5	+	smallRNA=gma-miR1514b-5p;target_seq=GAUGUUGGUUUUGAAAAUGAU;base_pairs=.::::. .::::.::::::: ;miR_seq=UUACAGAUAAAAUUUUUACUU

## Sheet: TableS9
# Table S9. GO annotation of circRNA parental genes
ID	Term	GOGroups	Ontology Source	Term PValue	Term PValue Corrected with None	GOLevels	% Associated Genes	Nr. Genes	Associated Genes Found	Gene_IDs
GO:0016032	viral process	Group00	GO_BiologicalProcess-EBI-UniProt-GOA_25.02.2019_00h00	0.0089	0.0089	[4]	100	8	[LOC100775289, LOC100784759, LOC100786830, LOC100795002, LOC100795973, LOC100801285, LOC100810212, LOC100813400]	"Glyma.01g241300" "Glyma.05g090000" "Glyma.08g279800" "Glyma.18g146600" "Glyma.18g278200"
GO:0034721	histone H3-K4 demethylation, trimethyl-H3-K4-specific	Group01	GO_BiologicalProcess-EBI-UniProt-GOA_25.02.2019_00h00	0.01784	0.01784	[7, 9, 10, 11, 12]	100	18	[LOC100306287, LOC100775271, LOC100775813, LOC100781830, LOC100784581, LOC100789512, LOC100793144, LOC100798611, LOC100799861, LOC100800271, LOC100801775, LOC100804864, LOC100809262, LOC100809650, LOC100810972, LOC100814590, LOC100819576, LOC100819845]	"Glyma.01g219800"
GO:0045116	protein neddylation	Group02	GO_BiologicalProcess-EBI-UniProt-GOA_25.02.2019_00h00	0.00776	0.00776	[8, 9]	100	16	[LOC100500045, LOC100527072, LOC100776788, LOC100777526, LOC100777973, LOC100783122, LOC100789142, LOC100789570, LOC100792801, LOC100793799, LOC100795410, LOC100798191, LOC100798515, LOC100803924, LOC100808837, LOC100813186]	"Glyma.07g258000" "Glyma.17g016000"
GO:0051646	mitochondrion localization	Group03	GO_BiologicalProcess-EBI-UniProt-GOA_25.02.2019_00h00	0.01499	0.01499	[4]	100	2	[LOC100785880, LOC100816894]	"Glyma.09g081340" "Glyma.19g170700"
GO:0006397	mRNA processing	Group04	GO_BiologicalProcess-EBI-UniProt-GOA_25.02.2019_00h00	0.04567	0.04567	[6, 7, 8]	100	380	[100790387, 102662278, DIM1, HELRP, LOC100305530, LOC100305597, LOC100305778, LOC100305782, LOC100305783, LOC100305817, LOC100305829, LOC100305893, LOC100305969, LOC100306068, LOC100306112, LOC100306304, LOC100306352, LOC100306359, LOC100306388, LOC100306462, LOC100306486, LOC100306498, LOC100306547, LOC100499661, LOC100499782, LOC100499914, LOC100499944, LOC100499965, LOC100500002, LOC100500134,…	"Glyma.01g192200" "Glyma.08g232700" "Glyma.11g117300" "Glyma.14g218000" "Glyma.15g128500" "Glyma.19g116700"
GO:0071514	genetic imprinting	Group05	GO_BiologicalProcess-EBI-UniProt-GOA_25.02.2019_00h00	0.02253	0.02253	[4, 5]	100	2	[LOC100779501, LOC100790159]	"Glyma.10g118800" "Glyma.20g069800"
GO:0098876	vesicle-mediated transport to the plasma membrane	Group06	GO_BiologicalProcess-EBI-UniProt-GOA_25.02.2019_00h00	0.04332	0.04332	[5]	100	23	[LOC100777077, LOC100778087, LOC100779259, LOC100779844, LOC100781110, LOC100783390, LOC100784141, LOC100784539, LOC100785527, LOC100789436, LOC100790723, LOC100790928, LOC100791847, LOC100794090, LOC100796673, LOC100796988, LOC100797592, LOC100800803, LOC100806690, LOC100809354, LOC100815865, LOC100817072, LOC100820430]	"Glyma.04g001400" "Glyma.20g174900"
GO:0006431	methionyl-tRNA aminoacylation	Group07	GO_BiologicalProcess-EBI-UniProt-GOA_25.02.2019_00h00	0.02663	0.02663	[7, 8, 9, 10, 11]	100	4	[LOC100786507, LOC100803506, LOC100809861, LOC100814644]	"Glyma.12g018300"
GO:0006491	N-glycan processing	Group08	GO_BiologicalProcess-EBI-UniProt-GOA_25.02.2019_00h00	0.00416	0.00416	[5, 6]	100	11	[LOC100306278, LOC100783506, LOC100789211, LOC100806551, LOC100806647, LOC100807083, LOC100811132, LOC100811858, LOC100816571, LOC100819189, MAN1]	"Glyma.04g000400" "Glyma.06g000300"
GO:0007009	plasma membrane organization	Group09	GO_BiologicalProcess-EBI-UniProt-GOA_25.02.2019_00h00	0.00117	0.00117	[4]	100	3	[LOC100777410, LOC100784576, LOC100813416]	"Glyma.11g101700" "Glyma.12g027600"
GO:0000965	mitochondrial RNA 3'-end processing	Group10	GO_BiologicalProcess-EBI-UniProt-GOA_25.02.2019_00h00	0.03536	0.03536	[7, 8, 9]	100	6	[LOC100777064, LOC100777114, LOC100789328, LOC100807810, LOC100816982, LOC102669209]	"Glyma.19g116700"
GO:0010044	response to aluminum ion	Group11	GO_BiologicalProcess-EBI-UniProt-GOA_25.02.2019_00h00	0.03713	0.03713	[5]	100	4	[LOC100791365, LOC100800482, LOC100802735, LOC100814304]	"Glyma.02g164700" "Glyma.10g102400"
GO:0016241	regulation of macroautophagy	Group12	GO_BiologicalProcess-EBI-UniProt-GOA_25.02.2019_00h00	0.00416	0.00416	[5, 6, 7]	100	1	[LOC100816558]	"Glyma.01g241300" "Glyma.15g167100"
GO:0016242	negative regulation of macroautophagy	Group12	GO_BiologicalProcess-EBI-UniProt-GOA_25.02.2019_00h00	0.03536	0.03536	[5, 6, 7, 8]	100	1	[LOC100816558]	"Glyma.01g241300"
GO:0031440	regulation of mRNA 3'-end processing	Group13	GO_BiologicalProcess-EBI-UniProt-GOA_25.02.2019_00h00	0.044	0.044	[6, 7, 8, 9, 10]	100	2	[LOC100787464, LOC100817963]	"Glyma.15g128500"
GO:1900363	regulation of mRNA polyadenylation	Group13	GO_BiologicalProcess-EBI-UniProt-GOA_25.02.2019_00h00	0.044	0.044	[7, 8, 9, 10, 11]	100	2	[LOC100787464, LOC100817963]	"Glyma.15g128500"
GO:0018205	peptidyl-lysine modification	Group14	GO_BiologicalProcess-EBI-UniProt-GOA_25.02.2019_00h00	0.03409	0.03409	[7, 8]	100	213	[100803604, LOC100127417, LOC100305453, LOC100305708, LOC100305922, LOC100306277, LOC100306317, LOC100306348, LOC100306420, LOC100306715, LOC100499798, LOC100499961, LOC100500241, LOC100500268, LOC100500318, LOC100526864, LOC100527165, LOC100527659, LOC100775247, LOC100775294, LOC100775835, LOC100776353, LOC100776704, LOC100776895, LOC100777259, LOC100777394, LOC100777536, LOC100777549, LOC100778…	"Glyma.01g188900" "Glyma.04g093800" "Glyma.08g111700" "Glyma.12g170900" "Glyma.13g328100" "Glyma.15g265300"
GO:0016925	protein sumoylation	Group14	GO_BiologicalProcess-EBI-UniProt-GOA_25.02.2019_00h00	3.6e-07	3.6e-07	[8, 9]	100	19	[LOC100305708, LOC100305922, LOC100306317, LOC100500241, LOC100500268, LOC100779926, LOC100780539, LOC100784204, LOC100792299, LOC100793579, LOC100794304, LOC100798517, LOC100803022, LOC100803144, LOC100804379, LOC100809607, LOC100811996, LOC102666016, SIZ1A]	"Glyma.01g188900" "Glyma.04g093800" "Glyma.08g111700" "Glyma.12g170900" "Glyma.13g328100" "Glyma.15g265300"
GO:0010026	trichome differentiation	Group15	GO_BiologicalProcess-EBI-UniProt-GOA_25.02.2019_00h00	0.03135	0.03135	[4, 5]	100	8	[LOC100527006, LOC100527555, LOC100791857, LOC100799174, LOC100799857, LOC100806818, LOC100811796, LOC102663095]	"Glyma.01g086201" "Glyma.19g095900" "Glyma.19g170700" "Glyma.19g250600" "Glyma.20g019300"
GO:0010090	trichome morphogenesis	Group15	GO_BiologicalProcess-EBI-UniProt-GOA_25.02.2019_00h00	0.01587	0.01587	[4, 5, 6, 7]	100	1	[LOC100791857]	"Glyma.01g086201" "Glyma.19g095900" "Glyma.19g170700" "Glyma.19g250600" "Glyma.20g019300"
GO:0010101	post-embryonic root morphogenesis	Group16	GO_BiologicalProcess-EBI-UniProt-GOA_25.02.2019_00h00	0.03315	0.03315	[5, 6, 7, 8]	100	1	[LOC102661302]	"Glyma.05g221300" "Glyma.09g072200" "Glyma.09g084500" "Glyma.14g048200" "Glyma.15g192700"
GO:0010102	lateral root morphogenesis	Group16	GO_BiologicalProcess-EBI-UniProt-GOA_25.02.2019_00h00	0.03194	0.03194	[6, 7, 8, 9]	100	1	[LOC102661302]	"Glyma.05g221300" "Glyma.09g072200" "Glyma.09g084500" "Glyma.14g048200" "Glyma.15g192700"
GO:0030522	intracellular receptor signaling pathway	Group17	GO_BiologicalProcess-EBI-UniProt-GOA_25.02.2019_00h00	0.04987	0.04987	[3, 4, 5]	100	14	[CRY1a, CRY2B, LOC100233234, LOC100500466, LOC100779351, LOC100786551, LOC100792377, LOC100793911, LOC100797839, LOC100808627, LOC100810928, LOC100811633, LOC100815428, LOC100815684]	"Glyma.01g234600" "Glyma.11g008300"
GO:0009785	blue light signaling pathway	Group17	GO_BiologicalProcess-EBI-UniProt-GOA_25.02.2019_00h00	0.04987	0.04987	[4, 5, 6, 7, 8]	100	14	[CRY1a, CRY2B, LOC100233234, LOC100500466, LOC100779351, LOC100786551, LOC100792377, LOC100793911, LOC100797839, LOC100808627, LOC100810928, LOC100811633, LOC100815428, LOC100815684]	"Glyma.01g234600" "Glyma.11g008300"
GO:0007033	vacuole organization	Group18	GO_BiologicalProcess-EBI-UniProt-GOA_25.02.2019_00h00	0.00137	0.00137	[4]	100	67	[ATG3A, ATG6, ATG7, LOC100306269, LOC100306572, LOC100526986, LOC100527733, LOC100527905, LOC100527906, LOC100777405, LOC100778100, LOC100778254, LOC100778336, LOC100778348, LOC100779344, LOC100781284, LOC100781692, LOC100782508, LOC100786438, LOC100787409, LOC100787427, LOC100789045, LOC100789255, LOC100789588, LOC100791596, LOC100791614, LOC100792095, LOC100792447, LOC100793073, LOC100793279, L…	"Glyma.04g001400" "Glyma.07g169700" "Glyma.12g172200" "Glyma.15g167100" "Glyma.17g070200"
GO:0016236	macroautophagy	Group18	GO_BiologicalProcess-EBI-UniProt-GOA_25.02.2019_00h00	0.01134	0.01134	[4, 5]	100	66	[ATG3A, ATG6, ATG7, CDC48, LOC100306269, LOC100306572, LOC100526986, LOC100527733, LOC100527905, LOC100776762, LOC100777405, LOC100778254, LOC100778336, LOC100778348, LOC100778692, LOC100779344, LOC100781692, LOC100782508, LOC100783508, LOC100787409, LOC100787427, LOC100789045, LOC100789255, LOC100789588, LOC100791596, LOC100791603, LOC100792095, LOC100792447, LOC100794018, LOC100794908, LOC10079…	"Glyma.01g241300" "Glyma.15g167100" "Glyma.17g070200"
GO:0006515	protein quality control for misfolded or incompletely synthesized proteins	Group18	GO_BiologicalProcess-EBI-UniProt-GOA_25.02.2019_00h00	0.01454	0.01454	[6, 7, 8]	100	55	[CDC48, LOC100527488, LOC100527709, LOC100776762, LOC100778609, LOC100779793, LOC100780029, LOC100780540, LOC100780643, LOC100781347, LOC100782225, LOC100782585, LOC100782827, LOC100783508, LOC100785491, LOC100785827, LOC100786373, LOC100789982, LOC100791303, LOC100791603, LOC100792131, LOC100793230, LOC100794086, LOC100794435, LOC100795295, LOC100796563, LOC100796650, LOC100796744, LOC100797897,…	"Glyma.08g127200" "Glyma.08g187500" "Glyma.17g147700"
GO:0016197	endosomal transport	Group19	GO_BiologicalProcess-EBI-UniProt-GOA_25.02.2019_00h00	0.0178	0.0178	[4, 5]	100	80	[LOC100305851, LOC100305965, LOC100306173, LOC100306202, LOC100306343, LOC100306519, LOC100306592, LOC100499888, LOC100500007, LOC100500037, LOC100500366, LOC100526885, LOC100527319, LOC100775400, LOC100775573, LOC100777179, LOC100777704, LOC100778365, LOC100778540, LOC100779019, LOC100779149, LOC100780765, LOC100780989, LOC100781799, LOC100781929, LOC100782619, LOC100783044, LOC100786259, LOC100…	"Glyma.09g083800" "Glyma.14g220300" "Glyma.15g167100" "Glyma.15g192300"
GO:0016482	cytosolic transport	Group19	GO_BiologicalProcess-EBI-UniProt-GOA_25.02.2019_00h00	0.01594	0.01594	[4, 5]	100	49	[LOC100306173, LOC100500007, LOC100527319, LOC100775573, LOC100777704, LOC100778365, LOC100778540, LOC100779149, LOC100780765, LOC100782619, LOC100783390, LOC100786259, LOC100786429, LOC100787264, LOC100788476, LOC100788591, LOC100788855, LOC100790564, LOC100791167, LOC100791359, LOC100794537, LOC100795077, LOC100795332, LOC100795634, LOC100799852, LOC100799871, LOC100801744, LOC100801896, LOC100…	"Glyma.09g083800" "Glyma.14g220300" "Glyma.15g192300"
GO:0042147	retrograde transport, endosome to Golgi	Group19	GO_BiologicalProcess-EBI-UniProt-GOA_25.02.2019_00h00	0.00964	0.00964	[5, 6]	100	40	[LOC100306173, LOC100500007, LOC100527319, LOC100775573, LOC100777704, LOC100778365, LOC100778540, LOC100779149, LOC100780765, LOC100782619, LOC100786259, LOC100786429, LOC100787264, LOC100788476, LOC100788855, LOC100791167, LOC100791359, LOC100794537, LOC100795077, LOC100795634, LOC100799852, LOC100799871, LOC100801744, LOC100802342, LOC100803274, LOC100803902, LOC100804432, LOC100809289, LOC100…	"Glyma.09g083800" "Glyma.14g220300" "Glyma.15g192300"
GO:0002252	immune effector process	Group20	GO_BiologicalProcess-EBI-UniProt-GOA_25.02.2019_00h00	0.01826	0.01826	[2]	100	9	[LOC100777944, LOC100783294, LOC100792200, LOC100794598, LOC100801796, LOC100806209, LOC100811388, LOC100813492, LOC102664111]	"Glyma.01g241300" "Glyma.05g090000" "Glyma.13g156500" "Glyma.17g119400" "Glyma.18g278200"
GO:0009615	response to virus	Group20	GO_BiologicalProcess-EBI-UniProt-GOA_25.02.2019_00h00	0.04316	0.04316	[3, 5]	100	1	[LOC100801796]	"Glyma.01g241300" "Glyma.05g090000" "Glyma.13g156500" "Glyma.17g119400" "Glyma.18g278200"
GO:0051607	defense response to virus	Group20	GO_BiologicalProcess-EBI-UniProt-GOA_25.02.2019_00h00	0.00578	0.00578	[3, 4, 5, 6]	100	1	[LOC100801796]	"Glyma.01g241300" "Glyma.05g090000" "Glyma.13g156500" "Glyma.17g119400" "Glyma.18g278200"
GO:0098657	import into cell	Group21	GO_BiologicalProcess-EBI-UniProt-GOA_25.02.2019_00h00	0.04987	0.04987	[4]	100	124	[LOC100776763, LOC100776929, LOC100777111, LOC100778165, LOC100778348, LOC100778846, LOC100778855, LOC100779375, LOC100779382, LOC100779692, LOC100780371, LOC100781280, LOC100781324, LOC100781426, LOC100781494, LOC100783050, LOC100783084, LOC100783819, LOC100783824, LOC100785000, LOC100785643, LOC100785717, LOC100785851, LOC100786060, LOC100786617, LOC100786715, LOC100786777, LOC100787076, LOC100…	"Glyma.12g181900" "Glyma.15g124100"
GO:0008361	regulation of cell size	Group21	GO_BiologicalProcess-EBI-UniProt-GOA_25.02.2019_00h00	0.03713	0.03713	[4, 5]	100	7	[LOC100777178, LOC100779159, LOC100779490, LOC100780371, LOC100790816, LOC100795205, LOC100801817]	"Glyma.11g101700" "Glyma.12g027600"
GO:0098739	import across plasma membrane	Group21	GO_BiologicalProcess-EBI-UniProt-GOA_25.02.2019_00h00	0.04987	0.04987	[5]	100	12	[LOC100780371, LOC100781280, LOC100787925, LOC100789667, LOC100790830, LOC100791224, LOC100795205, LOC100810105, LOC100813332, LOC100816746, NHX1, SOS1]	"Glyma.12g181900" "Glyma.15g124100"
GO:0048229	gametophyte development	Group22	GO_BiologicalProcess-EBI-UniProt-GOA_25.02.2019_00h00	0.01832	0.01832	[3, 4]	100	30	[LOC100305913, LOC100306558, LOC100527431, LOC100527745, LOC100776746, LOC100779848, LOC100780161, LOC100781229, LOC100784549, LOC100784746, LOC100787656, LOC100789889, LOC100790376, LOC100791251, LOC100792278, LOC100794685, LOC100800482, LOC100800846, LOC100801339, LOC100804211, LOC100809938, LOC100810345, LOC100811765, LOC100814997, LOC100820062, LOC102660091, LOC102661287, LOC102667739, LOC102…	"Glyma.01g047100" "Glyma.04g192300" "Glyma.07g169700" "Glyma.08g081500" "Glyma.10g129800" "Glyma.11g011700" "Glyma.11g021800" "Glyma.11g101700" "Glyma.12g027600" "Glyma.12g170900" "Glyma.13g328100" "Glyma.14g142100" "Glyma.16g004800"
GO:0070192	chromosome organization involved in meiotic cell cycle	Group22	GO_BiologicalProcess-EBI-UniProt-GOA_25.02.2019_00h00	0.03519	0.03519	[3, 4, 5]	100	20	[BZIP113, LOC100783171, LOC100783684, LOC100785753, LOC100786571, LOC100794332, LOC100799090, LOC100802272, LOC100806627, LOC100810502, LOC100812213, LOC100813920, LOC100815919, LOC100817658, LOC100818545, LOC100820307, LOC100820482, LOC102660091, LOC102665869, LOC102667739]	"Glyma.04g182900" "Glyma.09g099300" "Glyma.18g002400"
GO:0009553	embryo sac development	Group22	GO_BiologicalProcess-EBI-UniProt-GOA_25.02.2019_00h00	0.04103	0.04103	[4, 5]	100	10	[LOC100306558, LOC100527745, LOC100776746, LOC100784746, LOC100790376, LOC100810345, LOC100814997, LOC102660091, LOC102661287, LOC102667739]	"Glyma.10g129800" "Glyma.11g011700" "Glyma.12g170900" "Glyma.13g328100" "Glyma.16g004800"
GO:0010112	regulation of systemic acquired resistance	Group23	GO_BiologicalProcess-EBI-UniProt-GOA_25.02.2019_00h00	0.02947	0.02947	[3, 4, 5, 6, 7, 8]	100	10	[LOC100306414, LOC100306595, LOC100527824, LOC100790028, LOC100793949, LOC100797074, LOC100799607, LOC100801530, LOC100810732, LOC732620]	"Glyma.12g170900" "Glyma.13g328100"
GO:0010113	negative regulation of systemic acquired resistance	Group23	GO_BiologicalProcess-EBI-UniProt-GOA_25.02.2019_00h00	0.00216	0.00216	[3, 4, 5, 6, 7, 8, 9]	100	2	[LOC100799607, LOC732620]	"Glyma.12g170900" "Glyma.13g328100"
GO:1902066	regulation of cell wall pectin metabolic process	Group23	GO_BiologicalProcess-EBI-UniProt-GOA_25.02.2019_00h00	0.01235	0.01235	[4, 5, 6, 7, 8]	100	1	[LOC100793949]	"Glyma.02g164700" "Glyma.10g102400"
GO:0010191	mucilage metabolic process	Group24	GO_BiologicalProcess-EBI-UniProt-GOA_25.02.2019_00h00	0.00911	0.00911	[3]	100	1	[LOC100788356]	"Glyma.02g164700" "Glyma.08g002500" "Glyma.10g102400" "Glyma.14g128300"
GO:0010192	mucilage biosynthetic process	Group24	GO_BiologicalProcess-EBI-UniProt-GOA_25.02.2019_00h00	0.025	0.025	[4]	100	1	[LOC100788356]	"Glyma.02g164700" "Glyma.08g002500" "Glyma.10g102400"
GO:0010214	seed coat development	Group24	GO_BiologicalProcess-EBI-UniProt-GOA_25.02.2019_00h00	0.01577	0.01577	[3, 4, 5, 6, 7, 8, 9]	100	1	[LOC100788356]	"Glyma.02g164700" "Glyma.08g002500" "Glyma.10g102400" "Glyma.14g128300"
GO:0048359	mucilage metabolic process involved in seed coat development	Group24	GO_BiologicalProcess-EBI-UniProt-GOA_25.02.2019_00h00	0.00292	0.00292	[2, 3, 4, 5, 6, 7, 8, 9, 10]	100	1	[LOC100788356]	"Glyma.02g164700" "Glyma.08g002500" "Glyma.10g102400" "Glyma.14g128300"
GO:0009100	glycoprotein metabolic process	Group25	GO_BiologicalProcess-EBI-UniProt-GOA_25.02.2019_00h00	0.01344	0.01344	[4, 5]	100	236	[100793373, 100819640, BSAS, LOC100305901, LOC100306016, LOC100306278, LOC100306485, LOC100499801, LOC100500321, LOC100526957, LOC100526989, LOC100527305, LOC100527352, LOC100527382, LOC100527747, LOC100775419, LOC100775594, LOC100775674, LOC100775904, LOC100775914, LOC100776065, LOC100776069, LOC100776070, LOC100776262, LOC100776291, LOC100776313, LOC100776463, LOC100776715, LOC100776912, LOC100…	"Glyma.04g000400" "Glyma.06g000300" "Glyma.08g127200" "Glyma.08g187500"
GO:0006487	protein N-linked glycosylation	Group25	GO_BiologicalProcess-EBI-UniProt-GOA_25.02.2019_00h00	0.03321	0.03321	[5, 7, 8]	100	59	[LOC100306016, LOC100306485, LOC100499801, LOC100526989, LOC100527305, LOC100775914, LOC100776070, LOC100778556, LOC100778832, LOC100779312, LOC100780085, LOC100780415, LOC100781283, LOC100781347, LOC100782588, LOC100783896, LOC100784545, LOC100786127, LOC100789475, LOC100789480, LOC100789833, LOC100791542, LOC100792228, LOC100792293, LOC100792835, LOC100793179, LOC100793228, LOC100795161, LOC100…	"Glyma.08g127200" "Glyma.08g187500"
GO:0018196	peptidyl-asparagine modification	Group25	GO_BiologicalProcess-EBI-UniProt-GOA_25.02.2019_00h00	0.00416	0.00416	[7, 8]	100	9	[LOC100781347, LOC100789480, LOC100793228, LOC100796192, LOC100797897, LOC100806848, LOC100811899, LOC100814638, LOC100817203]	"Glyma.08g127200" "Glyma.08g187500"
GO:0018279	protein N-linked glycosylation via asparagine	Group25	GO_BiologicalProcess-EBI-UniProt-GOA_25.02.2019_00h00	0.00416	0.00416	[6, 8, 9]	100	9	[LOC100781347, LOC100789480, LOC100793228, LOC100796192, LOC100797897, LOC100806848, LOC100811899, LOC100814638, LOC100817203]	"Glyma.08g127200" "Glyma.08g187500"
GO:0006081	cellular aldehyde metabolic process	Group26	GO_BiologicalProcess-EBI-UniProt-GOA_25.02.2019_00h00	0.02885	0.02885	[3]	100	57	[ADH2, ALDH3F1, ALDH3F2, ALDH3H1, ALDH3H2, ALDH3H3, ALDH3H4, ALDH3I1, ALDH3J1, ALDH3J2, ALDH3J3, ALDH3J4, DXR1, DXR2, GLYII-3, GLYII-4, GLYII-5, GLYII-7, GLYII-8, GLYII-9, LOC100499743, LOC100500200, LOC100500201, LOC100775490, LOC100777134, LOC100783318, LOC100784845, LOC100785720, LOC100786814, LOC100787307, LOC100788053, LOC100788587, LOC100792287, LOC100793008, LOC100796274, LOC100796669, LOC…	"Glyma.03g101200" "Glyma.07g252600" "Glyma.19g116700"
GO:0019682	glyceraldehyde-3-phosphate metabolic process	Group26	GO_BiologicalProcess-EBI-UniProt-GOA_25.02.2019_00h00	0.03321	0.03321	[4, 5]	100	12	[DXR1, DXR2, LOC100784845, LOC100796274, LOC100798459, LOC100799358, LOC100801743, LOC100805941, LOC100812398, LOC100818067, LOC100819481, LOC100819824]	"Glyma.07g252600" "Glyma.19g116700"
GO:0019288	isopentenyl diphosphate biosynthetic process, methylerythritol 4-phosphate pathway	Group26	GO_BiologicalProcess-EBI-UniProt-GOA_25.02.2019_00h00	0.02253	0.02253	[5, 6, 7, 8]	100	7	[DXR1, DXR2, LOC100784845, LOC100801743, LOC100805941, LOC100818067, LOC100819481]	"Glyma.07g252600" "Glyma.19g116700"
GO:0006090	pyruvate metabolic process	Group26	GO_BiologicalProcess-EBI-UniProt-GOA_25.02.2019_00h00	0.02966	0.02966	[7]	100	25	[DXR1, DXR2, LOC100775394, LOC100778218, LOC100784112, LOC100784845, LOC100785718, LOC100786435, LOC100791514, LOC100795823, LOC100796117, LOC100799344, LOC100799758, LOC100800844, LOC100801564, LOC100801743, LOC100804607, LOC100804938, LOC100805941, LOC100806545, LOC100811081, LOC100811482, LOC100818067, LOC100818219, LOC100819481]	"Glyma.07g252600" "Glyma.08g292800" "Glyma.18g130500" "Glyma.19g116700"
GO:0015979	photosynthesis	Group27	GO_BiologicalProcess-EBI-UniProt-GOA_25.02.2019_00h00	0.02409	0.02409	[3]	100	235	[547913, 547922, CAB3, CHLI, FBP, FER2-1, H-1, LHCB1-7, LOC100305487, LOC100305670, LOC100305752, LOC100305786, LOC100305788, LOC100305808, LOC100305918, LOC100305930, LOC100305992, LOC100306034, LOC100306036, LOC100306223, LOC100306291, LOC100306491, LOC100499718, LOC100499729, LOC100499745, LOC100499794, LOC100499814, LOC100499815, LOC100499832, LOC100500098, LOC100500118, LOC100500247, LOC1005…	"Glyma.01g000100" "Glyma.03g011400" "Glyma.03g262300" "Glyma.06g325402" "Glyma.08g368201" "Glyma.10g000050" "Glyma.15g276800" "Glyma.16g017600"
GO:0019684	photosynthesis, light reaction	Group27	GO_BiologicalProcess-EBI-UniProt-GOA_25.02.2019_00h00	0.0004	0.0004	[4]	100	117	[547922, CAB3, LHCB1-7, LOC100305788, LOC100305992, LOC100306034, LOC100306223, LOC100499794, LOC100499815, LOC100500118, LOC100500247, LOC100500456, LOC100526966, LOC100527145, LOC100527171, LOC100527463, LOC100776479, LOC100777979, LOC100779387, LOC100779639, LOC100779964, LOC100781413, LOC100782797, LOC100783223, LOC100783530, LOC100784089, LOC100784090, LOC100784188, LOC100784314, LOC10078490…	"Glyma.01g000100" "Glyma.03g011400" "Glyma.03g262300" "Glyma.06g325402" "Glyma.08g368201" "Glyma.10g000050" "Glyma.15g276800" "Glyma.16g017600"
GO:0010109	regulation of photosynthesis	Group27	GO_BiologicalProcess-EBI-UniProt-GOA_25.02.2019_00h00	0.00032	0.00032	[4, 5]	100	20	[LOC100305788, LOC100306223, LOC100499815, LOC100526966, LOC100786960, LOC100788601, LOC100792252, LOC100798355, LOC100798485, LOC100800550, LOC100803824, LOC100803973, LOC100807408, LOC100811386, LOC100812118, LOC100812168, LOC100814289, LOC100816354, LOC100820458, psbZ]	"Glyma.01g000100" "Glyma.03g011400" "Glyma.06g325402" "Glyma.08g368201" "Glyma.10g000050" "Glyma.15g276800"
GO:0043467	regulation of generation of precursor metabolites and energy	Group27	GO_BiologicalProcess-EBI-UniProt-GOA_25.02.2019_00h00	3.9e-05	3.9e-05	[4, 5]	100	20	[LOC100305788, LOC100306223, LOC100499815, LOC100526966, LOC100778356, LOC100786960, LOC100788601, LOC100792252, LOC100795933, LOC100796458, LOC100798355, LOC100798485, LOC100800550, LOC100801951, LOC100803824, LOC100807408, LOC100811386, LOC100816354, LOC100820458, psbZ]	"Glyma.01g000100" "Glyma.03g011400" "Glyma.06g325402" "Glyma.08g368201" "Glyma.10g000050" "Glyma.15g276800"
GO:0042548	regulation of photosynthesis, light reaction	Group27	GO_BiologicalProcess-EBI-UniProt-GOA_25.02.2019_00h00	1.1e-05	1.1e-05	[5, 6]	100	16	[LOC100305788, LOC100306223, LOC100499815, LOC100526966, LOC100786960, LOC100788601, LOC100792252, LOC100798355, LOC100798485, LOC100800550, LOC100803824, LOC100807408, LOC100811386, LOC100816354, LOC100820458, psbZ]	"Glyma.01g000100" "Glyma.03g011400" "Glyma.06g325402" "Glyma.08g368201" "Glyma.10g000050" "Glyma.15g276800"
GO:0009188	ribonucleoside diphosphate biosynthetic process	Group28	GO_BiologicalProcess-EBI-UniProt-GOA_25.02.2019_00h00	0.044	0.044	[7, 8, 9]	100	5	[LOC100791426, LOC100800162, LOC100805176, LOC100805459, LOC102662374]	"Glyma.10g201400"
GO:0009193	pyrimidine ribonucleoside diphosphate metabolic process	Group28	GO_BiologicalProcess-EBI-UniProt-GOA_25.02.2019_00h00	0.044	0.044	[7, 8, 9]	100	5	[LOC100791426, LOC100800162, LOC100805176, LOC100805459, LOC102662374]	"Glyma.10g201400"
GO:0046048	UDP metabolic process	Group28	GO_BiologicalProcess-EBI-UniProt-GOA_25.02.2019_00h00	0.044	0.044	[7, 8, 9, 10]	100	5	[LOC100791426, LOC100800162, LOC100805176, LOC100805459, LOC102662374]	"Glyma.10g201400"
GO:0009194	pyrimidine ribonucleoside diphosphate biosynthetic process	Group28	GO_BiologicalProcess-EBI-UniProt-GOA_25.02.2019_00h00	0.044	0.044	[8, 9, 10]	100	5	[LOC100791426, LOC100800162, LOC100805176, LOC100805459, LOC102662374]	"Glyma.10g201400"
GO:0006225	UDP biosynthetic process	Group28	GO_BiologicalProcess-EBI-UniProt-GOA_25.02.2019_00h00	0.044	0.044	[8, 9, 10, 11]	100	5	[LOC100791426, LOC100800162, LOC100805176, LOC100805459, LOC102662374]	"Glyma.10g201400"
GO:0043038	amino acid activation	Group29	GO_BiologicalProcess-EBI-UniProt-GOA_25.02.2019_00h00	0.04546	0.04546	[4, 5, 7]	100	85	[ARGS, LOC100499829, LOC100776379, LOC100776622, LOC100777060, LOC100777447, LOC100777684, LOC100777795, LOC100777971, LOC100779145, LOC100779769, LOC100780314, LOC100780447, LOC100780893, LOC100781232, LOC100781350, LOC100781401, LOC100781674, LOC100782067, LOC100783252, LOC100784904, LOC100785660, LOC100786433, LOC100786507, LOC100786700, LOC100787194, LOC100787363, LOC100787720, LOC100787983, …	"Glyma.12g018300" "Glyma.17g186900"
GO:0034470	ncRNA processing	Group29	GO_BiologicalProcess-EBI-UniProt-GOA_25.02.2019_00h00	0.02641	0.02641	[6, 7, 8]	100	462	[IPT, LOC100305462, LOC100305484, LOC100305550, LOC100305671, LOC100305682, LOC100305817, LOC100305864, LOC100305880, LOC100305975, LOC100306072, LOC100306112, LOC100306213, LOC100306357, LOC100306376, LOC100306437, LOC100306566, LOC100306718, LOC100499665, LOC100499715, LOC100499730, LOC100499757, LOC100499937, LOC100500005, LOC100500011, LOC100500064, LOC100500102, LOC100500112, LOC100500145, L…	"Glyma.01g192200" "Glyma.01g241300" "Glyma.09g281700" "Glyma.16g004800" "Glyma.17g148200" "Glyma.19g116700" "Glyma.20g004000"
GO:0043039	tRNA aminoacylation	Group29	GO_BiologicalProcess-EBI-UniProt-GOA_25.02.2019_00h00	0.04546	0.04546	[5, 6, 8, 9]	100	85	[ARGS, LOC100499829, LOC100776379, LOC100776622, LOC100777060, LOC100777447, LOC100777684, LOC100777795, LOC100777971, LOC100779145, LOC100779769, LOC100780314, LOC100780447, LOC100780893, LOC100781232, LOC100781350, LOC100781401, LOC100781674, LOC100782067, LOC100783252, LOC100784904, LOC100785660, LOC100786433, LOC100786507, LOC100786700, LOC100787194, LOC100787363, LOC100787720, LOC100787983, …	"Glyma.12g018300" "Glyma.17g186900"
GO:0006399	tRNA metabolic process	Group29	GO_BiologicalProcess-EBI-UniProt-GOA_25.02.2019_00h00	0.01528	0.01528	[7, 8]	100	258	[ARGS, IPT, LOC100306072, LOC100306437, LOC100499829, LOC100500529, LOC100500562, LOC100526992, LOC100527062, LOC100527067, LOC100527248, LOC100527772, LOC100775575, LOC100776087, LOC100776123, LOC100776358, LOC100776379, LOC100776466, LOC100776536, LOC100776622, LOC100776655, LOC100776746, LOC100777060, LOC100777173, LOC100777447, LOC100777466, LOC100777684, LOC100777757, LOC100777795, LOC100777…	"Glyma.12g018300" "Glyma.17g148200" "Glyma.17g186900" "Glyma.19g116700"
GO:0006418	tRNA aminoacylation for protein translation	Group29	GO_BiologicalProcess-EBI-UniProt-GOA_25.02.2019_00h00	0.03321	0.03321	[6, 7, 8, 9, 10]	100	78	[ARGS, LOC100499829, LOC100776379, LOC100777060, LOC100777447, LOC100777684, LOC100777795, LOC100777971, LOC100779145, LOC100779769, LOC100780314, LOC100780447, LOC100780893, LOC100781232, LOC100781350, LOC100781401, LOC100782067, LOC100783252, LOC100784904, LOC100785660, LOC100786433, LOC100786507, LOC100786700, LOC100787194, LOC100787363, LOC100787720, LOC100787983, LOC100788013, LOC100788164, …	"Glyma.12g018300" "Glyma.17g186900"
GO:0051674	localization of cell	Group30	GO_BiologicalProcess-EBI-UniProt-GOA_25.02.2019_00h00	0.02663	0.02663	[2]	100	26	[LOC100499696, LOC100500536, LOC100527464, LOC100779614, LOC100780997, LOC100782967, LOC100785464, LOC100785557, LOC100787827, LOC100790338, LOC100790459, LOC100790619, LOC100798550, LOC100799091, LOC100801284, LOC100803222, LOC100804710, LOC100805035, LOC100805460, LOC100808748, LOC100812451, LOC100816833, LOC100820444, LOC102667576, LOC112998728, ROP10]	"Glyma.20g019300"
GO:0048870	cell motility	Group30	GO_BiologicalProcess-EBI-UniProt-GOA_25.02.2019_00h00	0.02663	0.02663	[2, 3]	100	26	[LOC100499696, LOC100500536, LOC100527464, LOC100779614, LOC100780997, LOC100782967, LOC100785464, LOC100785557, LOC100787827, LOC100790338, LOC100790459, LOC100790619, LOC100798550, LOC100799091, LOC100801284, LOC100803222, LOC100804710, LOC100805035, LOC100805460, LOC100808748, LOC100812451, LOC100816833, LOC100820444, LOC102667576, LOC112998728, ROP10]	"Glyma.20g019300"
GO:0030030	cell projection organization	Group30	GO_BiologicalProcess-EBI-UniProt-GOA_25.02.2019_00h00	0.00776	0.00776	[3]	100	8	[LOC100780209, LOC100780997, LOC100785341, LOC100790338, LOC100810604, LOC100813648, LOC102667576, LOC112998728]	"Glyma.01g086201" "Glyma.20g019300"
GO:0030031	cell projection assembly	Group30	GO_BiologicalProcess-EBI-UniProt-GOA_25.02.2019_00h00	0.00776	0.00776	[4]	100	8	[LOC100780209, LOC100780997, LOC100785341, LOC100790338, LOC100810604, LOC100813648, LOC102667576, LOC112998728]	"Glyma.01g086201" "Glyma.20g019300"
GO:0030866	cortical actin cytoskeleton organization	Group30	GO_BiologicalProcess-EBI-UniProt-GOA_25.02.2019_00h00	0.00896	0.00896	[4, 6]	100	1	[LOC100780997]	"Glyma.20g019300"
GO:0042254	ribosome biogenesis	Group31	GO_BiologicalProcess-EBI-UniProt-GOA_25.02.2019_00h00	0.01594	0.01594	[4]	100	436	[LOC100305462, LOC100305484, LOC100305550, LOC100305587, LOC100305608, LOC100305619, LOC100305671, LOC100305682, LOC100305798, LOC100305817, LOC100305864, LOC100305880, LOC100305898, LOC100305912, LOC100305958, LOC100305975, LOC100305996, LOC100305997, LOC100306000, LOC100306104, LOC100306112, LOC100306120, LOC100306146, LOC100306213, LOC100306262, LOC100306318, LOC100306357, LOC100306376, LOC100…	"Glyma.01g241300" "Glyma.03g011366" "Glyma.09g281700" "Glyma.11g011700" "Glyma.16g004800" "Glyma.19g116700" "Glyma.20g004000"
GO:0034470	ncRNA processing	Group31	GO_BiologicalProcess-EBI-UniProt-GOA_25.02.2019_00h00	0.02641	0.02641	[6, 7, 8]	100	462	[IPT, LOC100305462, LOC100305484, LOC100305550, LOC100305671, LOC100305682, LOC100305817, LOC100305864, LOC100305880, LOC100305975, LOC100306072, LOC100306112, LOC100306213, LOC100306357, LOC100306376, LOC100306437, LOC100306566, LOC100306718, LOC100499665, LOC100499715, LOC100499730, LOC100499757, LOC100499937, LOC100500005, LOC100500011, LOC100500064, LOC100500102, LOC100500112, LOC100500145, L…	"Glyma.01g192200" "Glyma.01g241300" "Glyma.09g281700" "Glyma.16g004800" "Glyma.17g148200" "Glyma.19g116700" "Glyma.20g004000"
GO:0006364	rRNA processing	Group31	GO_BiologicalProcess-EBI-UniProt-GOA_25.02.2019_00h00	0.02847	0.02847	[5, 7, 8, 9]	100	284	[LOC100305462, LOC100305484, LOC100305550, LOC100305671, LOC100305682, LOC100305817, LOC100305864, LOC100305880, LOC100305975, LOC100306112, LOC100306213, LOC100306357, LOC100306376, LOC100306566, LOC100306718, LOC100499665, LOC100499715, LOC100499730, LOC100499757, LOC100499937, LOC100500005, LOC100500011, LOC100500064, LOC100500102, LOC100500112, LOC100500145, LOC100500463, LOC100500467, LOC100…	"Glyma.01g241300" "Glyma.09g281700" "Glyma.16g004800" "Glyma.19g116700" "Glyma.20g004000"
GO:0006399	tRNA metabolic process	Group31	GO_BiologicalProcess-EBI-UniProt-GOA_25.02.2019_00h00	0.01528	0.01528	[7, 8]	100	258	[ARGS, IPT, LOC100306072, LOC100306437, LOC100499829, LOC100500529, LOC100500562, LOC100526992, LOC100527062, LOC100527067, LOC100527248, LOC100527772, LOC100775575, LOC100776087, LOC100776123, LOC100776358, LOC100776379, LOC100776466, LOC100776536, LOC100776622, LOC100776655, LOC100776746, LOC100777060, LOC100777173, LOC100777447, LOC100777466, LOC100777684, LOC100777757, LOC100777795, LOC100777…	"Glyma.12g018300" "Glyma.17g148200" "Glyma.17g186900" "Glyma.19g116700"
GO:0016072	rRNA metabolic process	Group31	GO_BiologicalProcess-EBI-UniProt-GOA_25.02.2019_00h00	0.0174	0.0174	[7, 8]	100	299	[LOC100305462, LOC100305484, LOC100305550, LOC100305671, LOC100305682, LOC100305817, LOC100305864, LOC100305880, LOC100305975, LOC100306112, LOC100306213, LOC100306357, LOC100306376, LOC100306566, LOC100306718, LOC100499665, LOC100499715, LOC100499730, LOC100499757, LOC100499937, LOC100500005, LOC100500011, LOC100500064, LOC100500102, LOC100500112, LOC100500145, LOC100500463, LOC100500467, LOC100…	"Glyma.01g241300" "Glyma.09g281700" "Glyma.14g218000" "Glyma.16g004800" "Glyma.19g116700" "Glyma.20g004000"
GO:0042180	cellular ketone metabolic process	Group32	GO_BiologicalProcess-EBI-UniProt-GOA_25.02.2019_00h00	6.8e-06	6.8e-06	[3]	100	70	[GLYII-3, GLYII-4, GLYII-5, GLYII-7, GLYII-8, GLYII-9, LOC100306420, LOC100527403, LOC100527631, LOC100775528, LOC100775943, LOC100777277, LOC100781663, LOC100782743, LOC100783266, LOC100783802, LOC100783830, LOC100787101, LOC100788180, LOC100788183, LOC100788238, LOC100789372, LOC100789470, LOC100789771, LOC100789973, LOC100790087, LOC100790629, LOC100790686, LOC100790693, LOC100791278, LOC10079…	"Glyma.01g000100" "Glyma.01g241300" "Glyma.03g011400" "Glyma.03g035900" "Glyma.06g325402" "Glyma.08g368201" "Glyma.10g000050" "Glyma.12g170900" "Glyma.12g204400" "Glyma.13g328100" "Glyma.15g276800" "Glyma.19g116700"
GO:0062012	regulation of small molecule metabolic process	Group32	GO_BiologicalProcess-EBI-UniProt-GOA_25.02.2019_00h00	0.0246	0.0246	[3, 4]	100	28	[LOC100306420, LOC100775528, LOC100788183, LOC100789372, LOC100790087, LOC100792405, LOC100793156, LOC100797598, LOC100797996, LOC100798493, LOC100799640, LOC100802257, LOC100802994, LOC100803029, LOC100803213, LOC100804187, LOC100804548, LOC100805248, LOC100805759, LOC100806393, LOC100806598, LOC100806862, LOC100808358, LOC100811633, LOC100812605, LOC100813859, LOC100816427, LOC100818892]	"Glyma.01g241300" "Glyma.03g035900" "Glyma.12g170900" "Glyma.12g204400" "Glyma.13g328100" "Glyma.19g116700"
GO:0010565	regulation of cellular ketone metabolic process	Group32	GO_BiologicalProcess-EBI-UniProt-GOA_25.02.2019_00h00	0.00819	0.00819	[4, 5]	100	25	[LOC100306420, LOC100775528, LOC100788183, LOC100789372, LOC100790087, LOC100792405, LOC100793156, LOC100797598, LOC100797996, LOC100798493, LOC100802257, LOC100802994, LOC100803029, LOC100803213, LOC100804187, LOC100804548, LOC100805759, LOC100806393, LOC100806598, LOC100806862, LOC100808358, LOC100811633, LOC100812605, LOC100813859, LOC100816427]	"Glyma.01g241300" "Glyma.03g035900" "Glyma.12g170900" "Glyma.12g204400" "Glyma.13g328100" "Glyma.19g116700"
GO:0046890	regulation of lipid biosynthetic process	Group32	GO_BiologicalProcess-EBI-UniProt-GOA_25.02.2019_00h00	0.03039	0.03039	[4, 5, 6]	100	9	[LOC100306420, LOC100527600, LOC100775211, LOC100789372, LOC100802112, LOC100806862, LOC100811633, LOC100813346, LOC102669819]	"Glyma.01g241300" "Glyma.02g310900" "Glyma.12g204400" "Glyma.19g116700"
GO:0010337	regulation of salicylic acid metabolic process	Group32	GO_BiologicalProcess-EBI-UniProt-GOA_25.02.2019_00h00	0.00716	0.00716	[5, 6, 8]	100	18	[LOC100775528, LOC100788183, LOC100790087, LOC100792405, LOC100793156, LOC100797598, LOC100798493, LOC100802257, LOC100802994, LOC100803029, LOC100803213, LOC100804548, LOC100805759, LOC100806393, LOC100806598, LOC100808358, LOC100812605, LOC100816427]	"Glyma.03g035900" "Glyma.12g170900" "Glyma.13g328100"
GO:0009696	salicylic acid metabolic process	Group32	GO_BiologicalProcess-EBI-UniProt-GOA_25.02.2019_00h00	0.0434	0.0434	[7]	100	34	[LOC100526862, LOC100527557, LOC100775528, LOC100781270, LOC100784567, LOC100787862, LOC100788183, LOC100790087, LOC100790419, LOC100792405, LOC100793156, LOC100795903, LOC100796281, LOC100797598, LOC100798034, LOC100798493, LOC100802257, LOC100802994, LOC100803029, LOC100803213, LOC100804548, LOC100805759, LOC100806393, LOC100806598, LOC100807291, LOC100808358, LOC100812605, LOC100813024, LOC100…	"Glyma.03g035900" "Glyma.12g170900" "Glyma.13g328100"
GO:0098657	import into cell	Group33	GO_BiologicalProcess-EBI-UniProt-GOA_25.02.2019_00h00	0.04987	0.04987	[4]	100	124	[LOC100776763, LOC100776929, LOC100777111, LOC100778165, LOC100778348, LOC100778846, LOC100778855, LOC100779375, LOC100779382, LOC100779692, LOC100780371, LOC100781280, LOC100781324, LOC100781426, LOC100781494, LOC100783050, LOC100783084, LOC100783819, LOC100783824, LOC100785000, LOC100785643, LOC100785717, LOC100785851, LOC100786060, LOC100786617, LOC100786715, LOC100786777, LOC100787076, LOC100…	"Glyma.12g181900" "Glyma.15g124100"
GO:0098739	import across plasma membrane	Group33	GO_BiologicalProcess-EBI-UniProt-GOA_25.02.2019_00h00	0.04987	0.04987	[5]	100	12	[LOC100780371, LOC100781280, LOC100787925, LOC100789667, LOC100790830, LOC100791224, LOC100795205, LOC100810105, LOC100813332, LOC100816746, NHX1, SOS1]	"Glyma.12g181900" "Glyma.15g124100"
GO:0018209	peptidyl-serine modification	Group33	GO_BiologicalProcess-EBI-UniProt-GOA_25.02.2019_00h00	2.3e-05	2.3e-05	[7, 8]	100	113	[CDPK, CDPK-GAMMA, LOC100775451, LOC100775885, LOC100776088, LOC100776995, LOC100777096, LOC100778165, LOC100778173, LOC100778471, LOC100778855, LOC100779382, LOC100779935, LOC100780887, LOC100781355, LOC100781494, LOC100781666, LOC100781770, LOC100783079, LOC100783095, LOC100783262, LOC100783286, LOC100783819, LOC100783824, LOC100783922, LOC100785851, LOC100786777, LOC100788327, LOC100788780, LO…	"Glyma.05g104200" "Glyma.05g104600" "Glyma.08g266300" "Glyma.10g096600" "Glyma.11g050000" "Glyma.16g101500" "Glyma.17g161800" "Glyma.19g140800"
GO:0018210	peptidyl-threonine modification	Group33	GO_BiologicalProcess-EBI-UniProt-GOA_25.02.2019_00h00	9.1e-10	9.1e-10	[7, 8]	100	30	[LOC100778165, LOC100778855, LOC100779382, LOC100781494, LOC100783819, LOC100783824, LOC100785851, LOC100786777, LOC100789031, LOC100790036, LOC100790721, LOC100792736, LOC100795570, LOC100798768, LOC100799630, LOC100800125, LOC100800342, LOC100800869, LOC100801967, LOC100803733, LOC100804897, LOC100805890, LOC100807373, LOC100807882, LOC100810377, LOC100811118, LOC100811567, LOC100819959, LOC100…	"Glyma.05g104200" "Glyma.05g104600" "Glyma.08g266300" "Glyma.11g050000" "Glyma.14g058900" "Glyma.16g101500" "Glyma.17g161800"
GO:0018105	peptidyl-serine phosphorylation	Group33	GO_BiologicalProcess-EBI-UniProt-GOA_25.02.2019_00h00	1.9e-05	1.9e-05	[7, 8, 9]	100	112	[CDPK, CDPK-GAMMA, LOC100775451, LOC100775885, LOC100776088, LOC100776995, LOC100777096, LOC100778165, LOC100778173, LOC100778471, LOC100778855, LOC100779382, LOC100779935, LOC100780887, LOC100781355, LOC100781494, LOC100781666, LOC100781770, LOC100783079, LOC100783095, LOC100783262, LOC100783286, LOC100783819, LOC100783824, LOC100783922, LOC100785851, LOC100786777, LOC100788327, LOC100788780, LO…	"Glyma.05g104200" "Glyma.05g104600" "Glyma.08g266300" "Glyma.10g096600" "Glyma.11g050000" "Glyma.16g101500" "Glyma.17g161800" "Glyma.19g140800"
GO:0018107	peptidyl-threonine phosphorylation	Group33	GO_BiologicalProcess-EBI-UniProt-GOA_25.02.2019_00h00	9.1e-10	9.1e-10	[7, 8, 9]	100	30	[LOC100778165, LOC100778855, LOC100779382, LOC100781494, LOC100783819, LOC100783824, LOC100785851, LOC100786777, LOC100789031, LOC100790036, LOC100790721, LOC100792736, LOC100795570, LOC100798768, LOC100799630, LOC100800125, LOC100800342, LOC100800869, LOC100801967, LOC100803733, LOC100804897, LOC100805890, LOC100807373, LOC100807882, LOC100810377, LOC100811118, LOC100811567, LOC100819959, LOC100…	"Glyma.05g104200" "Glyma.05g104600" "Glyma.08g266300" "Glyma.11g050000" "Glyma.14g058900" "Glyma.16g101500" "Glyma.17g161800"
GO:0031324	negative regulation of cellular metabolic process	Group34	GO_BiologicalProcess-EBI-UniProt-GOA_25.02.2019_00h00	0.03378	0.03378	[3, 4, 5]	100	461	[AT-1SNBP, BBI, BBI-1, BBI-2, CYSTATIN, D-II, H4, HDT1, KTI-1, KTI-2, KTI-3, KTI1, KTI3, L1, LOC100101844, LOC100127417, LOC100170748, LOC100305352, LOC100305519, LOC100305549, LOC100305553, LOC100305747, LOC100305754, LOC100305838, LOC100305852, LOC100305867, LOC100305872, LOC100305981, LOC100306104, LOC100306134, LOC100306165, LOC100306187, LOC100306233, LOC100306284, LOC100306297, LOC100306363…	"Glyma.01g241300" "Glyma.02g164700" "Glyma.03g190700" "Glyma.05g090000" "Glyma.06g186800" "Glyma.08g000100" "Glyma.10g102400" "Glyma.12g116500" "Glyma.13g160300" "Glyma.14g079900" "Glyma.14g128300" "Glyma.15g265300" "Glyma.19g116700"
GO:0033043	regulation of organelle organization	Group34	GO_BiologicalProcess-EBI-UniProt-GOA_25.02.2019_00h00	0.04564	0.04564	[4, 5]	100	273	[AT-1SNBP, CYCA1;1, CYCA2;1, CYCB1;1, CYCB1;2, CYCB1;3, ILPA1, LOC100127411, LOC100305519, LOC100305632, LOC100305650, LOC100305747, LOC100305850, LOC100306180, LOC100306187, LOC100306420, LOC100306687, LOC100306715, LOC100499696, LOC100499717, LOC100500031, LOC100500536, LOC100526929, LOC100526981, LOC100527060, LOC100527320, LOC100527464, LOC100527617, LOC100527736, LOC100775224, LOC100775354, …	"Glyma.04g182900" "Glyma.06g192600" "Glyma.15g167100" "Glyma.15g212800" "Glyma.19g095900" "Glyma.19g250600" "Glyma.20g019300"
GO:0010629	negative regulation of gene expression	Group34	GO_BiologicalProcess-EBI-UniProt-GOA_25.02.2019_00h00	0.01424	0.01424	[4, 5, 6]	100	389	[AT-1SNBP, DCL2A, DCL2B, DCL3A, HDT1, HEN1A, HEN1B, LOC100127417, LOC100305462, LOC100305747, LOC100305981, LOC100306104, LOC100306187, LOC100306352, LOC100306382, LOC100306498, LOC100306547, LOC100499661, LOC100499782, LOC100499790, LOC100499955, LOC100499978, LOC100500064, LOC100500134, LOC100500357, LOC100500386, LOC100500588, LOC100500606, LOC100500659, LOC100527123, LOC100527187, LOC10052719…	"Glyma.01g192200" "Glyma.05g090000" "Glyma.06g201700" "Glyma.12g116500" "Glyma.13g156500" "Glyma.13g160300" "Glyma.13g324500" "Glyma.14g218000" "Glyma.15g265300" "Glyma.17g119400" "Glyma.19g116700"
GO:0016458	gene silencing	Group34	GO_BiologicalProcess-EBI-UniProt-GOA_25.02.2019_00h00	0.02377	0.02377	[2, 5, 6, 7]	100	125	[AT-1SNBP, DCL2A, DCL2B, DCL3A, HEN1A, HEN1B, LOC100127417, LOC100305747, LOC100306187, LOC100306382, LOC100500588, LOC100527745, LOC100775211, LOC100775944, LOC100777346, LOC100778754, LOC100778875, LOC100779042, LOC100779439, LOC100779864, LOC100780414, LOC100780953, LOC100781573, LOC100781893, LOC100782495, LOC100782651, LOC100782692, LOC100783127, LOC100783360, LOC100783571, LOC100783899, LOC…	"Glyma.01g192200" "Glyma.05g090000" "Glyma.06g201700" "Glyma.13g156500" "Glyma.13g324500" "Glyma.14g218000" "Glyma.15g265300" "Glyma.17g119400"
GO:0016441	posttranscriptional gene silencing	Group34	GO_BiologicalProcess-EBI-UniProt-GOA_25.02.2019_00h00	0.03315	0.03315	[3, 6, 7, 8]	100	37	[DCL2A, DCL2B, DCL3A, HEN1A, HEN1B, LOC100527745, LOC100775211, LOC100779042, LOC100780414, LOC100780953, LOC100781573, LOC100782651, LOC100783360, LOC100789458, LOC100791079, LOC100795178, LOC100796706, LOC100797277, LOC100798730, LOC100801796, LOC100805477, LOC100806833, LOC100807347, LOC100809155, LOC100811587, LOC100811631, LOC100811738, LOC100812104, LOC100814070, LOC100814732, LOC100816164,…	"Glyma.01g192200" "Glyma.05g090000" "Glyma.06g201700" "Glyma.13g156500" "Glyma.14g218000"
GO:0031047	gene silencing by RNA	Group34	GO_BiologicalProcess-EBI-UniProt-GOA_25.02.2019_00h00	0.02957	0.02957	[3, 6, 7, 8]	100	81	[DCL2A, DCL2B, DCL3A, HEN1A, HEN1B, LOC100527745, LOC100775211, LOC100778754, LOC100778875, LOC100779042, LOC100779439, LOC100779864, LOC100780414, LOC100780953, LOC100781573, LOC100782495, LOC100782651, LOC100782692, LOC100783360, LOC100783571, LOC100786623, LOC100786758, LOC100787224, LOC100789458, LOC100790432, LOC100790814, LOC100790829, LOC100791079, LOC100791535, LOC100792019, LOC100792105,…	"Glyma.01g192200" "Glyma.05g090000" "Glyma.06g201700" "Glyma.13g156500" "Glyma.13g324500" "Glyma.17g119400"
GO:0010586	miRNA metabolic process	Group34	GO_BiologicalProcess-EBI-UniProt-GOA_25.02.2019_00h00	0.01785	0.01785	[7, 8]	100	2	[LOC100779042, LOC100783360]	"Glyma.14g218000" "Glyma.17g119400"
GO:0051301	cell division	Group35	GO_BiologicalProcess-EBI-UniProt-GOA_25.02.2019_00h00	0.00776	0.00776	[2]	100	113	[LOC100499811, LOC100500198, LOC100500469, LOC100526925, LOC100775451, LOC100775802, LOC100776022, LOC100776096, LOC100776932, LOC100777082, LOC100777270, LOC100778524, LOC100778818, LOC100778990, LOC100779579, LOC100779739, LOC100779834, LOC100780354, LOC100780817, LOC100781931, LOC100781996, LOC100783162, LOC100784207, LOC100785510, LOC100785532, LOC100785722, LOC100785985, LOC100786062, LOC100…	"Glyma.02g080900" "Glyma.06g192600" "Glyma.06g239100" "Glyma.08g279800" "Glyma.08g333800" "Glyma.10g091000" "Glyma.11g021800" "Glyma.11g101700" "Glyma.12g027600" "Glyma.12g170900" "Glyma.13g151100" "Glyma.13g328100" "Glyma.14g098600" "Glyma.14g112200" "Glyma.18g146600"
GO:0022402	cell cycle process	Group35	GO_BiologicalProcess-EBI-UniProt-GOA_25.02.2019_00h00	0.01941	0.01941	[2, 3]	100	462	[B12, BZIP113, CDC48, CYCA1;1, CYCA2;1, CYCB1;1, CYCB1;2, CYCB1;3, ILPA1, LOC100127418, LOC100305850, LOC100305995, LOC100306146, LOC100306180, LOC100306420, LOC100306496, LOC100499811, LOC100499961, LOC100500469, LOC100526981, LOC100527060, LOC100527165, LOC100527406, LOC100527580, LOC100527617, LOC100527900, LOC100527920, LOC100775224, LOC100775354, LOC100775397, LOC100775451, LOC100775734, LOC…	"Glyma.02g080900" "Glyma.04g182900" "Glyma.04g192300" "Glyma.06g186800" "Glyma.06g192600" "Glyma.08g279800" "Glyma.08g333800" "Glyma.09g099300" "Glyma.11g021800" "Glyma.14g112200" "Glyma.17g262300" "Glyma.18g002400" "Glyma.18g146600"
GO:0000910	cytokinesis	Group35	GO_BiologicalProcess-EBI-UniProt-GOA_25.02.2019_00h00	0.01369	0.01369	[3, 4]	100	67	[LOC100499811, LOC100500469, LOC100775451, LOC100775802, LOC100777270, LOC100778818, LOC100779579, LOC100779739, LOC100779834, LOC100780354, LOC100780817, LOC100781931, LOC100781996, LOC100783162, LOC100784207, LOC100785510, LOC100785532, LOC100785722, LOC100785985, LOC100786644, LOC100788506, LOC100788824, LOC100789617, LOC100789821, LOC100790276, LOC100791812, LOC100792604, LOC100793104, LOC100…	"Glyma.02g080900" "Glyma.08g279800" "Glyma.11g021800" "Glyma.14g112200" "Glyma.18g146600"
GO:0051302	regulation of cell division	Group35	GO_BiologicalProcess-EBI-UniProt-GOA_25.02.2019_00h00	0.00679	0.00679	[3, 4]	100	19	[LOC100499811, LOC100775451, LOC100775802, LOC100778990, LOC100781931, LOC100785510, LOC100791812, LOC100796112, LOC100800111, LOC100801817, LOC100802499, LOC100803678, LOC100814451, LOC100815189, LOC102661272, LOC102664526, LOC102665122, LOC102667497, LOC732562]	"Glyma.10g091000" "Glyma.11g101700" "Glyma.12g027600" "Glyma.13g151100" "Glyma.14g098600"
GO:0000911	cytokinesis by cell plate formation	Group35	GO_BiologicalProcess-EBI-UniProt-GOA_25.02.2019_00h00	0.0132	0.0132	[4, 5]	100	10	[LOC100779579, LOC100785510, LOC100795139, LOC100798296, LOC100801817, LOC100805810, LOC100814451, LOC100818305, LOC100819816, LOC102666442]	"Glyma.08g279800" "Glyma.14g112200" "Glyma.18g146600"
GO:0008361	regulation of cell size	Group35	GO_BiologicalProcess-EBI-UniProt-GOA_25.02.2019_00h00	0.03713	0.03713	[4, 5]	100	7	[LOC100777178, LOC100779159, LOC100779490, LOC100780371, LOC100790816, LOC100795205, LOC100801817]	"Glyma.11g101700" "Glyma.12g027600"
GO:0043572	plastid fission	Group35	GO_BiologicalProcess-EBI-UniProt-GOA_25.02.2019_00h00	0.03321	0.03321	[5]	100	29	[LOC100306163, LOC100499811, LOC100500209, LOC100778286, LOC100778956, LOC100781931, LOC100784356, LOC100784483, LOC100786112, LOC100788129, LOC100788365, LOC100790455, LOC100791477, LOC100791676, LOC100791812, LOC100793031, LOC100793382, LOC100801086, LOC100801208, LOC100802631, LOC100802756, LOC100804511, LOC100804929, LOC100808722, LOC100809043, LOC100812404, LOC100818147, LOC100819562, LOC732…	"Glyma.06g096000" "Glyma.16g213100"
GO:0051301	cell division	Group36	GO_BiologicalProcess-EBI-UniProt-GOA_25.02.2019_00h00	0.00776	0.00776	[2]	100	113	[LOC100499811, LOC100500198, LOC100500469, LOC100526925, LOC100775451, LOC100775802, LOC100776022, LOC100776096, LOC100776932, LOC100777082, LOC100777270, LOC100778524, LOC100778818, LOC100778990, LOC100779579, LOC100779739, LOC100779834, LOC100780354, LOC100780817, LOC100781931, LOC100781996, LOC100783162, LOC100784207, LOC100785510, LOC100785532, LOC100785722, LOC100785985, LOC100786062, LOC100…	"Glyma.02g080900" "Glyma.06g192600" "Glyma.06g239100" "Glyma.08g279800" "Glyma.08g333800" "Glyma.10g091000" "Glyma.11g021800" "Glyma.11g101700" "Glyma.12g027600" "Glyma.12g170900" "Glyma.13g151100" "Glyma.13g328100" "Glyma.14g098600" "Glyma.14g112200" "Glyma.18g146600"
GO:0022402	cell cycle process	Group36	GO_BiologicalProcess-EBI-UniProt-GOA_25.02.2019_00h00	0.01941	0.01941	[2, 3]	100	462	[B12, BZIP113, CDC48, CYCA1;1, CYCA2;1, CYCB1;1, CYCB1;2, CYCB1;3, ILPA1, LOC100127418, LOC100305850, LOC100305995, LOC100306146, LOC100306180, LOC100306420, LOC100306496, LOC100499811, LOC100499961, LOC100500469, LOC100526981, LOC100527060, LOC100527165, LOC100527406, LOC100527580, LOC100527617, LOC100527900, LOC100527920, LOC100775224, LOC100775354, LOC100775397, LOC100775451, LOC100775734, LOC…	"Glyma.02g080900" "Glyma.04g182900" "Glyma.04g192300" "Glyma.06g186800" "Glyma.06g192600" "Glyma.08g279800" "Glyma.08g333800" "Glyma.09g099300" "Glyma.11g021800" "Glyma.14g112200" "Glyma.17g262300" "Glyma.18g002400" "Glyma.18g146600"
GO:0000910	cytokinesis	Group36	GO_BiologicalProcess-EBI-UniProt-GOA_25.02.2019_00h00	0.01369	0.01369	[3, 4]	100	67	[LOC100499811, LOC100500469, LOC100775451, LOC100775802, LOC100777270, LOC100778818, LOC100779579, LOC100779739, LOC100779834, LOC100780354, LOC100780817, LOC100781931, LOC100781996, LOC100783162, LOC100784207, LOC100785510, LOC100785532, LOC100785722, LOC100785985, LOC100786644, LOC100788506, LOC100788824, LOC100789617, LOC100789821, LOC100790276, LOC100791812, LOC100792604, LOC100793104, LOC100…	"Glyma.02g080900" "Glyma.08g279800" "Glyma.11g021800" "Glyma.14g112200" "Glyma.18g146600"
GO:0051128	regulation of cellular component organization	Group36	GO_BiologicalProcess-EBI-UniProt-GOA_25.02.2019_00h00	0.01339	0.01339	[3, 4]	100	326	[AT-1SNBP, CYCA1;1, CYCA2;1, CYCB1;1, CYCB1;2, CYCB1;3, EIF5A, ILPA1, LOC100127411, LOC100305510, LOC100305519, LOC100305632, LOC100305650, LOC100305747, LOC100305850, LOC100305880, LOC100305991, LOC100306180, LOC100306187, LOC100306420, LOC100306687, LOC100306715, LOC100499632, LOC100499696, LOC100499717, LOC100499811, LOC100500031, LOC100500536, LOC100526929, LOC100526981, LOC100527060, LOC1005…	"Glyma.01g241300" "Glyma.04g182900" "Glyma.06g098300" "Glyma.06g192600" "Glyma.08g000100" "Glyma.11g101700" "Glyma.12g027600" "Glyma.14g128300" "Glyma.15g167100" "Glyma.15g212800" "Glyma.19g095900" "Glyma.19g250600" "Glyma.20g019300"
GO:0051726	regulation of cell cycle	Group36	GO_BiologicalProcess-EBI-UniProt-GOA_25.02.2019_00h00	0.00678	0.00678	[3, 4]	100	321	[CYCA1;1, CYCA2;1, CYCB1;1, CYCB1;2, CYCB1;3, ILPA1, LOC100127418, LOC100305654, LOC100305689, LOC100305850, LOC100306146, LOC100306180, LOC100306420, LOC100306496, LOC100499811, LOC100526981, LOC100527060, LOC100527137, LOC100527617, LOC100527920, LOC100775224, LOC100775354, LOC100775375, LOC100775451, LOC100775462, LOC100775777, LOC100775802, LOC100776007, LOC100776178, LOC100776207, LOC1007764…	"Glyma.05g104200" "Glyma.05g104600" "Glyma.06g186800" "Glyma.08g333800" "Glyma.11g050000" "Glyma.11g101700" "Glyma.12g027600" "Glyma.17g161800" "Glyma.17g262300"
GO:0033043	regulation of organelle organization	Group36	GO_BiologicalProcess-EBI-UniProt-GOA_25.02.2019_00h00	0.04564	0.04564	[4, 5]	100	273	[AT-1SNBP, CYCA1;1, CYCA2;1, CYCB1;1, CYCB1;2, CYCB1;3, ILPA1, LOC100127411, LOC100305519, LOC100305632, LOC100305650, LOC100305747, LOC100305850, LOC100306180, LOC100306187, LOC100306420, LOC100306687, LOC100306715, LOC100499696, LOC100499717, LOC100500031, LOC100500536, LOC100526929, LOC100526981, LOC100527060, LOC100527320, LOC100527464, LOC100527617, LOC100527736, LOC100775224, LOC100775354, …	"Glyma.04g182900" "Glyma.06g192600" "Glyma.15g167100" "Glyma.15g212800" "Glyma.19g095900" "Glyma.19g250600" "Glyma.20g019300"
GO:0006261	DNA-dependent DNA replication	Group36	GO_BiologicalProcess-EBI-UniProt-GOA_25.02.2019_00h00	0.03503	0.03503	[6, 7]	100	147	[LOC100306124, LOC100527758, LOC100527920, LOC100775776, LOC100775926, LOC100776255, LOC100777091, LOC100777346, LOC100777539, LOC100778329, LOC100778597, LOC100778818, LOC100779483, LOC100779501, LOC100779746, LOC100780038, LOC100780072, LOC100780574, LOC100780646, LOC100780798, LOC100781288, LOC100781364, LOC100781925, LOC100782175, LOC100782586, LOC100782652, LOC100782819, LOC100783155, LOC100…	"Glyma.04g210700" "Glyma.06g155300" "Glyma.06g186800" "Glyma.08g333800" "Glyma.14g079900"
GO:0045927	positive regulation of growth	Group37	GO_BiologicalProcess-EBI-UniProt-GOA_25.02.2019_00h00	0.04849	0.04849	[2, 3, 4]	100	3	[LOC100305880, LOC100777178, LOC100779159]	"Glyma.01g241300" "Glyma.06g098300" "Glyma.14g128300"
GO:0090066	regulation of anatomical structure size	Group37	GO_BiologicalProcess-EBI-UniProt-GOA_25.02.2019_00h00	0.00236	0.00236	[3]	100	62	[LOC100127411, LOC100301880, LOC100499696, LOC100499717, LOC100499755, LOC100500536, LOC100527320, LOC100527464, LOC100527736, LOC100777178, LOC100778045, LOC100778212, LOC100778688, LOC100779159, LOC100779490, LOC100780371, LOC100782967, LOC100785464, LOC100785557, LOC100786784, LOC100787827, LOC100789138, LOC100789770, LOC100790410, LOC100790459, LOC100790816, LOC100792284, LOC100794702, LOC100…	"Glyma.11g101700" "Glyma.12g027600" "Glyma.15g212800" "Glyma.19g095900" "Glyma.19g250600" "Glyma.20g019300"
GO:0032535	regulation of cellular component size	Group37	GO_BiologicalProcess-EBI-UniProt-GOA_25.02.2019_00h00	0.00236	0.00236	[3, 4]	100	62	[LOC100127411, LOC100301880, LOC100499696, LOC100499717, LOC100499755, LOC100500536, LOC100527320, LOC100527464, LOC100527736, LOC100777178, LOC100778045, LOC100778212, LOC100778688, LOC100779159, LOC100779490, LOC100780371, LOC100782967, LOC100785464, LOC100785557, LOC100786784, LOC100787827, LOC100789138, LOC100789770, LOC100790410, LOC100790459, LOC100790816, LOC100792284, LOC100794702, LOC100…	"Glyma.11g101700" "Glyma.12g027600" "Glyma.15g212800" "Glyma.19g095900" "Glyma.19g250600" "Glyma.20g019300"
GO:0001558	regulation of cell growth	Group37	GO_BiologicalProcess-EBI-UniProt-GOA_25.02.2019_00h00	0.04462	0.04462	[3, 4, 5]	100	13	[LOC100305880, LOC100775311, LOC100777178, LOC100777397, LOC100779159, LOC100787391, LOC100793602, LOC100805643, LOC100808151, LOC100809978, LOC100814119, LOC102660880, LOC102662105]	"Glyma.01g241300" "Glyma.06g098300" "Glyma.11g101700" "Glyma.12g027600" "Glyma.14g128300"
GO:0000911	cytokinesis by cell plate formation	Group37	GO_BiologicalProcess-EBI-UniProt-GOA_25.02.2019_00h00	0.0132	0.0132	[4, 5]	100	10	[LOC100779579, LOC100785510, LOC100795139, LOC100798296, LOC100801817, LOC100805810, LOC100814451, LOC100818305, LOC100819816, LOC102666442]	"Glyma.08g279800" "Glyma.14g112200" "Glyma.18g146600"
GO:0008361	regulation of cell size	Group37	GO_BiologicalProcess-EBI-UniProt-GOA_25.02.2019_00h00	0.03713	0.03713	[4, 5]	100	7	[LOC100777178, LOC100779159, LOC100779490, LOC100780371, LOC100790816, LOC100795205, LOC100801817]	"Glyma.11g101700" "Glyma.12g027600"
GO:0030307	positive regulation of cell growth	Group37	GO_BiologicalProcess-EBI-UniProt-GOA_25.02.2019_00h00	0.0081	0.0081	[3, 4, 5, 6]	100	3	[LOC100305880, LOC100777178, LOC100779159]	"Glyma.01g241300" "Glyma.06g098300" "Glyma.14g128300"
GO:0098739	import across plasma membrane	Group37	GO_BiologicalProcess-EBI-UniProt-GOA_25.02.2019_00h00	0.04987	0.04987	[5]	100	12	[LOC100780371, LOC100781280, LOC100787925, LOC100789667, LOC100790830, LOC100791224, LOC100795205, LOC100810105, LOC100813332, LOC100816746, NHX1, SOS1]	"Glyma.12g181900" "Glyma.15g124100"
GO:0022402	cell cycle process	Group38	GO_BiologicalProcess-EBI-UniProt-GOA_25.02.2019_00h00	0.01941	0.01941	[2, 3]	100	462	[B12, BZIP113, CDC48, CYCA1;1, CYCA2;1, CYCB1;1, CYCB1;2, CYCB1;3, ILPA1, LOC100127418, LOC100305850, LOC100305995, LOC100306146, LOC100306180, LOC100306420, LOC100306496, LOC100499811, LOC100499961, LOC100500469, LOC100526981, LOC100527060, LOC100527165, LOC100527406, LOC100527580, LOC100527617, LOC100527900, LOC100527920, LOC100775224, LOC100775354, LOC100775397, LOC100775451, LOC100775734, LOC…	"Glyma.02g080900" "Glyma.04g182900" "Glyma.04g192300" "Glyma.06g186800" "Glyma.06g192600" "Glyma.08g279800" "Glyma.08g333800" "Glyma.09g099300" "Glyma.11g021800" "Glyma.14g112200" "Glyma.17g262300" "Glyma.18g002400" "Glyma.18g146600"
GO:0051726	regulation of cell cycle	Group38	GO_BiologicalProcess-EBI-UniProt-GOA_25.02.2019_00h00	0.00678	0.00678	[3, 4]	100	321	[CYCA1;1, CYCA2;1, CYCB1;1, CYCB1;2, CYCB1;3, ILPA1, LOC100127418, LOC100305654, LOC100305689, LOC100305850, LOC100306146, LOC100306180, LOC100306420, LOC100306496, LOC100499811, LOC100526981, LOC100527060, LOC100527137, LOC100527617, LOC100527920, LOC100775224, LOC100775354, LOC100775375, LOC100775451, LOC100775462, LOC100775777, LOC100775802, LOC100776007, LOC100776178, LOC100776207, LOC1007764…	"Glyma.05g104200" "Glyma.05g104600" "Glyma.06g186800" "Glyma.08g333800" "Glyma.11g050000" "Glyma.11g101700" "Glyma.12g027600" "Glyma.17g161800" "Glyma.17g262300"
GO:0006974	cellular response to DNA damage stimulus	Group38	GO_BiologicalProcess-EBI-UniProt-GOA_25.02.2019_00h00	0.00042	0.00042	[4]	100	417	[B12, LOC100305654, LOC100305873, LOC100305979, LOC100306146, LOC100306197, LOC100306222, LOC100306252, LOC100306398, LOC100306420, LOC100306457, LOC100306634, LOC100306641, LOC100306674, LOC100306707, LOC100499698, LOC100499737, LOC100499775, LOC100499899, LOC100500106, LOC100500231, LOC100500581, LOC100527039, LOC100527406, LOC100527580, LOC100527612, LOC100527675, LOC100527914, LOC100527920, L…	"Glyma.02g164700" "Glyma.04g182900" "Glyma.04g210700" "Glyma.05g104200" "Glyma.06g155300" "Glyma.06g244302" "Glyma.10g102400" "Glyma.10g130700" "Glyma.11g050000" "Glyma.14g128300" "Glyma.18g002400" "Glyma.20g084500"
GO:0080135	regulation of cellular response to stress	Group38	GO_BiologicalProcess-EBI-UniProt-GOA_25.02.2019_00h00	0.02824	0.02824	[3, 4, 5]	100	55	[LOC100499737, LOC100499809, LOC100527612, LOC100776024, LOC100778960, LOC100779284, LOC100780121, LOC100780251, LOC100781485, LOC100782686, LOC100782819, LOC100783629, LOC100786898, LOC100788458, LOC100788998, LOC100789161, LOC100789756, LOC100791661, LOC100792117, LOC100792904, LOC100793116, LOC100793701, LOC100793905, LOC100795045, LOC100795581, LOC100799156, LOC100799257, LOC100799315, LOC100…	"Glyma.04g182900" "Glyma.05g104200" "Glyma.11g050000" "Glyma.15g128500"
GO:2001020	regulation of response to DNA damage stimulus	Group38	GO_BiologicalProcess-EBI-UniProt-GOA_25.02.2019_00h00	0.01134	0.01134	[4, 5, 6]	100	38	[LOC100499737, LOC100527612, LOC100776024, LOC100778960, LOC100779284, LOC100780251, LOC100781485, LOC100782819, LOC100783629, LOC100788458, LOC100788998, LOC100789161, LOC100789756, LOC100791661, LOC100792117, LOC100792904, LOC100793116, LOC100793905, LOC100795045, LOC100795581, LOC100799156, LOC100799257, LOC100799315, LOC100800122, LOC100800131, LOC100800482, LOC100800747, LOC100802512, LOC100…	"Glyma.04g182900" "Glyma.05g104200" "Glyma.11g050000"
GO:0006281	DNA repair	Group38	GO_BiologicalProcess-EBI-UniProt-GOA_25.02.2019_00h00	0.03829	0.03829	[5, 6, 7]	100	390	[B12, LOC100305654, LOC100305873, LOC100305979, LOC100306197, LOC100306222, LOC100306398, LOC100306420, LOC100306457, LOC100306634, LOC100306641, LOC100306674, LOC100306707, LOC100499698, LOC100499737, LOC100499775, LOC100499899, LOC100500106, LOC100500231, LOC100500581, LOC100527039, LOC100527406, LOC100527580, LOC100527612, LOC100527675, LOC100527914, LOC100775397, LOC100775475, LOC100775842, L…	"Glyma.04g182900" "Glyma.04g210700" "Glyma.06g155300" "Glyma.06g244302" "Glyma.10g130700" "Glyma.18g002400" "Glyma.20g084500"
GO:0006261	DNA-dependent DNA replication	Group38	GO_BiologicalProcess-EBI-UniProt-GOA_25.02.2019_00h00	0.03503	0.03503	[6, 7]	100	147	[LOC100306124, LOC100527758, LOC100527920, LOC100775776, LOC100775926, LOC100776255, LOC100777091, LOC100777346, LOC100777539, LOC100778329, LOC100778597, LOC100778818, LOC100779483, LOC100779501, LOC100779746, LOC100780038, LOC100780072, LOC100780574, LOC100780646, LOC100780798, LOC100781288, LOC100781364, LOC100781925, LOC100782175, LOC100782586, LOC100782652, LOC100782819, LOC100783155, LOC100…	"Glyma.04g210700" "Glyma.06g155300" "Glyma.06g186800" "Glyma.08g333800" "Glyma.14g079900"
GO:0045005	DNA-dependent DNA replication maintenance of fidelity	Group38	GO_BiologicalProcess-EBI-UniProt-GOA_25.02.2019_00h00	0.01235	0.01235	[5, 6, 7, 8]	100	25	[LOC100527920, LOC100785399, LOC100788690, LOC100789883, LOC100792022, LOC100793222, LOC100796385, LOC100797654, LOC100797777, LOC100798682, LOC100799216, LOC100799415, LOC100802710, LOC100808422, LOC100808515, LOC100812003, LOC100812213, LOC100815444, LOC100815983, LOC100817363, LOC100817379, LOC100818859, LOC100820307, LOC102662893, POLD1]	"Glyma.04g210700" "Glyma.06g155300"
GO:0006284	base-excision repair	Group38	GO_BiologicalProcess-EBI-UniProt-GOA_25.02.2019_00h00	0.01364	0.01364	[6, 7, 8]	100	51	[LOC100306457, LOC100776653, LOC100779756, LOC100781120, LOC100781827, LOC100782819, LOC100783263, LOC100783992, LOC100785912, LOC100787368, LOC100788160, LOC100788292, LOC100789505, LOC100789749, LOC100789756, LOC100790760, LOC100791725, LOC100792022, LOC100792878, LOC100793222, LOC100793449, LOC100793690, LOC100793991, LOC100797777, LOC100801026, LOC100801163, LOC100802512, LOC100802952, LOC100…	"Glyma.04g210700" "Glyma.06g155300"
GO:0006974	cellular response to DNA damage stimulus	Group39	GO_BiologicalProcess-EBI-UniProt-GOA_25.02.2019_00h00	0.00042	0.00042	[4]	100	417	[B12, LOC100305654, LOC100305873, LOC100305979, LOC100306146, LOC100306197, LOC100306222, LOC100306252, LOC100306398, LOC100306420, LOC100306457, LOC100306634, LOC100306641, LOC100306674, LOC100306707, LOC100499698, LOC100499737, LOC100499775, LOC100499899, LOC100500106, LOC100500231, LOC100500581, LOC100527039, LOC100527406, LOC100527580, LOC100527612, LOC100527675, LOC100527914, LOC100527920, L…	"Glyma.02g164700" "Glyma.04g182900" "Glyma.04g210700" "Glyma.05g104200" "Glyma.06g155300" "Glyma.06g244302" "Glyma.10g102400" "Glyma.10g130700" "Glyma.11g050000" "Glyma.14g128300" "Glyma.18g002400" "Glyma.20g084500"
GO:0010212	response to ionizing radiation	Group39	GO_BiologicalProcess-EBI-UniProt-GOA_25.02.2019_00h00	0.00182	0.00182	[4]	100	7	[LOC100775475, LOC100781545, LOC100781631, LOC100793222, LOC100797777, LOC100810019, LOC102660949]	"Glyma.04g182900" "Glyma.05g104200" "Glyma.06g244302" "Glyma.11g050000"
GO:0010332	response to gamma radiation	Group39	GO_BiologicalProcess-EBI-UniProt-GOA_25.02.2019_00h00	0.0004	0.0004	[5]	100	5	[LOC100775475, LOC100781545, LOC100781631, LOC100793222, LOC100797777]	"Glyma.04g182900" "Glyma.05g104200" "Glyma.06g244302" "Glyma.11g050000"
GO:0006281	DNA repair	Group39	GO_BiologicalProcess-EBI-UniProt-GOA_25.02.2019_00h00	0.03829	0.03829	[5, 6, 7]	100	390	[B12, LOC100305654, LOC100305873, LOC100305979, LOC100306197, LOC100306222, LOC100306398, LOC100306420, LOC100306457, LOC100306634, LOC100306641, LOC100306674, LOC100306707, LOC100499698, LOC100499737, LOC100499775, LOC100499899, LOC100500106, LOC100500231, LOC100500581, LOC100527039, LOC100527406, LOC100527580, LOC100527612, LOC100527675, LOC100527914, LOC100775397, LOC100775475, LOC100775842, L…	"Glyma.04g182900" "Glyma.04g210700" "Glyma.06g155300" "Glyma.06g244302" "Glyma.10g130700" "Glyma.18g002400" "Glyma.20g084500"
GO:0010225	response to UV-C	Group39	GO_BiologicalProcess-EBI-UniProt-GOA_25.02.2019_00h00	0.02766	0.02766	[6]	100	2	[LOC100793222, LOC100797777]	"Glyma.05g104200" "Glyma.11g050000"
GO:0006261	DNA-dependent DNA replication	Group39	GO_BiologicalProcess-EBI-UniProt-GOA_25.02.2019_00h00	0.03503	0.03503	[6, 7]	100	147	[LOC100306124, LOC100527758, LOC100527920, LOC100775776, LOC100775926, LOC100776255, LOC100777091, LOC100777346, LOC100777539, LOC100778329, LOC100778597, LOC100778818, LOC100779483, LOC100779501, LOC100779746, LOC100780038, LOC100780072, LOC100780574, LOC100780646, LOC100780798, LOC100781288, LOC100781364, LOC100781925, LOC100782175, LOC100782586, LOC100782652, LOC100782819, LOC100783155, LOC100…	"Glyma.04g210700" "Glyma.06g155300" "Glyma.06g186800" "Glyma.08g333800" "Glyma.14g079900"
GO:0045005	DNA-dependent DNA replication maintenance of fidelity	Group39	GO_BiologicalProcess-EBI-UniProt-GOA_25.02.2019_00h00	0.01235	0.01235	[5, 6, 7, 8]	100	25	[LOC100527920, LOC100785399, LOC100788690, LOC100789883, LOC100792022, LOC100793222, LOC100796385, LOC100797654, LOC100797777, LOC100798682, LOC100799216, LOC100799415, LOC100802710, LOC100808422, LOC100808515, LOC100812003, LOC100812213, LOC100815444, LOC100815983, LOC100817363, LOC100817379, LOC100818859, LOC100820307, LOC102662893, POLD1]	"Glyma.04g210700" "Glyma.06g155300"
GO:0000726	non-recombinational repair	Group39	GO_BiologicalProcess-EBI-UniProt-GOA_25.02.2019_00h00	0.02253	0.02253	[6, 7, 8]	100	14	[LOC100775475, LOC100775842, LOC100781545, LOC100790844, LOC100797038, LOC100797086, LOC100798519, LOC100798779, LOC100801184, LOC100801335, LOC100807948, LOC100816002, LOC100816321, LOC100820492]	"Glyma.04g182900" "Glyma.06g244302"
GO:0006284	base-excision repair	Group39	GO_BiologicalProcess-EBI-UniProt-GOA_25.02.2019_00h00	0.01364	0.01364	[6, 7, 8]	100	51	[LOC100306457, LOC100776653, LOC100779756, LOC100781120, LOC100781827, LOC100782819, LOC100783263, LOC100783992, LOC100785912, LOC100787368, LOC100788160, LOC100788292, LOC100789505, LOC100789749, LOC100789756, LOC100790760, LOC100791725, LOC100792022, LOC100792878, LOC100793222, LOC100793449, LOC100793690, LOC100793991, LOC100797777, LOC100801026, LOC100801163, LOC100802512, LOC100802952, LOC100…	"Glyma.04g210700" "Glyma.06g155300"
GO:0006287	base-excision repair, gap-filling	Group39	GO_BiologicalProcess-EBI-UniProt-GOA_25.02.2019_00h00	0.00117	0.00117	[5, 6, 7, 8, 9]	100	5	[LOC100792022, LOC100812003, LOC100817379, LOC102662893, POLD1]	"Glyma.04g210700" "Glyma.06g155300"
GO:0006297	nucleotide-excision repair, DNA gap filling	Group39	GO_BiologicalProcess-EBI-UniProt-GOA_25.02.2019_00h00	0.00416	0.00416	[5, 6, 7, 8, 9]	100	6	[LOC100792022, LOC100812003, LOC100816002, LOC100817379, LOC102662893, POLD1]	"Glyma.04g210700" "Glyma.06g155300"
GO:0045004	DNA replication proofreading	Group39	GO_BiologicalProcess-EBI-UniProt-GOA_25.02.2019_00h00	0.00117	0.00117	[6, 7, 8, 9]	100	5	[LOC100792022, LOC100812003, LOC100817379, LOC102662893, POLD1]	"Glyma.04g210700" "Glyma.06g155300"
GO:0006303	double-strand break repair via nonhomologous end joining	Group39	GO_BiologicalProcess-EBI-UniProt-GOA_25.02.2019_00h00	0.01936	0.01936	[7, 8, 9]	100	12	[LOC100775475, LOC100775842, LOC100781545, LOC100790844, LOC100797038, LOC100798519, LOC100798779, LOC100801335, LOC100807948, LOC100816002, LOC100816321, LOC100820492]	"Glyma.04g182900" "Glyma.06g244302"
GO:0042180	cellular ketone metabolic process	Group40	GO_BiologicalProcess-EBI-UniProt-GOA_25.02.2019_00h00	6.8e-06	6.8e-06	[3]	100	70	[GLYII-3, GLYII-4, GLYII-5, GLYII-7, GLYII-8, GLYII-9, LOC100306420, LOC100527403, LOC100527631, LOC100775528, LOC100775943, LOC100777277, LOC100781663, LOC100782743, LOC100783266, LOC100783802, LOC100783830, LOC100787101, LOC100788180, LOC100788183, LOC100788238, LOC100789372, LOC100789470, LOC100789771, LOC100789973, LOC100790087, LOC100790629, LOC100790686, LOC100790693, LOC100791278, LOC10079…	"Glyma.01g000100" "Glyma.01g241300" "Glyma.03g011400" "Glyma.03g035900" "Glyma.06g325402" "Glyma.08g368201" "Glyma.10g000050" "Glyma.12g170900" "Glyma.12g204400" "Glyma.13g328100" "Glyma.15g276800" "Glyma.19g116700"
GO:0062012	regulation of small molecule metabolic process	Group40	GO_BiologicalProcess-EBI-UniProt-GOA_25.02.2019_00h00	0.0246	0.0246	[3, 4]	100	28	[LOC100306420, LOC100775528, LOC100788183, LOC100789372, LOC100790087, LOC100792405, LOC100793156, LOC100797598, LOC100797996, LOC100798493, LOC100799640, LOC100802257, LOC100802994, LOC100803029, LOC100803213, LOC100804187, LOC100804548, LOC100805248, LOC100805759, LOC100806393, LOC100806598, LOC100806862, LOC100808358, LOC100811633, LOC100812605, LOC100813859, LOC100816427, LOC100818892]	"Glyma.01g241300" "Glyma.03g035900" "Glyma.12g170900" "Glyma.12g204400" "Glyma.13g328100" "Glyma.19g116700"
GO:0042181	ketone biosynthetic process	Group40	GO_BiologicalProcess-EBI-UniProt-GOA_25.02.2019_00h00	2.3e-05	2.3e-05	[4]	100	34	[LOC100527403, LOC100527631, LOC100775943, LOC100777277, LOC100781663, LOC100782743, LOC100783266, LOC100783802, LOC100783830, LOC100787101, LOC100788180, LOC100788238, LOC100789470, LOC100789973, LOC100790629, LOC100790686, LOC100790693, LOC100791278, LOC100791538, LOC100791796, LOC100791902, LOC100794692, LOC100796585, LOC100797753, LOC100799653, LOC100801376, LOC100802637, LOC100804974, LOC100…	"Glyma.01g000100" "Glyma.03g011400" "Glyma.06g325402" "Glyma.08g368201" "Glyma.10g000050" "Glyma.15g276800"
GO:1901661	quinone metabolic process	Group40	GO_BiologicalProcess-EBI-UniProt-GOA_25.02.2019_00h00	2.6e-06	2.6e-06	[4]	100	34	[LOC100527403, LOC100527631, LOC100775943, LOC100777277, LOC100781663, LOC100782743, LOC100783266, LOC100783802, LOC100783830, LOC100787101, LOC100788180, LOC100788238, LOC100789470, LOC100789973, LOC100790629, LOC100790686, LOC100790693, LOC100791278, LOC100791538, LOC100791796, LOC100791902, LOC100794692, LOC100796585, LOC100797753, LOC100799653, LOC100801376, LOC100802637, LOC100804974, LOC100…	"Glyma.01g000100" "Glyma.03g011400" "Glyma.06g325402" "Glyma.08g368201" "Glyma.10g000050" "Glyma.15g276800"
GO:0010565	regulation of cellular ketone metabolic process	Group40	GO_BiologicalProcess-EBI-UniProt-GOA_25.02.2019_00h00	0.00819	0.00819	[4, 5]	100	25	[LOC100306420, LOC100775528, LOC100788183, LOC100789372, LOC100790087, LOC100792405, LOC100793156, LOC100797598, LOC100797996, LOC100798493, LOC100802257, LOC100802994, LOC100803029, LOC100803213, LOC100804187, LOC100804548, LOC100805759, LOC100806393, LOC100806598, LOC100806862, LOC100808358, LOC100811633, LOC100812605, LOC100813859, LOC100816427]	"Glyma.01g241300" "Glyma.03g035900" "Glyma.12g170900" "Glyma.12g204400" "Glyma.13g328100" "Glyma.19g116700"
GO:0042374	phylloquinone metabolic process	Group40	GO_BiologicalProcess-EBI-UniProt-GOA_25.02.2019_00h00	9.5e-08	9.5e-08	[4, 5]	100	9	[LOC100527403, LOC100527631, LOC100788238, LOC100789470, LOC100789973, LOC100790629, LOC100790693, LOC100791902, LOC100804974]	"Glyma.01g000100" "Glyma.03g011400" "Glyma.06g325402" "Glyma.08g368201" "Glyma.10g000050" "Glyma.15g276800"
GO:0009233	menaquinone metabolic process	Group40	GO_BiologicalProcess-EBI-UniProt-GOA_25.02.2019_00h00	2.2e-09	2.2e-09	[5]	100	4	[LOC100777277, LOC100782743, LOC100791796, LOC100807101]	"Glyma.01g000100" "Glyma.03g011400" "Glyma.06g325402" "Glyma.08g368201" "Glyma.10g000050" "Glyma.15g276800"
GO:1901663	quinone biosynthetic process	Group40	GO_BiologicalProcess-EBI-UniProt-GOA_25.02.2019_00h00	2.6e-06	2.6e-06	[5, 6]	100	34	[LOC100527403, LOC100527631, LOC100775943, LOC100777277, LOC100781663, LOC100782743, LOC100783266, LOC100783802, LOC100783830, LOC100787101, LOC100788180, LOC100788238, LOC100789470, LOC100789973, LOC100790629, LOC100790686, LOC100790693, LOC100791278, LOC100791538, LOC100791796, LOC100791902, LOC100794692, LOC100796585, LOC100797753, LOC100799653, LOC100801376, LOC100802637, LOC100804974, LOC100…	"Glyma.01g000100" "Glyma.03g011400" "Glyma.06g325402" "Glyma.08g368201" "Glyma.10g000050" "Glyma.15g276800"
GO:0042372	phylloquinone biosynthetic process	Group40	GO_BiologicalProcess-EBI-UniProt-GOA_25.02.2019_00h00	9.5e-08	9.5e-08	[5, 6, 7]	100	9	[LOC100527403, LOC100527631, LOC100788238, LOC100789470, LOC100789973, LOC100790629, LOC100790693, LOC100791902, LOC100804974]	"Glyma.01g000100" "Glyma.03g011400" "Glyma.06g325402" "Glyma.08g368201" "Glyma.10g000050" "Glyma.15g276800"
GO:0046246	terpene biosynthetic process	Group40	GO_BiologicalProcess-EBI-UniProt-GOA_25.02.2019_00h00	0.03515	0.03515	[5, 6, 7]	100	12	[106796833, LOC100776502, LOC100778099, LOC100783830, LOC100788180, LOC100790686, LOC100795088, LOC100799892, LOC100810895, LOC100811964, LOC100816122, PDS1]	"Glyma.19g116700" "Glyma.20g227900"
GO:0010337	regulation of salicylic acid metabolic process	Group40	GO_BiologicalProcess-EBI-UniProt-GOA_25.02.2019_00h00	0.00716	0.00716	[5, 6, 8]	100	18	[LOC100775528, LOC100788183, LOC100790087, LOC100792405, LOC100793156, LOC100797598, LOC100798493, LOC100802257, LOC100802994, LOC100803029, LOC100803213, LOC100804548, LOC100805759, LOC100806393, LOC100806598, LOC100808358, LOC100812605, LOC100816427]	"Glyma.03g035900" "Glyma.12g170900" "Glyma.13g328100"
GO:0009234	menaquinone biosynthetic process	Group40	GO_BiologicalProcess-EBI-UniProt-GOA_25.02.2019_00h00	2.2e-09	2.2e-09	[6, 7]	100	4	[LOC100777277, LOC100782743, LOC100791796, LOC100807101]	"Glyma.01g000100" "Glyma.03g011400" "Glyma.06g325402" "Glyma.08g368201" "Glyma.10g000050" "Glyma.15g276800"
GO:0016119	carotene metabolic process	Group40	GO_BiologicalProcess-EBI-UniProt-GOA_25.02.2019_00h00	0.02947	0.02947	[6, 7]	100	17	[CCD7, CCD8, LOC100776502, LOC100777875, LOC100780284, LOC100783830, LOC100788180, LOC100789210, LOC100790686, LOC100795056, LOC100810895, LOC100814148, LOC100815734, LOC100816122, LOC100817207, NCED2, PDS1]	"Glyma.19g116700" "Glyma.20g227900"
GO:0009696	salicylic acid metabolic process	Group40	GO_BiologicalProcess-EBI-UniProt-GOA_25.02.2019_00h00	0.0434	0.0434	[7]	100	34	[LOC100526862, LOC100527557, LOC100775528, LOC100781270, LOC100784567, LOC100787862, LOC100788183, LOC100790087, LOC100790419, LOC100792405, LOC100793156, LOC100795903, LOC100796281, LOC100797598, LOC100798034, LOC100798493, LOC100802257, LOC100802994, LOC100803029, LOC100803213, LOC100804548, LOC100805759, LOC100806393, LOC100806598, LOC100807291, LOC100808358, LOC100812605, LOC100813024, LOC100…	"Glyma.03g035900" "Glyma.12g170900" "Glyma.13g328100"
GO:0016120	carotene biosynthetic process	Group40	GO_BiologicalProcess-EBI-UniProt-GOA_25.02.2019_00h00	0.00776	0.00776	[6, 7, 8]	100	7	[LOC100776502, LOC100783830, LOC100788180, LOC100790686, LOC100810895, LOC100816122, PDS1]	"Glyma.19g116700" "Glyma.20g227900"
GO:0009653	anatomical structure morphogenesis	Group41	GO_BiologicalProcess-EBI-UniProt-GOA_25.02.2019_00h00	0.03528	0.03528	[2, 3]	100	173	[BRC1, CCD7, D14, EXPB4, EXPB7, EXPB8, EXPB9, LOC100305378, LOC100306142, LOC100306207, LOC100306366, LOC100499696, LOC100526992, LOC100527431, LOC100527464, LOC100527693, LOC100775311, LOC100775474, LOC100775602, LOC100775693, LOC100775991, LOC100776022, LOC100776096, LOC100776888, LOC100777204, LOC100777224, LOC100777397, LOC100777622, LOC100777998, LOC100779704, LOC100780161, LOC100780410, LOC…	"Glyma.01g047100" "Glyma.01g086201" "Glyma.04g192300" "Glyma.05g221300" "Glyma.06g098300" "Glyma.08g361500" "Glyma.09g002100" "Glyma.09g023600" "Glyma.09g072200" "Glyma.09g084500" "Glyma.11g011700" "Glyma.11g101700" "Glyma.12g027600" "Glyma.12g170900" "Glyma.13g174600" "Glyma.13g328100" "Glyma.14g048200" "Glyma.14g098600" "Glyma.14g128300" "Glyma.15g192700" "Glyma.15g212800" "Glyma.17g119400" "Gl…
GO:0050793	regulation of developmental process	Group41	GO_BiologicalProcess-EBI-UniProt-GOA_25.02.2019_00h00	0.00227	0.00227	[2, 3]	100	164	[AGL3L, BRC1, BZIP36, BZIP69, CEN1, CEN2, CEN3, CEN4, COL10, COL13, COL2B, COL2a, COL8, DT1, E2, ELF3A, ELF3B, FT2A, FT2C, FT6, GAI1, GAI2, GER16, GER17, GER19, GIGANTEA, LOC100037477, LOC100302722, LOC100305913, LOC100306207, LOC100306395, LOC100526992, LOC100527299, LOC100527693, LOC100775311, LOC100776022, LOC100776096, LOC100776990, LOC100777204, LOC100777397, LOC100779274, LOC100779501, LOC1…	"Glyma.01g086201" "Glyma.01g241300" "Glyma.02g164700" "Glyma.03g110500" "Glyma.04g093800" "Glyma.04g192300" "Glyma.05g104600" "Glyma.06g098300" "Glyma.06g147500" "Glyma.08g361500" "Glyma.10g102400" "Glyma.10g118800" "Glyma.11g101700" "Glyma.12g027600" "Glyma.12g170900" "Glyma.13g151100" "Glyma.13g174600" "Glyma.13g328100" "Glyma.14g098600" "Glyma.14g128300" "Glyma.15g212800" "Glyma.15g265300" "Gl…
GO:0051239	regulation of multicellular organismal process	Group41	GO_BiologicalProcess-EBI-UniProt-GOA_25.02.2019_00h00	0.0019	0.0019	[2, 3]	100	139	[AGL3L, BRC1, BZIP36, BZIP69, CEN1, CEN2, CEN3, CEN4, COL10, COL13, COL2B, COL2a, COL8, DT1, E2, ELF3A, ELF3B, FT2A, FT2C, FT6, GAI1, GAI2, GER16, GER17, GER19, GIGANTEA, LOC100037477, LOC100302722, LOC100305913, LOC100306207, LOC100306395, LOC100526992, LOC100527299, LOC100527693, LOC100776990, LOC100777204, LOC100779274, LOC100781267, LOC100781641, LOC100782635, LOC100782856, LOC100783826, LOC1…	"Glyma.01g086201" "Glyma.01g241300" "Glyma.02g164700" "Glyma.03g110500" "Glyma.04g093800" "Glyma.05g104600" "Glyma.10g102400" "Glyma.10g118800" "Glyma.11g101700" "Glyma.11g256800" "Glyma.12g027600" "Glyma.12g170900" "Glyma.13g151100" "Glyma.13g328100" "Glyma.14g128300" "Glyma.15g265300" "Glyma.17g161800" "Glyma.20g069800"
GO:0045927	positive regulation of growth	Group41	GO_BiologicalProcess-EBI-UniProt-GOA_25.02.2019_00h00	0.04849	0.04849	[2, 3, 4]	100	3	[LOC100305880, LOC100777178, LOC100779159]	"Glyma.01g241300" "Glyma.06g098300" "Glyma.14g128300"
GO:0022603	regulation of anatomical structure morphogenesis	Group41	GO_BiologicalProcess-EBI-UniProt-GOA_25.02.2019_00h00	0.01224	0.01224	[3, 4]	100	38	[BRC1, LOC100306207, LOC100527693, LOC100775311, LOC100776022, LOC100776096, LOC100777204, LOC100777397, LOC100784354, LOC100784394, LOC100786452, LOC100787391, LOC100791288, LOC100792572, LOC100793602, LOC100796497, LOC100797879, LOC100801549, LOC100803395, LOC100803669, LOC100805643, LOC100806832, LOC100808151, LOC100809978, LOC100810818, LOC100814119, LOC100818665, LOC100819598, LOC102660880, …	"Glyma.04g192300" "Glyma.06g098300" "Glyma.08g361500" "Glyma.11g101700" "Glyma.12g027600" "Glyma.14g098600" "Glyma.14g128300" "Glyma.15g212800"
GO:2000026	regulation of multicellular organismal development	Group41	GO_BiologicalProcess-EBI-UniProt-GOA_25.02.2019_00h00	0.00064	0.00064	[3, 4]	100	135	[AGL3L, BRC1, BZIP36, BZIP69, CEN1, CEN2, CEN3, CEN4, COL10, COL13, COL2B, COL2a, COL8, DT1, E2, ELF3A, ELF3B, FT2A, FT2C, FT6, GAI1, GAI2, GER16, GER17, GER19, GIGANTEA, LOC100037477, LOC100302722, LOC100305913, LOC100306207, LOC100306395, LOC100526992, LOC100527299, LOC100527693, LOC100776990, LOC100777204, LOC100779274, LOC100781267, LOC100781641, LOC100782635, LOC100782856, LOC100783826, LOC1…	"Glyma.01g086201" "Glyma.01g241300" "Glyma.02g164700" "Glyma.03g110500" "Glyma.04g093800" "Glyma.05g104600" "Glyma.10g102400" "Glyma.10g118800" "Glyma.11g101700" "Glyma.12g027600" "Glyma.12g170900" "Glyma.13g151100" "Glyma.13g328100" "Glyma.14g128300" "Glyma.15g265300" "Glyma.17g161800" "Glyma.20g069800"
GO:0001558	regulation of cell growth	Group41	GO_BiologicalProcess-EBI-UniProt-GOA_25.02.2019_00h00	0.04462	0.04462	[3, 4, 5]	100	13	[LOC100305880, LOC100775311, LOC100777178, LOC100777397, LOC100779159, LOC100787391, LOC100793602, LOC100805643, LOC100808151, LOC100809978, LOC100814119, LOC102660880, LOC102662105]	"Glyma.01g241300" "Glyma.06g098300" "Glyma.11g101700" "Glyma.12g027600" "Glyma.14g128300"
GO:0000902	cell morphogenesis	Group41	GO_BiologicalProcess-EBI-UniProt-GOA_25.02.2019_00h00	0.00178	0.00178	[4, 5]	100	75	[LOC100305378, LOC100499696, LOC100527431, LOC100527464, LOC100775311, LOC100775602, LOC100775693, LOC100775991, LOC100776022, LOC100776096, LOC100776888, LOC100777224, LOC100777397, LOC100777998, LOC100780410, LOC100780824, LOC100780997, LOC100781229, LOC100782967, LOC100783681, LOC100784354, LOC100785464, LOC100787391, LOC100787827, LOC100790329, LOC100790459, LOC100791857, LOC100793194, LOC100…	"Glyma.01g086201" "Glyma.04g192300" "Glyma.06g098300" "Glyma.08g361500" "Glyma.09g002100" "Glyma.11g011700" "Glyma.11g101700" "Glyma.12g027600" "Glyma.12g170900" "Glyma.13g328100" "Glyma.14g128300" "Glyma.15g212800" "Glyma.19g095900" "Glyma.19g170700" "Glyma.19g250600" "Glyma.20g019300" "Glyma.20g174900"
GO:0008361	regulation of cell size	Group41	GO_BiologicalProcess-EBI-UniProt-GOA_25.02.2019_00h00	0.03713	0.03713	[4, 5]	100	7	[LOC100777178, LOC100779159, LOC100779490, LOC100780371, LOC100790816, LOC100795205, LOC100801817]	"Glyma.11g101700" "Glyma.12g027600"
GO:0030307	positive regulation of cell growth	Group41	GO_BiologicalProcess-EBI-UniProt-GOA_25.02.2019_00h00	0.0081	0.0081	[3, 4, 5, 6]	100	3	[LOC100305880, LOC100777178, LOC100779159]	"Glyma.01g241300" "Glyma.06g098300" "Glyma.14g128300"
GO:0022604	regulation of cell morphogenesis	Group41	GO_BiologicalProcess-EBI-UniProt-GOA_25.02.2019_00h00	0.00249	0.00249	[4, 5, 6]	100	16	[LOC100775311, LOC100776022, LOC100776096, LOC100777397, LOC100784354, LOC100787391, LOC100793602, LOC100796497, LOC100805643, LOC100808151, LOC100809978, LOC100814119, LOC100818665, LOC100819598, LOC102660880, LOC102662105]	"Glyma.04g192300" "Glyma.06g098300" "Glyma.08g361500" "Glyma.11g101700" "Glyma.12g027600" "Glyma.14g128300" "Glyma.15g212800"
GO:0048831	regulation of shoot system development	Group41	GO_BiologicalProcess-EBI-UniProt-GOA_25.02.2019_00h00	0.00839	0.00839	[4, 5, 6]	100	80	[AGL3L, BRC1, CEN1, CEN2, CEN3, CEN4, COL10, COL13, COL2B, COL2a, COL8, DT1, FT2A, FT2C, FT6, LOC100037477, LOC100305913, LOC100306207, LOC100306395, LOC100526992, LOC100527299, LOC100527693, LOC100777204, LOC100781267, LOC100782635, LOC100782856, LOC100783852, LOC100784394, LOC100784678, LOC100786175, LOC100786452, LOC100786853, LOC100789901, LOC100791025, LOC100791288, LOC100792278, LOC10079257…	"Glyma.01g086201" "Glyma.02g164700" "Glyma.10g102400" "Glyma.10g118800" "Glyma.12g170900" "Glyma.13g328100" "Glyma.14g128300" "Glyma.15g265300" "Glyma.20g069800"
GO:0008360	regulation of cell shape	Group41	GO_BiologicalProcess-EBI-UniProt-GOA_25.02.2019_00h00	0.025	0.025	[3, 5, 6, 7]	100	6	[LOC100776022, LOC100776096, LOC100784354, LOC100796497, LOC100818665, LOC100819598]	"Glyma.04g192300" "Glyma.08g361500" "Glyma.15g212800"
GO:0051510	regulation of unidimensional cell growth	Group41	GO_BiologicalProcess-EBI-UniProt-GOA_25.02.2019_00h00	0.04437	0.04437	[4, 5, 6, 7]	100	10	[LOC100775311, LOC100777397, LOC100787391, LOC100793602, LOC100805643, LOC100808151, LOC100809978, LOC100814119, LOC102660880, LOC102662105]	"Glyma.06g098300" "Glyma.11g101700" "Glyma.12g027600" "Glyma.14g128300"
GO:2000024	regulation of leaf development	Group41	GO_BiologicalProcess-EBI-UniProt-GOA_25.02.2019_00h00	0.00716	0.00716	[5, 6, 7, 8]	100	16	[LOC100306207, LOC100526992, LOC100527693, LOC100781267, LOC100786175, LOC100794423, LOC100797712, LOC100798441, LOC100818892, LOC102663577, LOC106794703, LOC106795111, LOC106796786, LOC112997784, LOC112998403, LOC113001686]	"Glyma.02g164700" "Glyma.10g102400" "Glyma.14g128300"
GO:0019427	acetyl-CoA biosynthetic process from acetate	Group42	GO_BiologicalProcess-EBI-UniProt-GOA_25.02.2019_00h00	0.01784	0.01784	[7, 8, 9, 10, 11, 12, 13]	100	2	[LOC100789257, LOC100808939]	"Glyma.19g107300"
GO:0035383	thioester metabolic process	Group42	GO_BiologicalProcess-EBI-UniProt-GOA_25.02.2019_00h00	0.01134	0.01134	[3, 4]	100	50	[ACCC-3, LOC100777306, LOC100777679, LOC100778279, LOC100780554, LOC100781122, LOC100781250, LOC100782001, LOC100782595, LOC100785593, LOC100787121, LOC100787403, LOC100787551, LOC100788028, LOC100788680, LOC100788994, LOC100789257, LOC100790560, LOC100793091, LOC100793197, LOC100793736, LOC100794889, LOC100797680, LOC100798338, LOC100800990, LOC100801815, LOC100802368, LOC100802573, LOC100803260…	"Glyma.18g195700" "Glyma.18g195900" "Glyma.19g107300"
GO:0035384	thioester biosynthetic process	Group42	GO_BiologicalProcess-EBI-UniProt-GOA_25.02.2019_00h00	0.00011	0.00011	[4, 5]	100	19	[ACCC-3, LOC100777306, LOC100778279, LOC100781250, LOC100787121, LOC100787551, LOC100789257, LOC100790560, LOC100793091, LOC100802573, LOC100805001, LOC100808939, LOC100811207, LOC100812287, LOC100816737, LOC100817228, LOC100817577, LOC100818180, accD]	"Glyma.18g195700" "Glyma.18g195900" "Glyma.19g107300"
GO:0046390	ribose phosphate biosynthetic process	Group42	GO_BiologicalProcess-EBI-UniProt-GOA_25.02.2019_00h00	0.03909	0.03909	[5, 6]	100	155	[100802951, ACCC-3, ATPC, IMPDH1, LOC100037484, LOC100306025, LOC100306184, LOC100499703, LOC100499783, LOC100499796, LOC100500032, LOC100500185, LOC100500400, LOC100500470, LOC100500478, LOC100526851, LOC100527009, LOC100527141, LOC100527520, LOC100527703, LOC100527893, LOC100777056, LOC100777306, LOC100777904, LOC100778080, LOC100778279, LOC100780005, LOC100780134, LOC100780391, LOC100780481, L…	"Glyma.10g201400" "Glyma.18g195700" "Glyma.18g195900" "Glyma.19g107300"
GO:0033865	nucleoside bisphosphate metabolic process	Group42	GO_BiologicalProcess-EBI-UniProt-GOA_25.02.2019_00h00	0.01978	0.01978	[5, 6, 7]	100	75	[100802951, ACCC-3, LOC100777306, LOC100777317, LOC100777679, LOC100778006, LOC100778279, LOC100779932, LOC100780554, LOC100781122, LOC100781250, LOC100781580, LOC100782001, LOC100782208, LOC100782228, LOC100782595, LOC100783082, LOC100784330, LOC100785593, LOC100786637, LOC100786956, LOC100787121, LOC100787301, LOC100787403, LOC100787551, LOC100788028, LOC100788680, LOC100788994, LOC100789257, L…	"Glyma.18g195700" "Glyma.18g195900" "Glyma.19g107300"
GO:0034032	purine nucleoside bisphosphate metabolic process	Group42	GO_BiologicalProcess-EBI-UniProt-GOA_25.02.2019_00h00	0.01978	0.01978	[5, 6, 7, 8]	100	75	[100802951, ACCC-3, LOC100777306, LOC100777317, LOC100777679, LOC100778006, LOC100778279, LOC100779932, LOC100780554, LOC100781122, LOC100781250, LOC100781580, LOC100782001, LOC100782208, LOC100782228, LOC100782595, LOC100783082, LOC100784330, LOC100785593, LOC100786637, LOC100786956, LOC100787121, LOC100787301, LOC100787403, LOC100787551, LOC100788028, LOC100788680, LOC100788994, LOC100789257, L…	"Glyma.18g195700" "Glyma.18g195900" "Glyma.19g107300"
GO:0006637	acyl-CoA metabolic process	Group42	GO_BiologicalProcess-EBI-UniProt-GOA_25.02.2019_00h00	0.01134	0.01134	[4, 5, 6, 7, 8, 9, 10]	100	50	[ACCC-3, LOC100777306, LOC100777679, LOC100778279, LOC100780554, LOC100781122, LOC100781250, LOC100782001, LOC100782595, LOC100785593, LOC100787121, LOC100787403, LOC100787551, LOC100788028, LOC100788680, LOC100788994, LOC100789257, LOC100790560, LOC100793091, LOC100793197, LOC100793736, LOC100794889, LOC100797680, LOC100798338, LOC100800990, LOC100801815, LOC100802368, LOC100802573, LOC100803260…	"Glyma.18g195700" "Glyma.18g195900" "Glyma.19g107300"
GO:0033866	nucleoside bisphosphate biosynthetic process	Group42	GO_BiologicalProcess-EBI-UniProt-GOA_25.02.2019_00h00	0.0011	0.0011	[6, 7, 8]	100	29	[100802951, ACCC-3, LOC100777306, LOC100778279, LOC100781250, LOC100781580, LOC100782208, LOC100782228, LOC100783082, LOC100787121, LOC100787551, LOC100789257, LOC100790560, LOC100791096, LOC100793091, LOC100798626, LOC100800121, LOC100802573, LOC100805001, LOC100808162, LOC100808939, LOC100811207, LOC100812287, LOC100816737, LOC100817228, LOC100817577, LOC100818180, LOC106798701, accD]	"Glyma.18g195700" "Glyma.18g195900" "Glyma.19g107300"
GO:0033875	ribonucleoside bisphosphate metabolic process	Group42	GO_BiologicalProcess-EBI-UniProt-GOA_25.02.2019_00h00	0.01978	0.01978	[6, 7, 8]	100	75	[100802951, ACCC-3, LOC100777306, LOC100777317, LOC100777679, LOC100778006, LOC100778279, LOC100779932, LOC100780554, LOC100781122, LOC100781250, LOC100781580, LOC100782001, LOC100782208, LOC100782228, LOC100782595, LOC100783082, LOC100784330, LOC100785593, LOC100786637, LOC100786956, LOC100787121, LOC100787301, LOC100787403, LOC100787551, LOC100788028, LOC100788680, LOC100788994, LOC100789257, L…	"Glyma.18g195700" "Glyma.18g195900" "Glyma.19g107300"
GO:0009260	ribonucleotide biosynthetic process	Group42	GO_BiologicalProcess-EBI-UniProt-GOA_25.02.2019_00h00	0.03909	0.03909	[6, 7, 8, 9]	100	147	[100802951, ACCC-3, ATPC, IMPDH1, LOC100037484, LOC100306025, LOC100306184, LOC100499703, LOC100499783, LOC100499796, LOC100500032, LOC100500185, LOC100500400, LOC100500470, LOC100500478, LOC100526851, LOC100527009, LOC100527141, LOC100527520, LOC100527703, LOC100527893, LOC100777056, LOC100777306, LOC100777904, LOC100778080, LOC100778279, LOC100780005, LOC100780134, LOC100780391, LOC100780481, L…	"Glyma.10g201400" "Glyma.18g195700" "Glyma.18g195900" "Glyma.19g107300"
GO:0034033	purine nucleoside bisphosphate biosynthetic process	Group42	GO_BiologicalProcess-EBI-UniProt-GOA_25.02.2019_00h00	0.0011	0.0011	[6, 7, 8, 9]	100	29	[100802951, ACCC-3, LOC100777306, LOC100778279, LOC100781250, LOC100781580, LOC100782208, LOC100782228, LOC100783082, LOC100787121, LOC100787551, LOC100789257, LOC100790560, LOC100791096, LOC100793091, LOC100798626, LOC100800121, LOC100802573, LOC100805001, LOC100808162, LOC100808939, LOC100811207, LOC100812287, LOC100816737, LOC100817228, LOC100817577, LOC100818180, LOC106798701, accD]	"Glyma.18g195700" "Glyma.18g195900" "Glyma.19g107300"
GO:0034030	ribonucleoside bisphosphate biosynthetic process	Group42	GO_BiologicalProcess-EBI-UniProt-GOA_25.02.2019_00h00	0.0011	0.0011	[7, 8, 9]	100	29	[100802951, ACCC-3, LOC100777306, LOC100778279, LOC100781250, LOC100781580, LOC100782208, LOC100782228, LOC100783082, LOC100787121, LOC100787551, LOC100789257, LOC100790560, LOC100791096, LOC100793091, LOC100798626, LOC100800121, LOC100802573, LOC100805001, LOC100808162, LOC100808939, LOC100811207, LOC100812287, LOC100816737, LOC100817228, LOC100817577, LOC100818180, LOC106798701, accD]	"Glyma.18g195700" "Glyma.18g195900" "Glyma.19g107300"
GO:0071616	acyl-CoA biosynthetic process	Group42	GO_BiologicalProcess-EBI-UniProt-GOA_25.02.2019_00h00	0.00011	0.00011	[5, 6, 7, 8, 9, 10, 11]	100	19	[ACCC-3, LOC100777306, LOC100778279, LOC100781250, LOC100787121, LOC100787551, LOC100789257, LOC100790560, LOC100793091, LOC100802573, LOC100805001, LOC100808939, LOC100811207, LOC100812287, LOC100816737, LOC100817228, LOC100817577, LOC100818180, accD]	"Glyma.18g195700" "Glyma.18g195900" "Glyma.19g107300"
GO:2001293	malonyl-CoA metabolic process	Group42	GO_BiologicalProcess-EBI-UniProt-GOA_25.02.2019_00h00	0.00276	0.00276	[5, 6, 7, 8, 9, 10, 11]	100	2	[ACCC-3, accD]	"Glyma.18g195700" "Glyma.18g195900"
GO:0006085	acetyl-CoA biosynthetic process	Group42	GO_BiologicalProcess-EBI-UniProt-GOA_25.02.2019_00h00	0.01784	0.01784	[6, 7, 8, 9, 10, 11, 12]	100	17	[LOC100777306, LOC100778279, LOC100781250, LOC100787121, LOC100787551, LOC100789257, LOC100790560, LOC100793091, LOC100802573, LOC100805001, LOC100808939, LOC100811207, LOC100812287, LOC100816737, LOC100817228, LOC100817577, LOC100818180]	"Glyma.19g107300"
GO:2001295	malonyl-CoA biosynthetic process	Group42	GO_BiologicalProcess-EBI-UniProt-GOA_25.02.2019_00h00	0.00163	0.00163	[6, 7, 8, 9, 10, 11, 12]	100	2	[ACCC-3, accD]	"Glyma.18g195700" "Glyma.18g195900"
GO:0006403	RNA localization	Group43	GO_BiologicalProcess-EBI-UniProt-GOA_25.02.2019_00h00	0.01335	0.01335	[3]	100	87	[LOC100305782, LOC100306146, LOC100306262, LOC100306674, LOC100499661, LOC100500039, LOC100500106, LOC100500145, LOC100527316, LOC100527614, LOC100527713, LOC100527796, LOC100775509, LOC100775515, LOC100776157, LOC100776358, LOC100777150, LOC100777602, LOC100777660, LOC100779287, LOC100781018, LOC100781333, LOC100781588, LOC100782507, LOC100782831, LOC100783192, LOC100783433, LOC100783752, LOC100…	"Glyma.10g055100" "Glyma.11g011700" "Glyma.11g117300" "Glyma.15g265300" "Glyma.16g004800"
GO:0051640	organelle localization	Group43	GO_BiologicalProcess-EBI-UniProt-GOA_25.02.2019_00h00	0.00055	0.00055	[3]	100	188	[GOS12, LOC100305632, LOC100305650, LOC100305690, LOC100306146, LOC100306262, LOC100306329, LOC100306687, LOC100499844, LOC100500031, LOC100500145, LOC100500645, LOC100526929, LOC100527796, LOC100775804, LOC100776481, LOC100776514, LOC100776739, LOC100777077, LOC100777251, LOC100777383, LOC100777602, LOC100777961, LOC100778037, LOC100778087, LOC100778100, LOC100778493, LOC100778770, LOC100778815,…	"Glyma.01g137300" "Glyma.08g279800" "Glyma.09g081340" "Glyma.11g011700" "Glyma.12g065600" "Glyma.16g004800" "Glyma.18g146600" "Glyma.19g170700" "Glyma.20g230200"
GO:0071166	ribonucleoprotein complex localization	Group43	GO_BiologicalProcess-EBI-UniProt-GOA_25.02.2019_00h00	0.00025	0.00025	[3]	100	66	[LOC100305782, LOC100306146, LOC100306262, LOC100306674, LOC100499661, LOC100500039, LOC100500106, LOC100500145, LOC100527316, LOC100527713, LOC100527796, LOC100775509, LOC100776157, LOC100777150, LOC100777602, LOC100777660, LOC100779287, LOC100781018, LOC100781333, LOC100781588, LOC100782507, LOC100782831, LOC100783192, LOC100783433, LOC100784338, LOC100785076, LOC100785741, LOC100786575, LOC100…	"Glyma.10g055100" "Glyma.11g011700" "Glyma.11g117300" "Glyma.15g265300" "Glyma.16g004800"
GO:0051236	establishment of RNA localization	Group43	GO_BiologicalProcess-EBI-UniProt-GOA_25.02.2019_00h00	0.00791	0.00791	[3, 4]	100	78	[LOC100305782, LOC100306146, LOC100306262, LOC100306674, LOC100499661, LOC100500039, LOC100500106, LOC100500145, LOC100527316, LOC100527713, LOC100527796, LOC100775509, LOC100775515, LOC100776157, LOC100777150, LOC100777602, LOC100777660, LOC100779287, LOC100781018, LOC100781333, LOC100781588, LOC100782507, LOC100782831, LOC100783192, LOC100783433, LOC100783752, LOC100784338, LOC100785076, LOC100…	"Glyma.10g055100" "Glyma.11g011700" "Glyma.11g117300" "Glyma.15g265300" "Glyma.16g004800"
GO:0051656	establishment of organelle localization	Group43	GO_BiologicalProcess-EBI-UniProt-GOA_25.02.2019_00h00	0.00173	0.00173	[3, 4]	100	85	[GOS12, LOC100305632, LOC100305650, LOC100305690, LOC100306146, LOC100306262, LOC100306687, LOC100500031, LOC100500145, LOC100500645, LOC100526929, LOC100527796, LOC100776481, LOC100776514, LOC100777077, LOC100777602, LOC100778037, LOC100778818, LOC100779436, LOC100781281, LOC100783433, LOC100783770, LOC100785049, LOC100785169, LOC100785443, LOC100786543, LOC100786727, LOC100787199, LOC100787360,…	"Glyma.01g137300" "Glyma.08g279800" "Glyma.11g011700" "Glyma.16g004800" "Glyma.18g146600" "Glyma.19g170700"
GO:0031503	protein-containing complex localization	Group43	GO_BiologicalProcess-EBI-UniProt-GOA_25.02.2019_00h00	0.0013	0.0013	[4]	100	84	[LOC100305782, LOC100306146, LOC100306262, LOC100306674, LOC100499661, LOC100500039, LOC100500106, LOC100500145, LOC100527316, LOC100527713, LOC100527796, LOC100527900, LOC100775509, LOC100776157, LOC100776739, LOC100777150, LOC100777602, LOC100777660, LOC100779287, LOC100779844, LOC100780788, LOC100781018, LOC100781333, LOC100781588, LOC100782507, LOC100782831, LOC100783192, LOC100783433, LOC100…	"Glyma.10g055100" "Glyma.11g011700" "Glyma.11g117300" "Glyma.15g265300" "Glyma.16g004800"
GO:0033750	ribosome localization	Group43	GO_BiologicalProcess-EBI-UniProt-GOA_25.02.2019_00h00	0.00343	0.00343	[4, 5]	100	17	[LOC100306146, LOC100306262, LOC100500145, LOC100527796, LOC100777602, LOC100783433, LOC100787912, LOC100793853, LOC100797423, LOC100799026, LOC100801853, LOC100802384, LOC100804088, LOC100805612, LOC100813443, LOC100813909, LOC100816774]	"Glyma.11g011700" "Glyma.16g004800"
GO:0051169	nuclear transport	Group43	GO_BiologicalProcess-EBI-UniProt-GOA_25.02.2019_00h00	0.00105	0.00105	[4, 5]	100	165	[LOC100305680, LOC100305782, LOC100306146, LOC100306262, LOC100306674, LOC100499661, LOC100500039, LOC100500106, LOC100500145, LOC100500395, LOC100500437, LOC100500641, LOC100527316, LOC100527713, LOC100527796, LOC100775183, LOC100775298, LOC100775509, LOC100775515, LOC100775604, LOC100776157, LOC100776367, LOC100776992, LOC100777150, LOC100777334, LOC100777602, LOC100777616, LOC100777660, LOC100…	"Glyma.06g239100" "Glyma.10g055100" "Glyma.11g011700" "Glyma.11g117300" "Glyma.15g265300" "Glyma.16g004800"
GO:0015931	nucleobase-containing compound transport	Group43	GO_BiologicalProcess-EBI-UniProt-GOA_25.02.2019_00h00	0.04244	0.04244	[5]	100	176	[LOC100301879, LOC100305782, LOC100306146, LOC100306262, LOC100306674, LOC100499661, LOC100500039, LOC100500106, LOC100500145, LOC100500213, LOC100527316, LOC100527713, LOC100527796, LOC100775509, LOC100775515, LOC100775625, LOC100775805, LOC100775892, LOC100776157, LOC100776319, LOC100776520, LOC100776735, LOC100777150, LOC100777154, LOC100777499, LOC100777602, LOC100777622, LOC100777660, LOC100…	"Glyma.10g055100" "Glyma.11g011700" "Glyma.11g117300" "Glyma.15g265300" "Glyma.16g004800"
GO:0050658	RNA transport	Group43	GO_BiologicalProcess-EBI-UniProt-GOA_25.02.2019_00h00	0.00791	0.00791	[4, 5, 7]	100	78	[LOC100305782, LOC100306146, LOC100306262, LOC100306674, LOC100499661, LOC100500039, LOC100500106, LOC100500145, LOC100527316, LOC100527713, LOC100527796, LOC100775509, LOC100775515, LOC100776157, LOC100777150, LOC100777602, LOC100777660, LOC100779287, LOC100781018, LOC100781333, LOC100781588, LOC100782507, LOC100782831, LOC100783192, LOC100783433, LOC100783752, LOC100784338, LOC100785076, LOC100…	"Glyma.10g055100" "Glyma.11g011700" "Glyma.11g117300" "Glyma.15g265300" "Glyma.16g004800"
GO:0006913	nucleocytoplasmic transport	Group43	GO_BiologicalProcess-EBI-UniProt-GOA_25.02.2019_00h00	0.00105	0.00105	[5, 6]	100	165	[LOC100305680, LOC100305782, LOC100306146, LOC100306262, LOC100306674, LOC100499661, LOC100500039, LOC100500106, LOC100500145, LOC100500395, LOC100500437, LOC100500641, LOC100527316, LOC100527713, LOC100527796, LOC100775183, LOC100775298, LOC100775509, LOC100775515, LOC100775604, LOC100776157, LOC100776367, LOC100776992, LOC100777150, LOC100777334, LOC100777602, LOC100777616, LOC100777660, LOC100…	"Glyma.06g239100" "Glyma.10g055100" "Glyma.11g011700" "Glyma.11g117300" "Glyma.15g265300" "Glyma.16g004800"
GO:0050657	nucleic acid transport	Group43	GO_BiologicalProcess-EBI-UniProt-GOA_25.02.2019_00h00	0.00791	0.00791	[6]	100	78	[LOC100305782, LOC100306146, LOC100306262, LOC100306674, LOC100499661, LOC100500039, LOC100500106, LOC100500145, LOC100527316, LOC100527713, LOC100527796, LOC100775509, LOC100775515, LOC100776157, LOC100777150, LOC100777602, LOC100777660, LOC100779287, LOC100781018, LOC100781333, LOC100781588, LOC100782507, LOC100782831, LOC100783192, LOC100783433, LOC100783752, LOC100784338, LOC100785076, LOC100…	"Glyma.10g055100" "Glyma.11g011700" "Glyma.11g117300" "Glyma.15g265300" "Glyma.16g004800"
GO:0051028	mRNA transport	Group43	GO_BiologicalProcess-EBI-UniProt-GOA_25.02.2019_00h00	0.02235	0.02235	[5, 6, 8]	100	45	[LOC100305782, LOC100306674, LOC100499661, LOC100500039, LOC100500106, LOC100527316, LOC100527713, LOC100775509, LOC100777150, LOC100777660, LOC100781018, LOC100781333, LOC100781588, LOC100782507, LOC100782831, LOC100783192, LOC100783752, LOC100784338, LOC100785076, LOC100785741, LOC100787836, LOC100788859, LOC100790946, LOC100791079, LOC100791970, LOC100792282, LOC100793857, LOC100795595, LOC100…	"Glyma.10g055100" "Glyma.11g011700" "Glyma.11g117300" "Glyma.15g265300"
GO:0006405	RNA export from nucleus	Group43	GO_BiologicalProcess-EBI-UniProt-GOA_25.02.2019_00h00	0.00054	0.00054	[5, 6, 7, 8]	100	74	[LOC100305782, LOC100306146, LOC100306262, LOC100306674, LOC100499661, LOC100500039, LOC100500106, LOC100500145, LOC100527316, LOC100527713, LOC100527796, LOC100775509, LOC100775515, LOC100776157, LOC100777150, LOC100777602, LOC100777660, LOC100779287, LOC100781018, LOC100781333, LOC100781588, LOC100782507, LOC100782831, LOC100783192, LOC100783433, LOC100784338, LOC100785076, LOC100785741, LOC100…	"Glyma.10g055100" "Glyma.11g011700" "Glyma.11g117300" "Glyma.15g265300" "Glyma.16g004800"
GO:0009903	chloroplast avoidance movement	Group43	GO_BiologicalProcess-EBI-UniProt-GOA_25.02.2019_00h00	0.01364	0.01364	[6, 7]	100	28	[LOC100776481, LOC100776514, LOC100779436, LOC100781281, LOC100783770, LOC100785049, LOC100785443, LOC100786543, LOC100787199, LOC100787470, LOC100794569, LOC100795515, LOC100796853, LOC100804345, LOC100805288, LOC100806885, LOC100807896, LOC100808689, LOC100809271, LOC100811983, LOC100812902, LOC100816361, LOC100817643, LOC100818214, LOC100818297, LOC100819064, LOC100820093, LOC102665346]	"Glyma.08g279800" "Glyma.18g146600"
GO:0009904	chloroplast accumulation movement	Group43	GO_BiologicalProcess-EBI-UniProt-GOA_25.02.2019_00h00	0.04122	0.04122	[6, 7]	100	32	[LOC100776481, LOC100776514, LOC100779436, LOC100781281, LOC100783770, LOC100785049, LOC100785443, LOC100786543, LOC100787199, LOC100787470, LOC100790504, LOC100794569, LOC100795515, LOC100796816, LOC100796853, LOC100804345, LOC100805288, LOC100806885, LOC100807896, LOC100808689, LOC100809271, LOC100810330, LOC100811983, LOC100812902, LOC100816361, LOC100817643, LOC100818214, LOC100818297, LOC100…	"Glyma.08g279800" "Glyma.18g146600"
GO:0051168	nuclear export	Group43	GO_BiologicalProcess-EBI-UniProt-GOA_25.02.2019_00h00	0.00124	0.00124	[6, 7]	100	85	[LOC100305782, LOC100306146, LOC100306262, LOC100306674, LOC100499661, LOC100500039, LOC100500106, LOC100500145, LOC100527316, LOC100527713, LOC100527796, LOC100775509, LOC100775515, LOC100776157, LOC100777150, LOC100777602, LOC100777660, LOC100779287, LOC100781018, LOC100781333, LOC100781588, LOC100782006, LOC100782507, LOC100782831, LOC100783023, LOC100783192, LOC100783433, LOC100784338, LOC100…	"Glyma.10g055100" "Glyma.11g011700" "Glyma.11g117300" "Glyma.15g265300" "Glyma.16g004800"
GO:0006606	protein import into nucleus	Group43	GO_BiologicalProcess-EBI-UniProt-GOA_25.02.2019_00h00	0.04765	0.04765	[5, 6, 7, 8, 9]	100	66	[LOC100305680, LOC100500437, LOC100775298, LOC100775604, LOC100776367, LOC100777660, LOC100780020, LOC100780183, LOC100782006, LOC100782831, LOC100782992, LOC100783023, LOC100783752, LOC100785130, LOC100785151, LOC100785398, LOC100785741, LOC100786446, LOC100786534, LOC100787600, LOC100788022, LOC100789135, LOC100789177, LOC100790967, LOC100791608, LOC100792702, LOC100792804, LOC100792837, LOC100…	"Glyma.06g239100" "Glyma.15g265300"
GO:0006611	protein export from nucleus	Group43	GO_BiologicalProcess-EBI-UniProt-GOA_25.02.2019_00h00	0.00081	0.00081	[5, 6, 7, 8, 9]	100	76	[LOC100305782, LOC100306146, LOC100306262, LOC100306674, LOC100499661, LOC100500039, LOC100500106, LOC100500145, LOC100527316, LOC100527713, LOC100527796, LOC100775509, LOC100776157, LOC100777150, LOC100777602, LOC100777660, LOC100779287, LOC100781018, LOC100781333, LOC100781588, LOC100782006, LOC100782507, LOC100782831, LOC100783023, LOC100783192, LOC100783433, LOC100784338, LOC100785076, LOC100…	"Glyma.10g055100" "Glyma.11g011700" "Glyma.11g117300" "Glyma.15g265300" "Glyma.16g004800"
GO:0071426	ribonucleoprotein complex export from nucleus	Group43	GO_BiologicalProcess-EBI-UniProt-GOA_25.02.2019_00h00	0.00025	0.00025	[4, 5, 6, 7, 8, 9, 10]	100	66	[LOC100305782, LOC100306146, LOC100306262, LOC100306674, LOC100499661, LOC100500039, LOC100500106, LOC100500145, LOC100527316, LOC100527713, LOC100527796, LOC100775509, LOC100776157, LOC100777150, LOC100777602, LOC100777660, LOC100779287, LOC100781018, LOC100781333, LOC100781588, LOC100782507, LOC100782831, LOC100783192, LOC100783433, LOC100784338, LOC100785076, LOC100785741, LOC100786575, LOC100…	"Glyma.10g055100" "Glyma.11g011700" "Glyma.11g117300" "Glyma.15g265300" "Glyma.16g004800"
GO:0000054	ribosomal subunit export from nucleus	Group43	GO_BiologicalProcess-EBI-UniProt-GOA_25.02.2019_00h00	0.00343	0.00343	[4, 5, 6, 7, 8, 9, 10, 11, 12]	100	17	[LOC100306146, LOC100306262, LOC100500145, LOC100527796, LOC100777602, LOC100783433, LOC100787912, LOC100793853, LOC100797423, LOC100799026, LOC100801853, LOC100802384, LOC100804088, LOC100805612, LOC100813443, LOC100813909, LOC100816774]	"Glyma.11g011700" "Glyma.16g004800"
GO:0071427	mRNA-containing ribonucleoprotein complex export from nucleus	Group43	GO_BiologicalProcess-EBI-UniProt-GOA_25.02.2019_00h00	0.01134	0.01134	[5, 6, 7, 8, 9, 10, 11]	100	43	[LOC100305782, LOC100306674, LOC100499661, LOC100500039, LOC100500106, LOC100527316, LOC100527713, LOC100775509, LOC100777150, LOC100777660, LOC100781018, LOC100781333, LOC100781588, LOC100782507, LOC100782831, LOC100783192, LOC100784338, LOC100785076, LOC100785741, LOC100787836, LOC100788859, LOC100790946, LOC100791079, LOC100791970, LOC100792282, LOC100793857, LOC100795595, LOC100801853, LOC100…	"Glyma.10g055100" "Glyma.11g117300" "Glyma.15g265300"
GO:0071428	rRNA-containing ribonucleoprotein complex export from nucleus	Group43	GO_BiologicalProcess-EBI-UniProt-GOA_25.02.2019_00h00	0.00343	0.00343	[5, 6, 7, 8, 9, 10, 11]	100	20	[LOC100306146, LOC100306262, LOC100500145, LOC100527796, LOC100777602, LOC100783433, LOC100786575, LOC100787912, LOC100793853, LOC100797423, LOC100799026, LOC100801853, LOC100802384, LOC100804088, LOC100805318, LOC100805612, LOC100813443, LOC100813909, LOC100816774, LOC100818292]	"Glyma.11g011700" "Glyma.16g004800"
GO:0006406	mRNA export from nucleus	Group43	GO_BiologicalProcess-EBI-UniProt-GOA_25.02.2019_00h00	0.01134	0.01134	[5, 6, 7, 8, 9, 10, 11, 12]	100	43	[LOC100305782, LOC100306674, LOC100499661, LOC100500039, LOC100500106, LOC100527316, LOC100527713, LOC100775509, LOC100777150, LOC100777660, LOC100781018, LOC100781333, LOC100781588, LOC100782507, LOC100782831, LOC100783192, LOC100784338, LOC100785076, LOC100785741, LOC100787836, LOC100788859, LOC100790946, LOC100791079, LOC100791970, LOC100792282, LOC100793857, LOC100795595, LOC100801853, LOC100…	"Glyma.10g055100" "Glyma.11g117300" "Glyma.15g265300"
GO:0000055	ribosomal large subunit export from nucleus	Group43	GO_BiologicalProcess-EBI-UniProt-GOA_25.02.2019_00h00	0.02663	0.02663	[5, 6, 7, 8, 9, 10, 11, 12, 13]	100	10	[LOC100306146, LOC100500145, LOC100527796, LOC100783433, LOC100787912, LOC100799026, LOC100801853, LOC100802384, LOC100813443, LOC100816774]	"Glyma.16g004800"
GO:0016973	poly(A)+ mRNA export from nucleus	Group43	GO_BiologicalProcess-EBI-UniProt-GOA_25.02.2019_00h00	0.01499	0.01499	[6, 7, 8, 9, 10, 11, 12, 13]	100	19	[LOC100500039, LOC100777150, LOC100777660, LOC100781018, LOC100782831, LOC100787836, LOC100788859, LOC100791970, LOC100792282, LOC100795595, LOC100802468, LOC100802744, LOC100802804, LOC100803645, LOC100813826, LOC100815527, LOC100816435, LOC100818785, LOC102669253]	"Glyma.10g055100" "Glyma.15g265300"
GO:0003006	developmental process involved in reproduction	Group44	GO_BiologicalProcess-EBI-UniProt-GOA_25.02.2019_00h00	0.02261	0.02261	[2, 3]	100	271	[ACS1, AGL11, AGL1L, AGL3L, AP1, BFT, CEN1, CEN2, CEN3, CEN4, COL10, COL13, COL2B, COL2a, COL8, DT1, E2, ELF3A, ELF3B, FER2-1, FT2A, FT2C, FT6, FULC, GAI1, GAI2, GIGANTEA, H-1, HDT1, LOC100037477, LOC100305378, LOC100305614, LOC100305913, LOC100305974, LOC100306395, LOC100499705, LOC100526918, LOC100526992, LOC100527199, LOC100527299, LOC100527431, LOC100527613, LOC100775274, LOC100775474, LOC100…	"Glyma.01g086201" "Glyma.01g188900" "Glyma.01g241300" "Glyma.02g164700" "Glyma.02g239600" "Glyma.03g083100" "Glyma.03g110500" "Glyma.03g190700" "Glyma.04g074300" "Glyma.04g093800" "Glyma.04g192300" "Glyma.05g104600" "Glyma.05g181000" "Glyma.06g201700" "Glyma.06g239100" "Glyma.08g002500" "Glyma.08g232700" "Glyma.09g023600" "Glyma.10g091000" "Glyma.10g102400" "Glyma.10g118800" "Glyma.10g129800" "Gl…
GO:0009653	anatomical structure morphogenesis	Group44	GO_BiologicalProcess-EBI-UniProt-GOA_25.02.2019_00h00	0.03528	0.03528	[2, 3]	100	173	[BRC1, CCD7, D14, EXPB4, EXPB7, EXPB8, EXPB9, LOC100305378, LOC100306142, LOC100306207, LOC100306366, LOC100499696, LOC100526992, LOC100527431, LOC100527464, LOC100527693, LOC100775311, LOC100775474, LOC100775602, LOC100775693, LOC100775991, LOC100776022, LOC100776096, LOC100776888, LOC100777204, LOC100777224, LOC100777397, LOC100777622, LOC100777998, LOC100779704, LOC100780161, LOC100780410, LOC…	"Glyma.01g047100" "Glyma.01g086201" "Glyma.04g192300" "Glyma.05g221300" "Glyma.06g098300" "Glyma.08g361500" "Glyma.09g002100" "Glyma.09g023600" "Glyma.09g072200" "Glyma.09g084500" "Glyma.11g011700" "Glyma.11g101700" "Glyma.12g027600" "Glyma.12g170900" "Glyma.13g174600" "Glyma.13g328100" "Glyma.14g048200" "Glyma.14g098600" "Glyma.14g128300" "Glyma.15g192700" "Glyma.15g212800" "Glyma.17g119400" "Gl…
GO:0050793	regulation of developmental process	Group44	GO_BiologicalProcess-EBI-UniProt-GOA_25.02.2019_00h00	0.00227	0.00227	[2, 3]	100	164	[AGL3L, BRC1, BZIP36, BZIP69, CEN1, CEN2, CEN3, CEN4, COL10, COL13, COL2B, COL2a, COL8, DT1, E2, ELF3A, ELF3B, FT2A, FT2C, FT6, GAI1, GAI2, GER16, GER17, GER19, GIGANTEA, LOC100037477, LOC100302722, LOC100305913, LOC100306207, LOC100306395, LOC100526992, LOC100527299, LOC100527693, LOC100775311, LOC100776022, LOC100776096, LOC100776990, LOC100777204, LOC100777397, LOC100779274, LOC100779501, LOC1…	"Glyma.01g086201" "Glyma.01g241300" "Glyma.02g164700" "Glyma.03g110500" "Glyma.04g093800" "Glyma.04g192300" "Glyma.05g104600" "Glyma.06g098300" "Glyma.06g147500" "Glyma.08g361500" "Glyma.10g102400" "Glyma.10g118800" "Glyma.11g101700" "Glyma.12g027600" "Glyma.12g170900" "Glyma.13g151100" "Glyma.13g174600" "Glyma.13g328100" "Glyma.14g098600" "Glyma.14g128300" "Glyma.15g212800" "Glyma.15g265300" "Gl…
GO:0051239	regulation of multicellular organismal process	Group44	GO_BiologicalProcess-EBI-UniProt-GOA_25.02.2019_00h00	0.0019	0.0019	[2, 3]	100	139	[AGL3L, BRC1, BZIP36, BZIP69, CEN1, CEN2, CEN3, CEN4, COL10, COL13, COL2B, COL2a, COL8, DT1, E2, ELF3A, ELF3B, FT2A, FT2C, FT6, GAI1, GAI2, GER16, GER17, GER19, GIGANTEA, LOC100037477, LOC100302722, LOC100305913, LOC100306207, LOC100306395, LOC100526992, LOC100527299, LOC100527693, LOC100776990, LOC100777204, LOC100779274, LOC100781267, LOC100781641, LOC100782635, LOC100782856, LOC100783826, LOC1…	"Glyma.01g086201" "Glyma.01g241300" "Glyma.02g164700" "Glyma.03g110500" "Glyma.04g093800" "Glyma.05g104600" "Glyma.10g102400" "Glyma.10g118800" "Glyma.11g101700" "Glyma.11g256800" "Glyma.12g027600" "Glyma.12g170900" "Glyma.13g151100" "Glyma.13g328100" "Glyma.14g128300" "Glyma.15g265300" "Glyma.17g161800" "Glyma.20g069800"
GO:2000241	regulation of reproductive process	Group44	GO_BiologicalProcess-EBI-UniProt-GOA_25.02.2019_00h00	0.02182	0.02182	[2, 3]	100	87	[AGL3L, CEN1, CEN2, CEN3, CEN4, COL10, COL13, COL2B, COL2a, COL8, DT1, E2, ELF3A, ELF3B, FT2A, FT2C, FT6, GAI1, GAI2, GIGANTEA, LOC100037477, LOC100305913, LOC100306395, LOC100527299, LOC100776990, LOC100779501, LOC100781641, LOC100782635, LOC100782856, LOC100783852, LOC100784593, LOC100784678, LOC100786224, LOC100786853, LOC100787152, LOC100788038, LOC100789901, LOC100790159, LOC100791025, LOC10…	"Glyma.01g086201" "Glyma.02g164700" "Glyma.04g093800" "Glyma.05g104600" "Glyma.10g102400" "Glyma.10g118800" "Glyma.12g170900" "Glyma.13g328100" "Glyma.14g128300" "Glyma.15g265300" "Glyma.17g161800" "Glyma.20g069800"
GO:0009791	post-embryonic development	Group44	GO_BiologicalProcess-EBI-UniProt-GOA_25.02.2019_00h00	0.00988	0.00988	[2, 3, 4]	100	314	[AGL11, AGL1L, AGL3L, AP1, BFT, BZIP36, BZIP69, CEN1, CEN2, CEN3, CEN4, COL10, COL13, COL2B, COL2a, COL8, DT1, E2, ELF3A, ELF3B, FER2-1, FT2A, FT2C, FT6, FULC, GAI1, GAI2, GIGANTEA, H-1, HDT1, LOC100037477, LOC100301879, LOC100305378, LOC100305913, LOC100306142, LOC100306366, LOC100306395, LOC100499705, LOC100526918, LOC100527199, LOC100527299, LOC100527369, LOC100775274, LOC100775474, LOC1007756…	"Glyma.01g086201" "Glyma.01g188900" "Glyma.01g241300" "Glyma.02g164700" "Glyma.02g239600" "Glyma.02g302800" "Glyma.03g083100" "Glyma.03g110500" "Glyma.03g190700" "Glyma.04g074300" "Glyma.04g093800" "Glyma.05g104600" "Glyma.05g181000" "Glyma.05g221300" "Glyma.06g201700" "Glyma.06g239100" "Glyma.08g000100" "Glyma.08g002500" "Glyma.08g232700" "Glyma.09g023600" "Glyma.09g072200" "Glyma.09g084500" "Gl…
GO:0051093	negative regulation of developmental process	Group44	GO_BiologicalProcess-EBI-UniProt-GOA_25.02.2019_00h00	0.04676	0.04676	[2, 3, 4]	100	28	[AGL3L, CEN1, CEN2, CEN3, CEN4, DT1, GAI1, GAI2, LOC100784688, LOC100785194, LOC100785290, LOC100792278, LOC100792734, LOC100793188, LOC100795957, LOC100797336, LOC100799695, LOC100803245, LOC100804540, LOC100805968, LOC100807375, LOC100811989, LOC100812279, LOC100813480, LOC100814551, LOC100817442, LOC102669309, TFL1A]	"Glyma.05g104600" "Glyma.10g118800" "Glyma.12g170900" "Glyma.13g328100" "Glyma.15g265300" "Glyma.17g161800" "Glyma.20g069800"
GO:0051241	negative regulation of multicellular organismal process	Group44	GO_BiologicalProcess-EBI-UniProt-GOA_25.02.2019_00h00	0.01488	0.01488	[2, 3, 4]	100	28	[AGL3L, CEN1, CEN2, CEN3, CEN4, DT1, GAI1, GAI2, LOC100784688, LOC100785194, LOC100785290, LOC100792278, LOC100792734, LOC100793188, LOC100795957, LOC100797336, LOC100799695, LOC100803245, LOC100804540, LOC100805968, LOC100807375, LOC100811989, LOC100812279, LOC100813480, LOC100814551, LOC100817442, LOC102669309, TFL1A]	"Glyma.05g104600" "Glyma.10g118800" "Glyma.12g170900" "Glyma.13g328100" "Glyma.15g265300" "Glyma.17g161800" "Glyma.20g069800"
GO:2000242	negative regulation of reproductive process	Group44	GO_BiologicalProcess-EBI-UniProt-GOA_25.02.2019_00h00	0.00969	0.00969	[2, 3, 4]	100	16	[AGL3L, CEN1, CEN2, CEN3, CEN4, DT1, LOC100792278, LOC100793188, LOC100795009, LOC100804540, LOC100807375, LOC100811989, LOC100812167, LOC100813480, LOC102669309, TFL1A]	"Glyma.10g118800" "Glyma.12g170900" "Glyma.13g328100" "Glyma.15g265300" "Glyma.20g069800"
GO:0009790	embryo development	Group44	GO_BiologicalProcess-EBI-UniProt-GOA_25.02.2019_00h00	0.00373	0.00373	[3, 4]	100	31	[LOC100775274, LOC100778980, LOC100780184, LOC100781445, LOC100781890, LOC100784483, LOC100786062, LOC100787028, LOC100791188, LOC100792420, LOC100795450, LOC100799252, LOC100799480, LOC100800482, LOC100803870, LOC100807816, LOC100810038, LOC100811633, LOC100812726, LOC100816647, LOC100817003, LOC100818964, LOC100819005, LOC100820216, LOC100820248, LOC102663600, LOC102665037, PM1, PM16, PM29, PM9]	"Glyma.01g188900" "Glyma.01g241300" "Glyma.02g164700" "Glyma.03g110500" "Glyma.05g100400" "Glyma.05g181000" "Glyma.06g201700" "Glyma.06g239100" "Glyma.09g023600" "Glyma.10g091000" "Glyma.10g102400" "Glyma.10g129800" "Glyma.11g101700" "Glyma.12g027600" "Glyma.14g128300" "Glyma.15g154000" "Glyma.17g119400" "Glyma.17g186900" "Glyma.18g153300"
GO:0022603	regulation of anatomical structure morphogenesis	Group44	GO_BiologicalProcess-EBI-UniProt-GOA_25.02.2019_00h00	0.01224	0.01224	[3, 4]	100	38	[BRC1, LOC100306207, LOC100527693, LOC100775311, LOC100776022, LOC100776096, LOC100777204, LOC100777397, LOC100784354, LOC100784394, LOC100786452, LOC100787391, LOC100791288, LOC100792572, LOC100793602, LOC100796497, LOC100797879, LOC100801549, LOC100803395, LOC100803669, LOC100805643, LOC100806832, LOC100808151, LOC100809978, LOC100810818, LOC100814119, LOC100818665, LOC100819598, LOC102660880, …	"Glyma.04g192300" "Glyma.06g098300" "Glyma.08g361500" "Glyma.11g101700" "Glyma.12g027600" "Glyma.14g098600" "Glyma.14g128300" "Glyma.15g212800"
GO:2000026	regulation of multicellular organismal development	Group44	GO_BiologicalProcess-EBI-UniProt-GOA_25.02.2019_00h00	0.00064	0.00064	[3, 4]	100	135	[AGL3L, BRC1, BZIP36, BZIP69, CEN1, CEN2, CEN3, CEN4, COL10, COL13, COL2B, COL2a, COL8, DT1, E2, ELF3A, ELF3B, FT2A, FT2C, FT6, GAI1, GAI2, GER16, GER17, GER19, GIGANTEA, LOC100037477, LOC100302722, LOC100305913, LOC100306207, LOC100306395, LOC100526992, LOC100527299, LOC100527693, LOC100776990, LOC100777204, LOC100779274, LOC100781267, LOC100781641, LOC100782635, LOC100782856, LOC100783826, LOC1…	"Glyma.01g086201" "Glyma.01g241300" "Glyma.02g164700" "Glyma.03g110500" "Glyma.04g093800" "Glyma.05g104600" "Glyma.10g102400" "Glyma.10g118800" "Glyma.11g101700" "Glyma.12g027600" "Glyma.12g170900" "Glyma.13g151100" "Glyma.13g328100" "Glyma.14g128300" "Glyma.15g265300" "Glyma.17g161800" "Glyma.20g069800"
GO:0001558	regulation of cell growth	Group44	GO_BiologicalProcess-EBI-UniProt-GOA_25.02.2019_00h00	0.04462	0.04462	[3, 4, 5]	100	13	[LOC100305880, LOC100775311, LOC100777178, LOC100777397, LOC100779159, LOC100787391, LOC100793602, LOC100805643, LOC100808151, LOC100809978, LOC100814119, LOC102660880, LOC102662105]	"Glyma.01g241300" "Glyma.06g098300" "Glyma.11g101700" "Glyma.12g027600" "Glyma.14g128300"
GO:0009798	axis specification	Group44	GO_BiologicalProcess-EBI-UniProt-GOA_25.02.2019_00h00	0.0029	0.0029	[3, 4, 5]	100	7	[LOC100781267, LOC100786175, LOC100794423, LOC100798441, LOC100803001, LOC100806755, LOC100807136]	"Glyma.02g164700" "Glyma.09g023600" "Glyma.10g102400" "Glyma.14g098600" "Glyma.14g128300"
GO:0048509	regulation of meristem development	Group44	GO_BiologicalProcess-EBI-UniProt-GOA_25.02.2019_00h00	0.00394	0.00394	[3, 4, 5]	100	7	[LOC100781267, LOC100786175, LOC100794423, LOC100798441, LOC100818175, LOC102662480, LOC102663554]	"Glyma.02g164700" "Glyma.10g102400" "Glyma.13g151100" "Glyma.14g128300" "Glyma.17g119400"
GO:0048580	regulation of post-embryonic development	Group44	GO_BiologicalProcess-EBI-UniProt-GOA_25.02.2019_00h00	0.01595	0.01595	[3, 4, 5]	100	95	[AGL3L, BZIP36, BZIP69, CEN1, CEN2, CEN3, CEN4, COL10, COL13, COL2B, COL2a, COL8, DT1, E2, ELF3A, ELF3B, FT2A, FT2C, FT6, GAI1, GAI2, GIGANTEA, LOC100037477, LOC100305913, LOC100306395, LOC100527299, LOC100776990, LOC100779274, LOC100781641, LOC100782635, LOC100782856, LOC100783826, LOC100783852, LOC100784228, LOC100784593, LOC100784678, LOC100784688, LOC100785194, LOC100786224, LOC100786853, LOC…	"Glyma.01g086201" "Glyma.02g164700" "Glyma.04g093800" "Glyma.05g104600" "Glyma.10g102400" "Glyma.10g118800" "Glyma.12g170900" "Glyma.13g151100" "Glyma.13g328100" "Glyma.14g128300" "Glyma.15g265300" "Glyma.17g161800" "Glyma.20g069800"
GO:0090626	plant epidermis morphogenesis	Group44	GO_BiologicalProcess-EBI-UniProt-GOA_25.02.2019_00h00	0.01369	0.01369	[3, 4, 5]	100	27	[LOC100306142, LOC100306366, LOC100779704, LOC100780851, LOC100783024, LOC100785185, LOC100785999, LOC100790919, LOC100791314, LOC100791857, LOC100792573, LOC100800695, LOC100804735, LOC100814100, LOC100815004, LOC100815404, LOC102659819, LOC102659890, LOC102662737, LOC102662905, LOC102663244, LOC102664041, LOC102664177, LOC102664780, LOC102667008, LOC102669361, LOC106796302]	"Glyma.01g086201" "Glyma.14g098600" "Glyma.19g095900" "Glyma.19g170700" "Glyma.19g250600" "Glyma.20g019300"
GO:0009845	seed germination	Group44	GO_BiologicalProcess-EBI-UniProt-GOA_25.02.2019_00h00	0.02965	0.02965	[2, 4, 5, 6]	100	13	[GAI1, GAI2, LOC100779274, LOC100794688, LOC100797336, LOC100799695, LOC100803245, LOC100803814, LOC100805696, LOC100805968, LOC100807397, LOC100814551, MFT]	"Glyma.02g164700" "Glyma.02g302800" "Glyma.05g104600" "Glyma.08g000100" "Glyma.10g102400" "Glyma.12g204400" "Glyma.14g128300" "Glyma.17g161800"
GO:0000902	cell morphogenesis	Group44	GO_BiologicalProcess-EBI-UniProt-GOA_25.02.2019_00h00	0.00178	0.00178	[4, 5]	100	75	[LOC100305378, LOC100499696, LOC100527431, LOC100527464, LOC100775311, LOC100775602, LOC100775693, LOC100775991, LOC100776022, LOC100776096, LOC100776888, LOC100777224, LOC100777397, LOC100777998, LOC100780410, LOC100780824, LOC100780997, LOC100781229, LOC100782967, LOC100783681, LOC100784354, LOC100785464, LOC100787391, LOC100787827, LOC100790329, LOC100790459, LOC100791857, LOC100793194, LOC100…	"Glyma.01g086201" "Glyma.04g192300" "Glyma.06g098300" "Glyma.08g361500" "Glyma.09g002100" "Glyma.11g011700" "Glyma.11g101700" "Glyma.12g027600" "Glyma.12g170900" "Glyma.13g328100" "Glyma.14g128300" "Glyma.15g212800" "Glyma.19g095900" "Glyma.19g170700" "Glyma.19g250600" "Glyma.20g019300" "Glyma.20g174900"
GO:0048581	negative regulation of post-embryonic development	Group44	GO_BiologicalProcess-EBI-UniProt-GOA_25.02.2019_00h00	0.01052	0.01052	[3, 4, 5, 6]	100	24	[AGL3L, CEN1, CEN2, CEN3, CEN4, DT1, GAI1, GAI2, LOC100784688, LOC100785194, LOC100792278, LOC100793188, LOC100797336, LOC100799695, LOC100803245, LOC100804540, LOC100805968, LOC100807375, LOC100811989, LOC100813480, LOC100814551, LOC100817442, LOC102669309, TFL1A]	"Glyma.05g104600" "Glyma.10g118800" "Glyma.12g170900" "Glyma.13g328100" "Glyma.15g265300" "Glyma.17g161800" "Glyma.20g069800"
GO:0048608	reproductive structure development	Group44	GO_BiologicalProcess-EBI-UniProt-GOA_25.02.2019_00h00	0.01864	0.01864	[3, 4, 5, 6]	100	246	[ACS1, AGL11, AGL1L, AGL3L, AP1, BFT, CEN1, CEN2, CEN3, CEN4, COL10, COL13, COL2B, COL2a, COL8, DT1, E2, ELF3A, ELF3B, FER2-1, FT2A, FT2C, FT6, FULC, GAI1, GAI2, GIGANTEA, H-1, HDT1, LOC100037477, LOC100305378, LOC100305913, LOC100306395, LOC100499705, LOC100526918, LOC100526992, LOC100527199, LOC100527299, LOC100775274, LOC100775474, LOC100775693, LOC100776263, LOC100776379, LOC100776469, LOC100…	"Glyma.01g086201" "Glyma.01g188900" "Glyma.01g241300" "Glyma.02g164700" "Glyma.02g239600" "Glyma.03g083100" "Glyma.03g110500" "Glyma.03g190700" "Glyma.04g074300" "Glyma.04g093800" "Glyma.05g104600" "Glyma.05g181000" "Glyma.06g201700" "Glyma.06g239100" "Glyma.08g002500" "Glyma.08g232700" "Glyma.09g023600" "Glyma.10g091000" "Glyma.10g102400" "Glyma.10g118800" "Glyma.10g129800" "Glyma.11g117300" "Gl…
GO:0061458	reproductive system development	Group44	GO_BiologicalProcess-EBI-UniProt-GOA_25.02.2019_00h00	0.01864	0.01864	[4, 5]	100	246	[ACS1, AGL11, AGL1L, AGL3L, AP1, BFT, CEN1, CEN2, CEN3, CEN4, COL10, COL13, COL2B, COL2a, COL8, DT1, E2, ELF3A, ELF3B, FER2-1, FT2A, FT2C, FT6, FULC, GAI1, GAI2, GIGANTEA, H-1, HDT1, LOC100037477, LOC100305378, LOC100305913, LOC100306395, LOC100499705, LOC100526918, LOC100526992, LOC100527199, LOC100527299, LOC100775274, LOC100775474, LOC100775693, LOC100776263, LOC100776379, LOC100776469, LOC100…	"Glyma.01g086201" "Glyma.01g188900" "Glyma.01g241300" "Glyma.02g164700" "Glyma.02g239600" "Glyma.03g083100" "Glyma.03g110500" "Glyma.03g190700" "Glyma.04g074300" "Glyma.04g093800" "Glyma.05g104600" "Glyma.05g181000" "Glyma.06g201700" "Glyma.06g239100" "Glyma.08g002500" "Glyma.08g232700" "Glyma.09g023600" "Glyma.10g091000" "Glyma.10g102400" "Glyma.10g118800" "Glyma.10g129800" "Glyma.11g117300" "Gl…
GO:0065001	specification of axis polarity	Group44	GO_BiologicalProcess-EBI-UniProt-GOA_25.02.2019_00h00	0.00036	0.00036	[3, 4, 5, 6]	100	7	[LOC100781267, LOC100786175, LOC100794423, LOC100798441, LOC100803001, LOC100806755, LOC100807136]	"Glyma.02g164700" "Glyma.09g023600" "Glyma.10g102400" "Glyma.14g098600" "Glyma.14g128300"
GO:0009955	adaxial/abaxial pattern specification	Group44	GO_BiologicalProcess-EBI-UniProt-GOA_25.02.2019_00h00	0.00096	0.00096	[4, 5, 6]	100	8	[LOC100781267, LOC100786175, LOC100794423, LOC100798441, LOC100803001, LOC100806755, LOC100807136, LOC100813857]	"Glyma.02g164700" "Glyma.09g023600" "Glyma.10g102400" "Glyma.14g098600" "Glyma.14g128300"
GO:0022604	regulation of cell morphogenesis	Group44	GO_BiologicalProcess-EBI-UniProt-GOA_25.02.2019_00h00	0.00249	0.00249	[4, 5, 6]	100	16	[LOC100775311, LOC100776022, LOC100776096, LOC100777397, LOC100784354, LOC100787391, LOC100793602, LOC100796497, LOC100805643, LOC100808151, LOC100809978, LOC100814119, LOC100818665, LOC100819598, LOC102660880, LOC102662105]	"Glyma.04g192300" "Glyma.06g098300" "Glyma.08g361500" "Glyma.11g101700" "Glyma.12g027600" "Glyma.14g128300" "Glyma.15g212800"
GO:0048831	regulation of shoot system development	Group44	GO_BiologicalProcess-EBI-UniProt-GOA_25.02.2019_00h00	0.00839	0.00839	[4, 5, 6]	100	80	[AGL3L, BRC1, CEN1, CEN2, CEN3, CEN4, COL10, COL13, COL2B, COL2a, COL8, DT1, FT2A, FT2C, FT6, LOC100037477, LOC100305913, LOC100306207, LOC100306395, LOC100526992, LOC100527299, LOC100527693, LOC100777204, LOC100781267, LOC100782635, LOC100782856, LOC100783852, LOC100784394, LOC100784678, LOC100786175, LOC100786452, LOC100786853, LOC100789901, LOC100791025, LOC100791288, LOC100792278, LOC10079257…	"Glyma.01g086201" "Glyma.02g164700" "Glyma.10g102400" "Glyma.10g118800" "Glyma.12g170900" "Glyma.13g328100" "Glyma.14g128300" "Glyma.15g265300" "Glyma.20g069800"
GO:1902182	shoot apical meristem development	Group44	GO_BiologicalProcess-EBI-UniProt-GOA_25.02.2019_00h00	0.00044	0.00044	[5]	100	4	[LOC100781267, LOC100786175, LOC100794423, LOC100798441]	"Glyma.02g164700" "Glyma.10g102400" "Glyma.14g128300" "Glyma.17g119400"
GO:1902183	regulation of shoot apical meristem development	Group44	GO_BiologicalProcess-EBI-UniProt-GOA_25.02.2019_00h00	0.00029	0.00029	[4, 5, 6]	100	4	[LOC100781267, LOC100786175, LOC100794423, LOC100798441]	"Glyma.02g164700" "Glyma.10g102400" "Glyma.14g128300" "Glyma.17g119400"
GO:0009943	adaxial/abaxial axis specification	Group44	GO_BiologicalProcess-EBI-UniProt-GOA_25.02.2019_00h00	0.00029	0.00029	[4, 5, 6, 7]	100	7	[LOC100781267, LOC100786175, LOC100794423, LOC100798441, LOC100803001, LOC100806755, LOC100807136]	"Glyma.02g164700" "Glyma.09g023600" "Glyma.10g102400" "Glyma.14g098600" "Glyma.14g128300"
GO:0010154	fruit development	Group44	GO_BiologicalProcess-EBI-UniProt-GOA_25.02.2019_00h00	0.01245	0.01245	[4, 5, 6, 7]	100	70	[ACS1, GAI1, GAI2, HDT1, LOC100526992, LOC100775274, LOC100776469, LOC100776990, LOC100778980, LOC100780184, LOC100781267, LOC100781445, LOC100781890, LOC100783876, LOC100784374, LOC100784483, LOC100785643, LOC100786062, LOC100786175, LOC100786224, LOC100787028, LOC100788356, LOC100788717, LOC100789387, LOC100791188, LOC100792094, LOC100792420, LOC100794423, LOC100794783, LOC100795450, LOC1007955…	"Glyma.01g188900" "Glyma.01g241300" "Glyma.02g164700" "Glyma.02g239600" "Glyma.03g083100" "Glyma.03g110500" "Glyma.03g190700" "Glyma.04g074300" "Glyma.05g181000" "Glyma.06g201700" "Glyma.06g239100" "Glyma.08g002500" "Glyma.09g023600" "Glyma.10g091000" "Glyma.10g102400" "Glyma.10g129800" "Glyma.14g128300" "Glyma.15g154000" "Glyma.17g119400" "Glyma.17g186900" "Glyma.18g153300" "Glyma.18g216000"
GO:0048316	seed development	Group44	GO_BiologicalProcess-EBI-UniProt-GOA_25.02.2019_00h00	0.01016	0.01016	[3, 4, 5, 6, 7, 8]	100	64	[GAI1, GAI2, HDT1, LOC100775274, LOC100776469, LOC100776990, LOC100778980, LOC100780184, LOC100781445, LOC100781890, LOC100783876, LOC100784374, LOC100784483, LOC100785643, LOC100786062, LOC100786224, LOC100787028, LOC100788356, LOC100788717, LOC100789387, LOC100791188, LOC100792094, LOC100792420, LOC100794783, LOC100795450, LOC100795506, LOC100795669, LOC100797196, LOC100797336, LOC100799252, LO…	"Glyma.01g188900" "Glyma.01g241300" "Glyma.02g164700" "Glyma.03g083100" "Glyma.03g110500" "Glyma.03g190700" "Glyma.04g074300" "Glyma.05g181000" "Glyma.06g201700" "Glyma.06g239100" "Glyma.08g002500" "Glyma.09g023600" "Glyma.10g091000" "Glyma.10g102400" "Glyma.10g129800" "Glyma.14g128300" "Glyma.15g154000" "Glyma.17g119400" "Glyma.17g186900" "Glyma.18g153300" "Glyma.18g216000"
GO:0051510	regulation of unidimensional cell growth	Group44	GO_BiologicalProcess-EBI-UniProt-GOA_25.02.2019_00h00	0.04437	0.04437	[4, 5, 6, 7]	100	10	[LOC100775311, LOC100777397, LOC100787391, LOC100793602, LOC100805643, LOC100808151, LOC100809978, LOC100814119, LOC102660880, LOC102662105]	"Glyma.06g098300" "Glyma.11g101700" "Glyma.12g027600" "Glyma.14g128300"
GO:0009909	regulation of flower development	Group44	GO_BiologicalProcess-EBI-UniProt-GOA_25.02.2019_00h00	0.00429	0.00429	[3, 4, 5, 6, 7, 8, 9]	100	52	[AGL3L, CEN1, CEN2, CEN3, CEN4, COL10, COL13, COL2B, COL2a, COL8, DT1, FT2A, FT2C, FT6, LOC100037477, LOC100305913, LOC100306395, LOC100527299, LOC100782635, LOC100782856, LOC100783852, LOC100784678, LOC100786853, LOC100789901, LOC100791025, LOC100792278, LOC100793188, LOC100794431, LOC100795247, LOC100798428, LOC100800580, LOC100800846, LOC100804201, LOC100804498, LOC100804540, LOC100805260, LOC…	"Glyma.01g086201" "Glyma.02g164700" "Glyma.10g102400" "Glyma.10g118800" "Glyma.12g170900" "Glyma.13g328100" "Glyma.14g128300" "Glyma.15g265300" "Glyma.20g069800"
GO:0009944	polarity specification of adaxial/abaxial axis	Group44	GO_BiologicalProcess-EBI-UniProt-GOA_25.02.2019_00h00	0.00016	0.00016	[4, 5, 6, 7, 8]	100	7	[LOC100781267, LOC100786175, LOC100794423, LOC100798441, LOC100803001, LOC100806755, LOC100807136]	"Glyma.02g164700" "Glyma.09g023600" "Glyma.10g102400" "Glyma.14g098600" "Glyma.14g128300"
GO:0009910	negative regulation of flower development	Group44	GO_BiologicalProcess-EBI-UniProt-GOA_25.02.2019_00h00	0.00217	0.00217	[3, 4, 5, 6, 7, 8, 9, 10]	100	14	[AGL3L, CEN1, CEN2, CEN3, CEN4, DT1, LOC100792278, LOC100793188, LOC100804540, LOC100807375, LOC100811989, LOC100813480, LOC102669309, TFL1A]	"Glyma.10g118800" "Glyma.12g170900" "Glyma.13g328100" "Glyma.15g265300" "Glyma.20g069800"
GO:2000024	regulation of leaf development	Group44	GO_BiologicalProcess-EBI-UniProt-GOA_25.02.2019_00h00	0.00716	0.00716	[5, 6, 7, 8]	100	16	[LOC100306207, LOC100526992, LOC100527693, LOC100781267, LOC100786175, LOC100794423, LOC100797712, LOC100798441, LOC100818892, LOC102663577, LOC106794703, LOC106795111, LOC106796786, LOC112997784, LOC112998403, LOC113001686]	"Glyma.02g164700" "Glyma.10g102400" "Glyma.14g128300"
GO:1904825	protein localization to microtubule plus-end	Group45	GO_BiologicalProcess-EBI-UniProt-GOA_25.02.2019_00h00	0.044	0.044	[10]	100	5	[LOC100790624, LOC100802923, LOC100805687, LOC100808026, LOC100809691]	"Glyma.06g192600"
GO:0006928	movement of cell or subcellular component	Group45	GO_BiologicalProcess-EBI-UniProt-GOA_25.02.2019_00h00	0.00308	0.00308	[2]	100	161	[LOC100499696, LOC100500536, LOC100527464, LOC100775190, LOC100775206, LOC100775562, LOC100775563, LOC100776015, LOC100777089, LOC100777378, LOC100778856, LOC100778915, LOC100779403, LOC100779567, LOC100779614, LOC100779622, LOC100779826, LOC100779873, LOC100779955, LOC100780066, LOC100780319, LOC100780424, LOC100780997, LOC100782128, LOC100782701, LOC100782704, LOC100782967, LOC100783382, LOC100…	"Glyma.08g279800" "Glyma.18g146600" "Glyma.19g170700" "Glyma.20g019300"
GO:0030029	actin filament-based process	Group45	GO_BiologicalProcess-EBI-UniProt-GOA_25.02.2019_00h00	0.00229	0.00229	[2]	100	125	[100783153, ADF1, LOC100127411, LOC100305927, LOC100499696, LOC100499717, LOC100499953, LOC100500025, LOC100500047, LOC100500536, LOC100526982, LOC100527320, LOC100527464, LOC100527688, LOC100527736, LOC100775755, LOC100776945, LOC100777802, LOC100778045, LOC100778212, LOC100778688, LOC100779214, LOC100779614, LOC100780824, LOC100780997, LOC100781599, LOC100782967, LOC100785016, LOC100785437, LOC…	"Glyma.08g279800" "Glyma.15g212800" "Glyma.18g146600" "Glyma.19g095900" "Glyma.19g170700" "Glyma.19g250600" "Glyma.20g019300"
GO:0051674	localization of cell	Group45	GO_BiologicalProcess-EBI-UniProt-GOA_25.02.2019_00h00	0.02663	0.02663	[2]	100	26	[LOC100499696, LOC100500536, LOC100527464, LOC100779614, LOC100780997, LOC100782967, LOC100785464, LOC100785557, LOC100787827, LOC100790338, LOC100790459, LOC100790619, LOC100798550, LOC100799091, LOC100801284, LOC100803222, LOC100804710, LOC100805035, LOC100805460, LOC100808748, LOC100812451, LOC100816833, LOC100820444, LOC102667576, LOC112998728, ROP10]	"Glyma.20g019300"
GO:0003006	developmental process involved in reproduction	Group45	GO_BiologicalProcess-EBI-UniProt-GOA_25.02.2019_00h00	0.02261	0.02261	[2, 3]	100	271	[ACS1, AGL11, AGL1L, AGL3L, AP1, BFT, CEN1, CEN2, CEN3, CEN4, COL10, COL13, COL2B, COL2a, COL8, DT1, E2, ELF3A, ELF3B, FER2-1, FT2A, FT2C, FT6, FULC, GAI1, GAI2, GIGANTEA, H-1, HDT1, LOC100037477, LOC100305378, LOC100305614, LOC100305913, LOC100305974, LOC100306395, LOC100499705, LOC100526918, LOC100526992, LOC100527199, LOC100527299, LOC100527431, LOC100527613, LOC100775274, LOC100775474, LOC100…	"Glyma.01g086201" "Glyma.01g188900" "Glyma.01g241300" "Glyma.02g164700" "Glyma.02g239600" "Glyma.03g083100" "Glyma.03g110500" "Glyma.03g190700" "Glyma.04g074300" "Glyma.04g093800" "Glyma.04g192300" "Glyma.05g104600" "Glyma.05g181000" "Glyma.06g201700" "Glyma.06g239100" "Glyma.08g002500" "Glyma.08g232700" "Glyma.09g023600" "Glyma.10g091000" "Glyma.10g102400" "Glyma.10g118800" "Glyma.10g129800" "Gl…
GO:0009653	anatomical structure morphogenesis	Group45	GO_BiologicalProcess-EBI-UniProt-GOA_25.02.2019_00h00	0.03528	0.03528	[2, 3]	100	173	[BRC1, CCD7, D14, EXPB4, EXPB7, EXPB8, EXPB9, LOC100305378, LOC100306142, LOC100306207, LOC100306366, LOC100499696, LOC100526992, LOC100527431, LOC100527464, LOC100527693, LOC100775311, LOC100775474, LOC100775602, LOC100775693, LOC100775991, LOC100776022, LOC100776096, LOC100776888, LOC100777204, LOC100777224, LOC100777397, LOC100777622, LOC100777998, LOC100779704, LOC100780161, LOC100780410, LOC…	"Glyma.01g047100" "Glyma.01g086201" "Glyma.04g192300" "Glyma.05g221300" "Glyma.06g098300" "Glyma.08g361500" "Glyma.09g002100" "Glyma.09g023600" "Glyma.09g072200" "Glyma.09g084500" "Glyma.11g011700" "Glyma.11g101700" "Glyma.12g027600" "Glyma.12g170900" "Glyma.13g174600" "Glyma.13g328100" "Glyma.14g048200" "Glyma.14g098600" "Glyma.14g128300" "Glyma.15g192700" "Glyma.15g212800" "Glyma.17g119400" "Gl…
GO:0022402	cell cycle process	Group45	GO_BiologicalProcess-EBI-UniProt-GOA_25.02.2019_00h00	0.01941	0.01941	[2, 3]	100	462	[B12, BZIP113, CDC48, CYCA1;1, CYCA2;1, CYCB1;1, CYCB1;2, CYCB1;3, ILPA1, LOC100127418, LOC100305850, LOC100305995, LOC100306146, LOC100306180, LOC100306420, LOC100306496, LOC100499811, LOC100499961, LOC100500469, LOC100526981, LOC100527060, LOC100527165, LOC100527406, LOC100527580, LOC100527617, LOC100527900, LOC100527920, LOC100775224, LOC100775354, LOC100775397, LOC100775451, LOC100775734, LOC…	"Glyma.02g080900" "Glyma.04g182900" "Glyma.04g192300" "Glyma.06g186800" "Glyma.06g192600" "Glyma.08g279800" "Glyma.08g333800" "Glyma.09g099300" "Glyma.11g021800" "Glyma.14g112200" "Glyma.17g262300" "Glyma.18g002400" "Glyma.18g146600"
GO:0048870	cell motility	Group45	GO_BiologicalProcess-EBI-UniProt-GOA_25.02.2019_00h00	0.02663	0.02663	[2, 3]	100	26	[LOC100499696, LOC100500536, LOC100527464, LOC100779614, LOC100780997, LOC100782967, LOC100785464, LOC100785557, LOC100787827, LOC100790338, LOC100790459, LOC100790619, LOC100798550, LOC100799091, LOC100801284, LOC100803222, LOC100804710, LOC100805035, LOC100805460, LOC100808748, LOC100812451, LOC100816833, LOC100820444, LOC102667576, LOC112998728, ROP10]	"Glyma.20g019300"
GO:0050793	regulation of developmental process	Group45	GO_BiologicalProcess-EBI-UniProt-GOA_25.02.2019_00h00	0.00227	0.00227	[2, 3]	100	164	[AGL3L, BRC1, BZIP36, BZIP69, CEN1, CEN2, CEN3, CEN4, COL10, COL13, COL2B, COL2a, COL8, DT1, E2, ELF3A, ELF3B, FT2A, FT2C, FT6, GAI1, GAI2, GER16, GER17, GER19, GIGANTEA, LOC100037477, LOC100302722, LOC100305913, LOC100306207, LOC100306395, LOC100526992, LOC100527299, LOC100527693, LOC100775311, LOC100776022, LOC100776096, LOC100776990, LOC100777204, LOC100777397, LOC100779274, LOC100779501, LOC1…	"Glyma.01g086201" "Glyma.01g241300" "Glyma.02g164700" "Glyma.03g110500" "Glyma.04g093800" "Glyma.04g192300" "Glyma.05g104600" "Glyma.06g098300" "Glyma.06g147500" "Glyma.08g361500" "Glyma.10g102400" "Glyma.10g118800" "Glyma.11g101700" "Glyma.12g027600" "Glyma.12g170900" "Glyma.13g151100" "Glyma.13g174600" "Glyma.13g328100" "Glyma.14g098600" "Glyma.14g128300" "Glyma.15g212800" "Glyma.15g265300" "Gl…
GO:0051239	regulation of multicellular organismal process	Group45	GO_BiologicalProcess-EBI-UniProt-GOA_25.02.2019_00h00	0.0019	0.0019	[2, 3]	100	139	[AGL3L, BRC1, BZIP36, BZIP69, CEN1, CEN2, CEN3, CEN4, COL10, COL13, COL2B, COL2a, COL8, DT1, E2, ELF3A, ELF3B, FT2A, FT2C, FT6, GAI1, GAI2, GER16, GER17, GER19, GIGANTEA, LOC100037477, LOC100302722, LOC100305913, LOC100306207, LOC100306395, LOC100526992, LOC100527299, LOC100527693, LOC100776990, LOC100777204, LOC100779274, LOC100781267, LOC100781641, LOC100782635, LOC100782856, LOC100783826, LOC1…	"Glyma.01g086201" "Glyma.01g241300" "Glyma.02g164700" "Glyma.03g110500" "Glyma.04g093800" "Glyma.05g104600" "Glyma.10g102400" "Glyma.10g118800" "Glyma.11g101700" "Glyma.11g256800" "Glyma.12g027600" "Glyma.12g170900" "Glyma.13g151100" "Glyma.13g328100" "Glyma.14g128300" "Glyma.15g265300" "Glyma.17g161800" "Glyma.20g069800"
GO:0007018	microtubule-based movement	Group45	GO_BiologicalProcess-EBI-UniProt-GOA_25.02.2019_00h00	0.02591	0.02591	[3]	100	138	[LOC100775190, LOC100775206, LOC100775562, LOC100775563, LOC100776015, LOC100777089, LOC100777378, LOC100778856, LOC100778915, LOC100779403, LOC100779567, LOC100779622, LOC100779826, LOC100779873, LOC100779955, LOC100780066, LOC100780319, LOC100780424, LOC100782128, LOC100782701, LOC100782704, LOC100783382, LOC100784053, LOC100784221, LOC100784439, LOC100784708, LOC100784714, LOC100784725, LOC100…	"Glyma.08g279800" "Glyma.18g146600"
GO:0009791	post-embryonic development	Group45	GO_BiologicalProcess-EBI-UniProt-GOA_25.02.2019_00h00	0.00988	0.00988	[2, 3, 4]	100	314	[AGL11, AGL1L, AGL3L, AP1, BFT, BZIP36, BZIP69, CEN1, CEN2, CEN3, CEN4, COL10, COL13, COL2B, COL2a, COL8, DT1, E2, ELF3A, ELF3B, FER2-1, FT2A, FT2C, FT6, FULC, GAI1, GAI2, GIGANTEA, H-1, HDT1, LOC100037477, LOC100301879, LOC100305378, LOC100305913, LOC100306142, LOC100306366, LOC100306395, LOC100499705, LOC100526918, LOC100527199, LOC100527299, LOC100527369, LOC100775274, LOC100775474, LOC1007756…	"Glyma.01g086201" "Glyma.01g188900" "Glyma.01g241300" "Glyma.02g164700" "Glyma.02g239600" "Glyma.02g302800" "Glyma.03g083100" "Glyma.03g110500" "Glyma.03g190700" "Glyma.04g074300" "Glyma.04g093800" "Glyma.05g104600" "Glyma.05g181000" "Glyma.05g221300" "Glyma.06g201700" "Glyma.06g239100" "Glyma.08g000100" "Glyma.08g002500" "Glyma.08g232700" "Glyma.09g023600" "Glyma.09g072200" "Glyma.09g084500" "Gl…
GO:0030030	cell projection organization	Group45	GO_BiologicalProcess-EBI-UniProt-GOA_25.02.2019_00h00	0.00776	0.00776	[3]	100	8	[LOC100780209, LOC100780997, LOC100785341, LOC100790338, LOC100810604, LOC100813648, LOC102667576, LOC112998728]	"Glyma.01g086201" "Glyma.20g019300"
GO:0090066	regulation of anatomical structure size	Group45	GO_BiologicalProcess-EBI-UniProt-GOA_25.02.2019_00h00	0.00236	0.00236	[3]	100	62	[LOC100127411, LOC100301880, LOC100499696, LOC100499717, LOC100499755, LOC100500536, LOC100527320, LOC100527464, LOC100527736, LOC100777178, LOC100778045, LOC100778212, LOC100778688, LOC100779159, LOC100779490, LOC100780371, LOC100782967, LOC100785464, LOC100785557, LOC100786784, LOC100787827, LOC100789138, LOC100789770, LOC100790410, LOC100790459, LOC100790816, LOC100792284, LOC100794702, LOC100…	"Glyma.11g101700" "Glyma.12g027600" "Glyma.15g212800" "Glyma.19g095900" "Glyma.19g250600" "Glyma.20g019300"
GO:0097435	supramolecular fiber organization	Group45	GO_BiologicalProcess-EBI-UniProt-GOA_25.02.2019_00h00	0.02678	0.02678	[3]	100	154	[100783153, ADF1, LOC100127411, LOC100305520, LOC100305927, LOC100306053, LOC100306586, LOC100499684, LOC100499696, LOC100499717, LOC100499953, LOC100500021, LOC100500025, LOC100500047, LOC100500536, LOC100526947, LOC100526982, LOC100527320, LOC100527464, LOC100527688, LOC100527736, LOC100527900, LOC100776024, LOC100776945, LOC100777802, LOC100778045, LOC100778212, LOC100778670, LOC100778688, LOC…	"Glyma.02g080900" "Glyma.11g021800" "Glyma.15g212800" "Glyma.19g095900" "Glyma.19g250600" "Glyma.20g019300"
GO:0016477	cell migration	Group45	GO_BiologicalProcess-EBI-UniProt-GOA_25.02.2019_00h00	0.00896	0.00896	[3, 4]	100	21	[LOC100499696, LOC100527464, LOC100779614, LOC100780997, LOC100782967, LOC100785464, LOC100787827, LOC100790459, LOC100790619, LOC100798550, LOC100799091, LOC100801284, LOC100803222, LOC100804710, LOC100805035, LOC100805460, LOC100808748, LOC100812451, LOC100816833, LOC100820444, ROP10]	"Glyma.20g019300"
GO:0022603	regulation of anatomical structure morphogenesis	Group45	GO_BiologicalProcess-EBI-UniProt-GOA_25.02.2019_00h00	0.01224	0.01224	[3, 4]	100	38	[BRC1, LOC100306207, LOC100527693, LOC100775311, LOC100776022, LOC100776096, LOC100777204, LOC100777397, LOC100784354, LOC100784394, LOC100786452, LOC100787391, LOC100791288, LOC100792572, LOC100793602, LOC100796497, LOC100797879, LOC100801549, LOC100803395, LOC100803669, LOC100805643, LOC100806832, LOC100808151, LOC100809978, LOC100810818, LOC100814119, LOC100818665, LOC100819598, LOC102660880, …	"Glyma.04g192300" "Glyma.06g098300" "Glyma.08g361500" "Glyma.11g101700" "Glyma.12g027600" "Glyma.14g098600" "Glyma.14g128300" "Glyma.15g212800"
GO:0032535	regulation of cellular component size	Group45	GO_BiologicalProcess-EBI-UniProt-GOA_25.02.2019_00h00	0.00236	0.00236	[3, 4]	100	62	[LOC100127411, LOC100301880, LOC100499696, LOC100499717, LOC100499755, LOC100500536, LOC100527320, LOC100527464, LOC100527736, LOC100777178, LOC100778045, LOC100778212, LOC100778688, LOC100779159, LOC100779490, LOC100780371, LOC100782967, LOC100785464, LOC100785557, LOC100786784, LOC100787827, LOC100789138, LOC100789770, LOC100790410, LOC100790459, LOC100790816, LOC100792284, LOC100794702, LOC100…	"Glyma.11g101700" "Glyma.12g027600" "Glyma.15g212800" "Glyma.19g095900" "Glyma.19g250600" "Glyma.20g019300"
GO:0032970	regulation of actin filament-based process	Group45	GO_BiologicalProcess-EBI-UniProt-GOA_25.02.2019_00h00	0.02175	0.02175	[3, 4]	100	53	[LOC100127411, LOC100499696, LOC100499717, LOC100500536, LOC100527320, LOC100527464, LOC100527736, LOC100778045, LOC100778212, LOC100778688, LOC100781599, LOC100782967, LOC100785464, LOC100785557, LOC100787827, LOC100789138, LOC100789770, LOC100790459, LOC100792284, LOC100794702, LOC100795255, LOC100795987, LOC100796258, LOC100796648, LOC100797955, LOC100798550, LOC100798693, LOC100799091, LOC100…	"Glyma.15g212800" "Glyma.19g095900" "Glyma.19g250600" "Glyma.20g019300"
GO:0051128	regulation of cellular component organization	Group45	GO_BiologicalProcess-EBI-UniProt-GOA_25.02.2019_00h00	0.01339	0.01339	[3, 4]	100	326	[AT-1SNBP, CYCA1;1, CYCA2;1, CYCB1;1, CYCB1;2, CYCB1;3, EIF5A, ILPA1, LOC100127411, LOC100305510, LOC100305519, LOC100305632, LOC100305650, LOC100305747, LOC100305850, LOC100305880, LOC100305991, LOC100306180, LOC100306187, LOC100306420, LOC100306687, LOC100306715, LOC100499632, LOC100499696, LOC100499717, LOC100499811, LOC100500031, LOC100500536, LOC100526929, LOC100526981, LOC100527060, LOC1005…	"Glyma.01g241300" "Glyma.04g182900" "Glyma.06g098300" "Glyma.06g192600" "Glyma.08g000100" "Glyma.11g101700" "Glyma.12g027600" "Glyma.14g128300" "Glyma.15g167100" "Glyma.15g212800" "Glyma.19g095900" "Glyma.19g250600" "Glyma.20g019300"
GO:0051726	regulation of cell cycle	Group45	GO_BiologicalProcess-EBI-UniProt-GOA_25.02.2019_00h00	0.00678	0.00678	[3, 4]	100	321	[CYCA1;1, CYCA2;1, CYCB1;1, CYCB1;2, CYCB1;3, ILPA1, LOC100127418, LOC100305654, LOC100305689, LOC100305850, LOC100306146, LOC100306180, LOC100306420, LOC100306496, LOC100499811, LOC100526981, LOC100527060, LOC100527137, LOC100527617, LOC100527920, LOC100775224, LOC100775354, LOC100775375, LOC100775451, LOC100775462, LOC100775777, LOC100775802, LOC100776007, LOC100776178, LOC100776207, LOC1007764…	"Glyma.05g104200" "Glyma.05g104600" "Glyma.06g186800" "Glyma.08g333800" "Glyma.11g050000" "Glyma.11g101700" "Glyma.12g027600" "Glyma.17g161800" "Glyma.17g262300"
GO:2000026	regulation of multicellular organismal development	Group45	GO_BiologicalProcess-EBI-UniProt-GOA_25.02.2019_00h00	0.00064	0.00064	[3, 4]	100	135	[AGL3L, BRC1, BZIP36, BZIP69, CEN1, CEN2, CEN3, CEN4, COL10, COL13, COL2B, COL2a, COL8, DT1, E2, ELF3A, ELF3B, FT2A, FT2C, FT6, GAI1, GAI2, GER16, GER17, GER19, GIGANTEA, LOC100037477, LOC100302722, LOC100305913, LOC100306207, LOC100306395, LOC100526992, LOC100527299, LOC100527693, LOC100776990, LOC100777204, LOC100779274, LOC100781267, LOC100781641, LOC100782635, LOC100782856, LOC100783826, LOC1…	"Glyma.01g086201" "Glyma.01g241300" "Glyma.02g164700" "Glyma.03g110500" "Glyma.04g093800" "Glyma.05g104600" "Glyma.10g102400" "Glyma.10g118800" "Glyma.11g101700" "Glyma.12g027600" "Glyma.12g170900" "Glyma.13g151100" "Glyma.13g328100" "Glyma.14g128300" "Glyma.15g265300" "Glyma.17g161800" "Glyma.20g069800"
GO:0001558	regulation of cell growth	Group45	GO_BiologicalProcess-EBI-UniProt-GOA_25.02.2019_00h00	0.04462	0.04462	[3, 4, 5]	100	13	[LOC100305880, LOC100775311, LOC100777178, LOC100777397, LOC100779159, LOC100787391, LOC100793602, LOC100805643, LOC100808151, LOC100809978, LOC100814119, LOC102660880, LOC102662105]	"Glyma.01g241300" "Glyma.06g098300" "Glyma.11g101700" "Glyma.12g027600" "Glyma.14g128300"
GO:0030031	cell projection assembly	Group45	GO_BiologicalProcess-EBI-UniProt-GOA_25.02.2019_00h00	0.00776	0.00776	[4]	100	8	[LOC100780209, LOC100780997, LOC100785341, LOC100790338, LOC100810604, LOC100813648, LOC102667576, LOC112998728]	"Glyma.01g086201" "Glyma.20g019300"
GO:0090626	plant epidermis morphogenesis	Group45	GO_BiologicalProcess-EBI-UniProt-GOA_25.02.2019_00h00	0.01369	0.01369	[3, 4, 5]	100	27	[LOC100306142, LOC100306366, LOC100779704, LOC100780851, LOC100783024, LOC100785185, LOC100785999, LOC100790919, LOC100791314, LOC100791857, LOC100792573, LOC100800695, LOC100804735, LOC100814100, LOC100815004, LOC100815404, LOC102659819, LOC102659890, LOC102662737, LOC102662905, LOC102663244, LOC102664041, LOC102664177, LOC102664780, LOC102667008, LOC102669361, LOC106796302]	"Glyma.01g086201" "Glyma.14g098600" "Glyma.19g095900" "Glyma.19g170700" "Glyma.19g250600" "Glyma.20g019300"
GO:0000902	cell morphogenesis	Group45	GO_BiologicalProcess-EBI-UniProt-GOA_25.02.2019_00h00	0.00178	0.00178	[4, 5]	100	75	[LOC100305378, LOC100499696, LOC100527431, LOC100527464, LOC100775311, LOC100775602, LOC100775693, LOC100775991, LOC100776022, LOC100776096, LOC100776888, LOC100777224, LOC100777397, LOC100777998, LOC100780410, LOC100780824, LOC100780997, LOC100781229, LOC100782967, LOC100783681, LOC100784354, LOC100785464, LOC100787391, LOC100787827, LOC100790329, LOC100790459, LOC100791857, LOC100793194, LOC100…	"Glyma.01g086201" "Glyma.04g192300" "Glyma.06g098300" "Glyma.08g361500" "Glyma.09g002100" "Glyma.11g011700" "Glyma.11g101700" "Glyma.12g027600" "Glyma.12g170900" "Glyma.13g328100" "Glyma.14g128300" "Glyma.15g212800" "Glyma.19g095900" "Glyma.19g170700" "Glyma.19g250600" "Glyma.20g019300" "Glyma.20g174900"
GO:0008361	regulation of cell size	Group45	GO_BiologicalProcess-EBI-UniProt-GOA_25.02.2019_00h00	0.03713	0.03713	[4, 5]	100	7	[LOC100777178, LOC100779159, LOC100779490, LOC100780371, LOC100790816, LOC100795205, LOC100801817]	"Glyma.11g101700" "Glyma.12g027600"
GO:0031334	positive regulation of protein complex assembly	Group45	GO_BiologicalProcess-EBI-UniProt-GOA_25.02.2019_00h00	0.04591	0.04591	[3, 4, 5, 6]	100	48	[LOC100499696, LOC100527320, LOC100527464, LOC100527736, LOC100776268, LOC100778212, LOC100778688, LOC100779787, LOC100782967, LOC100783650, LOC100785464, LOC100785863, LOC100787827, LOC100788475, LOC100788486, LOC100789138, LOC100790459, LOC100794489, LOC100795255, LOC100796358, LOC100796648, LOC100797955, LOC100798550, LOC100798637, LOC100799091, LOC100801284, LOC100802514, LOC100803222, LOC100…	"Glyma.19g095900" "Glyma.19g250600" "Glyma.20g019300"
GO:0033043	regulation of organelle organization	Group45	GO_BiologicalProcess-EBI-UniProt-GOA_25.02.2019_00h00	0.04564	0.04564	[4, 5]	100	273	[AT-1SNBP, CYCA1;1, CYCA2;1, CYCB1;1, CYCB1;2, CYCB1;3, ILPA1, LOC100127411, LOC100305519, LOC100305632, LOC100305650, LOC100305747, LOC100305850, LOC100306180, LOC100306187, LOC100306420, LOC100306687, LOC100306715, LOC100499696, LOC100499717, LOC100500031, LOC100500536, LOC100526929, LOC100526981, LOC100527060, LOC100527320, LOC100527464, LOC100527617, LOC100527736, LOC100775224, LOC100775354, …	"Glyma.04g182900" "Glyma.06g192600" "Glyma.15g167100" "Glyma.15g212800" "Glyma.19g095900" "Glyma.19g250600" "Glyma.20g019300"
GO:1902903	regulation of supramolecular fiber organization	Group45	GO_BiologicalProcess-EBI-UniProt-GOA_25.02.2019_00h00	0.02115	0.02115	[4, 5]	100	49	[LOC100127411, LOC100499696, LOC100499717, LOC100500536, LOC100527320, LOC100527464, LOC100527736, LOC100778045, LOC100778212, LOC100778688, LOC100782967, LOC100785464, LOC100785557, LOC100787827, LOC100789138, LOC100789770, LOC100790459, LOC100792284, LOC100794702, LOC100795255, LOC100795987, LOC100796648, LOC100797955, LOC100798550, LOC100798693, LOC100799091, LOC100799819, LOC100801284, LOC100…	"Glyma.15g212800" "Glyma.19g095900" "Glyma.19g250600" "Glyma.20g019300"
GO:0007015	actin filament organization	Group45	GO_BiologicalProcess-EBI-UniProt-GOA_25.02.2019_00h00	0.02296	0.02296	[4, 6]	100	114	[100783153, ADF1, LOC100127411, LOC100305927, LOC100499696, LOC100499717, LOC100499953, LOC100500025, LOC100500047, LOC100500536, LOC100526982, LOC100527320, LOC100527464, LOC100527688, LOC100527736, LOC100776945, LOC100777802, LOC100778045, LOC100778212, LOC100778688, LOC100779214, LOC100779614, LOC100780824, LOC100782967, LOC100785437, LOC100785464, LOC100785493, LOC100785557, LOC100786418, LOC…	"Glyma.15g212800" "Glyma.19g095900" "Glyma.19g250600" "Glyma.20g019300"
GO:0016458	gene silencing	Group45	GO_BiologicalProcess-EBI-UniProt-GOA_25.02.2019_00h00	0.02377	0.02377	[2, 5, 6, 7]	100	125	[AT-1SNBP, DCL2A, DCL2B, DCL3A, HEN1A, HEN1B, LOC100127417, LOC100305747, LOC100306187, LOC100306382, LOC100500588, LOC100527745, LOC100775211, LOC100775944, LOC100777346, LOC100778754, LOC100778875, LOC100779042, LOC100779439, LOC100779864, LOC100780414, LOC100780953, LOC100781573, LOC100781893, LOC100782495, LOC100782651, LOC100782692, LOC100783127, LOC100783360, LOC100783571, LOC100783899, LOC…	"Glyma.01g192200" "Glyma.05g090000" "Glyma.06g201700" "Glyma.13g156500" "Glyma.13g324500" "Glyma.14g218000" "Glyma.15g265300" "Glyma.17g119400"
GO:0022604	regulation of cell morphogenesis	Group45	GO_BiologicalProcess-EBI-UniProt-GOA_25.02.2019_00h00	0.00249	0.00249	[4, 5, 6]	100	16	[LOC100775311, LOC100776022, LOC100776096, LOC100777397, LOC100784354, LOC100787391, LOC100793602, LOC100796497, LOC100805643, LOC100808151, LOC100809978, LOC100814119, LOC100818665, LOC100819598, LOC102660880, LOC102662105]	"Glyma.04g192300" "Glyma.06g098300" "Glyma.08g361500" "Glyma.11g101700" "Glyma.12g027600" "Glyma.14g128300" "Glyma.15g212800"
GO:0048831	regulation of shoot system development	Group45	GO_BiologicalProcess-EBI-UniProt-GOA_25.02.2019_00h00	0.00839	0.00839	[4, 5, 6]	100	80	[AGL3L, BRC1, CEN1, CEN2, CEN3, CEN4, COL10, COL13, COL2B, COL2a, COL8, DT1, FT2A, FT2C, FT6, LOC100037477, LOC100305913, LOC100306207, LOC100306395, LOC100526992, LOC100527299, LOC100527693, LOC100777204, LOC100781267, LOC100782635, LOC100782856, LOC100783852, LOC100784394, LOC100784678, LOC100786175, LOC100786452, LOC100786853, LOC100789901, LOC100791025, LOC100791288, LOC100792278, LOC10079257…	"Glyma.01g086201" "Glyma.02g164700" "Glyma.10g102400" "Glyma.10g118800" "Glyma.12g170900" "Glyma.13g328100" "Glyma.14g128300" "Glyma.15g265300" "Glyma.20g069800"
GO:0051347	positive regulation of transferase activity	Group45	GO_BiologicalProcess-EBI-UniProt-GOA_25.02.2019_00h00	0.03264	0.03264	[5]	100	127	[CCS52, LOC100305654, LOC100305677, LOC100305850, LOC100306180, LOC100527072, LOC100775637, LOC100776227, LOC100776788, LOC100777178, LOC100777350, LOC100777526, LOC100778254, LOC100778553, LOC100778837, LOC100779001, LOC100779159, LOC100780004, LOC100780263, LOC100780279, LOC100780339, LOC100780928, LOC100781764, LOC100782929, LOC100782957, LOC100783282, LOC100783578, LOC100783699, LOC100783702,…	"Glyma.03g128300" "Glyma.07g169700" "Glyma.11g101700" "Glyma.12g027600"
GO:1902905	positive regulation of supramolecular fiber organization	Group45	GO_BiologicalProcess-EBI-UniProt-GOA_25.02.2019_00h00	0.02885	0.02885	[4, 5, 6]	100	34	[LOC100499696, LOC100527320, LOC100527464, LOC100527736, LOC100778212, LOC100778688, LOC100782967, LOC100785464, LOC100787827, LOC100789138, LOC100790459, LOC100794702, LOC100795255, LOC100796648, LOC100797955, LOC100798550, LOC100798693, LOC100799091, LOC100801284, LOC100803222, LOC100803980, LOC100804478, LOC100805035, LOC100805073, LOC100805460, LOC100808748, LOC100809745, LOC100812451, LOC100…	"Glyma.19g095900" "Glyma.19g250600" "Glyma.20g019300"
GO:0008360	regulation of cell shape	Group45	GO_BiologicalProcess-EBI-UniProt-GOA_25.02.2019_00h00	0.025	0.025	[3, 5, 6, 7]	100	6	[LOC100776022, LOC100776096, LOC100784354, LOC100796497, LOC100818665, LOC100819598]	"Glyma.04g192300" "Glyma.08g361500" "Glyma.15g212800"
GO:0032956	regulation of actin cytoskeleton organization	Group45	GO_BiologicalProcess-EBI-UniProt-GOA_25.02.2019_00h00	0.02175	0.02175	[4, 5, 6, 7]	100	51	[LOC100127411, LOC100499696, LOC100499717, LOC100500536, LOC100527320, LOC100527464, LOC100527736, LOC100778045, LOC100778212, LOC100778688, LOC100781599, LOC100782967, LOC100785464, LOC100785557, LOC100787827, LOC100789138, LOC100789770, LOC100790459, LOC100792284, LOC100794702, LOC100795255, LOC100795987, LOC100796648, LOC100797955, LOC100798550, LOC100798693, LOC100799091, LOC100799819, LOC100…	"Glyma.15g212800" "Glyma.19g095900" "Glyma.19g250600" "Glyma.20g019300"
GO:0051493	regulation of cytoskeleton organization	Group45	GO_BiologicalProcess-EBI-UniProt-GOA_25.02.2019_00h00	0.01475	0.01475	[5, 6]	100	73	[LOC100127411, LOC100305850, LOC100306180, LOC100499696, LOC100499717, LOC100500536, LOC100527320, LOC100527464, LOC100527736, LOC100778045, LOC100778212, LOC100778688, LOC100781599, LOC100782967, LOC100783702, LOC100785464, LOC100785510, LOC100785557, LOC100787827, LOC100788936, LOC100789065, LOC100789138, LOC100789770, LOC100790179, LOC100790459, LOC100790624, LOC100791493, LOC100792284, LOC100…	"Glyma.06g192600" "Glyma.15g212800" "Glyma.19g095900" "Glyma.19g250600" "Glyma.20g019300"
GO:0051510	regulation of unidimensional cell growth	Group45	GO_BiologicalProcess-EBI-UniProt-GOA_25.02.2019_00h00	0.04437	0.04437	[4, 5, 6, 7]	100	10	[LOC100775311, LOC100777397, LOC100787391, LOC100793602, LOC100805643, LOC100808151, LOC100809978, LOC100814119, LOC102660880, LOC102662105]	"Glyma.06g098300" "Glyma.11g101700" "Glyma.12g027600" "Glyma.14g128300"
GO:0008154	actin polymerization or depolymerization	Group45	GO_BiologicalProcess-EBI-UniProt-GOA_25.02.2019_00h00	0.013	0.013	[5, 7]	100	68	[100783153, ADF1, LOC100127411, LOC100305927, LOC100499696, LOC100499717, LOC100499953, LOC100500025, LOC100500047, LOC100500536, LOC100526982, LOC100527320, LOC100527464, LOC100527688, LOC100527736, LOC100778045, LOC100778212, LOC100778688, LOC100779214, LOC100780824, LOC100782967, LOC100785437, LOC100785464, LOC100785493, LOC100785557, LOC100787827, LOC100789138, LOC100789770, LOC100790459, LOC…	"Glyma.15g212800" "Glyma.19g095900" "Glyma.19g250600" "Glyma.20g019300"
GO:0030832	regulation of actin filament length	Group45	GO_BiologicalProcess-EBI-UniProt-GOA_25.02.2019_00h00	0.01056	0.01056	[4, 5, 6, 7, 8]	100	49	[LOC100127411, LOC100499696, LOC100499717, LOC100500536, LOC100527320, LOC100527464, LOC100527736, LOC100778045, LOC100778212, LOC100778688, LOC100782967, LOC100785464, LOC100785557, LOC100787827, LOC100789138, LOC100789770, LOC100790459, LOC100792284, LOC100794702, LOC100795255, LOC100795987, LOC100796648, LOC100797955, LOC100798550, LOC100798693, LOC100799091, LOC100799819, LOC100801284, LOC100…	"Glyma.15g212800" "Glyma.19g095900" "Glyma.19g250600" "Glyma.20g019300"
GO:0032273	positive regulation of protein polymerization	Group45	GO_BiologicalProcess-EBI-UniProt-GOA_25.02.2019_00h00	0.02145	0.02145	[4, 5, 6, 7, 8]	100	31	[LOC100499696, LOC100527320, LOC100527464, LOC100527736, LOC100778212, LOC100778688, LOC100782967, LOC100785464, LOC100787827, LOC100789138, LOC100790459, LOC100795255, LOC100796648, LOC100797955, LOC100798550, LOC100799091, LOC100801284, LOC100803222, LOC100803980, LOC100804478, LOC100805035, LOC100805460, LOC100808748, LOC100809745, LOC100812451, LOC100816833, LOC100817997, LOC100819020, LOC100…	"Glyma.19g095900" "Glyma.19g250600" "Glyma.20g019300"
GO:0044380	protein localization to cytoskeleton	Group45	GO_BiologicalProcess-EBI-UniProt-GOA_25.02.2019_00h00	0.044	0.044	[6]	100	5	[LOC100790624, LOC100802923, LOC100805687, LOC100808026, LOC100809691]	"Glyma.06g192600"
GO:0051495	positive regulation of cytoskeleton organization	Group45	GO_BiologicalProcess-EBI-UniProt-GOA_25.02.2019_00h00	0.02885	0.02885	[5, 6, 7]	100	34	[LOC100499696, LOC100527320, LOC100527464, LOC100527736, LOC100778212, LOC100778688, LOC100782967, LOC100785464, LOC100787827, LOC100789138, LOC100790459, LOC100794702, LOC100795255, LOC100796648, LOC100797955, LOC100798550, LOC100798693, LOC100799091, LOC100801284, LOC100803222, LOC100803980, LOC100804478, LOC100805035, LOC100805073, LOC100805460, LOC100808748, LOC100809745, LOC100812451, LOC100…	"Glyma.19g095900" "Glyma.19g250600" "Glyma.20g019300"
GO:0110053	regulation of actin filament organization	Group45	GO_BiologicalProcess-EBI-UniProt-GOA_25.02.2019_00h00	0.01056	0.01056	[5, 6, 7, 8]	100	49	[LOC100127411, LOC100499696, LOC100499717, LOC100500536, LOC100527320, LOC100527464, LOC100527736, LOC100778045, LOC100778212, LOC100778688, LOC100782967, LOC100785464, LOC100785557, LOC100787827, LOC100789138, LOC100789770, LOC100790459, LOC100792284, LOC100794702, LOC100795255, LOC100795987, LOC100796648, LOC100797955, LOC100798550, LOC100798693, LOC100799091, LOC100799819, LOC100801284, LOC100…	"Glyma.15g212800" "Glyma.19g095900" "Glyma.19g250600" "Glyma.20g019300"
GO:2000024	regulation of leaf development	Group45	GO_BiologicalProcess-EBI-UniProt-GOA_25.02.2019_00h00	0.00716	0.00716	[5, 6, 7, 8]	100	16	[LOC100306207, LOC100526992, LOC100527693, LOC100781267, LOC100786175, LOC100794423, LOC100797712, LOC100798441, LOC100818892, LOC102663577, LOC106794703, LOC106795111, LOC106796786, LOC112997784, LOC112998403, LOC113001686]	"Glyma.02g164700" "Glyma.10g102400" "Glyma.14g128300"
GO:0008064	regulation of actin polymerization or depolymerization	Group45	GO_BiologicalProcess-EBI-UniProt-GOA_25.02.2019_00h00	0.01056	0.01056	[5, 6, 7, 8, 9]	100	49	[LOC100127411, LOC100499696, LOC100499717, LOC100500536, LOC100527320, LOC100527464, LOC100527736, LOC100778045, LOC100778212, LOC100778688, LOC100782967, LOC100785464, LOC100785557, LOC100787827, LOC100789138, LOC100789770, LOC100790459, LOC100792284, LOC100794702, LOC100795255, LOC100795987, LOC100796648, LOC100797955, LOC100798550, LOC100798693, LOC100799091, LOC100799819, LOC100801284, LOC100…	"Glyma.15g212800" "Glyma.19g095900" "Glyma.19g250600" "Glyma.20g019300"
GO:0030041	actin filament polymerization	Group45	GO_BiologicalProcess-EBI-UniProt-GOA_25.02.2019_00h00	0.04591	0.04591	[6, 7, 8]	100	44	[LOC100127411, LOC100499696, LOC100499717, LOC100527320, LOC100527464, LOC100527736, LOC100778045, LOC100778212, LOC100778688, LOC100782967, LOC100785464, LOC100787827, LOC100789138, LOC100789770, LOC100790459, LOC100792284, LOC100795255, LOC100795987, LOC100796648, LOC100797955, LOC100798550, LOC100799091, LOC100799819, LOC100801284, LOC100803222, LOC100803980, LOC100804478, LOC100805035, LOC100…	"Glyma.19g095900" "Glyma.19g250600" "Glyma.20g019300"
GO:0072698	protein localization to microtubule cytoskeleton	Group45	GO_BiologicalProcess-EBI-UniProt-GOA_25.02.2019_00h00	0.044	0.044	[7]	100	5	[LOC100790624, LOC100802923, LOC100805687, LOC100808026, LOC100809691]	"Glyma.06g192600"
GO:0030833	regulation of actin filament polymerization	Group45	GO_BiologicalProcess-EBI-UniProt-GOA_25.02.2019_00h00	0.04591	0.04591	[5, 6, 7, 8, 9, 10]	100	44	[LOC100127411, LOC100499696, LOC100499717, LOC100527320, LOC100527464, LOC100527736, LOC100778045, LOC100778212, LOC100778688, LOC100782967, LOC100785464, LOC100787827, LOC100789138, LOC100789770, LOC100790459, LOC100792284, LOC100795255, LOC100795987, LOC100796648, LOC100797955, LOC100798550, LOC100799091, LOC100799819, LOC100801284, LOC100803222, LOC100803980, LOC100804478, LOC100805035, LOC100…	"Glyma.19g095900" "Glyma.19g250600" "Glyma.20g019300"
GO:0030838	positive regulation of actin filament polymerization	Group45	GO_BiologicalProcess-EBI-UniProt-GOA_25.02.2019_00h00	0.01257	0.01257	[5, 6, 7, 8, 9, 10, 11]	100	31	[LOC100499696, LOC100527320, LOC100527464, LOC100527736, LOC100778212, LOC100778688, LOC100782967, LOC100785464, LOC100787827, LOC100789138, LOC100790459, LOC100795255, LOC100796648, LOC100797955, LOC100798550, LOC100799091, LOC100801284, LOC100803222, LOC100803980, LOC100804478, LOC100805035, LOC100805460, LOC100808748, LOC100809745, LOC100812451, LOC100816833, LOC100817997, LOC100819020, LOC100…	"Glyma.19g095900" "Glyma.19g250600" "Glyma.20g019300"
GO:0035372	protein localization to microtubule	Group45	GO_BiologicalProcess-EBI-UniProt-GOA_25.02.2019_00h00	0.044	0.044	[8]	100	5	[LOC100790624, LOC100802923, LOC100805687, LOC100808026, LOC100809691]	"Glyma.06g192600"
GO:0045010	actin nucleation	Group45	GO_BiologicalProcess-EBI-UniProt-GOA_25.02.2019_00h00	0.01257	0.01257	[5, 6, 7, 8, 9, 10, 11, 12]	100	15	[LOC100527320, LOC100527736, LOC100778212, LOC100778688, LOC100789138, LOC100795255, LOC100796648, LOC100797955, LOC100803980, LOC100804478, LOC100809745, LOC100817997, LOC100819020, LOC100819872, LOC106797677]	"Glyma.19g095900" "Glyma.19g250600" "Glyma.20g019300"
GO:1905725	protein localization to microtubule end	Group45	GO_BiologicalProcess-EBI-UniProt-GOA_25.02.2019_00h00	0.044	0.044	[9]	100	5	[LOC100790624, LOC100802923, LOC100805687, LOC100808026, LOC100809691]	"Glyma.06g192600"
GO:0000003	reproduction	Group46	GO_BiologicalProcess-EBI-UniProt-GOA_25.02.2019_00h00	0.02013	0.02013	[1]	0	0	[]	"Glyma.01g086201" "Glyma.01g188900" "Glyma.01g241300" "Glyma.02g164700" "Glyma.02g239600" "Glyma.03g083100" "Glyma.03g110500" "Glyma.03g190700" "Glyma.04g074300" "Glyma.04g093800" "Glyma.04g182900" "Glyma.04g192300" "Glyma.05g104600" "Glyma.05g181000" "Glyma.06g201700" "Glyma.06g239100" "Glyma.08g002500" "Glyma.08g232700" "Glyma.09g023600" "Glyma.09g099300" "Glyma.10g091000" "Glyma.10g102400" "Gl…
GO:0008152	metabolic process	Group46	GO_BiologicalProcess-EBI-UniProt-GOA_25.02.2019_00h00	2.8e-06	2.8e-06	[1]	0	0	[]	"Glyma.01g000100" "Glyma.01g086201" "Glyma.01g154100" "Glyma.01g188900" "Glyma.01g190800" "Glyma.01g192200" "Glyma.01g206000" "Glyma.01g219800" "Glyma.01g234600" "Glyma.01g241300" "Glyma.02g080900" "Glyma.02g162300" "Glyma.02g164700" "Glyma.02g302800" "Glyma.02g310900" "Glyma.03g011400" "Glyma.03g035900" "Glyma.03g073300" "Glyma.03g083100" "Glyma.03g101200" "Glyma.03g128300" "Glyma.03g190700" "Gl…
GO:0009987	cellular process	Group46	GO_BiologicalProcess-EBI-UniProt-GOA_25.02.2019_00h00	0.00066	0.00066	[1]	0	0	[]	"Glyma.01g000100" "Glyma.01g047100" "Glyma.01g086201" "Glyma.01g137300" "Glyma.01g154100" "Glyma.01g188900" "Glyma.01g192200" "Glyma.01g206000" "Glyma.01g219800" "Glyma.01g234600" "Glyma.01g241300" "Glyma.02g080900" "Glyma.02g162300" "Glyma.02g164700" "Glyma.02g239600" "Glyma.02g302800" "Glyma.02g310900" "Glyma.03g011366" "Glyma.03g011400" "Glyma.03g035900" "Glyma.03g073300" "Glyma.03g083100" "Gl…
GO:0032501	multicellular organismal process	Group46	GO_BiologicalProcess-EBI-UniProt-GOA_25.02.2019_00h00	0.03364	0.03364	[1]	0	0	[]	"Glyma.01g047100" "Glyma.01g086201" "Glyma.01g188900" "Glyma.01g241300" "Glyma.02g164700" "Glyma.02g239600" "Glyma.02g302800" "Glyma.03g083100" "Glyma.03g101200" "Glyma.03g110500" "Glyma.03g190700" "Glyma.04g074300" "Glyma.04g093800" "Glyma.04g182900" "Glyma.04g192300" "Glyma.05g100400" "Glyma.05g104600" "Glyma.05g181000" "Glyma.05g221300" "Glyma.06g201700" "Glyma.06g239100" "Glyma.07g169700" "Gl…
GO:0032502	developmental process	Group46	GO_BiologicalProcess-EBI-UniProt-GOA_25.02.2019_00h00	0.03791	0.03791	[1]	0	0	[]	"Glyma.01g047100" "Glyma.01g086201" "Glyma.01g188900" "Glyma.01g241300" "Glyma.02g164700" "Glyma.02g239600" "Glyma.02g302800" "Glyma.03g083100" "Glyma.03g101200" "Glyma.03g110500" "Glyma.03g190700" "Glyma.04g074300" "Glyma.04g093800" "Glyma.04g192300" "Glyma.05g100400" "Glyma.05g104600" "Glyma.05g181000" "Glyma.05g221300" "Glyma.06g098300" "Glyma.06g147500" "Glyma.06g201700" "Glyma.06g239100" "Gl…
GO:0071840	cellular component organization or biogenesis	Group46	GO_BiologicalProcess-EBI-UniProt-GOA_25.02.2019_00h00	0.01489	0.01489	[1]	0	0	[]	"Glyma.01g047100" "Glyma.01g086201" "Glyma.01g137300" "Glyma.01g219800" "Glyma.01g241300" "Glyma.02g080900" "Glyma.02g164700" "Glyma.02g310900" "Glyma.03g011366" "Glyma.04g001400" "Glyma.04g182900" "Glyma.04g192300" "Glyma.05g090000" "Glyma.05g104200" "Glyma.06g096000" "Glyma.06g098300" "Glyma.06g192600" "Glyma.07g169700" "Glyma.08g000100" "Glyma.08g002500" "Glyma.08g279800" "Glyma.08g361500" "Gl…
GO:0022414	reproductive process	Group46	GO_BiologicalProcess-EBI-UniProt-GOA_25.02.2019_00h00	0.01961	0.01961	[1, 2]	0	0	[]	"Glyma.01g086201" "Glyma.01g188900" "Glyma.01g241300" "Glyma.02g164700" "Glyma.02g239600" "Glyma.03g083100" "Glyma.03g110500" "Glyma.03g190700" "Glyma.04g074300" "Glyma.04g093800" "Glyma.04g182900" "Glyma.04g192300" "Glyma.05g104600" "Glyma.05g181000" "Glyma.06g201700" "Glyma.06g239100" "Glyma.08g002500" "Glyma.08g232700" "Glyma.09g023600" "Glyma.09g099300" "Glyma.10g091000" "Glyma.10g102400" "Gl…
GO:0050789	regulation of biological process	Group46	GO_BiologicalProcess-EBI-UniProt-GOA_25.02.2019_00h00	0.01764	0.01764	[1, 2]	0	0	[]	"Glyma.01g000100" "Glyma.01g086201" "Glyma.01g137300" "Glyma.01g154100" "Glyma.01g192200" "Glyma.01g206000" "Glyma.01g234600" "Glyma.01g241300" "Glyma.02g164700" "Glyma.02g239600" "Glyma.02g310900" "Glyma.03g011400" "Glyma.03g035900" "Glyma.03g110500" "Glyma.03g128300" "Glyma.03g136100" "Glyma.03g190700" "Glyma.04g001400" "Glyma.04g093800" "Glyma.04g182900" "Glyma.04g192300" "Glyma.05g013400" "Gl…
GO:0006807	nitrogen compound metabolic process	Group46	GO_BiologicalProcess-EBI-UniProt-GOA_25.02.2019_00h00	2.1e-08	2.1e-08	[2]	0	0	[]	"Glyma.01g086201" "Glyma.01g154100" "Glyma.01g188900" "Glyma.01g190800" "Glyma.01g192200" "Glyma.01g206000" "Glyma.01g219800" "Glyma.01g234600" "Glyma.01g241300" "Glyma.02g162300" "Glyma.02g164700" "Glyma.02g310900" "Glyma.03g073300" "Glyma.03g128300" "Glyma.03g190700" "Glyma.03g262300" "Glyma.04g000400" "Glyma.04g074300" "Glyma.04g093800" "Glyma.04g182900" "Glyma.04g210700" "Glyma.05g013400" "Gl…
GO:0007049	cell cycle	Group46	GO_BiologicalProcess-EBI-UniProt-GOA_25.02.2019_00h00	0.00186	0.00186	[2]	0	0	[]	"Glyma.02g080900" "Glyma.04g182900" "Glyma.04g192300" "Glyma.05g104200" "Glyma.05g104600" "Glyma.06g186800" "Glyma.06g192600" "Glyma.08g279800" "Glyma.08g333800" "Glyma.09g099300" "Glyma.11g021800" "Glyma.11g050000" "Glyma.11g101700" "Glyma.12g027600" "Glyma.14g112200" "Glyma.15g154000" "Glyma.17g161800" "Glyma.17g262300" "Glyma.18g002400" "Glyma.18g146600"
GO:0009058	biosynthetic process	Group46	GO_BiologicalProcess-EBI-UniProt-GOA_25.02.2019_00h00	0.02934	0.02934	[2]	0	0	[]	"Glyma.01g000100" "Glyma.01g086201" "Glyma.01g206000" "Glyma.01g234600" "Glyma.01g241300" "Glyma.02g080900" "Glyma.02g164700" "Glyma.02g310900" "Glyma.03g011400" "Glyma.03g083100" "Glyma.03g101200" "Glyma.03g128300" "Glyma.03g190700" "Glyma.04g210700" "Glyma.05g013400" "Glyma.05g075100" "Glyma.05g090000" "Glyma.05g100400" "Glyma.05g181000" "Glyma.06g011700" "Glyma.06g147500" "Glyma.06g155300" "Gl…
GO:0016043	cellular component organization	Group46	GO_BiologicalProcess-EBI-UniProt-GOA_25.02.2019_00h00	0.03133	0.03133	[2]	0	0	[]	"Glyma.01g047100" "Glyma.01g086201" "Glyma.01g137300" "Glyma.01g219800" "Glyma.01g241300" "Glyma.02g080900" "Glyma.02g164700" "Glyma.03g011366" "Glyma.04g001400" "Glyma.04g182900" "Glyma.04g192300" "Glyma.05g090000" "Glyma.05g104200" "Glyma.06g096000" "Glyma.06g098300" "Glyma.06g192600" "Glyma.07g169700" "Glyma.08g000100" "Glyma.08g002500" "Glyma.08g279800" "Glyma.08g361500" "Glyma.09g002100" "Gl…
GO:0044237	cellular metabolic process	Group46	GO_BiologicalProcess-EBI-UniProt-GOA_25.02.2019_00h00	1.6e-06	1.6e-06	[2]	0	0	[]	"Glyma.01g000100" "Glyma.01g086201" "Glyma.01g154100" "Glyma.01g188900" "Glyma.01g192200" "Glyma.01g206000" "Glyma.01g219800" "Glyma.01g234600" "Glyma.01g241300" "Glyma.02g080900" "Glyma.02g162300" "Glyma.02g164700" "Glyma.02g302800" "Glyma.02g310900" "Glyma.03g011400" "Glyma.03g035900" "Glyma.03g073300" "Glyma.03g083100" "Glyma.03g101200" "Glyma.03g128300" "Glyma.03g190700" "Glyma.03g262300" "Gl…
GO:0044238	primary metabolic process	Group46	GO_BiologicalProcess-EBI-UniProt-GOA_25.02.2019_00h00	4.2e-07	4.2e-07	[2]	0	0	[]	"Glyma.01g086201" "Glyma.01g154100" "Glyma.01g188900" "Glyma.01g190800" "Glyma.01g192200" "Glyma.01g206000" "Glyma.01g219800" "Glyma.01g234600" "Glyma.01g241300" "Glyma.02g080900" "Glyma.02g162300" "Glyma.02g164700" "Glyma.02g310900" "Glyma.03g073300" "Glyma.03g083100" "Glyma.03g128300" "Glyma.03g190700" "Glyma.03g262300" "Glyma.04g000400" "Glyma.04g074300" "Glyma.04g093800" "Glyma.04g182900" "Gl…
GO:0048519	negative regulation of biological process	Group46	GO_BiologicalProcess-EBI-UniProt-GOA_25.02.2019_00h00	0.01855	0.01855	[1, 2, 3]	0	0	[]	"Glyma.01g192200" "Glyma.01g241300" "Glyma.02g164700" "Glyma.03g190700" "Glyma.04g001400" "Glyma.05g090000" "Glyma.05g104600" "Glyma.06g098300" "Glyma.06g186800" "Glyma.06g201700" "Glyma.08g000100" "Glyma.08g333800" "Glyma.10g102400" "Glyma.10g118800" "Glyma.12g116500" "Glyma.12g170900" "Glyma.13g151100" "Glyma.13g156500" "Glyma.13g160300" "Glyma.13g324500" "Glyma.13g328100" "Glyma.14g079900" "Gl…
GO:0048856	anatomical structure development	Group46	GO_BiologicalProcess-EBI-UniProt-GOA_25.02.2019_00h00	0.02281	0.02281	[2]	0	0	[]	"Glyma.01g047100" "Glyma.01g086201" "Glyma.01g188900" "Glyma.01g241300" "Glyma.02g164700" "Glyma.02g239600" "Glyma.02g302800" "Glyma.03g083100" "Glyma.03g101200" "Glyma.03g110500" "Glyma.03g190700" "Glyma.04g074300" "Glyma.04g093800" "Glyma.04g192300" "Glyma.05g100400" "Glyma.05g104600" "Glyma.05g181000" "Glyma.05g221300" "Glyma.06g098300" "Glyma.06g201700" "Glyma.06g239100" "Glyma.07g169700" "Gl…
GO:0051641	cellular localization	Group46	GO_BiologicalProcess-EBI-UniProt-GOA_25.02.2019_00h00	0.00974	0.00974	[2]	0	0	[]	"Glyma.01g137300" "Glyma.06g192600" "Glyma.06g239100" "Glyma.08g279800" "Glyma.09g081340" "Glyma.09g083800" "Glyma.10g055100" "Glyma.11g011700" "Glyma.11g117300" "Glyma.12g065600" "Glyma.12g172200" "Glyma.14g220300" "Glyma.15g167100" "Glyma.15g192300" "Glyma.15g265300" "Glyma.16g004800" "Glyma.17g070200" "Glyma.18g146600" "Glyma.19g170700" "Glyma.20g230200"
GO:0071704	organic substance metabolic process	Group46	GO_BiologicalProcess-EBI-UniProt-GOA_25.02.2019_00h00	2.2e-07	2.2e-07	[2]	0	0	[]	"Glyma.01g000100" "Glyma.01g086201" "Glyma.01g154100" "Glyma.01g188900" "Glyma.01g190800" "Glyma.01g192200" "Glyma.01g206000" "Glyma.01g219800" "Glyma.01g234600" "Glyma.01g241300" "Glyma.02g080900" "Glyma.02g162300" "Glyma.02g164700" "Glyma.02g310900" "Glyma.03g011400" "Glyma.03g035900" "Glyma.03g073300" "Glyma.03g083100" "Glyma.03g101200" "Glyma.03g128300" "Glyma.03g190700" "Glyma.03g262300" "Gl…
GO:0007275	multicellular organism development	Group46	GO_BiologicalProcess-EBI-UniProt-GOA_25.02.2019_00h00	0.03004	0.03004	[2, 3]	0	0	[]	"Glyma.01g047100" "Glyma.01g086201" "Glyma.01g188900" "Glyma.01g241300" "Glyma.02g164700" "Glyma.02g239600" "Glyma.02g302800" "Glyma.03g083100" "Glyma.03g101200" "Glyma.03g110500" "Glyma.03g190700" "Glyma.04g074300" "Glyma.04g093800" "Glyma.04g192300" "Glyma.05g100400" "Glyma.05g104600" "Glyma.05g181000" "Glyma.05g221300" "Glyma.06g201700" "Glyma.06g239100" "Glyma.07g169700" "Glyma.08g000100" "Gl…
GO:0019222	regulation of metabolic process	Group46	GO_BiologicalProcess-EBI-UniProt-GOA_25.02.2019_00h00	0.00146	0.00146	[2, 3]	0	0	[]	"Glyma.01g000100" "Glyma.01g086201" "Glyma.01g192200" "Glyma.01g206000" "Glyma.01g234600" "Glyma.01g241300" "Glyma.02g164700" "Glyma.02g310900" "Glyma.03g011400" "Glyma.03g035900" "Glyma.03g128300" "Glyma.03g190700" "Glyma.04g182900" "Glyma.05g013400" "Glyma.05g090000" "Glyma.06g147500" "Glyma.06g186800" "Glyma.06g201700" "Glyma.06g325402" "Glyma.07g169700" "Glyma.08g000100" "Glyma.08g368201" "Gl…
GO:0050794	regulation of cellular process	Group46	GO_BiologicalProcess-EBI-UniProt-GOA_25.02.2019_00h00	0.01221	0.01221	[2, 3]	0	0	[]	"Glyma.01g000100" "Glyma.01g086201" "Glyma.01g137300" "Glyma.01g154100" "Glyma.01g206000" "Glyma.01g234600" "Glyma.01g241300" "Glyma.02g164700" "Glyma.02g239600" "Glyma.02g310900" "Glyma.03g011400" "Glyma.03g035900" "Glyma.03g128300" "Glyma.03g136100" "Glyma.03g190700" "Glyma.04g001400" "Glyma.04g182900" "Glyma.05g013400" "Glyma.05g090000" "Glyma.05g104200" "Glyma.05g104600" "Glyma.05g221300" "Gl…
GO:0006091	generation of precursor metabolites and energy	Group46	GO_BiologicalProcess-EBI-UniProt-GOA_25.02.2019_00h00	0.00112	0.00112	[3]	0	0	[]	"Glyma.01g000100" "Glyma.02g302800" "Glyma.03g011400" "Glyma.03g262300" "Glyma.06g325402" "Glyma.08g292800" "Glyma.08g368201" "Glyma.10g000050" "Glyma.15g276800" "Glyma.16g017600" "Glyma.18g104400" "Glyma.18g130500"
GO:0006725	cellular aromatic compound metabolic process	Group46	GO_BiologicalProcess-EBI-UniProt-GOA_25.02.2019_00h00	0.00545	0.00545	[3]	0	0	[]	"Glyma.01g086201" "Glyma.01g192200" "Glyma.01g206000" "Glyma.01g234600" "Glyma.01g241300" "Glyma.02g164700" "Glyma.03g035900" "Glyma.03g190700" "Glyma.04g182900" "Glyma.04g210700" "Glyma.05g013400" "Glyma.05g090000" "Glyma.05g181000" "Glyma.06g147500" "Glyma.06g155300" "Glyma.06g186800" "Glyma.06g201700" "Glyma.06g244302" "Glyma.07g252600" "Glyma.08g000100" "Glyma.08g232700" "Glyma.08g292800" "Gl…
GO:0006793	phosphorus metabolic process	Group46	GO_BiologicalProcess-EBI-UniProt-GOA_25.02.2019_00h00	0.02177	0.02177	[3]	0	0	[]	"Glyma.01g241300" "Glyma.02g162300" "Glyma.05g104200" "Glyma.05g104600" "Glyma.06g276900" "Glyma.07g128800" "Glyma.07g169700" "Glyma.07g252600" "Glyma.08g266300" "Glyma.08g292800" "Glyma.10g096600" "Glyma.10g201400" "Glyma.11g021800" "Glyma.11g050000" "Glyma.11g101700" "Glyma.12g027600" "Glyma.12g211000" "Glyma.13g151100" "Glyma.14g058900" "Glyma.14g098600" "Glyma.16g101500" "Glyma.17g161800" "Gl…
GO:0006996	organelle organization	Group46	GO_BiologicalProcess-EBI-UniProt-GOA_25.02.2019_00h00	0.00984	0.00984	[3]	0	0	[]	"Glyma.01g137300" "Glyma.01g219800" "Glyma.02g080900" "Glyma.03g011366" "Glyma.04g001400" "Glyma.04g182900" "Glyma.05g090000" "Glyma.05g104200" "Glyma.06g096000" "Glyma.06g192600" "Glyma.07g169700" "Glyma.08g279800" "Glyma.09g002100" "Glyma.09g081340" "Glyma.09g099300" "Glyma.10g129800" "Glyma.10g130700" "Glyma.11g021800" "Glyma.11g050000" "Glyma.11g117300" "Glyma.12g116500" "Glyma.12g172200" "Gl…
GO:0009892	negative regulation of metabolic process	Group46	GO_BiologicalProcess-EBI-UniProt-GOA_25.02.2019_00h00	0.0139	0.0139	[2, 3, 4]	0	0	[]	"Glyma.01g192200" "Glyma.01g241300" "Glyma.02g164700" "Glyma.03g190700" "Glyma.05g090000" "Glyma.06g186800" "Glyma.06g201700" "Glyma.08g000100" "Glyma.10g102400" "Glyma.12g116500" "Glyma.13g156500" "Glyma.13g160300" "Glyma.13g324500" "Glyma.14g079900" "Glyma.14g128300" "Glyma.14g218000" "Glyma.15g265300" "Glyma.17g119400" "Glyma.19g116700"
GO:0022613	ribonucleoprotein complex biogenesis	Group46	GO_BiologicalProcess-EBI-UniProt-GOA_25.02.2019_00h00	0.02719	0.02719	[3]	0	0	[]	"Glyma.01g241300" "Glyma.03g011366" "Glyma.09g281700" "Glyma.11g011700" "Glyma.16g004800" "Glyma.19g116700" "Glyma.20g004000"
GO:0034641	cellular nitrogen compound metabolic process	Group46	GO_BiologicalProcess-EBI-UniProt-GOA_25.02.2019_00h00	0.00818	0.00818	[3]	0	0	[]	"Glyma.01g086201" "Glyma.01g192200" "Glyma.01g206000" "Glyma.01g234600" "Glyma.01g241300" "Glyma.02g164700" "Glyma.03g190700" "Glyma.04g182900" "Glyma.04g210700" "Glyma.05g013400" "Glyma.05g090000" "Glyma.06g155300" "Glyma.06g186800" "Glyma.06g201700" "Glyma.06g244302" "Glyma.07g252600" "Glyma.08g000100" "Glyma.08g232700" "Glyma.08g292800" "Glyma.08g333800" "Glyma.09g099300" "Glyma.09g208500" "Gl…
GO:0043170	macromolecule metabolic process	Group46	GO_BiologicalProcess-EBI-UniProt-GOA_25.02.2019_00h00	6.3e-08	6.3e-08	[3]	0	0	[]	"Glyma.01g086201" "Glyma.01g154100" "Glyma.01g188900" "Glyma.01g190800" "Glyma.01g192200" "Glyma.01g206000" "Glyma.01g219800" "Glyma.01g234600" "Glyma.01g241300" "Glyma.02g080900" "Glyma.02g162300" "Glyma.02g164700" "Glyma.02g310900" "Glyma.03g073300" "Glyma.03g190700" "Glyma.03g262300" "Glyma.04g000400" "Glyma.04g074300" "Glyma.04g093800" "Glyma.04g182900" "Glyma.04g210700" "Glyma.05g013400" "Gl…
GO:0044249	cellular biosynthetic process	Group46	GO_BiologicalProcess-EBI-UniProt-GOA_25.02.2019_00h00	0.02767	0.02767	[3]	0	0	[]	"Glyma.01g000100" "Glyma.01g086201" "Glyma.01g206000" "Glyma.01g234600" "Glyma.01g241300" "Glyma.02g080900" "Glyma.02g164700" "Glyma.02g310900" "Glyma.03g011400" "Glyma.03g101200" "Glyma.03g128300" "Glyma.03g190700" "Glyma.04g210700" "Glyma.05g013400" "Glyma.05g075100" "Glyma.05g090000" "Glyma.05g100400" "Glyma.05g181000" "Glyma.06g011700" "Glyma.06g147500" "Glyma.06g155300" "Glyma.06g186800" "Gl…
GO:0046483	heterocycle metabolic process	Group46	GO_BiologicalProcess-EBI-UniProt-GOA_25.02.2019_00h00	0.01192	0.01192	[3]	0	0	[]	"Glyma.01g086201" "Glyma.01g192200" "Glyma.01g206000" "Glyma.01g234600" "Glyma.01g241300" "Glyma.02g164700" "Glyma.03g190700" "Glyma.04g182900" "Glyma.04g210700" "Glyma.05g013400" "Glyma.05g090000" "Glyma.06g155300" "Glyma.06g186800" "Glyma.06g201700" "Glyma.06g244302" "Glyma.07g252600" "Glyma.08g000100" "Glyma.08g232700" "Glyma.08g292800" "Glyma.08g333800" "Glyma.09g099300" "Glyma.09g208500" "Gl…
GO:0051649	establishment of localization in cell	Group46	GO_BiologicalProcess-EBI-UniProt-GOA_25.02.2019_00h00	0.00756	0.00756	[3]	0	0	[]	"Glyma.01g137300" "Glyma.06g239100" "Glyma.08g279800" "Glyma.09g083800" "Glyma.10g055100" "Glyma.11g011700" "Glyma.11g117300" "Glyma.12g172200" "Glyma.14g220300" "Glyma.15g167100" "Glyma.15g192300" "Glyma.15g265300" "Glyma.16g004800" "Glyma.18g146600" "Glyma.19g170700" "Glyma.20g230200"
GO:1901360	organic cyclic compound metabolic process	Group46	GO_BiologicalProcess-EBI-UniProt-GOA_25.02.2019_00h00	0.00483	0.00483	[3]	0	0	[]	"Glyma.01g086201" "Glyma.01g192200" "Glyma.01g206000" "Glyma.01g234600" "Glyma.01g241300" "Glyma.02g164700" "Glyma.03g035900" "Glyma.03g083100" "Glyma.03g190700" "Glyma.04g182900" "Glyma.04g210700" "Glyma.05g013400" "Glyma.05g090000" "Glyma.05g181000" "Glyma.06g147500" "Glyma.06g155300" "Glyma.06g186800" "Glyma.06g201700" "Glyma.06g244302" "Glyma.07g252600" "Glyma.08g000100" "Glyma.08g232700" "Gl…
GO:1901564	organonitrogen compound metabolic process	Group46	GO_BiologicalProcess-EBI-UniProt-GOA_25.02.2019_00h00	0.00012	0.00012	[3]	0	0	[]	"Glyma.01g154100" "Glyma.01g188900" "Glyma.01g190800" "Glyma.01g219800" "Glyma.02g162300" "Glyma.02g310900" "Glyma.03g073300" "Glyma.03g128300" "Glyma.03g262300" "Glyma.04g000400" "Glyma.04g074300" "Glyma.04g093800" "Glyma.05g104200" "Glyma.05g104600" "Glyma.05g181000" "Glyma.06g000300" "Glyma.06g126000" "Glyma.07g003400" "Glyma.07g235800" "Glyma.07g252600" "Glyma.07g258000" "Glyma.08g111700" "Gl…
GO:1901576	organic substance biosynthetic process	Group46	GO_BiologicalProcess-EBI-UniProt-GOA_25.02.2019_00h00	0.02118	0.02118	[3]	0	0	[]	"Glyma.01g000100" "Glyma.01g086201" "Glyma.01g206000" "Glyma.01g234600" "Glyma.01g241300" "Glyma.02g080900" "Glyma.02g164700" "Glyma.02g310900" "Glyma.03g011400" "Glyma.03g083100" "Glyma.03g101200" "Glyma.03g128300" "Glyma.03g190700" "Glyma.04g210700" "Glyma.05g013400" "Glyma.05g075100" "Glyma.05g090000" "Glyma.05g100400" "Glyma.05g181000" "Glyma.06g011700" "Glyma.06g147500" "Glyma.06g155300" "Gl…
GO:0006139	nucleobase-containing compound metabolic process	Group46	GO_BiologicalProcess-EBI-UniProt-GOA_25.02.2019_00h00	0.00139	0.00139	[3, 4]	0	0	[]	"Glyma.01g086201" "Glyma.01g192200" "Glyma.01g206000" "Glyma.01g234600" "Glyma.01g241300" "Glyma.02g164700" "Glyma.03g190700" "Glyma.04g182900" "Glyma.04g210700" "Glyma.05g013400" "Glyma.05g090000" "Glyma.06g155300" "Glyma.06g186800" "Glyma.06g201700" "Glyma.06g244302" "Glyma.08g000100" "Glyma.08g232700" "Glyma.08g292800" "Glyma.08g333800" "Glyma.09g099300" "Glyma.09g208500" "Glyma.09g281700" "Gl…
GO:0019538	protein metabolic process	Group46	GO_BiologicalProcess-EBI-UniProt-GOA_25.02.2019_00h00	2.1e-05	2.1e-05	[3, 4]	0	0	[]	"Glyma.01g154100" "Glyma.01g188900" "Glyma.01g190800" "Glyma.01g219800" "Glyma.02g162300" "Glyma.03g073300" "Glyma.03g262300" "Glyma.04g000400" "Glyma.04g074300" "Glyma.04g093800" "Glyma.05g104200" "Glyma.05g104600" "Glyma.06g000300" "Glyma.06g126000" "Glyma.07g235800" "Glyma.07g258000" "Glyma.08g111700" "Glyma.08g127200" "Glyma.08g187500" "Glyma.08g266300" "Glyma.09g001600" "Glyma.09g273100" "Gl…
GO:0031323	regulation of cellular metabolic process	Group46	GO_BiologicalProcess-EBI-UniProt-GOA_25.02.2019_00h00	0.00428	0.00428	[3, 4]	0	0	[]	"Glyma.01g000100" "Glyma.01g086201" "Glyma.01g206000" "Glyma.01g234600" "Glyma.01g241300" "Glyma.02g164700" "Glyma.02g310900" "Glyma.03g011400" "Glyma.03g035900" "Glyma.03g128300" "Glyma.03g190700" "Glyma.04g182900" "Glyma.05g013400" "Glyma.05g090000" "Glyma.06g147500" "Glyma.06g186800" "Glyma.06g325402" "Glyma.07g169700" "Glyma.08g000100" "Glyma.08g368201" "Glyma.09g208500" "Glyma.10g000050" "Gl…
GO:0044260	cellular macromolecule metabolic process	Group46	GO_BiologicalProcess-EBI-UniProt-GOA_25.02.2019_00h00	4.4e-07	4.4e-07	[3, 4]	0	0	[]	"Glyma.01g086201" "Glyma.01g154100" "Glyma.01g188900" "Glyma.01g206000" "Glyma.01g219800" "Glyma.01g234600" "Glyma.01g241300" "Glyma.02g080900" "Glyma.02g162300" "Glyma.02g164700" "Glyma.03g073300" "Glyma.03g190700" "Glyma.03g262300" "Glyma.04g000400" "Glyma.04g074300" "Glyma.04g093800" "Glyma.04g182900" "Glyma.04g210700" "Glyma.05g013400" "Glyma.05g090000" "Glyma.05g104200" "Glyma.05g104600" "Gl…
GO:0046907	intracellular transport	Group46	GO_BiologicalProcess-EBI-UniProt-GOA_25.02.2019_00h00	0.00639	0.00639	[3, 4]	0	0	[]	"Glyma.06g239100" "Glyma.08g279800" "Glyma.09g083800" "Glyma.10g055100" "Glyma.11g011700" "Glyma.11g117300" "Glyma.12g172200" "Glyma.14g220300" "Glyma.15g167100" "Glyma.15g192300" "Glyma.15g265300" "Glyma.16g004800" "Glyma.18g146600" "Glyma.19g170700" "Glyma.20g230200"
GO:0060255	regulation of macromolecule metabolic process	Group46	GO_BiologicalProcess-EBI-UniProt-GOA_25.02.2019_00h00	0.03143	0.03143	[3, 4]	0	0	[]	"Glyma.01g086201" "Glyma.01g192200" "Glyma.01g206000" "Glyma.01g234600" "Glyma.01g241300" "Glyma.02g164700" "Glyma.02g310900" "Glyma.03g190700" "Glyma.04g182900" "Glyma.05g013400" "Glyma.05g090000" "Glyma.06g186800" "Glyma.06g201700" "Glyma.08g000100" "Glyma.09g208500" "Glyma.10g102400" "Glyma.10g118800" "Glyma.11g008300" "Glyma.11g021800" "Glyma.11g101700" "Glyma.11g117300" "Glyma.11g154700" "Gl…
GO:0006796	phosphate-containing compound metabolic process	Group46	GO_BiologicalProcess-EBI-UniProt-GOA_25.02.2019_00h00	0.01518	0.01518	[4]	0	0	[]	"Glyma.01g241300" "Glyma.02g162300" "Glyma.05g104200" "Glyma.05g104600" "Glyma.06g276900" "Glyma.07g128800" "Glyma.07g169700" "Glyma.07g252600" "Glyma.08g266300" "Glyma.08g292800" "Glyma.10g096600" "Glyma.10g201400" "Glyma.11g021800" "Glyma.11g050000" "Glyma.11g101700" "Glyma.12g027600" "Glyma.12g211000" "Glyma.13g151100" "Glyma.14g058900" "Glyma.14g098600" "Glyma.16g101500" "Glyma.17g161800" "Gl…
GO:0010467	gene expression	Group46	GO_BiologicalProcess-EBI-UniProt-GOA_25.02.2019_00h00	0.00262	0.00262	[4]	0	0	[]	"Glyma.01g086201" "Glyma.01g192200" "Glyma.01g206000" "Glyma.01g234600" "Glyma.01g241300" "Glyma.02g164700" "Glyma.03g190700" "Glyma.04g182900" "Glyma.05g013400" "Glyma.05g090000" "Glyma.06g186800" "Glyma.06g201700" "Glyma.08g000100" "Glyma.08g232700" "Glyma.09g208500" "Glyma.09g281700" "Glyma.10g055100" "Glyma.10g102400" "Glyma.10g118800" "Glyma.11g008300" "Glyma.11g021800" "Glyma.11g117300" "Gl…
GO:0010605	negative regulation of macromolecule metabolic process	Group46	GO_BiologicalProcess-EBI-UniProt-GOA_25.02.2019_00h00	0.01339	0.01339	[3, 4, 5]	0	0	[]	"Glyma.01g192200" "Glyma.02g164700" "Glyma.03g190700" "Glyma.05g090000" "Glyma.06g186800" "Glyma.06g201700" "Glyma.08g000100" "Glyma.10g102400" "Glyma.12g116500" "Glyma.13g156500" "Glyma.13g160300" "Glyma.13g324500" "Glyma.14g079900" "Glyma.14g128300" "Glyma.14g218000" "Glyma.15g265300" "Glyma.17g119400" "Glyma.19g116700"
GO:0043412	macromolecule modification	Group46	GO_BiologicalProcess-EBI-UniProt-GOA_25.02.2019_00h00	0.00099	0.00099	[4]	0	0	[]	"Glyma.01g154100" "Glyma.01g188900" "Glyma.01g219800" "Glyma.02g162300" "Glyma.03g262300" "Glyma.04g074300" "Glyma.04g093800" "Glyma.05g104200" "Glyma.05g104600" "Glyma.07g235800" "Glyma.07g258000" "Glyma.08g111700" "Glyma.08g127200" "Glyma.08g187500" "Glyma.08g266300" "Glyma.09g001600" "Glyma.09g273100" "Glyma.10g096600" "Glyma.11g021800" "Glyma.11g050000" "Glyma.11g101700" "Glyma.12g027600" "Gl…
GO:0010468	regulation of gene expression	Group46	GO_BiologicalProcess-EBI-UniProt-GOA_25.02.2019_00h00	0.0357	0.0357	[4, 5]	0	0	[]	"Glyma.01g086201" "Glyma.01g192200" "Glyma.01g206000" "Glyma.01g234600" "Glyma.01g241300" "Glyma.02g164700" "Glyma.03g190700" "Glyma.05g013400" "Glyma.05g090000" "Glyma.06g186800" "Glyma.06g201700" "Glyma.08g000100" "Glyma.09g208500" "Glyma.10g102400" "Glyma.10g118800" "Glyma.11g008300" "Glyma.11g021800" "Glyma.11g154700" "Glyma.12g116500" "Glyma.13g156500" "Glyma.13g160300" "Glyma.13g324500" "Gl…
GO:0034645	cellular macromolecule biosynthetic process	Group46	GO_BiologicalProcess-EBI-UniProt-GOA_25.02.2019_00h00	0.04676	0.04676	[4, 5]	0	0	[]	"Glyma.01g086201" "Glyma.01g206000" "Glyma.01g234600" "Glyma.01g241300" "Glyma.02g080900" "Glyma.02g164700" "Glyma.03g190700" "Glyma.04g210700" "Glyma.05g013400" "Glyma.05g090000" "Glyma.06g011700" "Glyma.06g155300" "Glyma.06g186800" "Glyma.08g000100" "Glyma.08g127200" "Glyma.08g187500" "Glyma.08g333800" "Glyma.09g208500" "Glyma.10g102400" "Glyma.10g118800" "Glyma.11g008300" "Glyma.11g231000" "Gl…
GO:0036211	protein modification process	Group46	GO_BiologicalProcess-EBI-UniProt-GOA_25.02.2019_00h00	0.00021	0.00021	[4, 5]	0	0	[]	"Glyma.01g154100" "Glyma.01g188900" "Glyma.01g219800" "Glyma.02g162300" "Glyma.03g262300" "Glyma.04g074300" "Glyma.04g093800" "Glyma.05g104200" "Glyma.05g104600" "Glyma.07g235800" "Glyma.07g258000" "Glyma.08g111700" "Glyma.08g127200" "Glyma.08g187500" "Glyma.08g266300" "Glyma.09g001600" "Glyma.09g273100" "Glyma.10g096600" "Glyma.11g021800" "Glyma.11g050000" "Glyma.11g101700" "Glyma.12g027600" "Gl…
GO:0044267	cellular protein metabolic process	Group46	GO_BiologicalProcess-EBI-UniProt-GOA_25.02.2019_00h00	0.00013	0.00013	[4, 5]	0	0	[]	"Glyma.01g154100" "Glyma.01g188900" "Glyma.01g219800" "Glyma.02g162300" "Glyma.03g073300" "Glyma.03g262300" "Glyma.04g074300" "Glyma.04g093800" "Glyma.05g104200" "Glyma.05g104600" "Glyma.06g126000" "Glyma.07g235800" "Glyma.07g258000" "Glyma.08g111700" "Glyma.08g127200" "Glyma.08g187500" "Glyma.08g266300" "Glyma.09g001600" "Glyma.09g273100" "Glyma.10g096600" "Glyma.10g275100" "Glyma.11g021800" "Gl…
GO:0090304	nucleic acid metabolic process	Group46	GO_BiologicalProcess-EBI-UniProt-GOA_25.02.2019_00h00	0.00248	0.00248	[4, 5]	0	0	[]	"Glyma.01g086201" "Glyma.01g192200" "Glyma.01g206000" "Glyma.01g234600" "Glyma.01g241300" "Glyma.02g164700" "Glyma.03g190700" "Glyma.04g182900" "Glyma.04g210700" "Glyma.05g013400" "Glyma.05g090000" "Glyma.06g155300" "Glyma.06g186800" "Glyma.06g201700" "Glyma.06g244302" "Glyma.08g000100" "Glyma.08g232700" "Glyma.08g333800" "Glyma.09g099300" "Glyma.09g208500" "Glyma.09g281700" "Glyma.10g102400" "Gl…
GO:0006259	DNA metabolic process	Group46	GO_BiologicalProcess-EBI-UniProt-GOA_25.02.2019_00h00	0.02443	0.02443	[4, 5, 6]	0	0	[]	"Glyma.04g182900" "Glyma.04g210700" "Glyma.06g155300" "Glyma.06g244302" "Glyma.08g333800" "Glyma.09g099300" "Glyma.10g130700" "Glyma.13g156500" "Glyma.14g079900" "Glyma.18g002400" "Glyma.20g084500"
GO:0016310	phosphorylation	Group46	GO_BiologicalProcess-EBI-UniProt-GOA_25.02.2019_00h00	0.03845	0.03845	[5]	0	0	[]	"Glyma.05g104200" "Glyma.05g104600" "Glyma.06g276900" "Glyma.07g169700" "Glyma.08g266300" "Glyma.08g292800" "Glyma.10g096600" "Glyma.10g201400" "Glyma.11g021800" "Glyma.11g050000" "Glyma.11g101700" "Glyma.12g027600" "Glyma.12g211000" "Glyma.13g151100" "Glyma.14g058900" "Glyma.14g098600" "Glyma.16g101500" "Glyma.17g161800" "Glyma.17g262300" "Glyma.18g130500" "Glyma.19g140800"
GO:0006464	cellular protein modification process	Group46	GO_BiologicalProcess-EBI-UniProt-GOA_25.02.2019_00h00	0.00021	0.00021	[5, 6]	0	0	[]	"Glyma.01g154100" "Glyma.01g188900" "Glyma.01g219800" "Glyma.02g162300" "Glyma.03g262300" "Glyma.04g074300" "Glyma.04g093800" "Glyma.05g104200" "Glyma.05g104600" "Glyma.07g235800" "Glyma.07g258000" "Glyma.08g111700" "Glyma.08g127200" "Glyma.08g187500" "Glyma.08g266300" "Glyma.09g001600" "Glyma.09g273100" "Glyma.10g096600" "Glyma.11g021800" "Glyma.11g050000" "Glyma.11g101700" "Glyma.12g027600" "Gl…
GO:0016070	RNA metabolic process	Group46	GO_BiologicalProcess-EBI-UniProt-GOA_25.02.2019_00h00	0.02	0.02	[5, 6]	0	0	[]	"Glyma.01g086201" "Glyma.01g192200" "Glyma.01g206000" "Glyma.01g234600" "Glyma.01g241300" "Glyma.02g164700" "Glyma.03g190700" "Glyma.04g182900" "Glyma.05g013400" "Glyma.05g090000" "Glyma.06g186800" "Glyma.06g201700" "Glyma.08g000100" "Glyma.08g232700" "Glyma.09g208500" "Glyma.09g281700" "Glyma.10g102400" "Glyma.10g118800" "Glyma.11g008300" "Glyma.11g117300" "Glyma.12g018300" "Glyma.12g116500" "Gl…
GO:0006396	RNA processing	Group46	GO_BiologicalProcess-EBI-UniProt-GOA_25.02.2019_00h00	0.00309	0.00309	[5, 6, 7]	0	0	[]	"Glyma.01g192200" "Glyma.01g241300" "Glyma.04g182900" "Glyma.05g090000" "Glyma.06g201700" "Glyma.08g232700" "Glyma.09g281700" "Glyma.11g117300" "Glyma.13g156500" "Glyma.14g218000" "Glyma.15g128500" "Glyma.16g004800" "Glyma.17g094800" "Glyma.17g148200" "Glyma.19g116700" "Glyma.20g004000"
GO:0006468	protein phosphorylation	Group46	GO_BiologicalProcess-EBI-UniProt-GOA_25.02.2019_00h00	0.01431	0.01431	[6, 7]	0	0	[]	"Glyma.05g104200" "Glyma.05g104600" "Glyma.08g266300" "Glyma.10g096600" "Glyma.11g021800" "Glyma.11g050000" "Glyma.11g101700" "Glyma.12g027600" "Glyma.13g151100" "Glyma.14g058900" "Glyma.14g098600" "Glyma.16g101500" "Glyma.17g161800" "Glyma.17g262300" "Glyma.19g140800"
GO:0018193	peptidyl-amino acid modification	Group46	GO_BiologicalProcess-EBI-UniProt-GOA_25.02.2019_00h00	1.6e-05	1.6e-05	[6, 7]	0	0	[]	"Glyma.01g188900" "Glyma.04g093800" "Glyma.05g104200" "Glyma.05g104600" "Glyma.08g111700" "Glyma.08g127200" "Glyma.08g187500" "Glyma.08g266300" "Glyma.10g096600" "Glyma.11g050000" "Glyma.12g170900" "Glyma.13g328100" "Glyma.14g058900" "Glyma.15g265300" "Glyma.16g101500" "Glyma.17g161800" "Glyma.19g140800"
GO:0034660	ncRNA metabolic process	Group46	GO_BiologicalProcess-EBI-UniProt-GOA_25.02.2019_00h00	0.00097	0.00097	[6, 7]	0	0	[]	"Glyma.01g192200" "Glyma.01g241300" "Glyma.09g281700" "Glyma.12g018300" "Glyma.14g218000" "Glyma.16g004800" "Glyma.17g119400" "Glyma.17g148200" "Glyma.17g186900" "Glyma.19g116700" "Glyma.20g004000"
GO:0070647	protein modification by small protein conjugation or removal	Group46	GO_BiologicalProcess-EBI-UniProt-GOA_25.02.2019_00h00	0.00056	0.00056	[6, 7]	0	0	[]	"Glyma.01g154100" "Glyma.01g188900" "Glyma.04g074300" "Glyma.04g093800" "Glyma.07g235800" "Glyma.07g258000" "Glyma.08g111700" "Glyma.09g001600" "Glyma.09g273100" "Glyma.12g116500" "Glyma.12g170900" "Glyma.13g328100" "Glyma.15g154000" "Glyma.15g265300" "Glyma.17g016000" "Glyma.17g037600" "Glyma.17g090200" "Glyma.18g216000" "Glyma.20g071200"
GO:0032446	protein modification by small protein conjugation	Group46	GO_BiologicalProcess-EBI-UniProt-GOA_25.02.2019_00h00	0.00085	0.00085	[7, 8]	0	0	[]	"Glyma.01g154100" "Glyma.01g188900" "Glyma.04g093800" "Glyma.07g235800" "Glyma.07g258000" "Glyma.08g111700" "Glyma.09g001600" "Glyma.09g273100" "Glyma.12g116500" "Glyma.12g170900" "Glyma.13g328100" "Glyma.15g154000" "Glyma.15g265300" "Glyma.17g016000" "Glyma.17g037600" "Glyma.17g090200" "Glyma.18g216000"
GO:0019905	syntaxin binding	Group00	GO_MolecularFunction-EBI-UniProt-GOA_25.02.2019_00h00	0.00412	0.00412	[4]	100	17	[LOC100776112, LOC100776508, LOC100777534, LOC100777704, LOC100779801, LOC100782049, LOC100790986, LOC100793138, LOC100804432, LOC100810735, LOC100811900, LOC100815044, LOC100817329, SNAP02, SNAP11, SNAP14, SNAP18]	"Glyma.09g083800" "Glyma.15g192300"
GO:0050145	nucleoside monophosphate kinase activity	Group01	GO_MolecularFunction-EBI-UniProt-GOA_25.02.2019_00h00	0.02626	0.02626	[5, 6]	100	31	[LOC100306226, LOC100306603, LOC100500111, LOC100527163, LOC100777619, LOC100778161, LOC100779881, LOC100781406, LOC100784319, LOC100788501, LOC100790268, LOC100791426, LOC100791848, LOC100796331, LOC100796730, LOC100800162, LOC100805176, LOC100805459, LOC100806842, LOC100808931, LOC100809808, LOC100810701, LOC100812658, LOC100814541, LOC100814972, LOC100817408, LOC100818545, LOC100818561, LOC100…	"Glyma.10g201400" "Glyma.18g002400"
GO:1990404	protein ADP-ribosylase activity	Group02	GO_MolecularFunction-EBI-UniProt-GOA_25.02.2019_00h00	0.03809	0.03809	[3, 5]	100	4	[LOC100788978, LOC100800968, LOC100815900, PARP3]	"Glyma.12g088300"
GO:0003827	alpha-1,3-mannosylglycoprotein 2-beta-N-acetylglucosaminyltransferase activity	Group03	GO_MolecularFunction-EBI-UniProt-GOA_25.02.2019_00h00	4.1e-05	4.1e-05	[4, 6]	100	1	[LOC100795005]	"Glyma.04g000400" "Glyma.06g000300"
GO:0003980	UDP-glucose:glycoprotein glucosyltransferase activity	Group04	GO_MolecularFunction-EBI-UniProt-GOA_25.02.2019_00h00	0.00012	0.00012	[6, 7]	100	3	[LOC100781347, LOC100797897, LOC100811899]	"Glyma.08g127200" "Glyma.08g187500"
GO:0004324	ferredoxin-NADP+ reductase activity	Group05	GO_MolecularFunction-EBI-UniProt-GOA_25.02.2019_00h00	0.03184	0.03184	[5]	100	5	[LOC100789291, LOC100793840, LOC100798467, LOC100802032, LOC100807968]	"Glyma.15g130100"
GO:0004386	helicase activity	Group06	GO_MolecularFunction-EBI-UniProt-GOA_25.02.2019_00h00	0.01739	0.01739	[7]	100	202	[HELRP, LOC100306124, LOC100775475, LOC100775796, LOC100776224, LOC100776684, LOC100777064, LOC100777114, LOC100777346, LOC100777488, LOC100777610, LOC100777628, LOC100777841, LOC100778282, LOC100778413, LOC100778911, LOC100779483, LOC100779610, LOC100779625, LOC100779706, LOC100779746, LOC100780515, LOC100780528, LOC100780615, LOC100780657, LOC100780798, LOC100781090, LOC100781288, LOC100781545,…	"Glyma.05g058500" "Glyma.06g201700" "Glyma.06g244302" "Glyma.13g156500" "Glyma.13g324500" "Glyma.18g002400"
GO:0004399	histidinol dehydrogenase activity	Group07	GO_MolecularFunction-EBI-UniProt-GOA_25.02.2019_00h00	0.02556	0.02556	[5]	100	3	[LOC100793496, LOC100802665, LOC100816684]	"Glyma.08g081500"
GO:0004479	methionyl-tRNA formyltransferase activity	Group08	GO_MolecularFunction-EBI-UniProt-GOA_25.02.2019_00h00	0.00645	0.00645	[4, 5]	100	1	[LOC100798000]	"Glyma.05g001000"
GO:0004565	beta-galactosidase activity	Group09	GO_MolecularFunction-EBI-UniProt-GOA_25.02.2019_00h00	0.04146	0.04146	[6]	100	38	[LOC100301878, LOC100777287, LOC100780092, LOC100780897, LOC100780980, LOC100781074, LOC100781959, LOC100782510, LOC100783905, LOC100784169, LOC100785688, LOC100787084, LOC100789201, LOC100789220, LOC100789456, LOC100790122, LOC100791456, LOC100792629, LOC100793198, LOC100795144, LOC100795578, LOC100795923, LOC100796445, LOC100798501, LOC100804036, LOC100804103, LOC100806403, LOC100810170, LOC100…	"Glyma.08g002500" "Glyma.08g111000"
GO:0004712	protein serine/threonine/tyrosine kinase activity	Group10	GO_MolecularFunction-EBI-UniProt-GOA_25.02.2019_00h00	0.04295	0.04295	[4, 6]	100	11	[LOC100780144, LOC100784935, LOC100786284, LOC100789734, LOC100792457, LOC100795003, LOC100816674, LOC100817973, LOC100818488, LOC100820176, MAPKK2]	"Glyma.08g266300" "Glyma.13g151100" "Glyma.16g101500"
GO:0004820	glycine-tRNA ligase activity	Group11	GO_MolecularFunction-EBI-UniProt-GOA_25.02.2019_00h00	0.03809	0.03809	[5]	100	2	[LOC100810476, LOC102666884]	"Glyma.03g110500"
GO:0004825	methionine-tRNA ligase activity	Group12	GO_MolecularFunction-EBI-UniProt-GOA_25.02.2019_00h00	0.03184	0.03184	[5]	100	4	[LOC100786507, LOC100803506, LOC100809861, LOC100814644]	"Glyma.12g018300"
GO:0004832	valine-tRNA ligase activity	Group13	GO_MolecularFunction-EBI-UniProt-GOA_25.02.2019_00h00	0.03809	0.03809	[5]	100	3	[LOC100798111, LOC100818869, LOC102659901]	"Glyma.17g186900"
GO:0005245	voltage-gated calcium channel activity	Group14	GO_MolecularFunction-EBI-UniProt-GOA_25.02.2019_00h00	0.01286	0.01286	[7, 8, 9]	100	2	[LOC100806160, LOC100819307]	"Glyma.12g204400"
GO:0008780	acyl-[acyl-carrier-protein]-UDP-N-acetylglucosamine O-acyltransferase activity	Group15	GO_MolecularFunction-EBI-UniProt-GOA_25.02.2019_00h00	0.01286	0.01286	[6]	100	2	[LOC100788388, LOC100798746]	"Glyma.07g128800"
GO:0015930	glutamate synthase activity	Group16	GO_MolecularFunction-EBI-UniProt-GOA_25.02.2019_00h00	0.03809	0.03809	[4]	100	4	[LOC100784900, LOC100809905, LOC100815931, LOC100819513]	"Glyma.03g128300"
GO:0016307	phosphatidylinositol phosphate kinase activity	Group17	GO_MolecularFunction-EBI-UniProt-GOA_25.02.2019_00h00	0.0203	0.0203	[5]	100	28	[LOC100775866, LOC100776916, LOC100777340, LOC100780680, LOC100781141, LOC100782430, LOC100782480, LOC100782728, LOC100789188, LOC100789427, LOC100789775, LOC100789949, LOC100790049, LOC100790632, LOC100794706, LOC100800418, LOC100801603, LOC100804387, LOC100805371, LOC100808235, LOC100808754, LOC100809696, LOC100810432, LOC100811146, LOC100811434, LOC100813118, LOC100815340, LOC100819364]	"Glyma.04g182900" "Glyma.10g060000"
GO:0016835	carbon-oxygen lyase activity	Group18	GO_MolecularFunction-EBI-UniProt-GOA_25.02.2019_00h00	0.00523	0.00523	[3]	100	184	[CA1, DHPS1, DW1, HEMB, HIDH, LOC100101868, LOC100306209, LOC100306241, LOC100499625, LOC100500448, LOC100526933, LOC100527150, LOC100527607, LOC100775595, LOC100775641, LOC100776144, LOC100776653, LOC100776677, LOC100777134, LOC100777574, LOC100777692, LOC100778506, LOC100778877, LOC100779634, LOC100779940, LOC100780236, LOC100780398, LOC100780437, LOC100780449, LOC100780547, LOC100781285, LOC10…	"Glyma.01g000100" "Glyma.03g011400" "Glyma.06g325402" "Glyma.08g368201" "Glyma.10g000050" "Glyma.15g276800"
GO:0003688	DNA replication origin binding	Group19	GO_MolecularFunction-EBI-UniProt-GOA_25.02.2019_00h00	0.01919	0.01919	[7]	100	17	[LOC100527758, LOC100777346, LOC100777539, LOC100779248, LOC100779483, LOC100780646, LOC100782175, LOC100784340, LOC100791200, LOC100795461, LOC100795599, LOC100798547, LOC100798779, LOC100799734, LOC100800582, LOC100800649, LOC100814940]	"Glyma.08g333800" "Glyma.15g055000"
GO:0003713	transcription coactivator activity	Group20	GO_MolecularFunction-EBI-UniProt-GOA_25.02.2019_00h00	0.02005	0.02005	[3]	100	42	[LOC100305481, LOC100499936, LOC100500039, LOC100500660, LOC100526945, LOC100527713, LOC100527879, LOC100775507, LOC100779424, LOC100782843, LOC100784665, LOC100787707, LOC100790366, LOC100794041, LOC100794645, LOC100794665, LOC100798697, LOC100799736, LOC100800963, LOC100801134, LOC100803746, LOC100804074, LOC100806004, LOC100809843, LOC100809982, LOC100810002, LOC100810209, LOC100810792, LOC100…	"Glyma.01g086201" "Glyma.02g164700" "Glyma.10g102400"
GO:0051880	G-quadruplex DNA binding	Group21	GO_MolecularFunction-EBI-UniProt-GOA_25.02.2019_00h00	0.00645	0.00645	[5]	100	1	[LOC100818545]	"Glyma.18g002400"
GO:0003691	double-stranded telomeric DNA binding	Group21	GO_MolecularFunction-EBI-UniProt-GOA_25.02.2019_00h00	0.00085	0.00085	[6, 7]	100	1	[LOC100818545]	"Glyma.15g135100" "Glyma.18g002400"
GO:0060589	nucleoside-triphosphatase regulator activity	Group22	GO_MolecularFunction-EBI-UniProt-GOA_25.02.2019_00h00	0.03988	0.03988	[3, 4, 7]	100	143	[LOC100499919, LOC100500246, LOC100500663, LOC100775232, LOC100775568, LOC100776049, LOC100776508, LOC100777082, LOC100777084, LOC100777534, LOC100777799, LOC100777843, LOC100778302, LOC100778662, LOC100778830, LOC100779530, LOC100779801, LOC100780452, LOC100780525, LOC100780727, LOC100780990, LOC100781002, LOC100781501, LOC100781518, LOC100781537, LOC100782008, LOC100782049, LOC100782079, LOC100…	"Glyma.11g165900" "Glyma.12g172200" "Glyma.18g058700" "Glyma.19g120051"
GO:0030695	GTPase regulator activity	Group22	GO_MolecularFunction-EBI-UniProt-GOA_25.02.2019_00h00	0.02663	0.02663	[4, 5, 8]	100	115	[LOC100775232, LOC100776049, LOC100776508, LOC100777084, LOC100777534, LOC100777799, LOC100778302, LOC100778662, LOC100778830, LOC100779801, LOC100780452, LOC100780525, LOC100780727, LOC100781002, LOC100781501, LOC100781518, LOC100781537, LOC100782008, LOC100782049, LOC100782079, LOC100784000, LOC100784538, LOC100784639, LOC100784684, LOC100785169, LOC100785217, LOC100785695, LOC100785775, LOC100…	"Glyma.11g165900" "Glyma.12g172200" "Glyma.18g058700" "Glyma.19g120051"
GO:0061650	ubiquitin-like protein conjugating enzyme activity	Group23	GO_MolecularFunction-EBI-UniProt-GOA_25.02.2019_00h00	0.00061	0.00061	[4]	100	83	[LOC100305572, LOC100305664, LOC100305756, LOC100305813, LOC100305873, LOC100305922, LOC100305945, LOC100306222, LOC100306246, LOC100306398, LOC100306707, LOC100499698, LOC100499741, LOC100499775, LOC100499824, LOC100499891, LOC100499899, LOC100500231, LOC100500268, LOC100500474, LOC100500581, LOC100500665, LOC100527105, LOC100527169, LOC100527196, LOC100527458, LOC100527526, LOC100527756, LOC100…	"Glyma.01g188900" "Glyma.07g235800" "Glyma.09g273100" "Glyma.17g037600" "Glyma.18g216000"
GO:0061631	ubiquitin conjugating enzyme activity	Group23	GO_MolecularFunction-EBI-UniProt-GOA_25.02.2019_00h00	0.00423	0.00423	[5]	100	79	[LOC100305572, LOC100305664, LOC100305756, LOC100305813, LOC100305873, LOC100305945, LOC100306222, LOC100306246, LOC100306398, LOC100306707, LOC100499698, LOC100499741, LOC100499775, LOC100499824, LOC100499891, LOC100499899, LOC100500231, LOC100500474, LOC100500581, LOC100500665, LOC100527105, LOC100527169, LOC100527196, LOC100527458, LOC100527526, LOC100527756, LOC100527864, LOC100776303, LOC100…	"Glyma.07g235800" "Glyma.09g273100" "Glyma.17g037600" "Glyma.18g216000"
GO:0019789	SUMO transferase activity	Group24	GO_MolecularFunction-EBI-UniProt-GOA_25.02.2019_00h00	4.2e-05	4.2e-05	[4]	100	10	[LOC100305922, LOC100500268, LOC100780539, LOC100784204, LOC100793579, LOC100803022, LOC100803144, LOC100804379, LOC100811996, SIZ1A]	"Glyma.01g188900" "Glyma.12g170900" "Glyma.13g328100"
GO:0061656	SUMO conjugating enzyme activity	Group24	GO_MolecularFunction-EBI-UniProt-GOA_25.02.2019_00h00	0.02556	0.02556	[5]	100	4	[LOC100305922, LOC100500268, LOC100793579, LOC100803022]	"Glyma.01g188900"
GO:0070001	aspartic-type peptidase activity	Group25	GO_MolecularFunction-EBI-UniProt-GOA_25.02.2019_00h00	0.02862	0.02862	[5]	100	156	[100783577, BG7S-1, BG7S-2, LOC100305604, LOC100500551, LOC100500675, LOC100527007, LOC100527791, LOC100775446, LOC100775638, LOC100776327, LOC100776679, LOC100778792, LOC100779317, LOC100779464, LOC100779540, LOC100779619, LOC100779846, LOC100780206, LOC100780823, LOC100781446, LOC100781790, LOC100782139, LOC100782198, LOC100782203, LOC100782209, LOC100782457, LOC100783051, LOC100783194, LOC1007…	"Glyma.01g190800" "Glyma.11g051400" "Glyma.14g142100" "Glyma.19g256400"
GO:0004190	aspartic-type endopeptidase activity	Group25	GO_MolecularFunction-EBI-UniProt-GOA_25.02.2019_00h00	0.02862	0.02862	[6]	100	156	[100783577, BG7S-1, BG7S-2, LOC100305604, LOC100500551, LOC100500675, LOC100527007, LOC100527791, LOC100775446, LOC100775638, LOC100776327, LOC100776679, LOC100778792, LOC100779317, LOC100779464, LOC100779540, LOC100779619, LOC100779846, LOC100780206, LOC100780823, LOC100781446, LOC100781790, LOC100782139, LOC100782198, LOC100782203, LOC100782209, LOC100782457, LOC100783051, LOC100783194, LOC1007…	"Glyma.01g190800" "Glyma.11g051400" "Glyma.14g142100" "Glyma.19g256400"
GO:0022821	potassium ion antiporter activity	Group26	GO_MolecularFunction-EBI-UniProt-GOA_25.02.2019_00h00	0.04297	0.04297	[6, 7, 8]	100	22	[LOC100781280, LOC100787925, LOC100789667, LOC100790830, LOC100791174, LOC100791224, LOC100798192, LOC100798822, LOC100799070, LOC100799583, LOC100800124, LOC100806333, LOC100810105, LOC100811644, LOC100813332, LOC100815439, LOC100815467, LOC100815977, LOC100816746, LOC100818163, NHX1, SOS1]	"Glyma.08g029300" "Glyma.15g124100"
GO:0015386	potassium:proton antiporter activity	Group26	GO_MolecularFunction-EBI-UniProt-GOA_25.02.2019_00h00	0.03013	0.03013	[7, 8, 9, 10]	100	13	[LOC100781280, LOC100787925, LOC100789667, LOC100790830, LOC100791174, LOC100791224, LOC100798822, LOC100810105, LOC100813332, LOC100816746, LOC100818163, NHX1, SOS1]	"Glyma.08g029300" "Glyma.15g124100"
GO:0004484	mRNA guanylyltransferase activity	Group27	GO_MolecularFunction-EBI-UniProt-GOA_25.02.2019_00h00	0.03809	0.03809	[7]	100	6	[LOC100776633, LOC100778292, LOC100793183, LOC100803597, LOC100806992, LOC100818110]	"Glyma.03g076800"
GO:0004651	polynucleotide 5'-phosphatase activity	Group27	GO_MolecularFunction-EBI-UniProt-GOA_25.02.2019_00h00	0.03809	0.03809	[7]	100	6	[LOC100776633, LOC100778292, LOC100793183, LOC100803597, LOC100806992, LOC100818110]	"Glyma.03g076800"
GO:0035004	phosphatidylinositol 3-kinase activity	Group28	GO_MolecularFunction-EBI-UniProt-GOA_25.02.2019_00h00	0.03809	0.03809	[5]	100	9	[LOC100778348, LOC100788591, LOC100790564, LOC100795332, LOC100801896, LOC100813928, LOC102665069, LOC102670530, LOC547983]	"Glyma.01g241300"
GO:0016303	1-phosphatidylinositol-3-kinase activity	Group28	GO_MolecularFunction-EBI-UniProt-GOA_25.02.2019_00h00	0.03809	0.03809	[6]	100	2	[LOC100778348, LOC547983]	"Glyma.01g241300"
GO:0036440	citrate synthase activity	Group29	GO_MolecularFunction-EBI-UniProt-GOA_25.02.2019_00h00	0.03809	0.03809	[5]	100	6	[LOC100170739, LOC100499624, LOC100775180, LOC100781418, LOC100784332, LOC100805556]	"Glyma.18g104400"
GO:0004108	citrate (Si)-synthase activity	Group29	GO_MolecularFunction-EBI-UniProt-GOA_25.02.2019_00h00	0.03809	0.03809	[6]	100	6	[LOC100170739, LOC100499624, LOC100775180, LOC100781418, LOC100784332, LOC100805556]	"Glyma.18g104400"
GO:0016719	carotene 7,8-desaturase activity	Group30	GO_MolecularFunction-EBI-UniProt-GOA_25.02.2019_00h00	0.01286	0.01286	[4]	100	2	[LOC100776502, LOC100816122]	"Glyma.20g227900"
GO:0052886	9,9'-dicis-carotene:quinone oxidoreductase activity	Group30	GO_MolecularFunction-EBI-UniProt-GOA_25.02.2019_00h00	0.01286	0.01286	[5]	100	2	[LOC100776502, LOC100816122]	"Glyma.20g227900"
GO:0052887	7,9,9'-tricis-neurosporene:quinone oxidoreductase activity	Group30	GO_MolecularFunction-EBI-UniProt-GOA_25.02.2019_00h00	0.01286	0.01286	[5]	100	2	[LOC100776502, LOC100816122]	"Glyma.20g227900"
GO:0019213	deacetylase activity	Group31	GO_MolecularFunction-EBI-UniProt-GOA_25.02.2019_00h00	0.03013	0.03013	[3]	100	27	[LOC100527883, LOC100779296, LOC100781798, LOC100782878, LOC100784573, LOC100786705, LOC100787225, LOC100795375, LOC100795845, LOC100796727, LOC100801159, LOC100802133, LOC100804681, LOC100806535, LOC100807181, LOC100807923, LOC100809195, LOC100811928, LOC100813398, LOC100814465, LOC100814918, LOC100815194, LOC100819221, LOC102664951, LOC102665611, LOC106799801, LOC113000110]	"Glyma.03g190700" "Glyma.17g229600"
GO:0033558	protein deacetylase activity	Group31	GO_MolecularFunction-EBI-UniProt-GOA_25.02.2019_00h00	0.02502	0.02502	[3, 4]	100	24	[LOC100779296, LOC100781798, LOC100782878, LOC100784573, LOC100786705, LOC100787225, LOC100795375, LOC100795845, LOC100796727, LOC100801159, LOC100804681, LOC100806535, LOC100807181, LOC100807923, LOC100809195, LOC100811928, LOC100813398, LOC100814918, LOC100815194, LOC100819221, LOC102664951, LOC102665611, LOC106799801, LOC113000110]	"Glyma.03g190700" "Glyma.17g229600"
GO:0004407	histone deacetylase activity	Group31	GO_MolecularFunction-EBI-UniProt-GOA_25.02.2019_00h00	0.02502	0.02502	[4, 5]	100	22	[LOC100779296, LOC100781798, LOC100782878, LOC100784573, LOC100786705, LOC100787225, LOC100795375, LOC100795845, LOC100796727, LOC100801159, LOC100804681, LOC100806535, LOC100807181, LOC100807923, LOC100809195, LOC100811928, LOC100813398, LOC100819221, LOC102664951, LOC102665611, LOC106799801, LOC113000110]	"Glyma.03g190700" "Glyma.17g229600"
GO:0017056	structural constituent of nuclear pore	Group32	GO_MolecularFunction-EBI-UniProt-GOA_25.02.2019_00h00	0.0022	0.0022	[2]	100	37	[LOC100500641, LOC100775183, LOC100776992, LOC100777616, LOC100777660, LOC100777738, LOC100780148, LOC100782831, LOC100783487, LOC100783630, LOC100783752, LOC100785741, LOC100786534, LOC100786552, LOC100789177, LOC100790967, LOC100791608, LOC100793167, LOC100794352, LOC100796560, LOC100796588, LOC100797030, LOC100798527, LOC100800150, LOC100801853, LOC100803145, LOC100803385, LOC100804499, LOC100…	"Glyma.06g239100" "Glyma.10g055100" "Glyma.15g265300"
GO:0140142	nucleocytoplasmic carrier activity	Group32	GO_MolecularFunction-EBI-UniProt-GOA_25.02.2019_00h00	0.03013	0.03013	[2]	100	32	[LOC100775604, LOC100776367, LOC100780020, LOC100782006, LOC100782992, LOC100783023, LOC100783433, LOC100785398, LOC100786446, LOC100786647, LOC100787912, LOC100789135, LOC100789688, LOC100790207, LOC100792804, LOC100793195, LOC100793734, LOC100797267, LOC100798125, LOC100801426, LOC100802384, LOC100803866, LOC100804346, LOC100804486, LOC100806017, LOC100806288, LOC100808498, LOC100813229, LOC100…	"Glyma.11g011700" "Glyma.15g046000"
GO:0008139	nuclear localization sequence binding	Group32	GO_MolecularFunction-EBI-UniProt-GOA_25.02.2019_00h00	0.03147	0.03147	[5]	100	31	[LOC100775604, LOC100776992, LOC100780020, LOC100780183, LOC100782992, LOC100785130, LOC100786446, LOC100786534, LOC100789135, LOC100789177, LOC100790967, LOC100792702, LOC100792804, LOC100792837, LOC100793734, LOC100795772, LOC100797267, LOC100797431, LOC100798125, LOC100805204, LOC100805849, LOC100806288, LOC100808498, LOC100810104, LOC100813320, LOC100815107, LOC100818831, LOC102665984, LOC102…	"Glyma.06g239100" "Glyma.15g046000"
GO:0004536	deoxyribonuclease activity	Group33	GO_MolecularFunction-EBI-UniProt-GOA_25.02.2019_00h00	0.0114	0.0114	[3, 5]	100	46	[EN1, LOC100775842, LOC100776653, LOC100777022, LOC100778158, LOC100779416, LOC100779848, LOC100780340, LOC100781120, LOC100782147, LOC100782577, LOC100784732, LOC100786762, LOC100788794, LOC100790844, LOC100791251, LOC100792022, LOC100792878, LOC100793881, LOC100796403, LOC100797086, LOC100798062, LOC100798497, LOC100799415, LOC100801184, LOC100801307, LOC100801335, LOC100806919, LOC100807948, L…	"Glyma.04g210700" "Glyma.06g155300" "Glyma.18g002400"
GO:0003697	single-stranded DNA binding	Group33	GO_MolecularFunction-EBI-UniProt-GOA_25.02.2019_00h00	0.00289	0.00289	[5]	100	72	[LOC100305519, LOC100305880, LOC100306124, LOC100499661, LOC100527316, LOC100527758, LOC100527862, LOC100775220, LOC100775535, LOC100776523, LOC100776602, LOC100776999, LOC100777022, LOC100777091, LOC100777346, LOC100777423, LOC100778207, LOC100778597, LOC100779746, LOC100780427, LOC100780574, LOC100781271, LOC100781288, LOC100781915, LOC100782819, LOC100783752, LOC100786762, LOC100788534, LOC100…	"Glyma.08g000100" "Glyma.11g117300" "Glyma.14g079900" "Glyma.15g055000" "Glyma.18g002400"
GO:0042162	telomeric DNA binding	Group33	GO_MolecularFunction-EBI-UniProt-GOA_25.02.2019_00h00	0.0063	0.0063	[6]	100	22	[LOC100305519, LOC100775475, LOC100777091, LOC100778207, LOC100778597, LOC100779550, LOC100779982, LOC100781545, LOC100782819, LOC100783891, LOC100786043, LOC100787602, LOC100789202, LOC100789756, LOC100792409, LOC100800003, LOC100802512, LOC100808364, LOC100812465, LOC100815470, LOC100816348, LOC100818545]	"Glyma.06g244302" "Glyma.15g135100" "Glyma.18g002400"
GO:0008134	transcription factor binding	Group34	GO_MolecularFunction-EBI-UniProt-GOA_25.02.2019_00h00	0.01362	0.01362	[3]	100	200	[AGL1L, AGL3L, AP1, AP1A, BHLH300, BHLH320, BHLH322, DT2, FULC, LOC100037477, LOC100305481, LOC100305913, LOC100306277, LOC100526864, LOC100527659, LOC100527856, LOC100775836, LOC100776168, LOC100776263, LOC100776268, LOC100776548, LOC100776724, LOC100776749, LOC100777429, LOC100777805, LOC100778931, LOC100779266, LOC100779453, LOC100779773, LOC100779787, LOC100779916, LOC100779995, LOC100780445,…	"Glyma.01g234600" "Glyma.06g186800" "Glyma.11g008300" "Glyma.15g135100" "Glyma.16g140200" "Glyma.18g212300"
GO:0140296	general transcription initiation factor binding	Group34	GO_MolecularFunction-EBI-UniProt-GOA_25.02.2019_00h00	0.02626	0.02626	[4]	100	36	[LOC100776168, LOC100776268, LOC100779773, LOC100779787, LOC100780733, LOC100781682, LOC100783017, LOC100783293, LOC100783866, LOC100784014, LOC100787779, LOC100788089, LOC100789154, LOC100790355, LOC100792075, LOC100792788, LOC100793678, LOC100793998, LOC100796358, LOC100798835, LOC100799341, LOC100800061, LOC100800405, LOC100802442, LOC100808239, LOC100809837, LOC100810405, LOC100810792, LOC100…	"Glyma.16g140200" "Glyma.18g212300"
GO:0003690	double-stranded DNA binding	Group34	GO_MolecularFunction-EBI-UniProt-GOA_25.02.2019_00h00	0.00444	0.00444	[5]	100	460	[106794273, AGL1, AGL11, AGL1L, AGL3L, AP1, AP1A, AT-1SNBP, BHLH300, BHLH320, BHLH322, DT2, FULC, HSF-01, HSF-02, HSF-03, HSF-04, HSF-05, HSF-06, HSF-07, HSF-08, HSF-09, HSF-13, HSF-14, HSF-15, HSF-16, HSF-17, HSF-18, HSF-20, HSF-21, HSF-22, HSF-23, HSF-24, HSF-25, HSF-26, HSF-27, HSF-28, HSF-29, HSF-30, HSF-31, HSF-32, HSF-33, HSF-34, HSF-35, HSF-36, HSF-37, HSF-38, LOC100037477, LOC100305747, L…	"Glyma.06g147500" "Glyma.06g244302" "Glyma.08g000100" "Glyma.08g333800" "Glyma.10g130700" "Glyma.11g117300" "Glyma.15g055000" "Glyma.15g135100" "Glyma.16g140200" "Glyma.18g002400" "Glyma.18g212300"
GO:0017025	TBP-class protein binding	Group34	GO_MolecularFunction-EBI-UniProt-GOA_25.02.2019_00h00	0.0238	0.0238	[5]	100	26	[LOC100776168, LOC100776268, LOC100779787, LOC100780733, LOC100781682, LOC100783017, LOC100783293, LOC100783866, LOC100784014, LOC100787779, LOC100789154, LOC100790355, LOC100796358, LOC100798835, LOC100800061, LOC100802442, LOC100808239, LOC100810792, LOC100812783, LOC100814623, LOC100815371, LOC100817609, LOC100820271, LOC102659390, LOC102662353, TFIIB1]	"Glyma.16g140200" "Glyma.18g212300"
GO:0140103	catalytic activity, acting on a glycoprotein	Group35	GO_MolecularFunction-EBI-UniProt-GOA_25.02.2019_00h00	0.00729	0.00729	[3]	100	22	[LOC100778832, LOC100780085, LOC100781129, LOC100782588, LOC100783794, LOC100785091, LOC100788719, LOC100791877, LOC100794258, LOC100795005, LOC100796039, LOC100796722, LOC100797025, LOC100803655, LOC100804627, LOC100805850, LOC100807933, LOC100808650, LOC100811451, LOC100812691, LOC100816069, LOC100819421]	"Glyma.04g000400" "Glyma.06g000300"
GO:0008194	UDP-glycosyltransferase activity	Group35	GO_MolecularFunction-EBI-UniProt-GOA_25.02.2019_00h00	0.02113	0.02113	[4]	100	457	[DGD1, DGD2, FG1, FG3, GBSSIa, GOLS, GT4, IF7GT, IF7GT3, IF7GT5, IF7GT6, LOC100037476, LOC100127429, LOC100301883, LOC100301884, LOC100306431, LOC100500469, LOC100527050, LOC100775351, LOC100775378, LOC100775466, LOC100775719, LOC100775914, LOC100776045, LOC100776196, LOC100776274, LOC100776366, LOC100776416, LOC100776745, LOC100776894, LOC100777209, LOC100777245, LOC100777270, LOC100777278, LOC1…	"Glyma.02g080900" "Glyma.03g083100" "Glyma.04g000400" "Glyma.04g192300" "Glyma.06g000300" "Glyma.08g127200" "Glyma.08g187500" "Glyma.08g361500"
GO:0008375	acetylglucosaminyltransferase activity	Group35	GO_MolecularFunction-EBI-UniProt-GOA_25.02.2019_00h00	0.03421	0.03421	[5]	100	103	[LOC100306431, LOC100527050, LOC100775466, LOC100775914, LOC100776045, LOC100776366, LOC100778156, LOC100778556, LOC100778808, LOC100778832, LOC100778878, LOC100779041, LOC100779943, LOC100780085, LOC100780472, LOC100780840, LOC100781728, LOC100782511, LOC100782588, LOC100784132, LOC100784602, LOC100784928, LOC100785910, LOC100785919, LOC100786633, LOC100786915, LOC100787110, LOC100787649, LOC100…	"Glyma.04g000400" "Glyma.06g000300"
GO:0035251	UDP-glucosyltransferase activity	Group35	GO_MolecularFunction-EBI-UniProt-GOA_25.02.2019_00h00	0.01939	0.01939	[5, 6]	100	241	[FG1, FG3, GBSSIa, GT4, IF7GT, LOC100037476, LOC100127429, LOC100301883, LOC100301884, LOC100500469, LOC100775351, LOC100776196, LOC100776274, LOC100776416, LOC100776894, LOC100777209, LOC100777245, LOC100777270, LOC100777278, LOC100777345, LOC100777426, LOC100777956, LOC100777985, LOC100778086, LOC100778179, LOC100778380, LOC100778639, LOC100778817, LOC100778982, LOC100778995, LOC100779176, LOC1…	"Glyma.02g080900" "Glyma.03g083100" "Glyma.04g192300" "Glyma.08g127200" "Glyma.08g187500" "Glyma.08g361500"
GO:0003843	1,3-beta-D-glucan synthase activity	Group35	GO_MolecularFunction-EBI-UniProt-GOA_25.02.2019_00h00	0.02261	0.02261	[6, 7]	100	19	[LOC100777209, LOC100777245, LOC100777985, LOC100778380, LOC100779472, LOC100780527, LOC100782101, LOC100787540, LOC100799445, LOC100801607, LOC100806685, LOC100808120, LOC100809371, LOC100811473, LOC100812250, LOC100813410, LOC100815000, LOC102668634, LOC106794209]	"Glyma.04g192300" "Glyma.08g361500"
GO:0003682	chromatin binding	Group36	GO_MolecularFunction-EBI-UniProt-GOA_25.02.2019_00h00	6.8e-05	6.8e-05	[2]	100	190	[AT-1SNBP, LOC100127417, LOC100305466, LOC100305747, LOC100305828, LOC100306187, LOC100306240, LOC100306416, LOC100306709, LOC100306715, LOC100500039, LOC100500660, LOC100526926, LOC100526945, LOC100775944, LOC100776136, LOC100776280, LOC100776353, LOC100776456, LOC100777082, LOC100777346, LOC100778353, LOC100779059, LOC100779424, LOC100780436, LOC100780579, LOC100781420, LOC100781544, LOC1007818…	"Glyma.01g206000" "Glyma.05g013400" "Glyma.06g235200" "Glyma.09g281700" "Glyma.10g118800" "Glyma.12g158000" "Glyma.13g007400" "Glyma.15g135100" "Glyma.20g004000" "Glyma.20g069800"
GO:0044877	protein-containing complex binding	Group36	GO_MolecularFunction-EBI-UniProt-GOA_25.02.2019_00h00	0.0434	0.0434	[2]	100	289	[AT-1SNBP, CCS52, EIF5A, GPA1, GPA2, LOC100127417, LOC100305466, LOC100305510, LOC100305614, LOC100305677, LOC100305747, LOC100305991, LOC100306104, LOC100306187, LOC100306262, LOC100306416, LOC100306445, LOC100306622, LOC100306715, LOC100499632, LOC100499836, LOC100500366, LOC100500386, LOC100500536, LOC100500659, LOC100500688, LOC100527524, LOC100527613, LOC100527914, LOC100775576, LOC100775944…	"Glyma.01g241300" "Glyma.09g281700" "Glyma.10g275100" "Glyma.19g095900" "Glyma.19g170700" "Glyma.20g004000"
GO:0008092	cytoskeletal protein binding	Group36	GO_MolecularFunction-EBI-UniProt-GOA_25.02.2019_00h00	0.00453	0.00453	[3]	100	379	[100783153, ADF1, LOC100127411, LOC100305759, LOC100305927, LOC100306146, LOC100499717, LOC100499907, LOC100499953, LOC100500025, LOC100500047, LOC100500062, LOC100500198, LOC100500215, LOC100526982, LOC100527228, LOC100527301, LOC100527320, LOC100527524, LOC100527688, LOC100527736, LOC100527822, LOC100527836, LOC100775190, LOC100775206, LOC100775562, LOC100775563, LOC100775602, LOC100776015, LOC…	"Glyma.02g302800" "Glyma.05g012600" "Glyma.06g192600" "Glyma.08g279800" "Glyma.09g002100" "Glyma.10g045500" "Glyma.13g030600" "Glyma.18g146600" "Glyma.19g095900" "Glyma.19g170700"
GO:0031491	nucleosome binding	Group36	GO_MolecularFunction-EBI-UniProt-GOA_25.02.2019_00h00	0.04922	0.04922	[3]	100	62	[AT-1SNBP, LOC100127417, LOC100305466, LOC100305747, LOC100306187, LOC100306416, LOC100306715, LOC100775944, LOC100776456, LOC100779059, LOC100781420, LOC100782649, LOC100783154, LOC100783277, LOC100783547, LOC100785055, LOC100785082, LOC100785120, LOC100785245, LOC100788215, LOC100788696, LOC100789332, LOC100791510, LOC100791821, LOC100792677, LOC100793201, LOC100793697, LOC100795288, LOC1007959…	"Glyma.09g281700" "Glyma.20g004000"
GO:0031490	chromatin DNA binding	Group36	GO_MolecularFunction-EBI-UniProt-GOA_25.02.2019_00h00	0.01183	0.01183	[3, 5]	100	59	[AT-1SNBP, LOC100305466, LOC100305747, LOC100306187, LOC100306416, LOC100500660, LOC100526945, LOC100775944, LOC100776456, LOC100779059, LOC100781420, LOC100783277, LOC100783762, LOC100785055, LOC100785082, LOC100787798, LOC100788215, LOC100788696, LOC100789332, LOC100792166, LOC100792913, LOC100793697, LOC100795994, LOC100797229, LOC100797506, LOC100797860, LOC100798991, LOC100799234, LOC1008012…	"Glyma.01g206000" "Glyma.10g118800" "Glyma.20g069800"
GO:0016874	ligase activity	Group37	GO_MolecularFunction-EBI-UniProt-GOA_25.02.2019_00h00	0.001	0.001	[2]	100	225	[4CL, 4CL2, 4CL4, ACCA-1, ACCA-2, ACCA-3, ACCB-1, ACCB-2, ACCC-3, ARGS, AS1, AS2, ATG7, CHLH, CHLI, GS, GS-2, GS1-GAMMA, GS1GAMMA2, GS1alpha, GS1beta2, HGS, LOC100500185, LOC100500425, LOC100527426, LOC100527932, LOC100527938, LOC100775188, LOC100775919, LOC100775955, LOC100776022, LOC100776096, LOC100776379, LOC100776622, LOC100776633, LOC100776931, LOC100777027, LOC100777060, LOC100777145, LOC1…	"Glyma.03g110500" "Glyma.05g075100" "Glyma.07g245700" "Glyma.07g258000" "Glyma.12g018300" "Glyma.17g016000" "Glyma.17g186900" "Glyma.18g195700" "Glyma.18g195900" "Glyma.19g107300"
GO:0016875	ligase activity, forming carbon-oxygen bonds	Group37	GO_MolecularFunction-EBI-UniProt-GOA_25.02.2019_00h00	0.00453	0.00453	[3]	100	75	[ARGS, LOC100776379, LOC100777060, LOC100777447, LOC100777684, LOC100777795, LOC100777971, LOC100779145, LOC100780314, LOC100780447, LOC100780893, LOC100781232, LOC100781350, LOC100781401, LOC100782067, LOC100783252, LOC100784904, LOC100785660, LOC100786433, LOC100786507, LOC100786700, LOC100787194, LOC100787363, LOC100787720, LOC100787983, LOC100788013, LOC100788164, LOC100788288, LOC100789811, …	"Glyma.03g110500" "Glyma.07g245700" "Glyma.12g018300" "Glyma.17g186900"
GO:0140101	catalytic activity, acting on a tRNA	Group37	GO_MolecularFunction-EBI-UniProt-GOA_25.02.2019_00h00	0.00234	0.00234	[3]	100	183	[ARGS, IPT, LOC100527248, LOC100527772, LOC100527794, LOC100527852, LOC100775575, LOC100776057, LOC100776123, LOC100776379, LOC100776622, LOC100776655, LOC100776746, LOC100777060, LOC100777447, LOC100777466, LOC100777511, LOC100777684, LOC100777757, LOC100777795, LOC100777825, LOC100777971, LOC100778356, LOC100778430, LOC100778880, LOC100779099, LOC100779145, LOC100779457, LOC100779563, LOC100779…	"Glyma.03g110500" "Glyma.05g001000" "Glyma.07g245700" "Glyma.12g018300" "Glyma.17g148200" "Glyma.17g186900"
GO:0004812	aminoacyl-tRNA ligase activity	Group37	GO_MolecularFunction-EBI-UniProt-GOA_25.02.2019_00h00	0.00453	0.00453	[4]	100	75	[ARGS, LOC100776379, LOC100777060, LOC100777447, LOC100777684, LOC100777795, LOC100777971, LOC100779145, LOC100780314, LOC100780447, LOC100780893, LOC100781232, LOC100781350, LOC100781401, LOC100782067, LOC100783252, LOC100784904, LOC100785660, LOC100786433, LOC100786507, LOC100786700, LOC100787194, LOC100787363, LOC100787720, LOC100787983, LOC100788013, LOC100788164, LOC100788288, LOC100789811, …	"Glyma.03g110500" "Glyma.07g245700" "Glyma.12g018300" "Glyma.17g186900"
GO:0000049	tRNA binding	Group37	GO_MolecularFunction-EBI-UniProt-GOA_25.02.2019_00h00	0.04297	0.04297	[5]	100	40	[LOC100499829, LOC100777795, LOC100777825, LOC100779099, LOC100779145, LOC100779769, LOC100783252, LOC100783260, LOC100784028, LOC100785660, LOC100786433, LOC100787720, LOC100787983, LOC100788288, LOC100788340, LOC100789811, LOC100791087, LOC100791830, LOC100792325, LOC100794763, LOC100797996, LOC100800256, LOC100800596, LOC100803745, LOC100804325, LOC100805471, LOC100806128, LOC100807437, LOC100…	"Glyma.07g245700" "Glyma.12g018300"
GO:0004824	lysine-tRNA ligase activity	Group37	GO_MolecularFunction-EBI-UniProt-GOA_25.02.2019_00h00	0.03184	0.03184	[5]	100	4	[LOC100785660, LOC100787720, LOC100789811, LOC100809106]	"Glyma.07g245700"
GO:0044877	protein-containing complex binding	Group38	GO_MolecularFunction-EBI-UniProt-GOA_25.02.2019_00h00	0.0434	0.0434	[2]	100	289	[AT-1SNBP, CCS52, EIF5A, GPA1, GPA2, LOC100127417, LOC100305466, LOC100305510, LOC100305614, LOC100305677, LOC100305747, LOC100305991, LOC100306104, LOC100306187, LOC100306262, LOC100306416, LOC100306445, LOC100306622, LOC100306715, LOC100499632, LOC100499836, LOC100500366, LOC100500386, LOC100500536, LOC100500659, LOC100500688, LOC100527524, LOC100527613, LOC100527914, LOC100775576, LOC100775944…	"Glyma.01g241300" "Glyma.09g281700" "Glyma.10g275100" "Glyma.19g095900" "Glyma.19g170700" "Glyma.20g004000"
GO:0008092	cytoskeletal protein binding	Group38	GO_MolecularFunction-EBI-UniProt-GOA_25.02.2019_00h00	0.00453	0.00453	[3]	100	379	[100783153, ADF1, LOC100127411, LOC100305759, LOC100305927, LOC100306146, LOC100499717, LOC100499907, LOC100499953, LOC100500025, LOC100500047, LOC100500062, LOC100500198, LOC100500215, LOC100526982, LOC100527228, LOC100527301, LOC100527320, LOC100527524, LOC100527688, LOC100527736, LOC100527822, LOC100527836, LOC100775190, LOC100775206, LOC100775562, LOC100775563, LOC100775602, LOC100776015, LOC…	"Glyma.02g302800" "Glyma.05g012600" "Glyma.06g192600" "Glyma.08g279800" "Glyma.09g002100" "Glyma.10g045500" "Glyma.13g030600" "Glyma.18g146600" "Glyma.19g095900" "Glyma.19g170700"
GO:0015631	tubulin binding	Group38	GO_MolecularFunction-EBI-UniProt-GOA_25.02.2019_00h00	0.00244	0.00244	[4]	100	227	[LOC100305759, LOC100306146, LOC100499907, LOC100500062, LOC100500198, LOC100500215, LOC100527228, LOC100527301, LOC100527822, LOC100527836, LOC100775190, LOC100775206, LOC100775562, LOC100775563, LOC100775602, LOC100776015, LOC100776414, LOC100776709, LOC100777089, LOC100777378, LOC100777734, LOC100778310, LOC100778458, LOC100778670, LOC100778856, LOC100778915, LOC100778966, LOC100779263, LOC100…	"Glyma.02g302800" "Glyma.05g012600" "Glyma.06g192600" "Glyma.08g279800" "Glyma.09g002100" "Glyma.10g045500" "Glyma.13g030600" "Glyma.18g146600"
GO:0008017	microtubule binding	Group38	GO_MolecularFunction-EBI-UniProt-GOA_25.02.2019_00h00	0.00159	0.00159	[5]	100	213	[LOC100500198, LOC100527301, LOC100775190, LOC100775206, LOC100775562, LOC100775563, LOC100775602, LOC100776015, LOC100776414, LOC100776709, LOC100777089, LOC100777378, LOC100777734, LOC100778310, LOC100778458, LOC100778670, LOC100778856, LOC100778915, LOC100778966, LOC100779263, LOC100779403, LOC100779567, LOC100779622, LOC100779826, LOC100779873, LOC100780017, LOC100780066, LOC100780319, LOC100…	"Glyma.02g302800" "Glyma.05g012600" "Glyma.06g192600" "Glyma.08g279800" "Glyma.09g002100" "Glyma.10g045500" "Glyma.13g030600" "Glyma.18g146600"
GO:0003774	motor activity	Group38	GO_MolecularFunction-EBI-UniProt-GOA_25.02.2019_00h00	0.00122	0.00122	[7]	100	185	[LOC100305536, LOC100305908, LOC100500277, LOC100527181, LOC100527224, LOC100527842, LOC100775190, LOC100775206, LOC100775562, LOC100775563, LOC100776015, LOC100777089, LOC100777142, LOC100777378, LOC100777802, LOC100778856, LOC100778859, LOC100778915, LOC100779403, LOC100779567, LOC100779622, LOC100779826, LOC100779873, LOC100779955, LOC100780066, LOC100780319, LOC100780424, LOC100781736, LOC100…	"Glyma.02g302800" "Glyma.08g279800" "Glyma.10g045500" "Glyma.13g030600" "Glyma.18g146600" "Glyma.19g170700"
GO:0003777	microtubule motor activity	Group38	GO_MolecularFunction-EBI-UniProt-GOA_25.02.2019_00h00	0.00297	0.00297	[8]	100	152	[LOC100305536, LOC100500277, LOC100527181, LOC100527224, LOC100775190, LOC100775206, LOC100775562, LOC100775563, LOC100776015, LOC100777089, LOC100777142, LOC100777378, LOC100778856, LOC100778859, LOC100778915, LOC100779403, LOC100779567, LOC100779622, LOC100779826, LOC100779873, LOC100779955, LOC100780066, LOC100780319, LOC100780424, LOC100781787, LOC100782128, LOC100782701, LOC100782704, LOC100…	"Glyma.02g302800" "Glyma.08g279800" "Glyma.10g045500" "Glyma.13g030600" "Glyma.18g146600"
GO:0016874	ligase activity	Group39	GO_MolecularFunction-EBI-UniProt-GOA_25.02.2019_00h00	0.001	0.001	[2]	100	225	[4CL, 4CL2, 4CL4, ACCA-1, ACCA-2, ACCA-3, ACCB-1, ACCB-2, ACCC-3, ARGS, AS1, AS2, ATG7, CHLH, CHLI, GS, GS-2, GS1-GAMMA, GS1GAMMA2, GS1alpha, GS1beta2, HGS, LOC100500185, LOC100500425, LOC100527426, LOC100527932, LOC100527938, LOC100775188, LOC100775919, LOC100775955, LOC100776022, LOC100776096, LOC100776379, LOC100776622, LOC100776633, LOC100776931, LOC100777027, LOC100777060, LOC100777145, LOC1…	"Glyma.03g110500" "Glyma.05g075100" "Glyma.07g245700" "Glyma.07g258000" "Glyma.12g018300" "Glyma.17g016000" "Glyma.17g186900" "Glyma.18g195700" "Glyma.18g195900" "Glyma.19g107300"
GO:0016877	ligase activity, forming carbon-sulfur bonds	Group39	GO_MolecularFunction-EBI-UniProt-GOA_25.02.2019_00h00	0.00303	0.00303	[3]	100	25	[4CL2, ATG7, LOC100527938, LOC100777973, LOC100779926, LOC100780392, LOC100782001, LOC100789046, LOC100789257, LOC100790952, LOC100793799, LOC100794304, LOC100798982, LOC100799433, LOC100803924, LOC100808837, LOC100808939, LOC100809607, LOC100811391, LOC100814736, LOC100815445, LOC100815484, LOC100816132, LOC100817492, LOC100819760]	"Glyma.05g075100" "Glyma.07g258000" "Glyma.17g016000" "Glyma.19g107300"
GO:0008641	ubiquitin-like modifier activating enzyme activity	Group39	GO_MolecularFunction-EBI-UniProt-GOA_25.02.2019_00h00	0.01128	0.01128	[4]	100	18	[ATG7, LOC100777973, LOC100779926, LOC100780392, LOC100789046, LOC100793799, LOC100794304, LOC100798982, LOC100799433, LOC100803924, LOC100808837, LOC100809607, LOC100811391, LOC100814736, LOC100815445, LOC100816132, LOC100817492, LOC100819760]	"Glyma.07g258000" "Glyma.17g016000"
GO:0003987	acetate-CoA ligase activity	Group39	GO_MolecularFunction-EBI-UniProt-GOA_25.02.2019_00h00	0.03809	0.03809	[5]	100	2	[LOC100789257, LOC100808939]	"Glyma.19g107300"
GO:0019781	NEDD8 activating enzyme activity	Group39	GO_MolecularFunction-EBI-UniProt-GOA_25.02.2019_00h00	0.00025	0.00025	[5]	100	4	[LOC100777973, LOC100793799, LOC100803924, LOC100808837]	"Glyma.07g258000" "Glyma.17g016000"
GO:0016208	AMP binding	Group39	GO_MolecularFunction-EBI-UniProt-GOA_25.02.2019_00h00	0.03809	0.03809	[3, 4, 6, 7, 8]	100	4	[LOC100305494, LOC100789257, LOC100808939, LOC100818031]	"Glyma.19g107300"
GO:1901681	sulfur compound binding	Group40	GO_MolecularFunction-EBI-UniProt-GOA_25.02.2019_00h00	2.2e-05	2.2e-05	[2]	100	50	[106794119, AHAS3, GSTF1, GSTF13, GSTF5, GSTF7, HGS, LOC100499892, LOC100500327, LOC100527318, LOC100775421, LOC100776332, LOC100777277, LOC100777579, LOC100777690, LOC100778218, LOC100778257, LOC100778473, LOC100778785, LOC100781584, LOC100781680, LOC100782747, LOC100783934, LOC100784737, LOC100786303, LOC100786884, LOC100786978, LOC100787315, LOC100789053, LOC100790645, LOC100791796, LOC1007943…	"Glyma.01g000100" "Glyma.03g011400" "Glyma.06g325402" "Glyma.08g368201" "Glyma.10g000050" "Glyma.15g276800"
GO:0016744	transferase activity, transferring aldehyde or ketonic groups	Group40	GO_MolecularFunction-EBI-UniProt-GOA_25.02.2019_00h00	1.6e-08	1.6e-08	[3]	100	31	[AHAS3, DXS1, LOC100776569, LOC100777277, LOC100779210, LOC100781676, LOC100783934, LOC100786607, LOC100787937, LOC100789279, LOC100789900, LOC100791796, LOC100792138, LOC100793268, LOC100797142, LOC100798203, LOC100798930, LOC100799481, LOC100799983, LOC100800377, LOC100805786, LOC100806367, LOC100807267, LOC100810297, LOC100813545, LOC100814210, LOC100814637, LOC100816075, LOC100818028, LOC1008…	"Glyma.01g000100" "Glyma.03g011400" "Glyma.06g325402" "Glyma.07g252600" "Glyma.08g368201" "Glyma.10g000050" "Glyma.15g276800"
GO:0019842	vitamin binding	Group40	GO_MolecularFunction-EBI-UniProt-GOA_25.02.2019_00h00	0.00212	0.00212	[3]	99.5283	212	[106797140, AAT, ACS, ACS1, AHAS3, ALAAT1, ALAAT2, BSAS, CGS1, CGS2, GAD, GSA1, LOC100170733, LOC100170738, LOC100305381, LOC100306095, LOC100499634, LOC100499635, LOC100499724, LOC100499916, LOC100500423, LOC100526938, LOC100527295, LOC100527378, LOC100527885, LOC100775302, LOC100775420, LOC100775928, LOC100775969, LOC100776115, LOC100776219, LOC100776235, LOC100776332, LOC100776419, LOC10077644…	"Glyma.01g000100" "Glyma.03g011400" "Glyma.05g181000" "Glyma.06g325402" "Glyma.08g368201" "Glyma.10g000050" "Glyma.15g276800"
GO:0030976	thiamine pyrophosphate binding	Group40	GO_MolecularFunction-EBI-UniProt-GOA_25.02.2019_00h00	4.4e-08	4.4e-08	[3, 4]	100	18	[AHAS3, LOC100776332, LOC100777277, LOC100777690, LOC100778257, LOC100781584, LOC100781680, LOC100782747, LOC100783934, LOC100786978, LOC100787315, LOC100789053, LOC100791796, LOC100798203, LOC100809553, LOC100816073, LOC100816277, LOC106797914]	"Glyma.01g000100" "Glyma.03g011400" "Glyma.06g325402" "Glyma.08g368201" "Glyma.10g000050" "Glyma.15g276800"
GO:0004738	pyruvate dehydrogenase activity	Group40	GO_MolecularFunction-EBI-UniProt-GOA_25.02.2019_00h00	0.00412	0.00412	[4]	100	9	[LOC100777306, LOC100778279, LOC100781250, LOC100793091, LOC100802573, LOC100805001, LOC100811207, LOC100816737, LOC100817577]	"Glyma.08g292800" "Glyma.18g130500"
GO:0016624	oxidoreductase activity, acting on the aldehyde or oxo group of donors, disulfide as acceptor	Group40	GO_MolecularFunction-EBI-UniProt-GOA_25.02.2019_00h00	0.01128	0.01128	[4]	100	18	[LOC100777306, LOC100778279, LOC100779198, LOC100781250, LOC100781680, LOC100786978, LOC100789693, LOC100793091, LOC100796766, LOC100802573, LOC100805001, LOC100811207, LOC100813933, LOC100816073, LOC100816277, LOC100816737, LOC100817577, LOC113000432]	"Glyma.08g292800" "Glyma.18g130500"
GO:0070204	2-succinyl-5-enolpyruvyl-6-hydroxy-3-cyclohexene-1-carboxylic-acid synthase activity	Group40	GO_MolecularFunction-EBI-UniProt-GOA_25.02.2019_00h00	3.2e-10	3.2e-10	[4]	100	2	[LOC100777277, LOC100791796]	"Glyma.01g000100" "Glyma.03g011400" "Glyma.06g325402" "Glyma.08g368201" "Glyma.10g000050" "Glyma.15g276800"
GO:0004739	pyruvate dehydrogenase (acetyl-transferring) activity	Group40	GO_MolecularFunction-EBI-UniProt-GOA_25.02.2019_00h00	0.00412	0.00412	[5]	100	9	[LOC100777306, LOC100778279, LOC100781250, LOC100793091, LOC100802573, LOC100805001, LOC100811207, LOC100816737, LOC100817577]	"Glyma.08g292800" "Glyma.18g130500"
GO:0016874	ligase activity	Group41	GO_MolecularFunction-EBI-UniProt-GOA_25.02.2019_00h00	0.001	0.001	[2]	100	225	[4CL, 4CL2, 4CL4, ACCA-1, ACCA-2, ACCA-3, ACCB-1, ACCB-2, ACCC-3, ARGS, AS1, AS2, ATG7, CHLH, CHLI, GS, GS-2, GS1-GAMMA, GS1GAMMA2, GS1alpha, GS1beta2, HGS, LOC100500185, LOC100500425, LOC100527426, LOC100527932, LOC100527938, LOC100775188, LOC100775919, LOC100775955, LOC100776022, LOC100776096, LOC100776379, LOC100776622, LOC100776633, LOC100776931, LOC100777027, LOC100777060, LOC100777145, LOC1…	"Glyma.03g110500" "Glyma.05g075100" "Glyma.07g245700" "Glyma.07g258000" "Glyma.12g018300" "Glyma.17g016000" "Glyma.17g186900" "Glyma.18g195700" "Glyma.18g195900" "Glyma.19g107300"
GO:0140098	catalytic activity, acting on RNA	Group41	GO_MolecularFunction-EBI-UniProt-GOA_25.02.2019_00h00	3.5e-05	3.5e-05	[2]	100	488	[ARGS, DCL2A, DCL2B, DCL3A, HELRP, HEN1A, HEN1B, IPT, LOC100305644, LOC100305739, LOC100305780, LOC100305835, LOC100305979, LOC100306033, LOC100306098, LOC100306447, LOC100499654, LOC100499661, LOC100499667, LOC100500019, LOC100500304, LOC100500357, LOC100500417, LOC100500450, LOC100500691, LOC100500695, LOC100526847, LOC100527000, LOC100527062, LOC100527214, LOC100527229, LOC100527248, LOC100527…	"Glyma.01g192200" "Glyma.03g110500" "Glyma.05g001000" "Glyma.05g058500" "Glyma.06g201700" "Glyma.07g245700" "Glyma.08g035500" "Glyma.12g018300" "Glyma.13g156500" "Glyma.14g218000" "Glyma.15g128500" "Glyma.17g148200" "Glyma.17g186900" "Glyma.18g153300" "Glyma.19g116700"
GO:0016875	ligase activity, forming carbon-oxygen bonds	Group41	GO_MolecularFunction-EBI-UniProt-GOA_25.02.2019_00h00	0.00453	0.00453	[3]	100	75	[ARGS, LOC100776379, LOC100777060, LOC100777447, LOC100777684, LOC100777795, LOC100777971, LOC100779145, LOC100780314, LOC100780447, LOC100780893, LOC100781232, LOC100781350, LOC100781401, LOC100782067, LOC100783252, LOC100784904, LOC100785660, LOC100786433, LOC100786507, LOC100786700, LOC100787194, LOC100787363, LOC100787720, LOC100787983, LOC100788013, LOC100788164, LOC100788288, LOC100789811, …	"Glyma.03g110500" "Glyma.07g245700" "Glyma.12g018300" "Glyma.17g186900"
GO:0016877	ligase activity, forming carbon-sulfur bonds	Group41	GO_MolecularFunction-EBI-UniProt-GOA_25.02.2019_00h00	0.00303	0.00303	[3]	100	25	[4CL2, ATG7, LOC100527938, LOC100777973, LOC100779926, LOC100780392, LOC100782001, LOC100789046, LOC100789257, LOC100790952, LOC100793799, LOC100794304, LOC100798982, LOC100799433, LOC100803924, LOC100808837, LOC100808939, LOC100809607, LOC100811391, LOC100814736, LOC100815445, LOC100815484, LOC100816132, LOC100817492, LOC100819760]	"Glyma.05g075100" "Glyma.07g258000" "Glyma.17g016000" "Glyma.19g107300"
GO:0016885	ligase activity, forming carbon-carbon bonds	Group41	GO_MolecularFunction-EBI-UniProt-GOA_25.02.2019_00h00	0.00469	0.00469	[3]	100	16	[ACCA-1, ACCA-2, ACCA-3, ACCB-1, ACCB-2, ACCC-3, LOC100777651, LOC100777962, LOC100778193, LOC100778244, LOC100778658, LOC100791763, LOC100803679, LOC100807065, MCCA, accD]	"Glyma.18g195700" "Glyma.18g195900"
GO:0140101	catalytic activity, acting on a tRNA	Group41	GO_MolecularFunction-EBI-UniProt-GOA_25.02.2019_00h00	0.00234	0.00234	[3]	100	183	[ARGS, IPT, LOC100527248, LOC100527772, LOC100527794, LOC100527852, LOC100775575, LOC100776057, LOC100776123, LOC100776379, LOC100776622, LOC100776655, LOC100776746, LOC100777060, LOC100777447, LOC100777466, LOC100777511, LOC100777684, LOC100777757, LOC100777795, LOC100777825, LOC100777971, LOC100778356, LOC100778430, LOC100778880, LOC100779099, LOC100779145, LOC100779457, LOC100779563, LOC100779…	"Glyma.03g110500" "Glyma.05g001000" "Glyma.07g245700" "Glyma.12g018300" "Glyma.17g148200" "Glyma.17g186900"
GO:0004812	aminoacyl-tRNA ligase activity	Group41	GO_MolecularFunction-EBI-UniProt-GOA_25.02.2019_00h00	0.00453	0.00453	[4]	100	75	[ARGS, LOC100776379, LOC100777060, LOC100777447, LOC100777684, LOC100777795, LOC100777971, LOC100779145, LOC100780314, LOC100780447, LOC100780893, LOC100781232, LOC100781350, LOC100781401, LOC100782067, LOC100783252, LOC100784904, LOC100785660, LOC100786433, LOC100786507, LOC100786700, LOC100787194, LOC100787363, LOC100787720, LOC100787983, LOC100788013, LOC100788164, LOC100788288, LOC100789811, …	"Glyma.03g110500" "Glyma.07g245700" "Glyma.12g018300" "Glyma.17g186900"
GO:0008641	ubiquitin-like modifier activating enzyme activity	Group41	GO_MolecularFunction-EBI-UniProt-GOA_25.02.2019_00h00	0.01128	0.01128	[4]	100	18	[ATG7, LOC100777973, LOC100779926, LOC100780392, LOC100789046, LOC100793799, LOC100794304, LOC100798982, LOC100799433, LOC100803924, LOC100808837, LOC100809607, LOC100811391, LOC100814736, LOC100815445, LOC100816132, LOC100817492, LOC100819760]	"Glyma.07g258000" "Glyma.17g016000"
GO:0016421	CoA carboxylase activity	Group41	GO_MolecularFunction-EBI-UniProt-GOA_25.02.2019_00h00	0.00469	0.00469	[4]	100	16	[ACCA-1, ACCA-2, ACCA-3, ACCB-1, ACCB-2, ACCC-3, LOC100777651, LOC100777962, LOC100778193, LOC100778244, LOC100778658, LOC100791763, LOC100803679, LOC100807065, MCCA, accD]	"Glyma.18g195700" "Glyma.18g195900"
GO:0000049	tRNA binding	Group41	GO_MolecularFunction-EBI-UniProt-GOA_25.02.2019_00h00	0.04297	0.04297	[5]	100	40	[LOC100499829, LOC100777795, LOC100777825, LOC100779099, LOC100779145, LOC100779769, LOC100783252, LOC100783260, LOC100784028, LOC100785660, LOC100786433, LOC100787720, LOC100787983, LOC100788288, LOC100788340, LOC100789811, LOC100791087, LOC100791830, LOC100792325, LOC100794763, LOC100797996, LOC100800256, LOC100800596, LOC100803745, LOC100804325, LOC100805471, LOC100806128, LOC100807437, LOC100…	"Glyma.07g245700" "Glyma.12g018300"
GO:0003989	acetyl-CoA carboxylase activity	Group41	GO_MolecularFunction-EBI-UniProt-GOA_25.02.2019_00h00	0.00262	0.00262	[5]	100	13	[ACCA-1, ACCA-2, ACCA-3, ACCB-1, ACCB-2, ACCC-3, LOC100777962, LOC100778193, LOC100778244, LOC100778658, LOC100803679, LOC100807065, accD]	"Glyma.18g195700" "Glyma.18g195900"
GO:0001098	basal transcription machinery binding	Group42	GO_MolecularFunction-EBI-UniProt-GOA_25.02.2019_00h00	0.00439	0.00439	[3]	100	47	[102662278, LOC100778262, LOC100779773, LOC100781562, LOC100784014, LOC100787354, LOC100788089, LOC100788958, LOC100790355, LOC100791327, LOC100791454, LOC100792075, LOC100793184, LOC100793188, LOC100793678, LOC100793998, LOC100794371, LOC100794796, LOC100795054, LOC100797526, LOC100799237, LOC100799306, LOC100799341, LOC100800061, LOC100800067, LOC100800148, LOC100801151, LOC100804498, LOC100804…	"Glyma.01g234600" "Glyma.11g008300" "Glyma.19g096700"
GO:0008134	transcription factor binding	Group42	GO_MolecularFunction-EBI-UniProt-GOA_25.02.2019_00h00	0.01362	0.01362	[3]	100	200	[AGL1L, AGL3L, AP1, AP1A, BHLH300, BHLH320, BHLH322, DT2, FULC, LOC100037477, LOC100305481, LOC100305913, LOC100306277, LOC100526864, LOC100527659, LOC100527856, LOC100775836, LOC100776168, LOC100776263, LOC100776268, LOC100776548, LOC100776724, LOC100776749, LOC100777429, LOC100777805, LOC100778931, LOC100779266, LOC100779453, LOC100779773, LOC100779787, LOC100779916, LOC100779995, LOC100780445,…	"Glyma.01g234600" "Glyma.06g186800" "Glyma.11g008300" "Glyma.15g135100" "Glyma.16g140200" "Glyma.18g212300"
GO:0051219	phosphoprotein binding	Group42	GO_MolecularFunction-EBI-UniProt-GOA_25.02.2019_00h00	0.015	0.015	[3]	100	12	[LOC100791327, LOC100791454, LOC100793184, LOC100793188, LOC100799306, LOC100801151, LOC100810823, LOC100810965, LOC100811424, LOC100815079, LOC100817324, LOC100818650]	"Glyma.01g234600" "Glyma.11g008300"
GO:0001099	basal RNA polymerase II transcription machinery binding	Group42	GO_MolecularFunction-EBI-UniProt-GOA_25.02.2019_00h00	0.00439	0.00439	[4]	100	47	[102662278, LOC100778262, LOC100779773, LOC100781562, LOC100784014, LOC100787354, LOC100788089, LOC100788958, LOC100790355, LOC100791327, LOC100791454, LOC100792075, LOC100793184, LOC100793188, LOC100793678, LOC100793998, LOC100794371, LOC100794796, LOC100795054, LOC100797526, LOC100799237, LOC100799306, LOC100799341, LOC100800061, LOC100800067, LOC100800148, LOC100801151, LOC100804498, LOC100804…	"Glyma.01g234600" "Glyma.11g008300" "Glyma.19g096700"
GO:0045309	protein phosphorylated amino acid binding	Group42	GO_MolecularFunction-EBI-UniProt-GOA_25.02.2019_00h00	0.015	0.015	[4]	100	12	[LOC100791327, LOC100791454, LOC100793184, LOC100793188, LOC100799306, LOC100801151, LOC100810823, LOC100810965, LOC100811424, LOC100815079, LOC100817324, LOC100818650]	"Glyma.01g234600" "Glyma.11g008300"
GO:0070063	RNA polymerase binding	Group42	GO_MolecularFunction-EBI-UniProt-GOA_25.02.2019_00h00	0.00827	0.00827	[4]	100	50	[102662278, LOC100778262, LOC100779773, LOC100781562, LOC100784014, LOC100787354, LOC100788958, LOC100790355, LOC100791327, LOC100791454, LOC100793184, LOC100793188, LOC100793226, LOC100793357, LOC100793678, LOC100794371, LOC100794796, LOC100795054, LOC100797526, LOC100799237, LOC100799306, LOC100799341, LOC100800061, LOC100800067, LOC100800148, LOC100800951, LOC100801151, LOC100804112, LOC100804…	"Glyma.01g234600" "Glyma.11g008300" "Glyma.19g096700"
GO:0140296	general transcription initiation factor binding	Group42	GO_MolecularFunction-EBI-UniProt-GOA_25.02.2019_00h00	0.02626	0.02626	[4]	100	36	[LOC100776168, LOC100776268, LOC100779773, LOC100779787, LOC100780733, LOC100781682, LOC100783017, LOC100783293, LOC100783866, LOC100784014, LOC100787779, LOC100788089, LOC100789154, LOC100790355, LOC100792075, LOC100792788, LOC100793678, LOC100793998, LOC100796358, LOC100798835, LOC100799341, LOC100800061, LOC100800405, LOC100802442, LOC100808239, LOC100809837, LOC100810405, LOC100810792, LOC100…	"Glyma.16g140200" "Glyma.18g212300"
GO:0017025	TBP-class protein binding	Group42	GO_MolecularFunction-EBI-UniProt-GOA_25.02.2019_00h00	0.0238	0.0238	[5]	100	26	[LOC100776168, LOC100776268, LOC100779787, LOC100780733, LOC100781682, LOC100783017, LOC100783293, LOC100783866, LOC100784014, LOC100787779, LOC100789154, LOC100790355, LOC100796358, LOC100798835, LOC100800061, LOC100802442, LOC100808239, LOC100810792, LOC100812783, LOC100814623, LOC100815371, LOC100817609, LOC100820271, LOC102659390, LOC102662353, TFIIB1]	"Glyma.16g140200" "Glyma.18g212300"
GO:0043175	RNA polymerase core enzyme binding	Group42	GO_MolecularFunction-EBI-UniProt-GOA_25.02.2019_00h00	0.00439	0.00439	[5]	100	50	[102662278, LOC100778262, LOC100779773, LOC100781562, LOC100784014, LOC100787354, LOC100788958, LOC100790355, LOC100791327, LOC100791454, LOC100793184, LOC100793188, LOC100793226, LOC100793357, LOC100793678, LOC100794371, LOC100794796, LOC100795054, LOC100797526, LOC100799237, LOC100799306, LOC100799341, LOC100800061, LOC100800067, LOC100800148, LOC100800951, LOC100801151, LOC100804112, LOC100804…	"Glyma.01g234600" "Glyma.11g008300" "Glyma.19g096700"
GO:0050815	phosphoserine residue binding	Group42	GO_MolecularFunction-EBI-UniProt-GOA_25.02.2019_00h00	0.00219	0.00219	[5]	100	12	[LOC100791327, LOC100791454, LOC100793184, LOC100793188, LOC100799306, LOC100801151, LOC100810823, LOC100810965, LOC100811424, LOC100815079, LOC100817324, LOC100818650]	"Glyma.01g234600" "Glyma.11g008300"
GO:0000993	RNA polymerase II complex binding	Group42	GO_MolecularFunction-EBI-UniProt-GOA_25.02.2019_00h00	0.00392	0.00392	[5, 6]	100	44	[102662278, LOC100778262, LOC100779773, LOC100781562, LOC100784014, LOC100787354, LOC100788958, LOC100790355, LOC100791327, LOC100791454, LOC100793184, LOC100793188, LOC100793678, LOC100794371, LOC100794796, LOC100795054, LOC100797526, LOC100799237, LOC100799306, LOC100799341, LOC100800061, LOC100800067, LOC100800148, LOC100801151, LOC100804498, LOC100804954, LOC100806108, LOC100807857, LOC100808…	"Glyma.01g234600" "Glyma.11g008300" "Glyma.19g096700"
GO:0099122	RNA polymerase II C-terminal domain binding	Group42	GO_MolecularFunction-EBI-UniProt-GOA_25.02.2019_00h00	0.00219	0.00219	[6, 7]	100	12	[LOC100791327, LOC100791454, LOC100793184, LOC100793188, LOC100799306, LOC100801151, LOC100810823, LOC100810965, LOC100811424, LOC100815079, LOC100817324, LOC100818650]	"Glyma.01g234600" "Glyma.11g008300"
GO:1990269	RNA polymerase II C-terminal domain phosphoserine binding	Group42	GO_MolecularFunction-EBI-UniProt-GOA_25.02.2019_00h00	0.00219	0.00219	[6, 7, 8]	100	12	[LOC100791327, LOC100791454, LOC100793184, LOC100793188, LOC100799306, LOC100801151, LOC100810823, LOC100810965, LOC100811424, LOC100815079, LOC100817324, LOC100818650]	"Glyma.01g234600" "Glyma.11g008300"
GO:0001046	core promoter sequence-specific DNA binding	Group42	GO_MolecularFunction-EBI-UniProt-GOA_25.02.2019_00h00	0.00803	0.00803	[7, 8]	100	11	[LOC100784014, LOC100789168, LOC100790355, LOC100800061, LOC100804848, LOC100810845, LOC100815371, LOC102659390, LOC102662353, TBP1, TFIIB1]	"Glyma.16g140200" "Glyma.18g212300"
GO:0000979	RNA polymerase II core promoter sequence-specific DNA binding	Group42	GO_MolecularFunction-EBI-UniProt-GOA_25.02.2019_00h00	0.00308	0.00308	[8, 9]	100	10	[LOC100784014, LOC100790355, LOC100800061, LOC100804848, LOC100810845, LOC100815371, LOC102659390, LOC102662353, TBP1, TFIIB1]	"Glyma.16g140200" "Glyma.18g212300"
GO:0016874	ligase activity	Group43	GO_MolecularFunction-EBI-UniProt-GOA_25.02.2019_00h00	0.001	0.001	[2]	100	225	[4CL, 4CL2, 4CL4, ACCA-1, ACCA-2, ACCA-3, ACCB-1, ACCB-2, ACCC-3, ARGS, AS1, AS2, ATG7, CHLH, CHLI, GS, GS-2, GS1-GAMMA, GS1GAMMA2, GS1alpha, GS1beta2, HGS, LOC100500185, LOC100500425, LOC100527426, LOC100527932, LOC100527938, LOC100775188, LOC100775919, LOC100775955, LOC100776022, LOC100776096, LOC100776379, LOC100776622, LOC100776633, LOC100776931, LOC100777027, LOC100777060, LOC100777145, LOC1…	"Glyma.03g110500" "Glyma.05g075100" "Glyma.07g245700" "Glyma.07g258000" "Glyma.12g018300" "Glyma.17g016000" "Glyma.17g186900" "Glyma.18g195700" "Glyma.18g195900" "Glyma.19g107300"
GO:0140098	catalytic activity, acting on RNA	Group43	GO_MolecularFunction-EBI-UniProt-GOA_25.02.2019_00h00	3.5e-05	3.5e-05	[2]	100	488	[ARGS, DCL2A, DCL2B, DCL3A, HELRP, HEN1A, HEN1B, IPT, LOC100305644, LOC100305739, LOC100305780, LOC100305835, LOC100305979, LOC100306033, LOC100306098, LOC100306447, LOC100499654, LOC100499661, LOC100499667, LOC100500019, LOC100500304, LOC100500357, LOC100500417, LOC100500450, LOC100500691, LOC100500695, LOC100526847, LOC100527000, LOC100527062, LOC100527214, LOC100527229, LOC100527248, LOC100527…	"Glyma.01g192200" "Glyma.03g110500" "Glyma.05g001000" "Glyma.05g058500" "Glyma.06g201700" "Glyma.07g245700" "Glyma.08g035500" "Glyma.12g018300" "Glyma.13g156500" "Glyma.14g218000" "Glyma.15g128500" "Glyma.17g148200" "Glyma.17g186900" "Glyma.18g153300" "Glyma.19g116700"
GO:0016875	ligase activity, forming carbon-oxygen bonds	Group43	GO_MolecularFunction-EBI-UniProt-GOA_25.02.2019_00h00	0.00453	0.00453	[3]	100	75	[ARGS, LOC100776379, LOC100777060, LOC100777447, LOC100777684, LOC100777795, LOC100777971, LOC100779145, LOC100780314, LOC100780447, LOC100780893, LOC100781232, LOC100781350, LOC100781401, LOC100782067, LOC100783252, LOC100784904, LOC100785660, LOC100786433, LOC100786507, LOC100786700, LOC100787194, LOC100787363, LOC100787720, LOC100787983, LOC100788013, LOC100788164, LOC100788288, LOC100789811, …	"Glyma.03g110500" "Glyma.07g245700" "Glyma.12g018300" "Glyma.17g186900"
GO:0140101	catalytic activity, acting on a tRNA	Group43	GO_MolecularFunction-EBI-UniProt-GOA_25.02.2019_00h00	0.00234	0.00234	[3]	100	183	[ARGS, IPT, LOC100527248, LOC100527772, LOC100527794, LOC100527852, LOC100775575, LOC100776057, LOC100776123, LOC100776379, LOC100776622, LOC100776655, LOC100776746, LOC100777060, LOC100777447, LOC100777466, LOC100777511, LOC100777684, LOC100777757, LOC100777795, LOC100777825, LOC100777971, LOC100778356, LOC100778430, LOC100778880, LOC100779099, LOC100779145, LOC100779457, LOC100779563, LOC100779…	"Glyma.03g110500" "Glyma.05g001000" "Glyma.07g245700" "Glyma.12g018300" "Glyma.17g148200" "Glyma.17g186900"
GO:0004518	nuclease activity	Group43	GO_MolecularFunction-EBI-UniProt-GOA_25.02.2019_00h00	0.0002	0.0002	[4]	100	234	[DCL2A, DCL2B, DCL3A, EN1, EN2, LOC100305644, LOC100305835, LOC100306447, LOC100499654, LOC100500019, LOC100500174, LOC100500357, LOC100500691, LOC100527214, LOC100527255, LOC100527339, LOC100527374, LOC100527633, LOC100527675, LOC100527745, LOC100527772, LOC100527858, LOC100527904, LOC100775199, LOC100775291, LOC100775842, LOC100775923, LOC100776523, LOC100776653, LOC100776746, LOC100777022, LOC…	"Glyma.01g192200" "Glyma.04g210700" "Glyma.06g155300" "Glyma.13g156500" "Glyma.14g218000" "Glyma.15g128500" "Glyma.17g167900" "Glyma.18g002400" "Glyma.18g153300" "Glyma.19g116700"
GO:0004536	deoxyribonuclease activity	Group43	GO_MolecularFunction-EBI-UniProt-GOA_25.02.2019_00h00	0.0114	0.0114	[3, 5]	100	46	[EN1, LOC100775842, LOC100776653, LOC100777022, LOC100778158, LOC100779416, LOC100779848, LOC100780340, LOC100781120, LOC100782147, LOC100782577, LOC100784732, LOC100786762, LOC100788794, LOC100790844, LOC100791251, LOC100792022, LOC100792878, LOC100793881, LOC100796403, LOC100797086, LOC100798062, LOC100798497, LOC100799415, LOC100801184, LOC100801307, LOC100801335, LOC100806919, LOC100807948, L…	"Glyma.04g210700" "Glyma.06g155300" "Glyma.18g002400"
GO:0004540	ribonuclease activity	Group43	GO_MolecularFunction-EBI-UniProt-GOA_25.02.2019_00h00	0.0014	0.0014	[3, 5]	100	122	[DCL2A, DCL2B, DCL3A, LOC100305644, LOC100305835, LOC100306447, LOC100499654, LOC100500019, LOC100500357, LOC100500691, LOC100527214, LOC100527255, LOC100527374, LOC100527633, LOC100527745, LOC100527772, LOC100527858, LOC100776523, LOC100776746, LOC100777706, LOC100778239, LOC100778883, LOC100779114, LOC100779855, LOC100779875, LOC100780340, LOC100780953, LOC100781573, LOC100781759, LOC100782011,…	"Glyma.01g192200" "Glyma.13g156500" "Glyma.14g218000" "Glyma.15g128500" "Glyma.18g153300" "Glyma.19g116700"
GO:0004812	aminoacyl-tRNA ligase activity	Group43	GO_MolecularFunction-EBI-UniProt-GOA_25.02.2019_00h00	0.00453	0.00453	[4]	100	75	[ARGS, LOC100776379, LOC100777060, LOC100777447, LOC100777684, LOC100777795, LOC100777971, LOC100779145, LOC100780314, LOC100780447, LOC100780893, LOC100781232, LOC100781350, LOC100781401, LOC100782067, LOC100783252, LOC100784904, LOC100785660, LOC100786433, LOC100786507, LOC100786700, LOC100787194, LOC100787363, LOC100787720, LOC100787983, LOC100788013, LOC100788164, LOC100788288, LOC100789811, …	"Glyma.03g110500" "Glyma.07g245700" "Glyma.12g018300" "Glyma.17g186900"
GO:0016779	nucleotidyltransferase activity	Group43	GO_MolecularFunction-EBI-UniProt-GOA_25.02.2019_00h00	0.02922	0.02922	[4]	100	245	[GMP1, GMP2, LOC100305519, LOC100305739, LOC100305979, LOC100306033, LOC100306098, LOC100499661, LOC100499667, LOC100500417, LOC100500450, LOC100500695, LOC100526847, LOC100527000, LOC100527062, LOC100527229, LOC100527248, LOC100527316, LOC100527489, LOC100527862, LOC100527865, LOC100775415, LOC100775535, LOC100776633, LOC100776816, LOC100777342, LOC100777921, LOC100777934, LOC100778292, LOC10077…	"Glyma.03g076800" "Glyma.04g210700" "Glyma.06g011700" "Glyma.06g155300" "Glyma.19g116700"
GO:0034061	DNA polymerase activity	Group43	GO_MolecularFunction-EBI-UniProt-GOA_25.02.2019_00h00	0.03421	0.03421	[3, 5]	100	44	[LOC100305519, LOC100776816, LOC100777934, LOC100778329, LOC100778409, LOC100780072, LOC100780894, LOC100781614, LOC100784116, LOC100784683, LOC100787569, LOC100790649, LOC100790704, LOC100791561, LOC100792022, LOC100792557, LOC100793832, LOC100795306, LOC100797016, LOC100797174, LOC100797769, LOC100798779, LOC100799459, LOC100800003, LOC100805951, LOC100807239, LOC100809005, LOC100809594, LOC100…	"Glyma.04g210700" "Glyma.06g155300"
GO:0003697	single-stranded DNA binding	Group43	GO_MolecularFunction-EBI-UniProt-GOA_25.02.2019_00h00	0.00289	0.00289	[5]	100	72	[LOC100305519, LOC100305880, LOC100306124, LOC100499661, LOC100527316, LOC100527758, LOC100527862, LOC100775220, LOC100775535, LOC100776523, LOC100776602, LOC100776999, LOC100777022, LOC100777091, LOC100777346, LOC100777423, LOC100778207, LOC100778597, LOC100779746, LOC100780427, LOC100780574, LOC100781271, LOC100781288, LOC100781915, LOC100782819, LOC100783752, LOC100786762, LOC100788534, LOC100…	"Glyma.08g000100" "Glyma.11g117300" "Glyma.14g079900" "Glyma.15g055000" "Glyma.18g002400"
GO:0003725	double-stranded RNA binding	Group43	GO_MolecularFunction-EBI-UniProt-GOA_25.02.2019_00h00	0.03704	0.03704	[5]	100	15	[LOC100527745, LOC100777035, LOC100777085, LOC100782651, LOC100786762, LOC100789682, LOC100791087, LOC100798730, LOC100805970, LOC100806833, LOC100809155, LOC100814070, LOC100819140, LOC102662749, LOC102664145]	"Glyma.01g192200" "Glyma.05g090000"
GO:0003887	DNA-directed DNA polymerase activity	Group43	GO_MolecularFunction-EBI-UniProt-GOA_25.02.2019_00h00	0.02144	0.02144	[4, 6]	100	34	[LOC100777934, LOC100778329, LOC100778409, LOC100780072, LOC100780894, LOC100781614, LOC100784116, LOC100787569, LOC100790704, LOC100791561, LOC100792022, LOC100792557, LOC100793832, LOC100795306, LOC100797016, LOC100797174, LOC100797769, LOC100798779, LOC100799459, LOC100805951, LOC100807239, LOC100809005, LOC100811786, LOC100812003, LOC100812040, LOC100813857, LOC100814391, LOC100816973, LOC100…	"Glyma.04g210700" "Glyma.06g155300"
GO:0004519	endonuclease activity	Group43	GO_MolecularFunction-EBI-UniProt-GOA_25.02.2019_00h00	0.04176	0.04176	[5]	100	131	[DCL2A, DCL2B, DCL3A, EN1, EN2, LOC100305644, LOC100305835, LOC100306447, LOC100499654, LOC100500174, LOC100527214, LOC100527255, LOC100527374, LOC100527633, LOC100527675, LOC100527745, LOC100527772, LOC100527904, LOC100775291, LOC100775923, LOC100776523, LOC100776653, LOC100776746, LOC100777022, LOC100777706, LOC100778158, LOC100778239, LOC100778373, LOC100778883, LOC100779114, LOC100779416, LOC…	"Glyma.01g192200" "Glyma.13g156500" "Glyma.15g128500" "Glyma.18g002400"
GO:0004521	endoribonuclease activity	Group43	GO_MolecularFunction-EBI-UniProt-GOA_25.02.2019_00h00	0.033	0.033	[4, 6]	100	85	[DCL2A, DCL2B, DCL3A, LOC100305644, LOC100305835, LOC100306447, LOC100499654, LOC100527214, LOC100527255, LOC100527374, LOC100527633, LOC100527745, LOC100527772, LOC100776523, LOC100776746, LOC100777706, LOC100778239, LOC100778883, LOC100779114, LOC100779855, LOC100779875, LOC100780953, LOC100781573, LOC100782011, LOC100782651, LOC100785363, LOC100785714, LOC100785904, LOC100786011, LOC100786913,…	"Glyma.01g192200" "Glyma.13g156500" "Glyma.15g128500"
GO:0004527	exonuclease activity	Group43	GO_MolecularFunction-EBI-UniProt-GOA_25.02.2019_00h00	0.00017	0.00017	[5]	100	104	[LOC100500357, LOC100527339, LOC100527858, LOC100775842, LOC100776653, LOC100779848, LOC100780340, LOC100781120, LOC100781231, LOC100781573, LOC100781759, LOC100782147, LOC100782456, LOC100782654, LOC100783068, LOC100784751, LOC100785683, LOC100785970, LOC100786762, LOC100787569, LOC100788577, LOC100788595, LOC100788659, LOC100788682, LOC100789409, LOC100789497, LOC100790027, LOC100790844, LOC100…	"Glyma.04g210700" "Glyma.06g155300" "Glyma.14g218000" "Glyma.17g167900" "Glyma.18g002400" "Glyma.18g153300" "Glyma.19g116700"
GO:0004529	exodeoxyribonuclease activity	Group43	GO_MolecularFunction-EBI-UniProt-GOA_25.02.2019_00h00	0.02261	0.02261	[4, 6]	100	27	[LOC100775842, LOC100776653, LOC100779848, LOC100780340, LOC100781120, LOC100782147, LOC100786762, LOC100790844, LOC100791251, LOC100792022, LOC100796403, LOC100798062, LOC100801335, LOC100806919, LOC100807948, LOC100808268, LOC100811151, LOC100812003, LOC100814321, LOC100816321, LOC100817167, LOC100817379, LOC100820295, LOC102662234, LOC102662893, LOC106796552, POLD1]	"Glyma.04g210700" "Glyma.06g155300"
GO:0004532	exoribonuclease activity	Group43	GO_MolecularFunction-EBI-UniProt-GOA_25.02.2019_00h00	0.00938	0.00938	[4, 6]	100	32	[LOC100500357, LOC100527858, LOC100780340, LOC100781573, LOC100781759, LOC100782147, LOC100782456, LOC100783068, LOC100785683, LOC100785970, LOC100789409, LOC100789497, LOC100790027, LOC100793385, LOC100795445, LOC100798365, LOC100798683, LOC100799461, LOC100803243, LOC100804441, LOC100805583, LOC100806652, LOC100808268, LOC100811151, LOC100811298, LOC100815252, LOC100816982, LOC100817163, LOC100…	"Glyma.14g218000" "Glyma.18g153300" "Glyma.19g116700"
GO:0004654	polyribonucleotide nucleotidyltransferase activity	Group43	GO_MolecularFunction-EBI-UniProt-GOA_25.02.2019_00h00	0.02556	0.02556	[5]	100	4	[LOC100785430, LOC100816982, LOC100819741, LOC102669209]	"Glyma.19g116700"
GO:0032296	double-stranded RNA-specific ribonuclease activity	Group43	GO_MolecularFunction-EBI-UniProt-GOA_25.02.2019_00h00	0.00959	0.00959	[4, 6]	100	21	[DCL2A, DCL2B, DCL3A, LOC100527214, LOC100527745, LOC100780953, LOC100782651, LOC100796706, LOC100797277, LOC100798730, LOC100802288, LOC100806833, LOC100809155, LOC100811631, LOC100814070, LOC100814732, LOC100816164, LOC100818702, LOC100819140, LOC102662749, LOC102664145]	"Glyma.01g192200" "Glyma.13g156500"
GO:0008408	3'-5' exonuclease activity	Group43	GO_MolecularFunction-EBI-UniProt-GOA_25.02.2019_00h00	0.00043	0.00043	[6]	100	73	[LOC100500357, LOC100527339, LOC100527858, LOC100776653, LOC100780340, LOC100781120, LOC100781231, LOC100781573, LOC100781759, LOC100782456, LOC100782654, LOC100784751, LOC100785970, LOC100787569, LOC100788577, LOC100788595, LOC100788659, LOC100788682, LOC100789409, LOC100790027, LOC100791485, LOC100791906, LOC100792022, LOC100792042, LOC100793222, LOC100794147, LOC100794813, LOC100795445, LOC100…	"Glyma.04g210700" "Glyma.06g155300" "Glyma.18g002400" "Glyma.18g153300" "Glyma.19g116700"
GO:0016796	exonuclease activity, active with either ribo- or deoxyribonucleic acids and producing 5'-phosphomonoesters	Group43	GO_MolecularFunction-EBI-UniProt-GOA_25.02.2019_00h00	0.00056	0.00056	[6]	100	55	[LOC100500357, LOC100527858, LOC100775842, LOC100776653, LOC100779848, LOC100780340, LOC100781120, LOC100781573, LOC100781759, LOC100782147, LOC100782456, LOC100783068, LOC100785683, LOC100785970, LOC100786762, LOC100789409, LOC100789497, LOC100790027, LOC100790844, LOC100791251, LOC100792022, LOC100793385, LOC100795445, LOC100796403, LOC100798062, LOC100798365, LOC100798683, LOC100799461, LOC100…	"Glyma.04g210700" "Glyma.06g155300" "Glyma.14g218000" "Glyma.18g153300" "Glyma.19g116700"
GO:0016895	exodeoxyribonuclease activity, producing 5'-phosphomonoesters	Group43	GO_MolecularFunction-EBI-UniProt-GOA_25.02.2019_00h00	0.02261	0.02261	[5, 7]	100	27	[LOC100775842, LOC100776653, LOC100779848, LOC100780340, LOC100781120, LOC100782147, LOC100786762, LOC100790844, LOC100791251, LOC100792022, LOC100796403, LOC100798062, LOC100801335, LOC100806919, LOC100807948, LOC100808268, LOC100811151, LOC100812003, LOC100814321, LOC100816321, LOC100817167, LOC100817379, LOC100820295, LOC102662234, LOC102662893, LOC106796552, POLD1]	"Glyma.04g210700" "Glyma.06g155300"
GO:0016896	exoribonuclease activity, producing 5'-phosphomonoesters	Group43	GO_MolecularFunction-EBI-UniProt-GOA_25.02.2019_00h00	0.00938	0.00938	[5, 7]	100	32	[LOC100500357, LOC100527858, LOC100780340, LOC100781573, LOC100781759, LOC100782147, LOC100782456, LOC100783068, LOC100785683, LOC100785970, LOC100789409, LOC100789497, LOC100790027, LOC100793385, LOC100795445, LOC100798365, LOC100798683, LOC100799461, LOC100803243, LOC100804441, LOC100805583, LOC100806652, LOC100808268, LOC100811151, LOC100811298, LOC100815252, LOC100816982, LOC100817163, LOC100…	"Glyma.14g218000" "Glyma.18g153300" "Glyma.19g116700"
GO:0004525	ribonuclease III activity	Group43	GO_MolecularFunction-EBI-UniProt-GOA_25.02.2019_00h00	0.00959	0.00959	[5, 6, 7, 8]	100	21	[DCL2A, DCL2B, DCL3A, LOC100527214, LOC100527745, LOC100780953, LOC100782651, LOC100796706, LOC100797277, LOC100798730, LOC100802288, LOC100806833, LOC100809155, LOC100811631, LOC100814070, LOC100814732, LOC100816164, LOC100818702, LOC100819140, LOC102662749, LOC102664145]	"Glyma.01g192200" "Glyma.13g156500"
GO:0008296	3'-5'-exodeoxyribonuclease activity	Group43	GO_MolecularFunction-EBI-UniProt-GOA_25.02.2019_00h00	0.00308	0.00308	[6, 7, 8]	100	12	[LOC100776653, LOC100780340, LOC100781120, LOC100792022, LOC100801335, LOC100811151, LOC100812003, LOC100814321, LOC100817167, LOC100817379, LOC102662893, POLD1]	"Glyma.04g210700" "Glyma.06g155300"
GO:0003824	catalytic activity	Group44	GO_MolecularFunction-EBI-UniProt-GOA_25.02.2019_00h00	0.00038	0.00038	[1]	0	0	[]	"Glyma.01g000100" "Glyma.01g047100" "Glyma.01g154100" "Glyma.01g188900" "Glyma.01g190800" "Glyma.01g192200" "Glyma.01g241300" "Glyma.02g062400" "Glyma.02g080900" "Glyma.02g162300" "Glyma.02g302800" "Glyma.03g011400" "Glyma.03g043900" "Glyma.03g073300" "Glyma.03g076800" "Glyma.03g083100" "Glyma.03g101200" "Glyma.03g110500" "Glyma.03g128300" "Glyma.03g136000" "Glyma.03g190700" "Glyma.04g000400" "Gl…
GO:0005488	binding	Group44	GO_MolecularFunction-EBI-UniProt-GOA_25.02.2019_00h00	1.3e-06	1.3e-06	[1]	0	0	[]	"Glyma.01g000100" "Glyma.01g047100" "Glyma.01g086201" "Glyma.01g137300" "Glyma.01g154100" "Glyma.01g188900" "Glyma.01g192200" "Glyma.01g206000" "Glyma.01g219800" "Glyma.01g234600" "Glyma.01g241300" "Glyma.02g080900" "Glyma.02g162300" "Glyma.02g164700" "Glyma.02g239600" "Glyma.02g302800" "Glyma.03g011400" "Glyma.03g043900" "Glyma.03g076800" "Glyma.03g110500" "Glyma.03g128300" "Glyma.03g136000" "Gl…
GO:0005515	protein binding	Group44	GO_MolecularFunction-EBI-UniProt-GOA_25.02.2019_00h00	6.1e-06	6.1e-06	[2]	0	0	[]	"Glyma.01g086201" "Glyma.01g137300" "Glyma.01g154100" "Glyma.01g188900" "Glyma.01g206000" "Glyma.01g234600" "Glyma.01g241300" "Glyma.02g080900" "Glyma.02g164700" "Glyma.02g239600" "Glyma.02g302800" "Glyma.03g128300" "Glyma.03g190700" "Glyma.03g262300" "Glyma.04g002400" "Glyma.04g182900" "Glyma.05g012600" "Glyma.05g090000" "Glyma.05g104200" "Glyma.05g221300" "Glyma.06g003200" "Glyma.06g186800" "Gl…
GO:0016740	transferase activity	Group44	GO_MolecularFunction-EBI-UniProt-GOA_25.02.2019_00h00	3.6e-05	3.6e-05	[2]	0	0	[]	"Glyma.01g000100" "Glyma.01g154100" "Glyma.01g188900" "Glyma.01g241300" "Glyma.02g080900" "Glyma.02g162300" "Glyma.03g011400" "Glyma.03g076800" "Glyma.03g083100" "Glyma.04g000400" "Glyma.04g182900" "Glyma.04g192300" "Glyma.04g210700" "Glyma.05g001000" "Glyma.05g075100" "Glyma.05g100400" "Glyma.05g104200" "Glyma.05g104600" "Glyma.05g181000" "Glyma.06g000300" "Glyma.06g011700" "Glyma.06g155300" "Gl…
GO:0016787	hydrolase activity	Group44	GO_MolecularFunction-EBI-UniProt-GOA_25.02.2019_00h00	0.02958	0.02958	[2]	0	0	[]	"Glyma.01g047100" "Glyma.01g190800" "Glyma.01g192200" "Glyma.02g062400" "Glyma.02g162300" "Glyma.02g302800" "Glyma.03g073300" "Glyma.03g076800" "Glyma.03g136000" "Glyma.03g190700" "Glyma.04g074300" "Glyma.04g093800" "Glyma.04g210700" "Glyma.05g013400" "Glyma.05g058500" "Glyma.06g126000" "Glyma.06g155300" "Glyma.06g201700" "Glyma.06g244302" "Glyma.07g131300" "Glyma.08g002500" "Glyma.08g111000" "Gl…
GO:0036094	small molecule binding	Group44	GO_MolecularFunction-EBI-UniProt-GOA_25.02.2019_00h00	4.5e-07	4.5e-07	[2]	0	0	[]	"Glyma.01g000100" "Glyma.01g047100" "Glyma.01g188900" "Glyma.01g241300" "Glyma.02g162300" "Glyma.02g302800" "Glyma.03g011400" "Glyma.03g043900" "Glyma.03g076800" "Glyma.03g110500" "Glyma.03g136000" "Glyma.04g182900" "Glyma.04g210700" "Glyma.05g058500" "Glyma.05g075100" "Glyma.05g104200" "Glyma.05g104600" "Glyma.05g181000" "Glyma.06g011700" "Glyma.06g126000" "Glyma.06g155300" "Glyma.06g201700" "Gl…
GO:0043167	ion binding	Group44	GO_MolecularFunction-EBI-UniProt-GOA_25.02.2019_00h00	0.00089	0.00089	[2]	0	0	[]	"Glyma.01g000100" "Glyma.01g047100" "Glyma.01g188900" "Glyma.01g206000" "Glyma.01g234600" "Glyma.01g241300" "Glyma.02g080900" "Glyma.02g162300" "Glyma.02g302800" "Glyma.03g011400" "Glyma.03g043900" "Glyma.03g076800" "Glyma.03g110500" "Glyma.03g128300" "Glyma.03g136000" "Glyma.03g190700" "Glyma.03g262300" "Glyma.04g000400" "Glyma.04g182900" "Glyma.04g210700" "Glyma.05g013400" "Glyma.05g058500" "Gl…
GO:0097159	organic cyclic compound binding	Group44	GO_MolecularFunction-EBI-UniProt-GOA_25.02.2019_00h00	2.2e-06	2.2e-06	[2]	0	0	[]	"Glyma.01g000100" "Glyma.01g047100" "Glyma.01g086201" "Glyma.01g188900" "Glyma.01g192200" "Glyma.01g206000" "Glyma.01g219800" "Glyma.01g234600" "Glyma.01g241300" "Glyma.02g162300" "Glyma.02g239600" "Glyma.02g302800" "Glyma.03g011400" "Glyma.03g043900" "Glyma.03g076800" "Glyma.03g110500" "Glyma.03g136000" "Glyma.03g136100" "Glyma.03g190700" "Glyma.03g262300" "Glyma.04g182900" "Glyma.04g210700" "Gl…
GO:0097367	carbohydrate derivative binding	Group44	GO_MolecularFunction-EBI-UniProt-GOA_25.02.2019_00h00	1.8e-05	1.8e-05	[2]	0	0	[]	"Glyma.01g047100" "Glyma.01g188900" "Glyma.01g241300" "Glyma.02g162300" "Glyma.02g302800" "Glyma.03g043900" "Glyma.03g076800" "Glyma.03g110500" "Glyma.03g136000" "Glyma.04g182900" "Glyma.05g058500" "Glyma.05g075100" "Glyma.05g104200" "Glyma.05g104600" "Glyma.06g011700" "Glyma.06g126000" "Glyma.06g201700" "Glyma.06g244302" "Glyma.06g276900" "Glyma.07g245700" "Glyma.07g258000" "Glyma.08g000100" "Gl…
GO:0140096	catalytic activity, acting on a protein	Group44	GO_MolecularFunction-EBI-UniProt-GOA_25.02.2019_00h00	2.5e-05	2.5e-05	[2]	0	0	[]	"Glyma.01g154100" "Glyma.01g188900" "Glyma.01g190800" "Glyma.01g241300" "Glyma.02g062400" "Glyma.02g162300" "Glyma.03g073300" "Glyma.03g076800" "Glyma.03g190700" "Glyma.04g000400" "Glyma.04g074300" "Glyma.04g093800" "Glyma.04g182900" "Glyma.05g013400" "Glyma.05g104200" "Glyma.05g104600" "Glyma.06g000300" "Glyma.06g126000" "Glyma.06g276900" "Glyma.07g235800" "Glyma.07g258000" "Glyma.08g266300" "Gl…
GO:1901363	heterocyclic compound binding	Group44	GO_MolecularFunction-EBI-UniProt-GOA_25.02.2019_00h00	1.8e-06	1.8e-06	[2]	0	0	[]	"Glyma.01g000100" "Glyma.01g047100" "Glyma.01g086201" "Glyma.01g188900" "Glyma.01g192200" "Glyma.01g206000" "Glyma.01g219800" "Glyma.01g234600" "Glyma.01g241300" "Glyma.02g162300" "Glyma.02g239600" "Glyma.02g302800" "Glyma.03g011400" "Glyma.03g043900" "Glyma.03g076800" "Glyma.03g110500" "Glyma.03g136000" "Glyma.03g136100" "Glyma.03g190700" "Glyma.03g262300" "Glyma.04g182900" "Glyma.04g210700" "Gl…
GO:0003676	nucleic acid binding	Group44	GO_MolecularFunction-EBI-UniProt-GOA_25.02.2019_00h00	0.0117	0.0117	[3]	0	0	[]	"Glyma.01g086201" "Glyma.01g192200" "Glyma.01g206000" "Glyma.01g219800" "Glyma.01g234600" "Glyma.02g239600" "Glyma.03g136100" "Glyma.03g190700" "Glyma.04g182900" "Glyma.04g210700" "Glyma.05g090000" "Glyma.05g221300" "Glyma.06g147500" "Glyma.06g155300" "Glyma.06g186800" "Glyma.06g201700" "Glyma.06g244302" "Glyma.07g245700" "Glyma.08g000100" "Glyma.08g035500" "Glyma.08g232700" "Glyma.08g333800" "Gl…
GO:0008233	peptidase activity	Group44	GO_MolecularFunction-EBI-UniProt-GOA_25.02.2019_00h00	0.00944	0.00944	[3]	0	0	[]	"Glyma.01g190800" "Glyma.02g062400" "Glyma.03g073300" "Glyma.04g074300" "Glyma.04g093800" "Glyma.05g013400" "Glyma.06g126000" "Glyma.11g051400" "Glyma.14g048200" "Glyma.14g142100" "Glyma.16g082700" "Glyma.17g147700" "Glyma.19g256400" "Glyma.20g071200"
GO:0016772	transferase activity, transferring phosphorus-containing groups	Group44	GO_MolecularFunction-EBI-UniProt-GOA_25.02.2019_00h00	0.02131	0.02131	[3]	0	0	[]	"Glyma.01g241300" "Glyma.02g162300" "Glyma.03g076800" "Glyma.04g182900" "Glyma.04g210700" "Glyma.05g104200" "Glyma.05g104600" "Glyma.06g011700" "Glyma.06g155300" "Glyma.06g276900" "Glyma.08g266300" "Glyma.09g011000" "Glyma.10g060000" "Glyma.10g096600" "Glyma.10g201400" "Glyma.11g021800" "Glyma.11g050000" "Glyma.11g101700" "Glyma.12g027600" "Glyma.12g211000" "Glyma.13g151100" "Glyma.14g058900" "Gl…
GO:0016817	hydrolase activity, acting on acid anhydrides	Group44	GO_MolecularFunction-EBI-UniProt-GOA_25.02.2019_00h00	0.00645	0.00645	[3]	0	0	[]	"Glyma.01g047100" "Glyma.02g302800" "Glyma.03g136000" "Glyma.05g058500" "Glyma.06g126000" "Glyma.06g201700" "Glyma.06g244302" "Glyma.08g279800" "Glyma.09g002100" "Glyma.09g120200" "Glyma.10g045500" "Glyma.10g130700" "Glyma.12g065600" "Glyma.13g030600" "Glyma.13g156500" "Glyma.13g324500" "Glyma.17g147700" "Glyma.18g002400" "Glyma.18g146600" "Glyma.19g170700"
GO:0019787	ubiquitin-like protein transferase activity	Group44	GO_MolecularFunction-EBI-UniProt-GOA_25.02.2019_00h00	0.00698	0.00698	[3]	0	0	[]	"Glyma.01g154100" "Glyma.01g188900" "Glyma.07g235800" "Glyma.09g001600" "Glyma.09g273100" "Glyma.12g170900" "Glyma.13g328100" "Glyma.17g037600" "Glyma.17g090200" "Glyma.18g216000" "Glyma.19g121700" "Glyma.20g084500"
GO:0043168	anion binding	Group44	GO_MolecularFunction-EBI-UniProt-GOA_25.02.2019_00h00	1.8e-06	1.8e-06	[3]	0	0	[]	"Glyma.01g000100" "Glyma.01g047100" "Glyma.01g188900" "Glyma.01g241300" "Glyma.02g162300" "Glyma.02g302800" "Glyma.03g011400" "Glyma.03g043900" "Glyma.03g076800" "Glyma.03g110500" "Glyma.03g136000" "Glyma.04g182900" "Glyma.05g058500" "Glyma.05g075100" "Glyma.05g104200" "Glyma.05g104600" "Glyma.05g181000" "Glyma.06g011700" "Glyma.06g126000" "Glyma.06g201700" "Glyma.06g244302" "Glyma.06g276900" "Gl…
GO:1901265	nucleoside phosphate binding	Group44	GO_MolecularFunction-EBI-UniProt-GOA_25.02.2019_00h00	8.1e-06	8.1e-06	[3]	0	0	[]	"Glyma.01g047100" "Glyma.01g188900" "Glyma.01g241300" "Glyma.02g162300" "Glyma.02g302800" "Glyma.03g043900" "Glyma.03g076800" "Glyma.03g110500" "Glyma.03g136000" "Glyma.04g182900" "Glyma.04g210700" "Glyma.05g058500" "Glyma.05g075100" "Glyma.05g104200" "Glyma.05g104600" "Glyma.06g011700" "Glyma.06g126000" "Glyma.06g155300" "Glyma.06g201700" "Glyma.06g244302" "Glyma.06g276900" "Glyma.07g003400" "Gl…
GO:0000166	nucleotide binding	Group44	GO_MolecularFunction-EBI-UniProt-GOA_25.02.2019_00h00	8.1e-06	8.1e-06	[3, 4]	0	0	[]	"Glyma.01g047100" "Glyma.01g188900" "Glyma.01g241300" "Glyma.02g162300" "Glyma.02g302800" "Glyma.03g043900" "Glyma.03g076800" "Glyma.03g110500" "Glyma.03g136000" "Glyma.04g182900" "Glyma.04g210700" "Glyma.05g058500" "Glyma.05g075100" "Glyma.05g104200" "Glyma.05g104600" "Glyma.06g011700" "Glyma.06g126000" "Glyma.06g155300" "Glyma.06g201700" "Glyma.06g244302" "Glyma.06g276900" "Glyma.07g003400" "Gl…
GO:0003723	RNA binding	Group44	GO_MolecularFunction-EBI-UniProt-GOA_25.02.2019_00h00	0.01502	0.01502	[4]	0	0	[]	"Glyma.01g192200" "Glyma.05g090000" "Glyma.06g201700" "Glyma.07g245700" "Glyma.08g000100" "Glyma.08g035500" "Glyma.08g232700" "Glyma.09g281700" "Glyma.11g117300" "Glyma.11g231000" "Glyma.12g018300" "Glyma.12g165301" "Glyma.13g156500" "Glyma.13g229200" "Glyma.15g128500" "Glyma.16g221200" "Glyma.17g119400" "Glyma.18g026100" "Glyma.18g153300" "Glyma.19g116700" "Glyma.19g232100" "Glyma.19g250600" "Gl…
GO:0004672	protein kinase activity	Group44	GO_MolecularFunction-EBI-UniProt-GOA_25.02.2019_00h00	0.03802	0.03802	[3, 5]	0	0	[]	"Glyma.01g241300" "Glyma.02g162300" "Glyma.04g182900" "Glyma.05g104200" "Glyma.05g104600" "Glyma.06g276900" "Glyma.08g266300" "Glyma.09g011000" "Glyma.10g096600" "Glyma.11g021800" "Glyma.11g050000" "Glyma.11g101700" "Glyma.12g027600" "Glyma.12g211000" "Glyma.13g151100" "Glyma.14g058900" "Glyma.14g098600" "Glyma.15g197300" "Glyma.16g101500" "Glyma.17g161800" "Glyma.17g262300" "Glyma.18g278200" "Gl…
GO:0016818	hydrolase activity, acting on acid anhydrides, in phosphorus-containing anhydrides	Group44	GO_MolecularFunction-EBI-UniProt-GOA_25.02.2019_00h00	0.00579	0.00579	[4]	0	0	[]	"Glyma.01g047100" "Glyma.02g302800" "Glyma.03g136000" "Glyma.05g058500" "Glyma.06g126000" "Glyma.06g201700" "Glyma.06g244302" "Glyma.08g279800" "Glyma.09g002100" "Glyma.09g120200" "Glyma.10g045500" "Glyma.10g130700" "Glyma.12g065600" "Glyma.13g030600" "Glyma.13g156500" "Glyma.13g324500" "Glyma.17g147700" "Glyma.18g002400" "Glyma.18g146600" "Glyma.19g170700"
GO:0032553	ribonucleotide binding	Group44	GO_MolecularFunction-EBI-UniProt-GOA_25.02.2019_00h00	1.3e-05	1.3e-05	[3, 4, 5]	0	0	[]	"Glyma.01g047100" "Glyma.01g188900" "Glyma.01g241300" "Glyma.02g162300" "Glyma.02g302800" "Glyma.03g043900" "Glyma.03g076800" "Glyma.03g110500" "Glyma.03g136000" "Glyma.04g182900" "Glyma.05g058500" "Glyma.05g075100" "Glyma.05g104200" "Glyma.05g104600" "Glyma.06g011700" "Glyma.06g126000" "Glyma.06g201700" "Glyma.06g244302" "Glyma.06g276900" "Glyma.07g245700" "Glyma.07g258000" "Glyma.08g000100" "Gl…
GO:0035639	purine ribonucleoside triphosphate binding	Group44	GO_MolecularFunction-EBI-UniProt-GOA_25.02.2019_00h00	4.7e-06	4.7e-06	[4]	0	0	[]	"Glyma.01g047100" "Glyma.01g188900" "Glyma.01g241300" "Glyma.02g162300" "Glyma.02g302800" "Glyma.03g043900" "Glyma.03g076800" "Glyma.03g110500" "Glyma.03g136000" "Glyma.04g182900" "Glyma.05g058500" "Glyma.05g075100" "Glyma.05g104200" "Glyma.05g104600" "Glyma.06g011700" "Glyma.06g126000" "Glyma.06g201700" "Glyma.06g244302" "Glyma.06g276900" "Glyma.07g245700" "Glyma.07g258000" "Glyma.08g000100" "Gl…
GO:0017076	purine nucleotide binding	Group44	GO_MolecularFunction-EBI-UniProt-GOA_25.02.2019_00h00	1.8e-05	1.8e-05	[4, 5]	0	0	[]	"Glyma.01g047100" "Glyma.01g188900" "Glyma.01g241300" "Glyma.02g162300" "Glyma.02g302800" "Glyma.03g043900" "Glyma.03g076800" "Glyma.03g110500" "Glyma.03g136000" "Glyma.04g182900" "Glyma.05g058500" "Glyma.05g075100" "Glyma.05g104200" "Glyma.05g104600" "Glyma.06g011700" "Glyma.06g126000" "Glyma.06g201700" "Glyma.06g244302" "Glyma.06g276900" "Glyma.07g245700" "Glyma.07g258000" "Glyma.08g000100" "Gl…
GO:0004175	endopeptidase activity	Group44	GO_MolecularFunction-EBI-UniProt-GOA_25.02.2019_00h00	0.00296	0.00296	[5]	0	0	[]	"Glyma.01g190800" "Glyma.02g062400" "Glyma.03g073300" "Glyma.04g074300" "Glyma.04g093800" "Glyma.06g126000" "Glyma.11g051400" "Glyma.14g048200" "Glyma.14g142100" "Glyma.17g147700" "Glyma.19g256400" "Glyma.20g071200"
GO:0004674	protein serine/threonine kinase activity	Group44	GO_MolecularFunction-EBI-UniProt-GOA_25.02.2019_00h00	0.0097	0.0097	[4, 6]	0	0	[]	"Glyma.01g241300" "Glyma.02g162300" "Glyma.04g182900" "Glyma.05g104200" "Glyma.05g104600" "Glyma.06g276900" "Glyma.08g266300" "Glyma.09g011000" "Glyma.10g096600" "Glyma.11g021800" "Glyma.11g050000" "Glyma.11g101700" "Glyma.12g027600" "Glyma.12g211000" "Glyma.13g151100" "Glyma.14g058900" "Glyma.15g197300" "Glyma.16g101500" "Glyma.17g161800" "Glyma.17g262300" "Glyma.18g278200" "Glyma.19g120051" "Gl…
GO:0016462	pyrophosphatase activity	Group44	GO_MolecularFunction-EBI-UniProt-GOA_25.02.2019_00h00	0.01105	0.01105	[5]	0	0	[]	"Glyma.02g302800" "Glyma.03g136000" "Glyma.05g058500" "Glyma.06g126000" "Glyma.06g201700" "Glyma.06g244302" "Glyma.08g279800" "Glyma.09g002100" "Glyma.09g120200" "Glyma.10g045500" "Glyma.10g130700" "Glyma.12g065600" "Glyma.13g030600" "Glyma.13g156500" "Glyma.13g324500" "Glyma.17g147700" "Glyma.18g002400" "Glyma.18g146600" "Glyma.19g170700"
GO:0032555	purine ribonucleotide binding	Group44	GO_MolecularFunction-EBI-UniProt-GOA_25.02.2019_00h00	1.7e-05	1.7e-05	[4, 5, 6]	0	0	[]	"Glyma.01g047100" "Glyma.01g188900" "Glyma.01g241300" "Glyma.02g162300" "Glyma.02g302800" "Glyma.03g043900" "Glyma.03g076800" "Glyma.03g110500" "Glyma.03g136000" "Glyma.04g182900" "Glyma.05g058500" "Glyma.05g075100" "Glyma.05g104200" "Glyma.05g104600" "Glyma.06g011700" "Glyma.06g126000" "Glyma.06g201700" "Glyma.06g244302" "Glyma.06g276900" "Glyma.07g245700" "Glyma.07g258000" "Glyma.08g000100" "Gl…
GO:0030554	adenyl nucleotide binding	Group44	GO_MolecularFunction-EBI-UniProt-GOA_25.02.2019_00h00	1.2e-05	1.2e-05	[5, 6]	0	0	[]	"Glyma.01g047100" "Glyma.01g188900" "Glyma.01g241300" "Glyma.02g162300" "Glyma.02g302800" "Glyma.03g043900" "Glyma.03g110500" "Glyma.03g136000" "Glyma.04g182900" "Glyma.05g058500" "Glyma.05g075100" "Glyma.05g104200" "Glyma.05g104600" "Glyma.06g011700" "Glyma.06g126000" "Glyma.06g201700" "Glyma.06g244302" "Glyma.06g276900" "Glyma.07g245700" "Glyma.07g258000" "Glyma.08g000100" "Glyma.08g266300" "Gl…
GO:0005524	ATP binding	Group44	GO_MolecularFunction-EBI-UniProt-GOA_25.02.2019_00h00	2.8e-06	2.8e-06	[3, 5, 6, 7, 8]	0	0	[]	"Glyma.01g047100" "Glyma.01g188900" "Glyma.01g241300" "Glyma.02g162300" "Glyma.02g302800" "Glyma.03g043900" "Glyma.03g110500" "Glyma.03g136000" "Glyma.04g182900" "Glyma.05g058500" "Glyma.05g075100" "Glyma.05g104200" "Glyma.05g104600" "Glyma.06g011700" "Glyma.06g126000" "Glyma.06g201700" "Glyma.06g244302" "Glyma.06g276900" "Glyma.07g245700" "Glyma.07g258000" "Glyma.08g000100" "Glyma.08g266300" "Gl…
GO:0017111	nucleoside-triphosphatase activity	Group44	GO_MolecularFunction-EBI-UniProt-GOA_25.02.2019_00h00	0.00622	0.00622	[6]	0	0	[]	"Glyma.02g302800" "Glyma.03g136000" "Glyma.05g058500" "Glyma.06g126000" "Glyma.06g201700" "Glyma.06g244302" "Glyma.08g279800" "Glyma.09g002100" "Glyma.09g120200" "Glyma.10g045500" "Glyma.10g130700" "Glyma.12g065600" "Glyma.13g030600" "Glyma.13g156500" "Glyma.13g324500" "Glyma.17g147700" "Glyma.18g002400" "Glyma.18g146600" "Glyma.19g170700"
GO:0032559	adenyl ribonucleotide binding	Group44	GO_MolecularFunction-EBI-UniProt-GOA_25.02.2019_00h00	1.1e-05	1.1e-05	[5, 6, 7]	0	0	[]	"Glyma.01g047100" "Glyma.01g188900" "Glyma.01g241300" "Glyma.02g162300" "Glyma.02g302800" "Glyma.03g043900" "Glyma.03g110500" "Glyma.03g136000" "Glyma.04g182900" "Glyma.05g058500" "Glyma.05g075100" "Glyma.05g104200" "Glyma.05g104600" "Glyma.06g011700" "Glyma.06g126000" "Glyma.06g201700" "Glyma.06g244302" "Glyma.06g276900" "Glyma.07g245700" "Glyma.07g258000" "Glyma.08g000100" "Glyma.08g266300" "Gl…
GO:0016887	ATPase activity	Group44	GO_MolecularFunction-EBI-UniProt-GOA_25.02.2019_00h00	0.00238	0.00238	[7]	0	0	[]	"Glyma.02g302800" "Glyma.03g136000" "Glyma.05g058500" "Glyma.06g126000" "Glyma.06g201700" "Glyma.06g244302" "Glyma.08g279800" "Glyma.09g120200" "Glyma.10g045500" "Glyma.10g130700" "Glyma.13g030600" "Glyma.13g156500" "Glyma.13g324500" "Glyma.17g147700" "Glyma.18g002400" "Glyma.18g146600" "Glyma.19g170700"
GO:0000148	1,3-beta-D-glucan synthase complex	Group00	GO_CellularComponent-EBI-UniProt-GOA_25.02.2019_00h00	0.0298	0.0298	[4, 5, 6, 7]	100	18	[LOC100777209, LOC100777245, LOC100777985, LOC100778380, LOC100779472, LOC100780527, LOC100782101, LOC100787540, LOC100799445, LOC100801607, LOC100806685, LOC100808120, LOC100809371, LOC100811473, LOC100812250, LOC100813410, LOC100815000, LOC106794209]	"Glyma.04g192300" "Glyma.08g361500"
GO:0005956	protein kinase CK2 complex	Group01	GO_CellularComponent-EBI-UniProt-GOA_25.02.2019_00h00	5.6e-05	5.6e-05	[2, 3, 4, 5]	100	6	[LOC100780095, LOC100784315, LOC100784848, LOC100789357, LOC100793573, LOC100799304]	"Glyma.05g104600" "Glyma.17g161800"
GO:0045254	pyruvate dehydrogenase complex	Group02	GO_CellularComponent-EBI-UniProt-GOA_25.02.2019_00h00	0.0011	0.0011	[3, 4, 5, 6, 7]	100	2	[LOC100778218, LOC100804938]	"Glyma.08g292800" "Glyma.18g130500"
GO:0099023	tethering complex	Group03	GO_CellularComponent-EBI-UniProt-GOA_25.02.2019_00h00	0.0489	0.0489	[2]	100	128	[100805909, LOC100305989, LOC100306217, LOC100499663, LOC100499843, LOC100499988, LOC100500147, LOC100527008, LOC100775958, LOC100776184, LOC100776278, LOC100776739, LOC100777077, LOC100777476, LOC100777662, LOC100777704, LOC100777735, LOC100777949, LOC100778087, LOC100778100, LOC100778774, LOC100779149, LOC100779774, LOC100779844, LOC100780045, LOC100780298, LOC100781110, LOC100782619, LOC100783…	"Glyma.09g083800" "Glyma.15g192300" "Glyma.20g174900"
GO:0005667	transcription factor complex	Group04	GO_CellularComponent-EBI-UniProt-GOA_25.02.2019_00h00	0.0129	0.0129	[2, 3, 4, 5]	100	166	[BHLH300, BHLH320, BHLH322, LOC100305481, LOC100305654, LOC100306277, LOC100499754, LOC100499936, LOC100500095, LOC100527659, LOC100527856, LOC100527879, LOC100775237, LOC100775836, LOC100776016, LOC100776170, LOC100776724, LOC100776751, LOC100777429, LOC100777805, LOC100777843, LOC100778098, LOC100778210, LOC100778422, LOC100779266, LOC100779773, LOC100780733, LOC100780888, LOC100781272, LOC1007…	"Glyma.05g013400" "Glyma.16g140200" "Glyma.18g212300"
GO:0005759	mitochondrial matrix	Group05	GO_CellularComponent-EBI-UniProt-GOA_25.02.2019_00h00	0.0077	0.0077	[4, 5, 6, 7, 8, 9]	99.3464	153	[LOC100170739, LOC100305608, LOC100305667, LOC100306026, LOC100306093, LOC100306124, LOC100306274, LOC100306384, LOC100499624, LOC100499767, LOC100499790, LOC100499962, LOC100500103, LOC100500208, LOC100500426, LOC100500433, LOC100500567, LOC100500663, LOC100526856, LOC100526907, LOC100527248, LOC100527286, LOC100527468, LOC100527505, LOC100527610, LOC100527927, LOC100527932, LOC100775180, LOC100…	"Glyma.03g011366" "Glyma.03g128300" "Glyma.08g292800" "Glyma.14g079900" "Glyma.18g104400" "Glyma.18g130500"
GO:0000938	GARP complex	Group06	GO_CellularComponent-EBI-UniProt-GOA_25.02.2019_00h00	0.0024	0.0024	[3, 4, 5, 6, 7, 8, 9]	100	7	[LOC100777704, LOC100779149, LOC100791359, LOC100799852, LOC100804432, LOC100810735, LOC100817329]	"Glyma.09g083800" "Glyma.15g192300"
GO:0009317	acetyl-CoA carboxylase complex	Group07	GO_CellularComponent-EBI-UniProt-GOA_25.02.2019_00h00	0.0015	0.0015	[3, 4, 5, 6, 7]	100	9	[ACCA-1, ACCA-2, ACCA-3, ACCB-1, ACCB-2, LOC100777962, LOC100778244, LOC100807065, accD]	"Glyma.18g195700" "Glyma.18g195900"
GO:0009330	DNA topoisomerase complex (ATP-hydrolyzing)	Group08	GO_CellularComponent-EBI-UniProt-GOA_25.02.2019_00h00	0.0296	0.0296	[2, 3, 4, 5]	100	5	[LOC100778158, LOC100782577, LOC100795660, LOC100809558, LOC100812582]	"Glyma.09g120200"
GO:0009524	phragmoplast	Group09	GO_CellularComponent-EBI-UniProt-GOA_25.02.2019_00h00	0.0367	0.0367	[4, 5, 6, 7]	100	3	[LOC100808389, LOC100818414, LOC100820541]	"Glyma.06g192600" "Glyma.08g279800" "Glyma.15g154000" "Glyma.18g146600"
GO:0015934	large ribosomal subunit	Group10	GO_CellularComponent-EBI-UniProt-GOA_25.02.2019_00h00	0.0431	0.0431	[4, 5, 6, 7, 8, 9]	99.6078	255	[100811498, LOC100305473, LOC100305488, LOC100305489, LOC100305544, LOC100305550, LOC100305556, LOC100305583, LOC100305619, LOC100305629, LOC100305667, LOC100305671, LOC100305677, LOC100305682, LOC100305777, LOC100305798, LOC100305912, LOC100305936, LOC100305958, LOC100305981, LOC100305996, LOC100305997, LOC100306000, LOC100306009, LOC100306052, LOC100306058, LOC100306120, LOC100306153, LOC100306…	"Glyma.03g011366" "Glyma.11g231000" "Glyma.18g026100" "Glyma.19g232100"
GO:0030870	Mre11 complex	Group11	GO_CellularComponent-EBI-UniProt-GOA_25.02.2019_00h00	0.0149	0.0149	[2, 4, 5, 6, 7, 8, 9]	100	4	[LOC100783205, LOC100789459, LOC100801335, LOC100818545]	"Glyma.18g002400"
GO:0019898	extrinsic component of membrane	Group12	GO_CellularComponent-EBI-UniProt-GOA_25.02.2019_00h00	0.0026	0.0026	[2, 3]	100	84	[ATG6, GPA1, GPA2, LOC100305670, LOC100305918, LOC100306034, LOC100306163, LOC100306518, LOC100499794, LOC100526989, LOC100527305, LOC100776047, LOC100776365, LOC100778059, LOC100778254, LOC100778348, LOC100781223, LOC100781692, LOC100781848, LOC100782481, LOC100783530, LOC100783802, LOC100784579, LOC100784806, LOC100784902, LOC100785276, LOC100785447, LOC100787101, LOC100787427, LOC100789413, LO…	"Glyma.07g169700" "Glyma.15g167100" "Glyma.15g212800" "Glyma.17g070200"
GO:0000306	extrinsic component of vacuolar membrane	Group12	GO_CellularComponent-EBI-UniProt-GOA_25.02.2019_00h00	0.0296	0.0296	[4, 5, 6, 7, 8, 9, 10]	100	5	[LOC100791248, LOC100793048, LOC100812004, LOC100813929, LOC102668815]	"Glyma.07g169700"
GO:0009295	nucleoid	Group13	GO_CellularComponent-EBI-UniProt-GOA_25.02.2019_00h00	0.0303	0.0303	[1]	100	28	[LOC100306124, LOC100775818, LOC100776653, LOC100778673, LOC100779746, LOC100781288, LOC100783002, LOC100786248, LOC100786962, LOC100788700, LOC100792996, LOC100795042, LOC100798194, LOC100799171, LOC100799904, LOC100805799, LOC100808370, LOC100809336, LOC100812333, LOC100813221, LOC100814802, LOC100815839, LOC100818398, LOC100818465, LOC100819388, SIR, SODB, SODB2]	"Glyma.09g120200" "Glyma.14g079900" "Glyma.16g017600"
GO:0042645	mitochondrial nucleoid	Group13	GO_CellularComponent-EBI-UniProt-GOA_25.02.2019_00h00	0.0369	0.0369	[2, 4, 5, 6, 7, 8, 9, 10]	100	7	[LOC100306124, LOC100779746, LOC100781288, LOC100788700, LOC100792996, LOC100809336, LOC100818465]	"Glyma.14g079900"
GO:0005635	nuclear envelope	Group14	GO_CellularComponent-EBI-UniProt-GOA_25.02.2019_00h00	0.0167	0.0167	[3, 4, 5, 6, 7, 8, 9]	100	109	[LOC100500039, LOC100500395, LOC100500641, LOC100527204, LOC100527713, LOC100775183, LOC100775604, LOC100776992, LOC100777334, LOC100777398, LOC100777616, LOC100777660, LOC100777738, LOC100778776, LOC100780020, LOC100780183, LOC100780721, LOC100780788, LOC100781306, LOC100781537, LOC100782006, LOC100782831, LOC100782992, LOC100783023, LOC100783487, LOC100783630, LOC100783637, LOC100783752, LOC100…	"Glyma.02g128900" "Glyma.06g239100" "Glyma.10g055100" "Glyma.11g011700" "Glyma.15g265300"
GO:0005643	nuclear pore	Group14	GO_CellularComponent-EBI-UniProt-GOA_25.02.2019_00h00	0.0023	0.0023	[2, 4, 5, 6, 7, 8, 9, 10]	100	79	[LOC100500039, LOC100500395, LOC100500641, LOC100527204, LOC100527713, LOC100775183, LOC100775604, LOC100776992, LOC100777334, LOC100777616, LOC100777660, LOC100777738, LOC100778776, LOC100780020, LOC100780721, LOC100780788, LOC100781306, LOC100781537, LOC100782831, LOC100782992, LOC100783487, LOC100783630, LOC100783637, LOC100783752, LOC100785741, LOC100786446, LOC100786534, LOC100786552, LOC100…	"Glyma.06g239100" "Glyma.10g055100" "Glyma.11g011700" "Glyma.15g265300"
GO:0044613	nuclear pore central transport channel	Group14	GO_CellularComponent-EBI-UniProt-GOA_25.02.2019_00h00	0.0296	0.0296	[2, 3, 4, 5, 6, 7, 8, 9, 10, 11]	100	8	[LOC100500395, LOC100777334, LOC100783752, LOC100791608, LOC100797030, LOC100802075, LOC100803145, LOC100803385]	"Glyma.06g239100"
GO:0071012	catalytic step 1 spliceosome	Group15	GO_CellularComponent-EBI-UniProt-GOA_25.02.2019_00h00	0.0441	0.0441	[3, 4, 5, 6, 7, 8, 9, 10]	100	8	[LOC100527039, LOC100778975, LOC100779917, LOC100788669, LOC100789382, LOC100800213, LOC100810440, LOC100814050]	"Glyma.20g084500"
GO:0005684	U2-type spliceosomal complex	Group15	GO_CellularComponent-EBI-UniProt-GOA_25.02.2019_00h00	0.0396	0.0396	[4, 5, 6, 7, 8, 9, 10]	100	55	[LOC100305530, LOC100306498, LOC100500333, LOC100527039, LOC100777711, LOC100777778, LOC100778485, LOC100778975, LOC100779915, LOC100779917, LOC100780500, LOC100780705, LOC100781026, LOC100781621, LOC100782529, LOC100783191, LOC100783213, LOC100785799, LOC100786120, LOC100786807, LOC100787373, LOC100787434, LOC100788669, LOC100789382, LOC100789536, LOC100789709, LOC100790315, LOC100790892, LOC100…	"Glyma.13g229200" "Glyma.20g084500"
GO:0071006	U2-type catalytic step 1 spliceosome	Group15	GO_CellularComponent-EBI-UniProt-GOA_25.02.2019_00h00	0.0441	0.0441	[4, 5, 6, 7, 8, 9, 10, 11]	100	8	[LOC100527039, LOC100778975, LOC100779917, LOC100788669, LOC100789382, LOC100800213, LOC100810440, LOC100814050]	"Glyma.20g084500"
GO:0097708	intracellular vesicle	Group16	GO_CellularComponent-EBI-UniProt-GOA_25.02.2019_00h00	0.0306	0.0306	[3, 4, 5, 6]	100	481	[CG-1, CG-3, CG-BETA-1, COPE1, COPE2, COPZ1, COPZ2, CYP24, CYP25, CYP26, CYP34, CYP39, CYP40, CYP41, DGD1, DGD2, ENOD55-2, LOC100305468, LOC100305560, LOC100305599, LOC100305632, LOC100305650, LOC100305755, LOC100305851, LOC100305965, LOC100306173, LOC100306202, LOC100306268, LOC100306313, LOC100306343, LOC100306448, LOC100306519, LOC100306668, LOC100306687, LOC100499675, LOC100499690, LOC1004998…	"Glyma.01g137300" "Glyma.01g190800" "Glyma.04g000400" "Glyma.06g000300" "Glyma.07g169700" "Glyma.09g083800" "Glyma.11g033500" "Glyma.11g051400" "Glyma.12g172200" "Glyma.14g112200" "Glyma.14g220300" "Glyma.15g124100" "Glyma.15g167100" "Glyma.15g192300" "Glyma.18g275500"
GO:0005768	endosome	Group16	GO_CellularComponent-EBI-UniProt-GOA_25.02.2019_00h00	0.0282	0.0282	[3, 4, 5, 6, 7, 8]	100	293	[CYP24, CYP25, CYP26, CYP34, CYP39, CYP40, CYP41, LOC100305468, LOC100305599, LOC100305851, LOC100305965, LOC100306173, LOC100306202, LOC100306343, LOC100306448, LOC100306519, LOC100499690, LOC100499822, LOC100499888, LOC100499980, LOC100500007, LOC100500037, LOC100500107, LOC100500147, LOC100500366, LOC100500389, LOC100526885, LOC100527008, LOC100527312, LOC100527319, LOC100527366, LOC100527786,…	"Glyma.01g137300" "Glyma.01g190800" "Glyma.04g000400" "Glyma.06g000300" "Glyma.07g169700" "Glyma.11g033500" "Glyma.11g051400" "Glyma.12g172200" "Glyma.14g112200" "Glyma.14g220300" "Glyma.15g124100" "Glyma.15g167100" "Glyma.18g275500"
GO:0031410	cytoplasmic vesicle	Group16	GO_CellularComponent-EBI-UniProt-GOA_25.02.2019_00h00	0.0306	0.0306	[4, 5, 6, 7]	100	481	[CG-1, CG-3, CG-BETA-1, COPE1, COPE2, COPZ1, COPZ2, CYP24, CYP25, CYP26, CYP34, CYP39, CYP40, CYP41, DGD1, DGD2, ENOD55-2, LOC100305468, LOC100305560, LOC100305599, LOC100305632, LOC100305650, LOC100305755, LOC100305851, LOC100305965, LOC100306173, LOC100306202, LOC100306268, LOC100306313, LOC100306343, LOC100306448, LOC100306519, LOC100306668, LOC100306687, LOC100499675, LOC100499690, LOC1004998…	"Glyma.01g137300" "Glyma.01g190800" "Glyma.04g000400" "Glyma.06g000300" "Glyma.07g169700" "Glyma.09g083800" "Glyma.11g033500" "Glyma.11g051400" "Glyma.12g172200" "Glyma.14g112200" "Glyma.14g220300" "Glyma.15g124100" "Glyma.15g167100" "Glyma.15g192300" "Glyma.18g275500"
GO:0031974	membrane-enclosed lumen	Group17	GO_CellularComponent-EBI-UniProt-GOA_25.02.2019_00h00	0.0076	0.0076	[1]	0	0	[]	"Glyma.03g011366" "Glyma.03g128300" "Glyma.03g190700" "Glyma.05g013400" "Glyma.05g104200" "Glyma.08g127200" "Glyma.08g187500" "Glyma.08g292800" "Glyma.09g281700" "Glyma.10g275100" "Glyma.11g050000" "Glyma.11g101700" "Glyma.12g027600" "Glyma.14g079900" "Glyma.15g135100" "Glyma.15g154000" "Glyma.15g265300" "Glyma.18g002400" "Glyma.18g104400" "Glyma.18g130500" "Glyma.20g004000"
GO:0032991	protein-containing complex	Group17	GO_CellularComponent-EBI-UniProt-GOA_25.02.2019_00h00	1.3e-06	1.3e-06	[1]	0	0	[]	"Glyma.01g086201" "Glyma.01g241300" "Glyma.02g302800" "Glyma.03g011366" "Glyma.03g073300" "Glyma.03g262300" "Glyma.04g192300" "Glyma.05g013400" "Glyma.05g104600" "Glyma.06g201700" "Glyma.06g239100" "Glyma.07g125300" "Glyma.07g235800" "Glyma.08g279800" "Glyma.08g292800" "Glyma.08g361500" "Glyma.09g083800" "Glyma.09g120200" "Glyma.10g045500" "Glyma.10g055100" "Glyma.10g130700" "Glyma.11g011700" "Gl…
GO:0043226	organelle	Group17	GO_CellularComponent-EBI-UniProt-GOA_25.02.2019_00h00	1.4e-06	1.4e-06	[1]	0	0	[]	"Glyma.01g000100" "Glyma.01g030800" "Glyma.01g086201" "Glyma.01g137300" "Glyma.01g154100" "Glyma.01g188900" "Glyma.01g190800" "Glyma.01g192200" "Glyma.01g206000" "Glyma.01g234600" "Glyma.01g241300" "Glyma.02g043200" "Glyma.02g080900" "Glyma.02g128900" "Glyma.02g200700" "Glyma.02g302800" "Glyma.02g310900" "Glyma.03g011366" "Glyma.03g011400" "Glyma.03g073300" "Glyma.03g076800" "Glyma.03g083100" "Gl…
GO:0043227	membrane-bounded organelle	Group17	GO_CellularComponent-EBI-UniProt-GOA_25.02.2019_00h00	4.8e-06	4.8e-06	[2]	0	0	[]	"Glyma.01g000100" "Glyma.01g030800" "Glyma.01g086201" "Glyma.01g137300" "Glyma.01g154100" "Glyma.01g188900" "Glyma.01g190800" "Glyma.01g192200" "Glyma.01g206000" "Glyma.01g234600" "Glyma.01g241300" "Glyma.02g043200" "Glyma.02g080900" "Glyma.02g128900" "Glyma.02g200700" "Glyma.02g302800" "Glyma.02g310900" "Glyma.03g011366" "Glyma.03g011400" "Glyma.03g073300" "Glyma.03g076800" "Glyma.03g083100" "Gl…
GO:0043228	non-membrane-bounded organelle	Group17	GO_CellularComponent-EBI-UniProt-GOA_25.02.2019_00h00	0.0077	0.0077	[2]	0	0	[]	"Glyma.02g080900" "Glyma.02g302800" "Glyma.03g011366" "Glyma.03g190700" "Glyma.05g104200" "Glyma.06g192600" "Glyma.08g279800" "Glyma.09g002100" "Glyma.09g120200" "Glyma.09g281700" "Glyma.10g045500" "Glyma.11g021800" "Glyma.11g050000" "Glyma.11g101700" "Glyma.11g231000" "Glyma.12g027600" "Glyma.13g030600" "Glyma.14g079900" "Glyma.15g135100" "Glyma.15g154000" "Glyma.15g265300" "Glyma.16g017600" "Gl…
GO:0005622	intracellular	Group17	GO_CellularComponent-EBI-UniProt-GOA_25.02.2019_00h00	2.3e-05	2.3e-05	[2, 3]	0	0	[]	"Glyma.01g000100" "Glyma.01g030800" "Glyma.01g086201" "Glyma.01g137300" "Glyma.01g154100" "Glyma.01g188900" "Glyma.01g190800" "Glyma.01g192200" "Glyma.01g206000" "Glyma.01g234600" "Glyma.01g241300" "Glyma.02g043200" "Glyma.02g080900" "Glyma.02g111700" "Glyma.02g128900" "Glyma.02g200700" "Glyma.02g302800" "Glyma.02g310900" "Glyma.03g011366" "Glyma.03g011400" "Glyma.03g073300" "Glyma.03g076800" "Gl…
GO:0043233	organelle lumen	Group17	GO_CellularComponent-EBI-UniProt-GOA_25.02.2019_00h00	0.0076	0.0076	[2, 3]	0	0	[]	"Glyma.03g011366" "Glyma.03g128300" "Glyma.03g190700" "Glyma.05g013400" "Glyma.05g104200" "Glyma.08g127200" "Glyma.08g187500" "Glyma.08g292800" "Glyma.09g281700" "Glyma.10g275100" "Glyma.11g050000" "Glyma.11g101700" "Glyma.12g027600" "Glyma.14g079900" "Glyma.15g135100" "Glyma.15g154000" "Glyma.15g265300" "Glyma.18g002400" "Glyma.18g104400" "Glyma.18g130500" "Glyma.20g004000"
GO:0031982	vesicle	Group17	GO_CellularComponent-EBI-UniProt-GOA_25.02.2019_00h00	0.0379	0.0379	[3]	0	0	[]	"Glyma.01g137300" "Glyma.01g190800" "Glyma.04g000400" "Glyma.06g000300" "Glyma.07g169700" "Glyma.09g083800" "Glyma.11g033500" "Glyma.11g051400" "Glyma.12g172200" "Glyma.14g112200" "Glyma.14g220300" "Glyma.15g124100" "Glyma.15g167100" "Glyma.15g192300" "Glyma.18g275500"
GO:0043229	intracellular organelle	Group17	GO_CellularComponent-EBI-UniProt-GOA_25.02.2019_00h00	3.6e-06	3.6e-06	[2, 3, 4, 5]	0	0	[]	"Glyma.01g000100" "Glyma.01g030800" "Glyma.01g086201" "Glyma.01g137300" "Glyma.01g154100" "Glyma.01g188900" "Glyma.01g190800" "Glyma.01g192200" "Glyma.01g206000" "Glyma.01g234600" "Glyma.01g241300" "Glyma.02g043200" "Glyma.02g080900" "Glyma.02g128900" "Glyma.02g200700" "Glyma.02g302800" "Glyma.02g310900" "Glyma.03g011366" "Glyma.03g011400" "Glyma.03g073300" "Glyma.03g076800" "Glyma.03g083100" "Gl…
GO:0043231	intracellular membrane-bounded organelle	Group17	GO_CellularComponent-EBI-UniProt-GOA_25.02.2019_00h00	1.1e-05	1.1e-05	[3, 4, 5, 6]	0	0	[]	"Glyma.01g000100" "Glyma.01g030800" "Glyma.01g086201" "Glyma.01g137300" "Glyma.01g154100" "Glyma.01g188900" "Glyma.01g190800" "Glyma.01g192200" "Glyma.01g206000" "Glyma.01g234600" "Glyma.01g241300" "Glyma.02g043200" "Glyma.02g080900" "Glyma.02g128900" "Glyma.02g200700" "Glyma.02g302800" "Glyma.02g310900" "Glyma.03g011366" "Glyma.03g011400" "Glyma.03g073300" "Glyma.03g076800" "Glyma.03g083100" "Gl…
GO:0043232	intracellular non-membrane-bounded organelle	Group17	GO_CellularComponent-EBI-UniProt-GOA_25.02.2019_00h00	0.0077	0.0077	[3, 4, 5, 6]	0	0	[]	"Glyma.02g080900" "Glyma.02g302800" "Glyma.03g011366" "Glyma.03g190700" "Glyma.05g104200" "Glyma.06g192600" "Glyma.08g279800" "Glyma.09g002100" "Glyma.09g120200" "Glyma.09g281700" "Glyma.10g045500" "Glyma.11g021800" "Glyma.11g050000" "Glyma.11g101700" "Glyma.11g231000" "Glyma.12g027600" "Glyma.13g030600" "Glyma.14g079900" "Glyma.15g135100" "Glyma.15g154000" "Glyma.15g265300" "Glyma.16g017600" "Gl…
GO:0070013	intracellular organelle lumen	Group17	GO_CellularComponent-EBI-UniProt-GOA_25.02.2019_00h00	0.0076	0.0076	[3, 4, 5, 6]	0	0	[]	"Glyma.03g011366" "Glyma.03g128300" "Glyma.03g190700" "Glyma.05g013400" "Glyma.05g104200" "Glyma.08g127200" "Glyma.08g187500" "Glyma.08g292800" "Glyma.09g281700" "Glyma.10g275100" "Glyma.11g050000" "Glyma.11g101700" "Glyma.12g027600" "Glyma.14g079900" "Glyma.15g135100" "Glyma.15g154000" "Glyma.15g265300" "Glyma.18g002400" "Glyma.18g104400" "Glyma.18g130500" "Glyma.20g004000"
GO:0005634	nucleus	Group17	GO_CellularComponent-EBI-UniProt-GOA_25.02.2019_00h00	6e-05	6e-05	[4, 5, 6, 7]	0	0	[]	"Glyma.01g030800" "Glyma.01g086201" "Glyma.01g154100" "Glyma.01g188900" "Glyma.01g192200" "Glyma.01g206000" "Glyma.01g234600" "Glyma.01g241300" "Glyma.02g043200" "Glyma.02g128900" "Glyma.02g302800" "Glyma.03g073300" "Glyma.03g076800" "Glyma.03g083100" "Glyma.03g190700" "Glyma.04g074300" "Glyma.04g182900" "Glyma.04g210700" "Glyma.05g012600" "Glyma.05g013400" "Glyma.05g058500" "Glyma.05g090000" "Gl…
GO:0005829	cytosol	Group17	GO_CellularComponent-EBI-UniProt-GOA_25.02.2019_00h00	0.0011	0.0011	[4, 5, 6, 7]	0	0	[]	"Glyma.01g137300" "Glyma.02g200700" "Glyma.03g073300" "Glyma.03g083100" "Glyma.03g094300" "Glyma.03g262300" "Glyma.05g012600" "Glyma.05g104200" "Glyma.05g104600" "Glyma.07g003400" "Glyma.07g245700" "Glyma.08g000100" "Glyma.08g081500" "Glyma.08g111700" "Glyma.08g266300" "Glyma.08g279800" "Glyma.08g292800" "Glyma.08g361200" "Glyma.09g002100" "Glyma.09g081340" "Glyma.09g269300" "Glyma.10g060000" "Gl…
GO:0099081	supramolecular polymer	Group18	GO_CellularComponent-EBI-UniProt-GOA_25.02.2019_00h00	0.0224	0.0224	[2]	100	253	[LOC100305520, LOC100305536, LOC100305850, LOC100305908, LOC100306180, LOC100306586, LOC100500021, LOC100500198, LOC100500215, LOC100500277, LOC100526947, LOC100527181, LOC100527224, LOC100527301, LOC100527822, LOC100527842, LOC100775190, LOC100775206, LOC100775451, LOC100775562, LOC100775563, LOC100775602, LOC100776015, LOC100776414, LOC100777089, LOC100777142, LOC100777378, LOC100778310, LOC100…	"Glyma.02g080900" "Glyma.06g192600" "Glyma.08g279800" "Glyma.09g002100" "Glyma.11g021800" "Glyma.13g030600" "Glyma.18g146600"
GO:0099512	supramolecular fiber	Group18	GO_CellularComponent-EBI-UniProt-GOA_25.02.2019_00h00	0.0224	0.0224	[3]	100	253	[LOC100305520, LOC100305536, LOC100305850, LOC100305908, LOC100306180, LOC100306586, LOC100500021, LOC100500198, LOC100500215, LOC100500277, LOC100526947, LOC100527181, LOC100527224, LOC100527301, LOC100527822, LOC100527842, LOC100775190, LOC100775206, LOC100775451, LOC100775562, LOC100775563, LOC100775602, LOC100776015, LOC100776414, LOC100777089, LOC100777142, LOC100777378, LOC100778310, LOC100…	"Glyma.02g080900" "Glyma.06g192600" "Glyma.08g279800" "Glyma.09g002100" "Glyma.11g021800" "Glyma.13g030600" "Glyma.18g146600"
GO:0005856	cytoskeleton	Group18	GO_CellularComponent-EBI-UniProt-GOA_25.02.2019_00h00	0.0013	0.0013	[4, 5, 6, 7]	99.7475	396	[100783153, ACTIN, ADF1, LOC100127411, LOC100305520, LOC100305536, LOC100305850, LOC100305908, LOC100305927, LOC100306146, LOC100306180, LOC100306586, LOC100499696, LOC100499717, LOC100499907, LOC100499953, LOC100500021, LOC100500025, LOC100500047, LOC100500198, LOC100500215, LOC100500277, LOC100526947, LOC100526982, LOC100527181, LOC100527224, LOC100527230, LOC100527301, LOC100527320, LOC1005274…	"Glyma.02g080900" "Glyma.02g302800" "Glyma.06g192600" "Glyma.08g279800" "Glyma.09g002100" "Glyma.10g045500" "Glyma.11g021800" "Glyma.11g101700" "Glyma.12g027600" "Glyma.13g030600" "Glyma.15g154000" "Glyma.18g146600" "Glyma.19g095900" "Glyma.19g170700"
GO:0005875	microtubule associated complex	Group18	GO_CellularComponent-EBI-UniProt-GOA_25.02.2019_00h00	0.0184	0.0184	[2, 4, 5, 6, 7, 8, 9]	100	156	[LOC100305536, LOC100305908, LOC100500277, LOC100527181, LOC100527224, LOC100527842, LOC100775190, LOC100775206, LOC100775451, LOC100775562, LOC100775563, LOC100776015, LOC100777089, LOC100777142, LOC100777378, LOC100778856, LOC100778859, LOC100778915, LOC100779263, LOC100779403, LOC100779527, LOC100779567, LOC100779622, LOC100779826, LOC100779873, LOC100780066, LOC100780319, LOC100780424, LOC100…	"Glyma.02g302800" "Glyma.08g279800" "Glyma.10g045500" "Glyma.13g030600" "Glyma.18g146600"
GO:0005819	spindle	Group18	GO_CellularComponent-EBI-UniProt-GOA_25.02.2019_00h00	0.0064	0.0064	[4, 5, 6, 7, 8, 9]	100	45	[LOC100305850, LOC100306146, LOC100306180, LOC100500198, LOC100527900, LOC100775451, LOC100776298, LOC100778670, LOC100780017, LOC100782299, LOC100783702, LOC100784710, LOC100785510, LOC100786441, LOC100788936, LOC100789065, LOC100789934, LOC100790624, LOC100791010, LOC100791493, LOC100791588, LOC100795585, LOC100795622, LOC100797243, LOC100798358, LOC100798813, LOC100799119, LOC100800432, LOC100…	"Glyma.06g192600" "Glyma.08g279800" "Glyma.10g045500" "Glyma.15g154000" "Glyma.18g146600"
GO:0015630	microtubule cytoskeleton	Group18	GO_CellularComponent-EBI-UniProt-GOA_25.02.2019_00h00	0.0071	0.0071	[5, 6, 7, 8]	100	284	[LOC100305520, LOC100305536, LOC100305850, LOC100305908, LOC100306146, LOC100306180, LOC100306586, LOC100499907, LOC100500021, LOC100500198, LOC100500215, LOC100500277, LOC100526947, LOC100527181, LOC100527224, LOC100527230, LOC100527301, LOC100527822, LOC100527842, LOC100527900, LOC100775190, LOC100775206, LOC100775451, LOC100775562, LOC100775563, LOC100775602, LOC100776015, LOC100776298, LOC100…	"Glyma.02g080900" "Glyma.02g302800" "Glyma.06g192600" "Glyma.08g279800" "Glyma.09g002100" "Glyma.10g045500" "Glyma.11g021800" "Glyma.13g030600" "Glyma.15g154000" "Glyma.18g146600"
GO:0099513	polymeric cytoskeletal fiber	Group18	GO_CellularComponent-EBI-UniProt-GOA_25.02.2019_00h00	0.0224	0.0224	[4, 5, 6, 7, 8, 9]	100	253	[LOC100305520, LOC100305536, LOC100305850, LOC100305908, LOC100306180, LOC100306586, LOC100500021, LOC100500198, LOC100500215, LOC100500277, LOC100526947, LOC100527181, LOC100527224, LOC100527301, LOC100527822, LOC100527842, LOC100775190, LOC100775206, LOC100775451, LOC100775562, LOC100775563, LOC100775602, LOC100776015, LOC100776414, LOC100777089, LOC100777142, LOC100777378, LOC100778310, LOC100…	"Glyma.02g080900" "Glyma.06g192600" "Glyma.08g279800" "Glyma.09g002100" "Glyma.11g021800" "Glyma.13g030600" "Glyma.18g146600"
GO:0005871	kinesin complex	Group18	GO_CellularComponent-EBI-UniProt-GOA_25.02.2019_00h00	0.0056	0.0056	[3, 5, 6, 7, 8, 9, 10]	100	116	[LOC100775190, LOC100775206, LOC100775562, LOC100775563, LOC100776015, LOC100777089, LOC100777378, LOC100778856, LOC100778915, LOC100779403, LOC100779567, LOC100779622, LOC100779826, LOC100779873, LOC100780066, LOC100780319, LOC100780424, LOC100782128, LOC100782701, LOC100782704, LOC100783382, LOC100784221, LOC100784439, LOC100784708, LOC100784714, LOC100784725, LOC100785401, LOC100785448, LOC100…	"Glyma.02g302800" "Glyma.08g279800" "Glyma.10g045500" "Glyma.13g030600" "Glyma.18g146600"
GO:0005874	microtubule	Group18	GO_CellularComponent-EBI-UniProt-GOA_25.02.2019_00h00	0.0148	0.0148	[5, 6, 7, 8, 9, 10]	100	243	[LOC100305520, LOC100305536, LOC100305850, LOC100305908, LOC100306180, LOC100306586, LOC100500021, LOC100500198, LOC100500215, LOC100500277, LOC100526947, LOC100527181, LOC100527224, LOC100527301, LOC100527822, LOC100527842, LOC100775190, LOC100775206, LOC100775451, LOC100775562, LOC100775563, LOC100775602, LOC100776015, LOC100776414, LOC100777089, LOC100777142, LOC100777378, LOC100778310, LOC100…	"Glyma.02g080900" "Glyma.06g192600" "Glyma.08g279800" "Glyma.09g002100" "Glyma.11g021800" "Glyma.13g030600" "Glyma.18g146600"
GO:0005881	cytoplasmic microtubule	Group18	GO_CellularComponent-EBI-UniProt-GOA_25.02.2019_00h00	0.0298	0.0298	[4, 5, 6, 7, 8, 9, 10, 11]	100	18	[LOC100305520, LOC100306586, LOC100500021, LOC100526947, LOC100775602, LOC100780141, LOC100784761, LOC100790624, LOC100798358, LOC100801246, LOC100802923, LOC100805687, LOC100806591, LOC100808026, LOC100809691, LOC100815524, LOC100818747, LOC100818943]	"Glyma.02g080900" "Glyma.06g192600"
GO:0030863	cortical cytoskeleton	Group18	GO_CellularComponent-EBI-UniProt-GOA_25.02.2019_00h00	0.0314	0.0314	[5, 6, 7, 8, 9, 10]	100	17	[LOC100305520, LOC100306586, LOC100500021, LOC100526947, LOC100775602, LOC100780141, LOC100780824, LOC100784761, LOC100793194, LOC100794702, LOC100798693, LOC100801246, LOC100805073, LOC100808405, LOC100816980, LOC100818747, LOC100818943]	"Glyma.02g080900" "Glyma.06g192600"
GO:0030981	cortical microtubule cytoskeleton	Group18	GO_CellularComponent-EBI-UniProt-GOA_25.02.2019_00h00	0.0268	0.0268	[4, 5, 6, 7, 8, 9, 10, 11]	100	10	[LOC100305520, LOC100306586, LOC100500021, LOC100526947, LOC100775602, LOC100780141, LOC100784761, LOC100801246, LOC100818747, LOC100818943]	"Glyma.02g080900" "Glyma.06g192600"
GO:1990752	microtubule end	Group18	GO_CellularComponent-EBI-UniProt-GOA_25.02.2019_00h00	0.0369	0.0369	[4, 5, 6, 7, 8, 9, 10, 11]	100	7	[LOC100778670, LOC100790624, LOC100795622, LOC100802923, LOC100805687, LOC100808026, LOC100809691]	"Glyma.06g192600"
GO:0035371	microtubule plus-end	Group18	GO_CellularComponent-EBI-UniProt-GOA_25.02.2019_00h00	0.0369	0.0369	[5, 6, 7, 8, 9, 10, 11, 12]	100	7	[LOC100778670, LOC100790624, LOC100795622, LOC100802923, LOC100805687, LOC100808026, LOC100809691]	"Glyma.06g192600"
GO:0055028	cortical microtubule	Group18	GO_CellularComponent-EBI-UniProt-GOA_25.02.2019_00h00	0.0239	0.0239	[5, 6, 7, 8, 9, 10, 11, 12]	100	10	[LOC100305520, LOC100306586, LOC100500021, LOC100526947, LOC100775602, LOC100780141, LOC100784761, LOC100801246, LOC100818747, LOC100818943]	"Glyma.02g080900" "Glyma.06g192600"
GO:0010005	cortical microtubule, transverse to long axis	Group18	GO_CellularComponent-EBI-UniProt-GOA_25.02.2019_00h00	0.0107	0.0107	[6, 7, 8, 9, 10, 11, 12, 13]	100	6	[LOC100305520, LOC100306586, LOC100500021, LOC100526947, LOC100775602, LOC100801246]	"Glyma.02g080900" "Glyma.06g192600"

## Sheet: TableS10
# Table S10: predicted miRNAs' target genes
Gene_ID	start	end	score	strand	miRNA_ID
Glyma.09G072200.3 pacid=41135070 polypeptide=Glyma.09G072200.3.p locus=Glyma.09G072200 ID=Glym	337	358	3.5	+	smallRNA=gma-miR10201;target_seq=AGGCAUCUAUUGACUACCGGUU;base_pairs=:::::::.::: ::::::::: ;miR_seq=UCCGUAGGUAAAUGAUGGCCAU
Glyma.09G072200.2 pacid=41135069 polypeptide=Glyma.09G072200.2.p locus=Glyma.09G072200 ID=Glym	562	583	3.5	+	smallRNA=gma-miR10201;target_seq=AGGCAUCUAUUGACUACCGGUU;base_pairs=:::::::.::: ::::::::: ;miR_seq=UCCGUAGGUAAAUGAUGGCCAU
Glyma.09G072200.1 pacid=41135068 polypeptide=Glyma.09G072200.1.p locus=Glyma.09G072200 ID=Glym	562	583	3.5	+	smallRNA=gma-miR10201;target_seq=AGGCAUCUAUUGACUACCGGUU;base_pairs=:::::::.::: ::::::::: ;miR_seq=UCCGUAGGUAAAUGAUGGCCAU
Glyma.15G176400.4 pacid=41119846 polypeptide=Glyma.15G176400.4.p locus=Glyma.15G176400 ID=Glym	2	24	4.5	+	smallRNA=gma-miR10201;target_seq=UGGCGUCCGUUUACAUACCGGUG;base_pairs= :::.:::.::::: :::::::.;miR_seq=UCCGUAGGUAAAUG-AUGGCCAU
Glyma.15G176400.3 pacid=41119844 polypeptide=Glyma.15G176400.3.p locus=Glyma.15G176400 ID=Glym	2	24	4.5	+	smallRNA=gma-miR10201;target_seq=UGGCGUCCGUUUACAUACCGGUG;base_pairs= :::.:::.::::: :::::::.;miR_seq=UCCGUAGGUAAAUG-AUGGCCAU
Glyma.15G176400.1 pacid=41119843 polypeptide=Glyma.15G176400.1.p locus=Glyma.15G176400 ID=Glym	2	24	4.5	+	smallRNA=gma-miR10201;target_seq=UGGCGUCCGUUUACAUACCGGUG;base_pairs= :::.:::.::::: :::::::.;miR_seq=UCCGUAGGUAAAUG-AUGGCCAU
Glyma.13G112900.2 pacid=41140274 polypeptide=Glyma.13G112900.2.p locus=Glyma.13G112900 ID=Glym	542	565	4.5	+	smallRNA=gma-miR4341;target_seq=AUGUCUUGUUAAACUUUCAACAUU;base_pairs= .::: ::::::::::::::::. ;miR_seq=GGCAGUACAAUUUGAAAGUUGUGU
Glyma.13G112900.1 pacid=41140273 polypeptide=Glyma.13G112900.1.p locus=Glyma.13G112900 ID=Glym	542	565	4.5	+	smallRNA=gma-miR4341;target_seq=AUGUCUUGUUAAACUUUCAACAUU;base_pairs= .::: ::::::::::::::::. ;miR_seq=GGCAGUACAAUUUGAAAGUUGUGU
[truncated: 12,483 more rows]

## Sheet: TableS11
# Table S11. GO annotation of miRNA target genes
[truncated: 1,224 more rows]

[truncated: 1 more sheets: TableS12]
